# Supplementary material for: A new imperialist competitive algorithm with spiral rising mechanism for solving path optimization problems
Source: PeerJ Comput Sci. 2022 Sep 7;8:e1075. doi: 10.7717/peerj-cs.1075 (PMC9575848; doi:10.7717/peerj-cs.1075)
Supplement: Supplemental Information 1 [file peerj-cs-08-1075-s001.zip]

Archive with 12 entries (11 files):
- SR-ICA/
- SR-ICA/CreateInitialEmpires.m
- SR-ICA/DoRevolution.m
- SR-ICA/Get_Functions_details.m
- SR-ICA/initialization.m
- SR-ICA/InterEmpireCompetition.m
- SR-ICA/IntraEmpireCompetition.m
- SR-ICA/main.m
- SR-ICA/RouletteWheelSelection.m
- SR-ICA/SRICA.m
- SR-ICA/TestFunction.m
- SR-ICA/UpdateTotalCost.m
