# Supplementary material for: A new imperialist competitive algorithm with spiral rising mechanism for solving path optimization problems
Source: PeerJ Comput Sci. 2022 Sep 7;8:e1075. doi: 10.7717/peerj-cs.1075 (PMC9575848; doi:10.7717/peerj-cs.1075)
Supplement: Supplemental Information 1 [file peerj-cs-08-1075-s001.zip › SR-ICA/CreateInitialEmpires.m]

function emp=CreateInitialEmpires()
    % ³õÊ¼»¯²ÎÊýºÍÉèÖÃ
    global ProblemSettings;
    global ICASettings;
    CostFunction=ProblemSettings.CostFunction;
    nVar=ProblemSettings.nVar;
    VarSize=ProblemSettings.VarSize;
    VarMin=ProblemSettings.VarMin;
    VarMax=ProblemSettings.VarMax;
    nPop=ICASettings.nPop;
    nEmp=ICASettings.nEmp;
    nCol=nPop-nEmp;
    alpha=ICASettings.alpha;
    
    % ³õÊ¼»¯¹ú¼Ò½á¹¹
    empty_country.Position=[];
    empty_country.Cost=[];
    country=repmat(empty_country,nPop,1);
    
    % Ëæ»úÉú³É½â
    for i=1:nPop
        country(i).Position=unifrnd(VarMin,VarMax,VarSize);         
        country(i).Cost=CostFunction(country(i).Position);
    end
    
    % ¸ù¾Ý½âµÄÖÊÁ¿ÅÅÐò
    costs=[country.Cost];
    [~, SortOrder]=sort(costs);              
    country=country(SortOrder);
    
    % ÐÎ³ÉµÛ¹úÖ÷Òå¹ú¼ÒºÍÖ³ÃñµØ
    imp=country(1:nEmp);
    col=country(nEmp+1:end);
    
    % ³õÊ¼»¯µÛ¹úÖ÷Òå¹ú¼Ò½á¹¹
    empty_empire.Imp=[];                                        % µÛ¹úÖ÷Òå¹ú¼Ò
    empty_empire.Col=repmat(empty_country,0,1);                 % ¸Ã¹ú¼ÒµÄÖ³ÃñµØ,°üÀ¨Î»ÖÃºÍ¶ÔÓ¦µÄÖµ
    empty_empire.nCol=0;                                        % Ö³ÃñµØ¸öÊý
    empty_empire.TotalCost=[];                                  % µÛ¹ú×Ü³É±¾
    emp=repmat(empty_empire,nEmp,1);                            % ËùÓÐµÛ¹ú
    
    % ·ÖÅäµÛ¹úÖ÷Òå¹ú¼Ò
    for k=1:nEmp
        emp(k).Imp=imp(k);
    end
    
    % ·ÖÅäÖ³ÃñµØ
    P=exp(-alpha*[imp.Cost]/max([imp.Cost]));
    P=P/sum(P);
    for j=1:nCol
        k=RouletteWheelSelection(P);                        % ÂÖÅÌ¶Ä
        emp(k).Col=[emp(k).Col;col(j)];                     % ÎªµÛ¹úÖ÷Òå¹ú¼ÒÌí¼ÓÖ³ÃñµØµÄÎ»ÖÃºÍ¼ÛÖµ
        emp(k).nCol=emp(k).nCol+1;                          % ¼ÆËãµÛ¹úÖ÷Òå¹ú¼ÒÖ³ÃñµØµÄ¸öÊý
    end   
       
    % ¸üÐÂµÛ¹úÖ÷Òå¹ú¼ÒµÄ×Ü¼ÛÖµ
    emp=UpdateTotalCost(emp);
end
