# Supplementary material for: A new imperialist competitive algorithm with spiral rising mechanism for solving path optimization problems
Source: PeerJ Comput Sci. 2022 Sep 7;8:e1075. doi: 10.7717/peerj-cs.1075 (PMC9575848; doi:10.7717/peerj-cs.1075)
Supplement: Supplemental Information 1 [file peerj-cs-08-1075-s001.zip › SR-ICA/DoRevolution.m]

function emp=DoRevolution(emp)
    % ³õÊ¼»¯²ÎÊýºÍÉèÖÃ
    global ProblemSettings;
    CostFunction=ProblemSettings.CostFunction;
    nVar=ProblemSettings.nVar;
    VarSize=ProblemSettings.VarSize;
    VarMin=ProblemSettings.VarMin;
    VarMax=ProblemSettings.VarMax;
    global ICASettings;
    pRevolution=ICASettings.pRevolution;
    mu=ICASettings.mu;
    
    % Ñ¡ÔñÒ»Ð©¹ú¼ÒËæ»ú±ä»¯
    nmu=ceil(mu*nVar);  
    sigma=0.1*(VarMax-VarMin);          
    nEmp=numel(emp);
    for k=1:nEmp 
        NewPos = emp(k).Imp.Position + sigma*randn(VarSize);
        jj=randsample(nVar,nmu)';              
        NewImp=emp(k).Imp;
        NewImp.Position(jj)=NewPos(jj);
        NewImp.Cost=CostFunction(NewImp.Position);
        if NewImp.Cost<emp(k).Imp.Cost
            emp(k).Imp = NewImp;
        end        
        for i=1:emp(k).nCol
            if rand<=pRevolution                      
                NewPos = emp(k).Col(i).Position + sigma*randn(VarSize);
                jj=randsample(nVar,nmu)';
                emp(k).Col(i).Position(jj) = NewPos(jj);
                emp(k).Col(i).Position = max(emp(k).Col(i).Position,VarMin);          
                emp(k).Col(i).Position = min(emp(k).Col(i).Position,VarMax);
                emp(k).Col(i).Cost = CostFunction(emp(k).Col(i).Position);
            end
        end
    end
end
