# Supplementary material for: A new imperialist competitive algorithm with spiral rising mechanism for solving path optimization problems
Source: PeerJ Comput Sci. 2022 Sep 7;8:e1075. doi: 10.7717/peerj-cs.1075 (PMC9575848; doi:10.7717/peerj-cs.1075)
Supplement: Supplemental Information 1 [file peerj-cs-08-1075-s001.zip › SR-ICA/InterEmpireCompetition.m]

function emp=InterEmpireCompetition(emp)
    % ÈôÖ»Ê£Ò»¸öµÛ¹ú£¬Ëã·¨½áÊø
    if numel(emp)==1
        return;
    end
    
    % ³õÊ¼»¯²ÎÊýºÍÉèÖÃ
    global ICASettings;
    alpha=ICASettings.alpha;
    TotalCost=[emp.TotalCost];
    
    % ¸ù¾Ý×Ü³É±¾´óÐ¡¶ÔµÛ¹ú½øÐÐÅÅÐò£¬ÕÒµ½×îÈõµÛ¹ú
    [~, WeakestEmpIndex]=max(TotalCost);
    WeakestEmp=emp(WeakestEmpIndex);
    
    % ¼ÆËãÆäËûµÛ¹úµÃµ½×îÈõµÛ¹úÖ³ÃñµÄµÄ¸ÅÂÊ
    P=exp(-alpha*TotalCost/max(TotalCost));
    P(WeakestEmpIndex)=0;
    P=P/sum(P);             
    if any(isnan(P))   
        P(isnan(P))=0;     
        if all(P==0)
            P(:)=1;
        end
        P=P/sum(P);
    end
    
    % Ñ¡Ôñ×îÈõµÛ¹úµÄ×îÈõÖ³ÃñµØ£¬²¢½«Æä¸øÆäËûµÛ¹ú
    if WeakestEmp.nCol>0
        [~, WeakestColIndex]=max([WeakestEmp.Col.Cost]);
        WeakestCol=WeakestEmp.Col(WeakestColIndex);

        WinnerEmpIndex=RouletteWheelSelection(P);
        WinnerEmp=emp(WinnerEmpIndex);
        WinnerEmp.Col(end+1)=WeakestCol;
        WinnerEmp.nCol=WinnerEmp.nCol+1;
        emp(WinnerEmpIndex)=WinnerEmp;
        WeakestEmp.Col(WeakestColIndex)=[];
        WeakestEmp.nCol=WeakestEmp.nCol-1;
        emp(WeakestEmpIndex)=WeakestEmp;
    end
    
    % Èô×îÈõµÛ¹úÃ»ÓÐÖ³ÃñµØ£¬Ôò½«Æä¿´×÷Ö³ÃñµØ¸øÆäËûµÛ¹ú
    if WeakestEmp.nCol==0       
        WinnerEmpIndex2=RouletteWheelSelection(P);
        WinnerEmp2=emp(WinnerEmpIndex2);        
        WinnerEmp2.Col(end+1)=WeakestEmp.Imp;
        WinnerEmp2.nCol=WinnerEmp2.nCol+1;
        emp(WinnerEmpIndex2)=WinnerEmp2;
        emp(WeakestEmpIndex)=[];
    end
end
