# Supplementary material for: A new imperialist competitive algorithm with spiral rising mechanism for solving path optimization problems
Source: PeerJ Comput Sci. 2022 Sep 7;8:e1075. doi: 10.7717/peerj-cs.1075 (PMC9575848; doi:10.7717/peerj-cs.1075)
Supplement: Supplemental Information 1 [file peerj-cs-08-1075-s001.zip › SR-ICA/IntraEmpireCompetition.m]

function emp=IntraEmpireCompetition(emp)
    nEmp=numel(emp);
    for k=1:nEmp
        for i=1:emp(k).nCol
            if emp(k).Col(i).Cost<emp(k).Imp.Cost
                imp=emp(k).Imp;
                col=emp(k).Col(i);            
                emp(k).Imp=col;
                emp(k).Col(i)=imp;
            end
        end
    end
end
