# Supplementary material for: A new imperialist competitive algorithm with spiral rising mechanism for solving path optimization problems
Source: PeerJ Comput Sci. 2022 Sep 7;8:e1075. doi: 10.7717/peerj-cs.1075 (PMC9575848; doi:10.7717/peerj-cs.1075)
Supplement: Supplemental Information 1 [file peerj-cs-08-1075-s001.zip › SR-ICA/RouletteWheelSelection.m]

function i=RouletteWheelSelection(P)
    r=rand;
    C=cumsum(P);
    i=find(r<=C,1,'first');
end
