# Supplementary material for: A new imperialist competitive algorithm with spiral rising mechanism for solving path optimization problems
Source: PeerJ Comput Sci. 2022 Sep 7;8:e1075. doi: 10.7717/peerj-cs.1075 (PMC9575848; doi:10.7717/peerj-cs.1075)
Supplement: Supplemental Information 1 [file peerj-cs-08-1075-s001.zip › SR-ICA/SRICA.m]

function [BestCost,Convergence_curve]=ICA(nPop,MaxIt,VarMin,VarMax,nVar,CostFunction)
% ³õÊ¼»¯
nEmp=3;            % µÛ¹úÖ÷Òå¹ú¼ÒÊýÁ¿
alpha=1;            % ³õÊ¼»¯·ÖÅäÖ³ÃñµØÊ±ËùÐè²ÎÊý
beta=2;           % Í¬»¯ÏµÊý
pRevolution=0.05;   % ·¢Éú¸ïÃüµÄ¸ÅÂÊ
mu=0.1;             % ¸ïÃü³É¹¦ÂÊ
zeta=0.1;           % ¼ÆËãÒ»¸öµÛ¹úµÄ×Ü³É±¾Ê±ËùÐèµÄÖ³ÃñµØÆ½¾ù³É±¾ÏµÊý¦Î
VarSize=[1 nVar];  
%% È«¾Ö»¯²ÎÊýºÍÉèÖÃ
global ProblemSettings;                      
ProblemSettings.CostFunction=CostFunction;
ProblemSettings.nVar=nVar;
ProblemSettings.VarSize=VarSize;
ProblemSettings.VarMin=VarMin;
ProblemSettings.VarMax=VarMax;

global ICASettings;
ICASettings.MaxIt=MaxIt;
ICASettings.nPop=nPop;
ICASettings.nEmp=nEmp;
ICASettings.nVar=nVar;
ICASettings.alpha=alpha;
ICASettings.beta=beta;
ICASettings.pRevolution=pRevolution;
ICASettings.mu=mu;
ICASettings.zeta=zeta;
% ³õÊ¼»¯µÛ¹úÖ÷Òå¹ú¼Ò
emp=CreateInitialEmpires();
% ÉèÖÃÒ»¸öÓÃÀ´±£´æ×îÓÅÖµµÄ¾ØÕó
BestCost=zeros(MaxIt,1);
%³õÊ¼»¯ËÑË÷Î»ÖÃ
Convergence_curve=zeros(MaxIt,1);
t=0;
% Ö÷Ñ­»·
    for t=1:MaxIt
 
        a=2-t*((2)/MaxIt); %  ´Ó2ÏßÐÔµÝ¼õµ½0
        a2=-1+t*((-1)/MaxIt);    %´Ó-1ÏßÐÔµÝ¼õµ½-2
      
 
 
    % Ö³ÃñµØ±»Í¬»¯¹ý³Ì£¨Ö³ÃñµØÂÝÐýÊÕËõÏòµÛ¹ú¹ú¼Ò¿¿½ü£©
     nEmp=numel(emp);
     
    for k=1:nEmp
       for i=1:emp(k).nCol
          for j=1:nVar
    r1=rand(); % r1ÊÇ [0,1]Ö®¼äµÄËæ»úÊý
    r2=rand(); % r2ÊÇ [0,1]Ö®¼äµÄËæ»úÊý
    
     A=2*a*r1-a;  % ÏµÊýA
     C=2*r2;      % ÏµÊýC 
     b=5;         %ÂÝÐý³£Êý     
     l=(a2-1)*rand+1;   
     p = rand();       
            
           if p<0.5  
                
                    X_rand = emp(k).Imp.Position;%(x*)
                    D_X_rand=abs(C*X_rand(j)-emp(k).Col(i).Position); % ¹«Ê½ D=|Cx*-x|
                    emp(k).Col(i).Position=X_rand(j)-A*D_X_rand;      % ¹«Ê½ x(t+1)=x*-AD
                                    
            elseif p>=0.5
              
                     distance2Leader=abs(emp(k).Imp.Position-emp(k).Col(i).Position); %D'=|x*-x|
                     emp(k).Col(i).Position=distance2Leader*exp(b.*l).*cos(l.*2*pi)+emp(k).Imp.Position;%x(t+1)=D'e^(bl)cos(2pil)+x*                

            end
          end
           emp(k).Col(i).Position= max(emp(k).Col(i).Position,VarMin);
           emp(k).Col(i).Position = min(emp(k).Col(i).Position,VarMax);
           emp(k).Col(i).Cost = CostFunction(emp(k).Col(i).Position);
        end
    end
    
    
    % ¸ïÃü
    emp=DoRevolution(emp);
    % µÛ¹úÄÚ²¿¾ºÕù
    emp=IntraEmpireCompetition(emp);
    % ¸üÐÂµÛ¹úµÄ×Ü³É±¾
    emp=UpdateTotalCost(emp);
    % µÛ¹úÖ®¼ä¾ºÕù
    emp=InterEmpireCompetition(emp);
    % ¸üÐÂÕÒµ½µÄ×îÓÅ½â¾ö·½°¸
    imp=[emp.Imp];
    [~, BestImpIndex]=min([imp.Cost]);
    BestSol=imp(BestImpIndex);
    % ¸üÐÂ×îÓÅÖµ
    BestCost(t)=BestSol.Cost;
    
    Convergence_curve(t)= BestCost(t);
     [t  BestCost(t)];
    end
end
