# Supplementary material for: A new imperialist competitive algorithm with spiral rising mechanism for solving path optimization problems
Source: PeerJ Comput Sci. 2022 Sep 7;8:e1075. doi: 10.7717/peerj-cs.1075 (PMC9575848; doi:10.7717/peerj-cs.1075)
Supplement: Supplemental Information 1 [file peerj-cs-08-1075-s001.zip › SR-ICA/UpdateTotalCost.m]

function emp=UpdateTotalCost(emp)
    % ³õÊ¼»¯²ÎÊýºÍÉèÖÃ
    global ICASettings;
    zeta=ICASettings.zeta;
    
    % ¸üÐÂ×Ü³É±¾
    nEmp=numel(emp);     
    for k=1:nEmp
        if emp(k).nCol>0
            emp(k).TotalCost=emp(k).Imp.Cost+zeta*mean([emp(k).Col.Cost]);
        else
            emp(k).TotalCost=emp(k).Imp.Cost;
        end
    end
end
