# Supplementary material for: A new imperialist competitive algorithm with spiral rising mechanism for solving path optimization problems
Source: PeerJ Comput Sci. 2022 Sep 7;8:e1075. doi: 10.7717/peerj-cs.1075 (PMC9575848; doi:10.7717/peerj-cs.1075)
Supplement: Supplemental Information 2 [file peerj-cs-08-1075-s002.zip]

Archive with 13 entries (12 files):
- ICA/
- ICA/AssimilateColonies.m
- ICA/CreateInitialEmpires.m
- ICA/DoRevolution.m
- ICA/Get_Functions_details.m
- ICA/ICA.m
- ICA/initialization.m
- ICA/InterEmpireCompetition.m
- ICA/IntraEmpireCompetition.m
- ICA/main.m
- ICA/RouletteWheelSelection.m
- ICA/TestFunction.m
- ICA/UpdateTotalCost.m
