# Supplementary material for: A new imperialist competitive algorithm with spiral rising mechanism for solving path optimization problems
Source: PeerJ Comput Sci. 2022 Sep 7;8:e1075. doi: 10.7717/peerj-cs.1075 (PMC9575848; doi:10.7717/peerj-cs.1075)
Supplement: Supplemental Information 2 [file peerj-cs-08-1075-s002.zip › ICA/AssimilateColonies.m]

function emp=AssimilateColonies(emp)

    global ProblemSettings;
    CostFunction=ProblemSettings.CostFunction;
    VarSize=ProblemSettings.VarSize;
    VarMin=ProblemSettings.VarMin;
    VarMax=ProblemSettings.VarMax;
    
    global ICASettings;
    beta=ICASettings.beta;
    
    nEmp=numel(emp);
    for k=1:nEmp
        for i=1:emp(k).nCol
            
            emp(k).Col(i).Position = emp(k).Col(i).Position ...
                + beta*rand(VarSize).*(emp(k).Imp.Position-emp(k).Col(i).Position);%��.*d
            
            emp(k).Col(i).Position = max(emp(k).Col(i).Position,VarMin);
            emp(k).Col(i).Position = min(emp(k).Col(i).Position,VarMax);
            
            emp(k).Col(i).Cost = CostFunction(emp(k).Col(i).Position);
            
        end
    end

end
