# Supplementary material for: A new imperialist competitive algorithm with spiral rising mechanism for solving path optimization problems
Source: PeerJ Comput Sci. 2022 Sep 7;8:e1075. doi: 10.7717/peerj-cs.1075 (PMC9575848; doi:10.7717/peerj-cs.1075)
Supplement: Supplemental Information 3 [file peerj-cs-08-1075-s003.zip › WOA/WOA.m]

function [Leader_score,Leader_pos,Convergence_curve]=WOA(SearchAgents_no,Max_iter,lb,ub,dim,fobj)
% ³õÊ¼»¯
e=2.717;
Leader_pos=zeros(1,dim);
Leader_score=inf; %


%³õÊ¼»¯ËÑË÷Î»ÖÃ
Positions=initialization(SearchAgents_no,dim,ub,lb);

Convergence_curve=zeros(1,Max_iter);

t=0;% µü´ú´ÎÊý

% Ö÷Ñ­»·
while t<Max_iter
    for i=1:size(Positions,1)
        
        % Ô¼ÊøÉÏÏÂÏÞ
        Flag4ub=Positions(i,:)>ub;
        Flag4lb=Positions(i,:)<lb;
        Positions(i,:)=(Positions(i,:).*(~(Flag4ub+Flag4lb)))+ub.*Flag4ub+lb.*Flag4lb;
        
        % ¼ÆËãÊÊÓ¦¶ÈÖµ
        fitness=fobj(Positions(i,:));
        
        % ¸üÐÂÁìµ¼Õß
        if fitness<Leader_score 
            Leader_score=fitness ;% 
            Leader_pos=Positions(i,:);
           
        end
        
    end
    
     a=2-t*((2)/Max_iter); %  ´Ó2ÏßÐÔµÝ¼õµ½0
     a2=-1+t*((-1)/Max_iter);    %´Ó-1ÏßÐÔµÝ¼õµ½-2
    % ¸úÐÂËÑË÷Î»ÖÃ
    for i=1:size(Positions,1)
        r1=rand(); % r1ÊÇ [0,1]Ö®¼äµÄËæ»úÊý
        r2=rand(); % r2ÊÇ [0,1]Ö®¼äµÄËæ»úÊý
        
        A=2*a*r1-a;  % ¹«Ê½£¨2-25£©
        C=2*r2;      % ¹«Ê½£¨2-23£©
        
        
        b=1;   
        
        l=(a2-1)*rand+1;  
        
        p = rand();       
%          r=1-(t/Max_iter);
        
        for j=1:size(Positions,2)
            
            if p<0.5
                if abs(A)>=1
                    rand_leader_index = floor(SearchAgents_no*rand()+1);
                    X_rand = Positions(rand_leader_index, :);
                    D_X_rand=abs(C*X_rand(j)-Positions(i,j)); % ¹«Ê½£¨2-29£©
                    Positions(i,j)=X_rand(j)-A*D_X_rand;      % ¹«Ê½£¨2-30£©
                    
                elseif abs(A)<1
                    D_Leader=abs(C*Leader_pos(j)-Positions(i,j)); % ¹«Ê½£¨2-24£©
                    Positions(i,j)=Leader_pos(j)-A*D_Leader;      % ¹«Ê½£¨2-26£©
                end
                
            elseif p>=0.5
              
                distance2Leader=abs(Leader_pos(j)-Positions(i,j));
                % ¹«Ê½£¨2-28£©
                Positions(i,j)=distance2Leader*exp(b.*l).*cos(l.*2*pi)+Leader_pos(j);
                
            end
            
        end
    end
    
    t=t+1;
    Convergence_curve(t)=Leader_score;
    [t Leader_score];
  
     
    
end
