# Supplementary material for: A new imperialist competitive algorithm with spiral rising mechanism for solving path optimization problems
Source: PeerJ Comput Sci. 2022 Sep 7;8:e1075. doi: 10.7717/peerj-cs.1075 (PMC9575848; doi:10.7717/peerj-cs.1075)
Supplement: Supplemental Information 4 [file peerj-cs-08-1075-s004.zip]

Archive with 6 entries (5 files):
- PSO/
- PSO/Get_Functions_details.m
- PSO/initialization.m
- PSO/main.m
- PSO/PSO.m
- PSO/TestFunction.m
