# Supplementary material for: A new imperialist competitive algorithm with spiral rising mechanism for solving path optimization problems
Source: PeerJ Comput Sci. 2022 Sep 7;8:e1075. doi: 10.7717/peerj-cs.1075 (PMC9575848; doi:10.7717/peerj-cs.1075)
Supplement: Supplemental Information 4 [file peerj-cs-08-1075-s004.zip › PSO/PSO.m]

function cg_curve=PSO(N,Max_iteration,lb,ub,dim,fobj)

%²ÎÊýÉèÖÃ

Vmax=6;
noP=N;
wMax=0.9;
wMin=0.2;
c1=2;
c2=2;
% ³õÊ¼»¯
iter=Max_iteration;
vel=zeros(noP,dim);
pBestScore=zeros(noP);
pBest=zeros(noP,dim);
gBest=zeros(1,dim);
cg_curve=zeros(1,iter);

% Ëæ»úÉú³ÉÖÖÈº
pos=initialization(noP,dim,ub,lb); 

for i=1:noP
    pBestScore(i)=inf;
end

% ³õÊ¼»¯×îÓÅ½â
 gBestScore=inf;
     
    
for l=1:iter 
    
    % ÉèÖÃ±ß½çËÙ¶È
     Flag4ub=pos(i,:)>ub;
     Flag4lb=pos(i,:)<lb;
     pos(i,:)=(pos(i,:).*(~(Flag4ub+Flag4lb)))+ub.*Flag4ub+lb.*Flag4lb;
    
    for i=1:size(pos,1)     
        %¼ÆËãÁ£×ÓÊÊÓ¦¶È
        fitness=fobj(pos(i,:));

        if(pBestScore(i)>fitness)
            pBestScore(i)=fitness;
            pBest(i,:)=pos(i,:);
        end
        if(gBestScore>fitness)
            gBestScore=fitness;
            gBest=pos(i,:);
          
        end
    end

    %¸øPSO¼ÓÈ¨ÖØ
    w=wMax-l*((wMax-wMin)/iter);
    %¸üÐÂÁ£×ÓËÙ¶ÈºÍÎ»ÖÃ
    for i=1:size(pos,1)
        for j=1:size(pos,2)       
            vel(i,j)=w*vel(i,j)+c1*rand()*(pBest(i,j)-pos(i,j))+c2*rand()*(gBest(j)-pos(i,j));
            
            if(vel(i,j)>Vmax)
                vel(i,j)=Vmax;
            end
            if(vel(i,j)<-Vmax)
                vel(i,j)=-Vmax;
            end            
            pos(i,j)=pos(i,j)+vel(i,j);
        end
    end
    cg_curve(l)=gBestScore;
  
    
end
end
