# Supplementary material for: A new imperialist competitive algorithm with spiral rising mechanism for solving path optimization problems
Source: PeerJ Comput Sci. 2022 Sep 7;8:e1075. doi: 10.7717/peerj-cs.1075 (PMC9575848; doi:10.7717/peerj-cs.1075)
Supplement: Supplemental Information 5 [file peerj-cs-08-1075-s005.zip › DE-ICA/De.m]

function emp=De(emp)
    global ProblemSettings;
    CostFunction=ProblemSettings.CostFunction;
    nVar=ProblemSettings.nVar;
    VarSize=ProblemSettings.VarSize;
    VarMin=ProblemSettings.VarMin;
    VarMax=ProblemSettings.VarMax;
       nEmp=numel(emp);
     for k=1:nEmp
     for i=1:emp(k).nCol-2
         r=rand();
         F=0.6;%F=[0,2]
         CR=0.9;
         if r<CR
         emp(k).Colde(i).Position=emp(k).Col(i+2).Position+F*(emp(k).Col(i).Position-emp(k).Col(i+1).Position);
         else
             emp(k).Colde(i).Position=emp(k).Col(i).Position;
         end
            emp(k).Colde(i).Cost = CostFunction(emp(k).Colde(i).Position);
            if emp(k).Colde(i).Cost<emp(k).Col(i).Cost
               emp(k).Col(i)=emp(k).Colde(i);
            end
     end   
     end
end
