# Supplementary material for: A new imperialist competitive algorithm with spiral rising mechanism for solving path optimization problems
Source: PeerJ Comput Sci. 2022 Sep 7;8:e1075. doi: 10.7717/peerj-cs.1075 (PMC9575848; doi:10.7717/peerj-cs.1075)
Supplement: Supplemental Information 5 [file peerj-cs-08-1075-s005.zip › DE-ICA/DEICA.m]

function [BestCost,Convergence_curve]=ICA(nPop,MaxIt,VarMin,VarMax,nVar,CostFunction)
% ³õÊ¼»¯
nEmp=3;            % µÛ¹úÖ÷Òå¹ú¼ÒÊýÁ¿
alpha=1;            % ³õÊ¼»¯·ÖÅäÖ³ÃñµØÊ±ËùÐè²ÎÊý(¹Ì¶¨²»¸Ä)
beta=2;           % Í¬»¯ÏµÊý(beta>1)
pRevolution=0.05;   % ·¢Éú¸ïÃüµÄ¸ÅÂÊ(0-1)
mu=0.1;             % ¸ïÃü³É¹¦ÂÊ(0-1)
zeta=0.1;           % ¼ÆËãÒ»¸öµÛ¹úµÄ×Ü³É±¾Ê±ËùÐèµÄÖ³ÃñµØÆ½¾ù³É±¾ÏµÊý¦Î(0-1)
VarSize=[1 nVar];  
%% È«¾Ö»¯²ÎÊýºÍÉèÖÃ
global ProblemSettings;                      
ProblemSettings.CostFunction=CostFunction;
ProblemSettings.nVar=nVar;
ProblemSettings.VarSize=VarSize;
ProblemSettings.VarMin=VarMin;
ProblemSettings.VarMax=VarMax;

global ICASettings;
ICASettings.MaxIt=MaxIt;
ICASettings.nPop=nPop;
ICASettings.nEmp=nEmp;
ICASettings.alpha=alpha;
ICASettings.beta=beta;
ICASettings.pRevolution=pRevolution;
ICASettings.mu=mu;
ICASettings.zeta=zeta;
% ³õÊ¼»¯µÛ¹úÖ÷Òå¹ú¼Ò
   emp=CreateInitialEmpires();
% ÉèÖÃÒ»¸öÓÃÀ´±£´æ×îÓÅÖµµÄ¾ØÕó
BestCost=zeros(MaxIt,1);
%³õÊ¼»¯ËÑË÷Î»ÖÃ
Convergence_curve=zeros(MaxIt,1);
t=0;% µü´ú´ÎÊý
% Ö÷Ñ­»·
    for t=1:MaxIt
     
    % Í¬»¯
    emp=AssimilateColonies(emp);
    % ¸ïÃü
    emp=DoRevolution(emp);
    %½øÐÐDE
    emp=De(emp);
    % µÛ¹úÄÚ²¿¾ºÕù
    emp=IntraEmpireCompetition(emp);
    % ¸üÐÂµÛ¹úµÄ×Ü³É±¾
    emp=UpdateTotalCost(emp);
    % µÛ¹úÖ®¼ä¾ºÕù
    emp=InterEmpireCompetition(emp);
    % ¸üÐÂÕÒµ½µÄ×îÓÅ½â¾ö·½°¸
    imp=[emp.Imp];
    [~, BestImpIndex]=min([imp.Cost]);
    BestSol=imp(BestImpIndex);
    % ¸üÐÂ×îÓÅÖµ
    BestCost(t)=BestSol.Cost;
    
    Convergence_curve(t)= BestCost(t);
     [t  BestCost(t)];
    end
end
