# Supplementary material for: A new imperialist competitive algorithm with spiral rising mechanism for solving path optimization problems
Source: PeerJ Comput Sci. 2022 Sep 7;8:e1075. doi: 10.7717/peerj-cs.1075 (PMC9575848; doi:10.7717/peerj-cs.1075)
Supplement: Supplemental Information 6 [file peerj-cs-08-1075-s006.zip › BSO/BSO.m]

function best_fitness = BSO(N,Max_iteration,lb,ub,dim,fobj)
% fun = fitness_function
% n_p; population size
% n_d; number of dimension
% n_c: number of clusters
% rang_l; left boundary of the dynamic range
% rang_r; right boundary of the dynamic range
n_c = 2;
prob_one_cluster = 0.8;                                    % probability for select one cluster to form new individual; 
stepSize = ones(1,dim);                                    % effecting the step size of generating new individuals by adding random values
popu = lb + (ub - lb) * rand(N,dim);         % initialize the population of individuals
popu_sorted  = lb + (ub - lb) * rand(N,dim); % initialize the  population of individuals sorted according to clusters
n_iteration = 0;                                           % current iteration number
% initialize cluster probability to be zeros
prob = zeros(n_c,1);
best = zeros(n_c,1);                                       % index of best individual in each cluster
centers = lb + (ub - lb) * rand(n_c,dim);      % initialize best individual in each cluster
centers_copy = lb + (ub - lb) * rand(n_c,dim); % initialize best individual-COPY in each cluster FOR the purpose of introduce random best
best_fitness = 1000000*ones(Max_iteration,1);
fitness_popu = 1000000*ones(N,1);                        % store fitness value for each individual
fitness_popu_sorted = 1000000*ones(N,1);                 % store  fitness value for each sorted individual
indi_temp = zeros(1,dim);                                  % store temperary individual
% calculate fitness for each individual in the initialized population
for idx = 1:N
    fitness_popu(idx,1) = fobj(popu(idx,:));
end
while n_iteration < Max_iteration   
      cluster = kmeans(popu, n_c,'Distance','cityblock','Start',centers,'EmptyAction','singleton'); % k-mean cluster
      % clustering    
      fit_values = 100000000000000000000000000.0*ones(n_c,1);  % assign a initial big fitness value  as best fitness for each cluster in minimization problems
      number_in_cluster = zeros(n_c,1);                        % initialize 0 individual in each cluster
      for idx = 1:N
          number_in_cluster(cluster(idx,1),1)= number_in_cluster(cluster(idx,1),1) + 1;      
          % find the best individual in each cluster
          if fit_values(cluster(idx,1),1) > fitness_popu(idx,1)  % minimization
             fit_values(cluster(idx,1),1) = fitness_popu(idx,1);
             best(cluster(idx,1),1) = idx;
          end
      end  
      % form population sorted according to clusters
      counter_cluster = zeros(n_c,1);  % initialize cluster counter to be 0 
      acculate_num_cluster = zeros(n_c,1);  % initialize accumulated number of individuals in previous clusters
      for idx =2:n_c
          acculate_num_cluster(idx,1) = acculate_num_cluster((idx-1),1) + number_in_cluster((idx-1),1);
      end
      %start form sorted population
      for idx = 1:N
          counter_cluster(cluster(idx,1),1) = counter_cluster(cluster(idx,1),1) + 1 ;
          temIdx = acculate_num_cluster(cluster(idx,1),1) +  counter_cluster(cluster(idx,1),1);
          popu_sorted(temIdx,:) = popu(idx,:);
          fitness_popu_sorted(temIdx,1) = fitness_popu(idx,1);
      end  
      % record the best individual in each cluster
      for idx = 1:n_c
          centers(idx,:) = popu(best(idx,1),:);        
      end  
      if (rand() < 0.2) %  select one cluster center to be replaced by a randomly generated center
         cenIdx = ceil(rand()*n_c);
         centers(cenIdx,:) = lb + (ub - lb) * rand(1,dim);
      end         
      % calculate cluster probabilities based on number of individuals in each cluster
      for idx = 1:n_c
          prob(idx,1) = number_in_cluster(idx,1)/N;
          if idx > 1
             prob(idx,1) = prob(idx,1) + prob(idx-1,1);
          end
      end
      % generate n_p new individuals by adding Gaussian random values           
      for idx = 1:N
          r_1 = rand();             % probability for select one cluster to form new individual
          if r_1 < prob_one_cluster  % select one cluster
             r = rand();
             for idj = 1:n_c
                 if r < prob(idj,1)                      
                    if rand() < 0.4  % use the center
                       indi_temp(1,:) = centers(idj,:); 
                    else             % use one randomly selected  cluster
                        indi_1 = acculate_num_cluster(idj,1) + ceil(rand() * number_in_cluster(idj,1));
                        indi_temp(1,:) = popu_sorted(indi_1,:);  
                    end
                    break
                end
             end
          else % select two clusters
               % pick two clusters 
               cluster_1 = ceil(rand() * n_c);
               indi_1 = acculate_num_cluster(cluster_1,1) + ceil(rand() * number_in_cluster(cluster_1,1));
               if indi_1==0
                   indi_1=1;
               end
               cluster_2 = ceil(rand() * n_c);
               indi_2 = acculate_num_cluster(cluster_2,1) + ceil(rand() * number_in_cluster(cluster_2,1)); 
               if indi_2==0
                   indi_2=1;
               end
               tem = rand();
               if rand() < 0.5 %use center
                  indi_temp(1,:) = tem * centers(cluster_1,:) + (1-tem) * centers(cluster_2,:); 
               else            % use randomly selected individuals from each cluster            
                  indi_temp(1,:) = tem * popu_sorted(indi_1,:) + (1-tem) * popu_sorted(indi_2,:); 
               end
          end          
          stepSize = logsig(((0.5*Max_iteration - n_iteration)/20)) * rand(1,dim);
          indi_temp(1,:) = indi_temp(1,:) + stepSize .* normrnd(0,1,1,dim);
          % if better than the previous one, replace it
          fv = fobj(indi_temp);
          if fv < fitness_popu(idx,1)  % better than the previous one, replace
             fitness_popu(idx,1) = fv;
             popu(idx,:) = indi_temp(1,:);
          end
      end
      % keep the best for each cluster
      for idx = 1:n_c
          popu(best(idx,1),:) = centers_copy(idx,:);  
          fitness_popu(best(idx,1),1) = fit_values(idx,1);
      end
      n_iteration = n_iteration +1;
      % record the best fitness in each iteration
      best_fitness(n_iteration, 1) = min(fit_values);
end
