# Supplementary material for: A new imperialist competitive algorithm with spiral rising mechanism for solving path optimization problems
Source: PeerJ Comput Sci. 2022 Sep 7;8:e1075. doi: 10.7717/peerj-cs.1075 (PMC9575848; doi:10.7717/peerj-cs.1075)
Supplement: Supplemental Information 7 [file peerj-cs-08-1075-s007.zip]

Archive with 6 entries (5 files):
- DE-ICA/
- DE-ICA/crossover.m
- DE-ICA/DE.m
- DE-ICA/main.m
- DE-ICA/mutation.m
- DE-ICA/TestFunction.m
