# Supplementary material for: A new imperialist competitive algorithm with spiral rising mechanism for solving path optimization problems
Source: PeerJ Comput Sci. 2022 Sep 7;8:e1075. doi: 10.7717/peerj-cs.1075 (PMC9575848; doi:10.7717/peerj-cs.1075)
Supplement: Supplemental Information 7 [file peerj-cs-08-1075-s007.zip › DE-ICA/crossover.m]

function U=crossover(X,V,CR,crossStrategy)
[NP,Dim]=size(X);
switch crossStrategy
    %crossStrategy=1:binomial crossover
    case 1
        for i=1:NP
            jRand=randi([1,Dim]);%jRand¡Ê[1,Dim]
            for j=1:Dim
                k=rand;
                if k<=CR||j==jRand %j==jRandÊÇÎªÁËÈ·±£ÖÁÉÙÓÐÒ»¸öU(i,j)=V(i,j)
                    U(i,j)=V(i,j);
                else
                    U(i,j)=X(i,j);
                end     
            end    
        end
    %crossStrategy=2:Exponential crossover
    case 2
        for i=1:NP
            j=randi([1,Dim]);%j¡Ê[1,Dim]
            L=0;
            U(i,:)=X(i,:);
            k=rand;
            while(k<CR && L<Dim)
                U(i,j)=V(i,j);
                j=j+1;
                if(j>Dim)
                    j=1;
                end
                L=L+1;
            end
        end
    otherwise
        error('Ã»ÓÐËùÖ¸¶¨µÄ½»²æ²ßÂÔ£¬ÇëÖØÐÂÉè¶¨crossStrategyµÄÖµ');
end
   
