# Supplementary material for: A new imperialist competitive algorithm with spiral rising mechanism for solving path optimization problems
Source: PeerJ Comput Sci. 2022 Sep 7;8:e1075. doi: 10.7717/peerj-cs.1075 (PMC9575848; doi:10.7717/peerj-cs.1075)
Supplement: Supplemental Information 7 [file peerj-cs-08-1075-s007.zip › DE-ICA/DE.m]

function   bestfitnessG=DE(NP,maxIteration,lb,ub,dim,fobj)
%²ÎÊýÉèÖÃ
F=0.5;%scaling factor Ëõ·ÅÒò×Ó
CR=0.8;%crossover rate ½»²æ¸ÅÂÊ
mutationStrategy=1;%±äÒì²ßÂÔ
crossStrategy=2;%½»²æ²ßÂÔ
Generation=0;%½ø»¯´úÊý£¬»òÕßµ±Ç°µü´ú´úÊý
%step1 ³õÊ¼»¯
X=(ub-lb)*rand(NP,dim)+lb;%XÐÐ´ú±í¸öÌåi£¬ÁÐ´ú±í¸öÌåiµÄÎ¬¶Èj
while Generation<maxIteration
%ÇóbestX
    for i=1:NP
        fitnessX(i)=fobj(X(i,:));%fitnessX±íÊ¾XµÄÊÊÓ¦Öµ
    end
    [fitnessbestX,indexbestX]=min(fitnessX);
    bestX=X(indexbestX,:);%bestX±íÊ¾×îÓÅÖµ¶ÔÓ¦µÄÎ»ÖÃ
%%
%step2.1 mutation
%mutationStrategy=1£ºDE/rand/1,
%mutationStrategy=2£ºDE/best/1,
%mutationStrategy=3£ºDE/rand-to-best/1,
%mutationStrategy=4£ºDE/best/2,
%mutationStrategy=5£ºDE/rand/2,
%²úÉúÎªÃ¿Ò»¸ö¸öÌåXi,G ²úÉúÒ»¸ö±äÒìÏòÁ¿Vi,G¡£ G´ú±í½ø»¯´úÊý
    V=mutation(X,bestX,F,mutationStrategy);
 %%   
%step2.2 crossover
%crossStrategy=1:binomial crossover
%crossStrategy=2:Exponential crossover
%²úÉúÎªÃ¿Ò»¸ö¸öÌåXi,G ²úÉúÒ»¸ö½»²æÏòÁ¿Ui,G¡£ G´ú±í½ø»¯´úÊý
    U=crossover(X,V,CR,crossStrategy);
%%    
%step2.3 selection
    for i=1:NP
        fitnessU(i)=fobj(U(i,:));
        if fitnessU(i)<=fitnessX(i)
            X(i,:)=U(i,:);
            fitnessX(i)=fitnessU(i);
            if fitnessU(i)<fitnessbestX
                bestX=U(i,:);
                fitnessbestX=fitnessU(i);
            end
        end
    end
%%
    Generation=Generation+1;
    bestfitnessG(Generation)=fitnessbestX;
end
end
