# Supplementary material for: A new imperialist competitive algorithm with spiral rising mechanism for solving path optimization problems
Source: PeerJ Comput Sci. 2022 Sep 7;8:e1075. doi: 10.7717/peerj-cs.1075 (PMC9575848; doi:10.7717/peerj-cs.1075)
Supplement: Supplemental Information 7 [file peerj-cs-08-1075-s007.zip › DE-ICA/main.m]

clc
clear all
maxnumber=30;   % Ñ­»·´ÎÊý
NP=200; % ÖÖÈºÊýÁ¿

Function_name='easom'; % µ÷ÓÃ²âÊÔº¯Êý
maxIteration=300; % ×î´óµü´ú´ÎÊý
for number=1:maxnumber
% µ÷ÓÃ²âÊÔº¯ÊýµÄ¾ßÌåÐÅÏ¢
[lb,ub,dim,fobj]=TestFunction(Function_name);
de(number,:)=DE(NP,maxIteration,lb,ub,dim,fobj);
   % ÖØ¸´ÔËÐÐ30´Î  Ã¿´ÎÔËÐÐµÄ µü´ú´ÎÊýÓëÊÊÓ¦Öµ
end
    for m=1:maxIteration
    de(maxnumber+1,m)=sum( de(:,m) )./maxnumber;
    end
semilogy(de(maxnumber+1,:),'color','r','LineWidth',1.5)
grid on;
title('Æ½¾ù×îÓÅ¸öÌåÊÊÓ¦¶È');
xlabel('µü´ú´ÎÊý');
ylabel('ÊÊÓ¦Öµ');
legend('DE');
hold on;
%% ÏÔÊ¾ÓÅ»¯½á¹û
fitnessbest=min(de(1:maxnumber,maxIteration));    % 50´ÎÔËÐÐÖÐµÄ×îÓÅÖµ
fitnessworse=max(de(1:maxnumber,maxIteration));   % 50´ÎÔËÐÐÖÐµÄ×î²îÖµ
fitnessaverage=mean(de(1:maxnumber,maxIteration));% 50´ÎÔËÐÐµÄÆ½¾ùÖµ
fitnessstd=std(de(1:maxnumber,maxIteration));% 50´ÎÔËÐÐµÄÆ½¾ùÖµ
disp(['×îÓÅ½â£º',num2str(fitnessbest)]);
disp(['×î²î½â£º',num2str(fitnessworse)]);
disp(['Æ½¾ùÖµ£º',num2str(fitnessaverage)]);
disp(['±ê×¼²î£º',num2str(fitnessstd)]);

        
