# Supplementary material for: A new imperialist competitive algorithm with spiral rising mechanism for solving path optimization problems
Source: PeerJ Comput Sci. 2022 Sep 7;8:e1075. doi: 10.7717/peerj-cs.1075 (PMC9575848; doi:10.7717/peerj-cs.1075)
Supplement: Supplemental Information 7 [file peerj-cs-08-1075-s007.zip › DE-ICA/mutation.m]

%ÎªÁË±£Ö¤¶àÑùÐÔ£¬ÔÚ²úÉúÐÂµÄÖÖÈº¸öÌåµÄ¹ý³ÌÖÐ£¬²úÉúµÄnrandI¸ö»¥²»ÏàµÈµÄËæ»úÊý£¬Óëi½Ô²»ÏàµÈ£»
%¼´£ºÃ¿²úÉúµÄµÚ i ¸öÐÂ¸öÌåËùÓÃµÄËæ»úÑ¡µ½µÄnrandI¸ö¾É¸öÌå²»ÄÜÊÇµÚ i ¸ö¾É¸öÌå¡£
 
function V=mutation(X,bestX,F,mutationStrategy)
NP=length(X);
for i=1:NP
    %ÔÚ[1 NP]ÖÐ²úÉúnrandI¸ö»¥²»ÏàµÈµÄËæ»úÊý£¬ÇÒÓëi½Ô²»ÏàµÈ
    nrandI=5;
    r=randi([1,NP],1,nrandI);
    for j=1:nrandI
        equalr(j)=sum(r==r(j));
    end
    equali=sum(r==i);
    equalval=sum(equalr)+equali;
    while(equalval>nrandI) %Èô²úÉúµÄËæ»úÊýÓÐÏàµÈµÄ»òÓëiÏàµÈµÄ¡ª¡ªÐèÒªÖØÐÂÉú³ÉËæ»úÊý
        r=randi([1,NP],1,nrandI);
        for j=1:nrandI
            equalr(j)=sum(r==r(j));
        end
        equali=sum(r==i);
        equalval=sum(equalr)+equali;
    end
    
    switch mutationStrategy
        case 1
            %mutationStrategy=1:DE/rand/1;
            V(i,:)=X(r(1),:)+F*(X(r(2),:)-X(r(3),:));
        case 2
            %mutationStrategy=2:DE/best/1;
            V(i,:)=bestX+F*(X(r(1),:)-X(r(2),:));
        case 3
            %mutationStrategy=3:DE/rand-to-best/1;
            V(i,:)=X(i,:)+F*(bestX-X(i,:))+F*(X(r(1),:)-X(r(2),:));
        case 4
            %mutationStrategy=4:DE/best/2;
            V(i,:)=bestX+F*(X(r(1),:)-X(r(2),:))+F*(X(r(3),:)-X(r(4),:));
        case 5
            %mutationStrategy=5:DE/rand/2;
            V(i,:)=X(r(1),:)+F*(X(r(2),:)-X(r(3),:))+F*(X(r(4),:)-X(r(5),:));
        otherwise
            error('Ã»ÓÐËùÖ¸¶¨µÄ±äÒì²ßÂÔ£¬ÇëÖØÐÂÉè¶¨mutationStrategyµÄÖµ');
    end
   
    
end
    
