# Supplementary material for: A new imperialist competitive algorithm with spiral rising mechanism for solving path optimization problems
Source: PeerJ Comput Sci. 2022 Sep 7;8:e1075. doi: 10.7717/peerj-cs.1075 (PMC9575848; doi:10.7717/peerj-cs.1075)
Supplement: Supplemental Information 8 [file peerj-cs-08-1075-s008.zip › GWO/GWO.m]

function [Alpha_score,Alpha_pos,Convergence_curve]=GWO(SearchAgents_no,Max_iter,lb,ub,dim,fobj)
e=2.717;
% ÖÖÈº³õÊ¼»¯
Alpha_pos=zeros(1,dim);
Alpha_score=inf; 

Beta_pos=zeros(1,dim);
Beta_score=inf; 

Delta_pos=zeros(1,dim);
Delta_score=inf; 

%Î»ÖÃ³õÊ¼»¯
Positions=initialization(SearchAgents_no,dim,ub,lb);

Convergence_curve=zeros(1,Max_iter);

l=0;% Ñ­»·´ÎÊý

% Ö÷Ñ­»·
while l<Max_iter
    for i=1:size(Positions,1)  
        
       % ±ß½ç¿ØÖÆ
        Flag4ub=Positions(i,:)>ub;
        Flag4lb=Positions(i,:)<lb;
        Positions(i,:)=(Positions(i,:).*(~(Flag4ub+Flag4lb)))+ub.*Flag4ub+lb.*Flag4lb;               
        
        % ¼ÆËãÆÀ¼Ûº¯Êý
        fitness=fobj(Positions(i,:));
        
        % ¸üÐÂleader
        if fitness<Alpha_score 
            Alpha_score=fitness; 
            Alpha_pos=Positions(i,:);
        end
        
        if fitness>Alpha_score && fitness<Beta_score 
            Beta_score=fitness;
            Beta_pos=Positions(i,:);
        end
        
        if fitness>Alpha_score && fitness>Beta_score && fitness<Delta_score 
            Delta_score=fitness; 
            Delta_pos=Positions(i,:);
        end
    end
    
    
    %a=2-l*((2)/Max_iter); %a1´Ó2ÏßÐÔµÝ¼õµ½ 0
     a=2-2*(e^(l/Max_iter)-1)/(e-1);%a2´Ó2·ÇÏßÐÔµÝ¼õµ½0
    % ¸üÐÂÀÇÈº¸öÌåÎ»ÖÃ
    for i=1:size(Positions,1)
        for j=1:size(Positions,2)     
                       
            r1=rand(); % r1 ÊÇ[0,1]Ö®¼äµÄËæ»úÊý
            r2=rand(); % r2 ÊÇ[0,1]Ö®¼äµÄËæ»úÊý
            
            A1=2*a*r1-a; % ¹«Ê½(2-5)
            C1=2*r2; % ¹«Ê½ (2-6)
            
            D_alpha=abs(C1*Alpha_pos(j)-Positions(i,j)); % ¹«Ê½ (2-7)
            X1=Alpha_pos(j)-A1*D_alpha; % ¹«Ê½ (2-10)
                       
            r1=rand();
            r2=rand();
            
            A2=2*a*r1-a; 
            C2=2*r2; 
            
            D_beta=abs(C2*Beta_pos(j)-Positions(i,j)); % ¹«Ê½(2-8)
            X2=Beta_pos(j)-A2*D_beta; % ¹«Ê½ (2-11)       
            
            r1=rand();
            r2=rand(); 
            
            A3=2*a*r1-a; 
            C3=2*r2; 
            
            D_delta=abs(C3*Delta_pos(j)-Positions(i,j)); % ¹«Ê½ (2-19)
            X3=Delta_pos(j)-A3*D_delta; % ¹«Ê½ (2-12)           
            
            Positions(i,j)=(X1+X2+X3)/3;% ¹«Ê½ (2-13)
            
        end
    end
    l=l+1;    
    Convergence_curve(l)=Alpha_score;
end
