# Supplementary material for: A new imperialist competitive algorithm with spiral rising mechanism for solving path optimization problems
Source: PeerJ Comput Sci. 2022 Sep 7;8:e1075. doi: 10.7717/peerj-cs.1075 (PMC9575848; doi:10.7717/peerj-cs.1075)
Supplement: Supplemental Information 9 [file peerj-cs-08-1075-s009.zip › TLBO/TLBO.m]

function  BestCosts=TLBO(N,Max_iteration,lb,ub,dim,fobj)
%³õÊ¼»¯

% Empty Structure for Individuals
VarSize = [1 dim]; % Unknown Variables Matrix Size
empty_individual.Position = [];
empty_individual.Cost = [];

% Initialize Population Array
pop = repmat(empty_individual, N, 1);

% Initialize Best Solution
BestSol.Cost = inf;

for i=1:N
    pop(i).Position = unifrnd(lb, ub, VarSize);
    pop(i).Cost = fobj(pop(i).Position);
    
    if pop(i).Cost < BestSol.Cost
        BestSol = pop(i);
    end
end
BestCosts = zeros(Max_iteration,1);

for it=1:Max_iteration
    
    % Calculate Population Mean
    Mean = 0;
    for i=1:N
        Mean = Mean + pop(i).Position;
    end
    Mean = Mean/N;
    
    % Select Teacher
    Teacher = pop(1);
    for i=2:N
        if pop(i).Cost < Teacher.Cost
            Teacher = pop(i);
        end
    end
    
    % Teacher Phase
    for i=1:N
        % Create Empty Solution
        newsol = empty_individual;
        
        % Teaching Factor
        TF = randi([1 2]);
        
        % Teaching (moving towards teacher)
        newsol.Position = pop(i).Position ...
            + rand(VarSize).*(Teacher.Position - TF*Mean);
        
        % Clipping
        newsol.Position = max(newsol.Position, lb);
        newsol.Position = min(newsol.Position, ub);
        
        % Evaluation
        newsol.Cost = fobj(newsol.Position);
        
        % Comparision
        if newsol.Cost<pop(i).Cost
            pop(i) = newsol;
            if pop(i).Cost < BestSol.Cost
                BestSol = pop(i);
            end
        end
    end
    
    % Learner Phase
    for i=1:N
        
        A = 1:N;
        A(i)=[];
        j = A(randi(N-1));
        
        Step = pop(i).Position - pop(j).Position;
        if pop(j).Cost < pop(i).Cost
            Step = -Step;
        end
        
        % Create Empty Solution
        newsol = empty_individual;
        
        % Teaching (moving towards teacher)
        newsol.Position = pop(i).Position + rand(VarSize).*Step;
        
        % Clipping
        newsol.Position = max(newsol.Position, lb);
        newsol.Position = min(newsol.Position, ub);
        
        % Evaluation
        newsol.Cost = fobj(newsol.Position);
        
        % Comparision
        if newsol.Cost<pop(i).Cost
            pop(i) = newsol;
            if pop(i).Cost < BestSol.Cost
                BestSol = pop(i);
            end
        end
    end
    
    % Store Record for Current Iteration
    BestCosts(it) = BestSol.Cost;
    
    
    
end
