# Supplementary material for: A new imperialist competitive algorithm with spiral rising mechanism for solving path optimization problems
Source: PeerJ Comput Sci. 2022 Sep 7;8:e1075. doi: 10.7717/peerj-cs.1075 (PMC9575848; doi:10.7717/peerj-cs.1075)
Supplement: Supplemental Information 10 [file peerj-cs-08-1075-s010.zip]

Archive with 5 entries (4 files):
- SCA/
- SCA/initialization.m
- SCA/main.m
- SCA/SCA.m
- SCA/TestFunction.m
