# Supplementary material for: A new imperialist competitive algorithm with spiral rising mechanism for solving path optimization problems
Source: PeerJ Comput Sci. 2022 Sep 7;8:e1075. doi: 10.7717/peerj-cs.1075 (PMC9575848; doi:10.7717/peerj-cs.1075)
Supplement: Supplemental Information 10 [file peerj-cs-08-1075-s010.zip › SCA/initialization.m]

%  Sine Cosine Algorithm (SCA)  
%
%  Source codes demo version 1.0                                                                      
%                                                                                                     
%  Developed in MATLAB R2011b(7.13)                                                                   
%                                                                                                     
%  Author and programmer: Seyedali Mirjalili                                                          
%                                                                                                     
%         e-Mail: ali.mirjalili@gmail.com                                                             
%                 seyedali.mirjalili@griffithuni.edu.au                                               
%                                                                                                     
%       Homepage: http://www.alimirjalili.com                                                         
%                                                                                                     
%  Main paper:                                                                                        
%  S. Mirjalili, SCA: A Sine Cosine Algorithm for solving optimization problems
%  Knowledge-Based Systems, DOI: http://dx.doi.org/10.1016/j.knosys.2015.12.022

% This function creates the first random population of moths

function X=initialization(SearchAgents_no,dim,ub,lb)

Boundary_no= size(ub,2); % numnber of boundaries

% If the boundaries of all variables are equal and user enter a signle
% number for both ub and lb
if Boundary_no==1
    X=rand(SearchAgents_no,dim).*(ub-lb)+lb;
end

% If each variable has a different lb and ub
if Boundary_no>1
    for i=1:dim
        ub_i=ub(i);
        lb_i=lb(i);
        X(:,i)=rand(SearchAgents_no,1).*(ub_i-lb_i)+lb_i;
    end
end
