# Supplementary material for: A new imperialist competitive algorithm with spiral rising mechanism for solving path optimization problems
Source: PeerJ Comput Sci. 2022 Sep 7;8:e1075. doi: 10.7717/peerj-cs.1075 (PMC9575848; doi:10.7717/peerj-cs.1075)
Supplement: Supplemental Information 10 [file peerj-cs-08-1075-s010.zip › SCA/SCA.m]

%  Sine Cosine Algorithm (SCA)  
%
%  Source codes demo version 1.0                                                                      
%                                                                                                     
%  Developed in MATLAB R2011b(7.13)                                                                   
%                                                                                                     
%  Author and programmer: Seyedali Mirjalili                                                          
%                                                                                                     
%         e-Mail: ali.mirjalili@gmail.com                                                             
%                 seyedali.mirjalili@griffithuni.edu.au                                               
%                                                                                                     
%       Homepage: http://www.alimirjalili.com                                                         
%                                                                                                     
%  Main paper:                                                                                        
%  S. Mirjalili, SCA: A Sine Cosine Algorithm for solving optimization problems
%  Knowledge-Based Systems, DOI: http://dx.doi.org/10.1016/j.knosys.2015.12.022
%_______________________________________________________________________________________________
% You can simply define your cost function in a seperate file and load its handle to fobj 
% The initial parameters that you need are:
%__________________________________________
% fobj = @YourCostFunction
% dim = number of your variables ±äÁ¿¸öÊý
% Max_iteration = maximum number of iterations
% SearchAgents_no = number of search agents ËÑÑ°´úÀíÊýÄ¿
% lb=[lb1,lb2,...,lbn] where lbn is the lower bound of variable n ÆäÖÐlbnÊÇ±äÁ¿nµÄÏÂ½ç
% ub=[ub1,ub2,...,ubn] where ubn is the upper bound of variable n
% If all the variables have equal lower bound you can just Èç¹ûËùÓÐ±äÁ¿µÄÏÂ½ç¶¼ÏàµÈ
%  define lb and ub as two single numbers ½«lbºÍub¶¨ÒåÎªÁ½¸öµ¥¶ÀµÄÊý×Ö
 
% To run SCA: [Best_score,Best_pos,cg_curve]=SCA(SearchAgents_no,Max_iteration,lb,ub,dim,fobj)
%______________________________________________________________________________________________


function [Convergence_curve]=SCA(N,Max_iteration,lb,ub,dim,fobj)
%Destination Ä¿µÄµØ   Convergence_curve ÊÕÁ²ÇúÏß


%Initialize the set of random solutions ³õÊ¼»¯Ëæ»ú½â¼¯
X=initialization(N,dim,ub,lb);
     %initialization ³õÊ¼»¯
Destination_position=zeros(1,dim);
Destination_fitness=inf;

Convergence_curve=zeros(1,Max_iteration);
Objective_values = zeros(1,size(X,1));%size(X,1),·µ»Ø¾ØÕóXµÄÐÐÊý£»%size(X,2),·µ»Ø¾ØÕóXµÄÁÐÊý£»%N=size(X,2)£¬¾ÍÊÇ°Ñ¾ØÕóXµÄÁÐÊý¸³Öµ¸øN
      %Objective Ä¿±ê
% Calculate the fitness of the first set and find the best one ¼ÆËãµÚÒ»¸ö¼¯ºÏµÄÊÊÓ¦¶È£¬ÕÒ³ö×î¼ÑµÄÒ»¸ö
for i=1:size(X,1)
    Objective_values(1,i)=fobj(X(i,:));
    if i==1
        Destination_position=X(i,:);
        Destination_fitness=Objective_values(1,i);
    elseif Objective_values(1,i)<Destination_fitness
        Destination_position=X(i,:);
        Destination_fitness=Objective_values(1,i);
    end
    
    All_objective_values(1,i)=Objective_values(1,i);
end

%Main loop Ö÷Ñ­»·
t=2; % start from the second iteration since the first iteration was dedicated to calculating the fitness ´ÓµÚ¶þ´Îµü´ú¿ªÊ¼£¬ÒòÎªµÚÒ»´Îµü´úÓÃÓÚ¼ÆËãÊÊÓ¦¶È
while t<=Max_iteration
    
    % Eq. (3.4)
    a = 2;
    Max_iteration = Max_iteration;
    r1=a-t*((a)/Max_iteration); % r1 decreases linearly from a to 0 r1´ÓaÏßÐÔ¼õÐ¡µ½0
    
    % Update the position of solutions with respect to destination ¸ù¾ÝÄ¿µÄµØ¸üÐÂ½â¾ö·½°¸µÄÎ»ÖÃ
    for i=1:size(X,1) % in i-th solution ÔÚ²»¶Ï±ä»¯ÖÐ/½â¾ö·½°¸
        for j=1:size(X,2) % in j-th dimensionÎ¬¶È
            
            % Update r2, r3, and r4 for Eq. (3.3)
            r2=(2*pi)*rand();
            r3=2*rand;
            r4=rand();
            
            % Eq. (3.3)
            if r4<0.5
                % Eq. (3.1)
                X(i,j)= X(i,j)+(r1*sin(r2)*abs(r3*Destination_position(j)-X(i,j)));
            else
                % Eq. (3.2)
                X(i,j)= X(i,j)+(r1*cos(r2)*abs(r3*Destination_position(j)-X(i,j)));
            end
            
        end
    end
    
    for i=1:size(X,1)
         
        % Check if solutions go outside the search space and bring them
        % back ¼ì²é½â¾ö·½°¸ÊÇ·ñ³¬³öÁËËÑË÷¿Õ¼ä²¢½«ËüÃÇ´ø»ØÀ´
        Flag4ub=X(i,:)>ub;
        Flag4lb=X(i,:)<lb;
        X(i,:)=(X(i,:).*(~(Flag4ub+Flag4lb)))+ub.*Flag4ub+lb.*Flag4lb;
        
        % Calculate the objective values ¼ÆËãÄ¿±êÖµ
        Objective_values(1,i)=fobj(X(i,:));
        
        % Update the destination if there is a better solution Èç¹ûÓÐ¸üºÃµÄ½â¾ö·½°¸£¬Ôò¸üÐÂÄ¿±ê
        if Objective_values(1,i)<Destination_fitness
            Destination_position=X(i,:);
            Destination_fitness=Objective_values(1,i);
        end
    end
    
    Convergence_curve(t)=Destination_fitness;
    
    % Display the iteration and best optimum obtained so far ÏÔÊ¾µ½Ä¿Ç°ÎªÖ¹µÃµ½µÄµü´úºÍ×îÓÅ½â
 
    
    % Increase the iteration counter Ôö¼Óµü´ú¼ÆÊýÆ÷
    t=t+1;
end
