# Supplementary material for: A new imperialist competitive algorithm with spiral rising mechanism for solving path optimization problems
Source: PeerJ Comput Sci. 2022 Sep 7;8:e1075. doi: 10.7717/peerj-cs.1075 (PMC9575848; doi:10.7717/peerj-cs.1075)
Supplement: Supplemental Information 11 [file peerj-cs-08-1075-s011.zip]

Archive with 297 entries (246 files):
- high dimensional optimization problems/
- high dimensional optimization problems/300/
- high dimensional optimization problems/300/F1/
- high dimensional optimization problems/300/F12/
- high dimensional optimization problems/300/F12/ICA.xlsx
- high dimensional optimization problems/300/F12/PSO.xlsx
- high dimensional optimization problems/300/F12/SRICA.xlsx
- high dimensional optimization problems/300/F12/TLBO.xlsx
- high dimensional optimization problems/300/F12/WOA.xlsx
- high dimensional optimization problems/300/F14/
- high dimensional optimization problems/300/F14/ICA.xlsx
- high dimensional optimization problems/300/F14/PSO.xlsx
- high dimensional optimization problems/300/F14/SRICA.xlsx
- high dimensional optimization problems/300/F14/TLBO.xlsx
- high dimensional optimization problems/300/F14/WOA.xlsx
- high dimensional optimization problems/300/F1/ICA.xlsx
- high dimensional optimization problems/300/F1/PSO.xlsx
- high dimensional optimization problems/300/F1/SRICA.xlsx
- high dimensional optimization problems/300/F1/TLBO.xlsx
- high dimensional optimization problems/300/F1/WOA.xlsx
- high dimensional optimization problems/300/F2/
- high dimensional optimization problems/300/F2/ICA.xlsx
- high dimensional optimization problems/300/F2/PSO.xlsx
- high dimensional optimization problems/300/F2/SRICA.xlsx
- high dimensional optimization problems/300/F2/TLBO.xlsx
- high dimensional optimization problems/300/F2/WOA.xlsx
- high dimensional optimization problems/300/F5/
- high dimensional optimization problems/300/F5/ICA.xlsx
- high dimensional optimization problems/300/F5/PSO.xlsx
- high dimensional optimization problems/300/F5/SRICA.xlsx
- high dimensional optimization problems/300/F5/TLBO.xlsx
- high dimensional optimization problems/300/F5/WOA.xlsx
- high dimensional optimization problems/300/F8/
- high dimensional optimization problems/300/F8/ICA.xlsx
- high dimensional optimization problems/300/F8/PSO.xlsx
- high dimensional optimization problems/300/F8/SRICA.xlsx
- high dimensional optimization problems/300/F8/TLBO.xlsx
- high dimensional optimization problems/300/F8/WOA.xlsx
- high dimensional optimization problems/500/
- high dimensional optimization problems/500/F1/
- high dimensional optimization problems/500/F12/
- high dimensional optimization problems/500/F12/ICA.xlsx
- high dimensional optimization problems/500/F12/PSO.xlsx
- high dimensional optimization problems/500/F12/SRICA.xlsx
- high dimensional optimization problems/500/F12/TLBO.xlsx
- high dimensional optimization problems/500/F12/WOA.xlsx
- high dimensional optimization problems/500/F14/
- high dimensional optimization problems/500/F14/ICA.xlsx
- high dimensional optimization problems/500/F14/PSO.xlsx
- high dimensional optimization problems/500/F14/SRICA.xlsx
- high dimensional optimization problems/500/F14/TLBO.xlsx
- high dimensional optimization problems/500/F14/WOA.xlsx
- high dimensional optimization problems/500/F1/ICA.xlsx
- high dimensional optimization problems/500/F1/PSO.xlsx
- high dimensional optimization problems/500/F1/SRICA.xlsx
- high dimensional optimization problems/500/F1/TLBO.xlsx
- high dimensional optimization problems/500/F1/WOA.xlsx
- high dimensional optimization problems/500/F2/
- high dimensional optimization problems/500/F2/ICA.xlsx
- high dimensional optimization problems/500/F2/PSO.xlsx
- high dimensional optimization problems/500/F2/SRICA.xlsx
- high dimensional optimization problems/500/F2/TLBO.xlsx
- high dimensional optimization problems/500/F2/WOA.xlsx
- high dimensional optimization problems/500/F5/
- high dimensional optimization problems/500/F5/ICA.xlsx
- high dimensional optimization problems/500/F5/PSO.xlsx
- high dimensional optimization problems/500/F5/SRICA.xlsx
- high dimensional optimization problems/500/F5/TLBO.xlsx
- high dimensional optimization problems/500/F5/WOA.xlsx
- high dimensional optimization problems/500/F8/
- high dimensional optimization problems/500/F8/ICA.xlsx
- high dimensional optimization problems/500/F8/PSO.xlsx
- high dimensional optimization problems/500/F8/SRICA.xlsx
- high dimensional optimization problems/500/F8/TLBO.xlsx
- high dimensional optimization problems/500/F8/WOA.xlsx
- path optimization/
- path optimization/ICA.xlsx
- path optimization/PSO.xlsx
- path optimization/SRICA.xlsx
- path optimization/WOA.xlsx
- PSO DE GWO SRICA BSO TLBO SCA/
- PSO DE GWO SRICA BSO TLBO SCA/F1/
- PSO DE GWO SRICA BSO TLBO SCA/F10/
- PSO DE GWO SRICA BSO TLBO SCA/F10/BSO.xlsx
- PSO DE GWO SRICA BSO TLBO SCA/F10/DE.xlsx
- PSO DE GWO SRICA BSO TLBO SCA/F10/GWO.xlsx
- PSO DE GWO SRICA BSO TLBO SCA/F10/PSO.xlsx
- PSO DE GWO SRICA BSO TLBO SCA/F10/SCA.xlsx
- PSO DE GWO SRICA BSO TLBO SCA/F10/SRICA.xlsx
- PSO DE GWO SRICA BSO TLBO SCA/F10/TLBO.xlsx
- PSO DE GWO SRICA BSO TLBO SCA/F11/
- PSO DE GWO SRICA BSO TLBO SCA/F11/BSO.xlsx
- PSO DE GWO SRICA BSO TLBO SCA/F11/DE.xlsx
- PSO DE GWO SRICA BSO TLBO SCA/F11/GWO.xlsx
- PSO DE GWO SRICA BSO TLBO SCA/F11/PSO.xlsx
- PSO DE GWO SRICA BSO TLBO SCA/F11/SCA.xlsx
- PSO DE GWO SRICA BSO TLBO SCA/F11/SRICA.xlsx
- PSO DE GWO SRICA BSO TLBO SCA/F11/TLBO.xlsx
- PSO DE GWO SRICA BSO TLBO SCA/F12/
- PSO DE GWO SRICA BSO TLBO SCA/F12/BSO.xlsx
- PSO DE GWO SRICA BSO TLBO SCA/F12/DE.xlsx
- PSO DE GWO SRICA BSO TLBO SCA/F12/GWO.xlsx
- PSO DE GWO SRICA BSO TLBO SCA/F12/PSO.xlsx
- PSO DE GWO SRICA BSO TLBO SCA/F12/SCA.xlsx
- PSO DE GWO SRICA BSO TLBO SCA/F12/SRICA.xlsx
- PSO DE GWO SRICA BSO TLBO SCA/F12/TLBO.xlsx
- PSO DE GWO SRICA BSO TLBO SCA/F13/
- PSO DE GWO SRICA BSO TLBO SCA/F13/BSO.xlsx
- PSO DE GWO SRICA BSO TLBO SCA/F13/DE.xlsx
- PSO DE GWO SRICA BSO TLBO SCA/F13/GWO.xlsx
- PSO DE GWO SRICA BSO TLBO SCA/F13/PSO.xlsx
- PSO DE GWO SRICA BSO TLBO SCA/F13/SCA.xlsx
- PSO DE GWO SRICA BSO TLBO SCA/F13/SRICA.xlsx
- PSO DE GWO SRICA BSO TLBO SCA/F13/TLBO.xlsx
- PSO DE GWO SRICA BSO TLBO SCA/F14/
- PSO DE GWO SRICA BSO TLBO SCA/F14/BSO.xlsx
- PSO DE GWO SRICA BSO TLBO SCA/F14/DE.xlsx
- PSO DE GWO SRICA BSO TLBO SCA/F14/GWO.xlsx
- PSO DE GWO SRICA BSO TLBO SCA/F14/PSO.xlsx
- PSO DE GWO SRICA BSO TLBO SCA/F14/SCA.xlsx
- PSO DE GWO SRICA BSO TLBO SCA/F14/SRICA.xlsx
- PSO DE GWO SRICA BSO TLBO SCA/F14/TLBO.xlsx
- PSO DE GWO SRICA BSO TLBO SCA/F1/BSO.xlsx
- PSO DE GWO SRICA BSO TLBO SCA/F1/DE.xlsx
- PSO DE GWO SRICA BSO TLBO SCA/F1/GWO.xlsx
- PSO DE GWO SRICA BSO TLBO SCA/F1/PSO.xlsx
- PSO DE GWO SRICA BSO TLBO SCA/F1/SCA.xlsx
- PSO DE GWO SRICA BSO TLBO SCA/F1/SRICA.xlsx
- PSO DE GWO SRICA BSO TLBO SCA/F1/TLBO.xlsx
- PSO DE GWO SRICA BSO TLBO SCA/F2/
- PSO DE GWO SRICA BSO TLBO SCA/F2/BSO.xlsx
- PSO DE GWO SRICA BSO TLBO SCA/F2/DE.xlsx
- PSO DE GWO SRICA BSO TLBO SCA/F2/GWO.xlsx
- PSO DE GWO SRICA BSO TLBO SCA/F2/PSO.xlsx
- PSO DE GWO SRICA BSO TLBO SCA/F2/SCA.xlsx
- PSO DE GWO SRICA BSO TLBO SCA/F2/SRICA.xlsx
- PSO DE GWO SRICA BSO TLBO SCA/F2/TLBO.xlsx
- PSO DE GWO SRICA BSO TLBO SCA/F3/
- PSO DE GWO SRICA BSO TLBO SCA/F3/BSO.xlsx
- PSO DE GWO SRICA BSO TLBO SCA/F3/DE.xlsx
- PSO DE GWO SRICA BSO TLBO SCA/F3/GWO.xlsx
- PSO DE GWO SRICA BSO TLBO SCA/F3/PSO.xlsx
- PSO DE GWO SRICA BSO TLBO SCA/F3/SCA.xlsx
- PSO DE GWO SRICA BSO TLBO SCA/F3/SRICA.xlsx
- PSO DE GWO SRICA BSO TLBO SCA/F3/TLBO.xlsx
- PSO DE GWO SRICA BSO TLBO SCA/F4/
- PSO DE GWO SRICA BSO TLBO SCA/F4/BSO.xlsx
- PSO DE GWO SRICA BSO TLBO SCA/F4/DE.xlsx
- PSO DE GWO SRICA BSO TLBO SCA/F4/GWO.xlsx
- PSO DE GWO SRICA BSO TLBO SCA/F4/PSO.xlsx
- PSO DE GWO SRICA BSO TLBO SCA/F4/SCA.xlsx
- PSO DE GWO SRICA BSO TLBO SCA/F4/SRICA.xlsx
- PSO DE GWO SRICA BSO TLBO SCA/F4/TLBO.xlsx
- PSO DE GWO SRICA BSO TLBO SCA/F5/
- PSO DE GWO SRICA BSO TLBO SCA/F5/BSO.xlsx
- PSO DE GWO SRICA BSO TLBO SCA/F5/DE.xlsx
- PSO DE GWO SRICA BSO TLBO SCA/F5/GWO.xlsx
- PSO DE GWO SRICA BSO TLBO SCA/F5/PSO.xlsx
- PSO DE GWO SRICA BSO TLBO SCA/F5/SCA.xlsx
- PSO DE GWO SRICA BSO TLBO SCA/F5/SRICA.xlsx
- PSO DE GWO SRICA BSO TLBO SCA/F5/TLBO.xlsx
- PSO DE GWO SRICA BSO TLBO SCA/F6/
- PSO DE GWO SRICA BSO TLBO SCA/F6/BSO.xlsx
- PSO DE GWO SRICA BSO TLBO SCA/F6/DE.xlsx
- PSO DE GWO SRICA BSO TLBO SCA/F6/GWO.xlsx
- PSO DE GWO SRICA BSO TLBO SCA/F6/PSO.xlsx
- PSO DE GWO SRICA BSO TLBO SCA/F6/SCA.xlsx
- PSO DE GWO SRICA BSO TLBO SCA/F6/SRICA.xlsx
- PSO DE GWO SRICA BSO TLBO SCA/F6/TLBO.xlsx
- PSO DE GWO SRICA BSO TLBO SCA/F7/
- PSO DE GWO SRICA BSO TLBO SCA/F7/BSO.xlsx
- PSO DE GWO SRICA BSO TLBO SCA/F7/DE.xlsx
- PSO DE GWO SRICA BSO TLBO SCA/F7/GWO.xlsx
- PSO DE GWO SRICA BSO TLBO SCA/F7/PSO.xlsx
- PSO DE GWO SRICA BSO TLBO SCA/F7/SCA.xlsx
- PSO DE GWO SRICA BSO TLBO SCA/F7/SRICA.xlsx
- PSO DE GWO SRICA BSO TLBO SCA/F7/TLBO.xlsx
- PSO DE GWO SRICA BSO TLBO SCA/F8/
- PSO DE GWO SRICA BSO TLBO SCA/F8/BSO.xlsx
- PSO DE GWO SRICA BSO TLBO SCA/F8/DE.xlsx
- PSO DE GWO SRICA BSO TLBO SCA/F8/GWO.xlsx
- PSO DE GWO SRICA BSO TLBO SCA/F8/PSO.xlsx
- PSO DE GWO SRICA BSO TLBO SCA/F8/SCA.xlsx
- PSO DE GWO SRICA BSO TLBO SCA/F8/SRICA.xlsx
- PSO DE GWO SRICA BSO TLBO SCA/F8/TLBO.xlsx
- PSO DE GWO SRICA BSO TLBO SCA/F9/
- PSO DE GWO SRICA BSO TLBO SCA/F9/BSO.xlsx
- PSO DE GWO SRICA BSO TLBO SCA/F9/DE.xlsx
- PSO DE GWO SRICA BSO TLBO SCA/F9/GWO.xlsx
- PSO DE GWO SRICA BSO TLBO SCA/F9/PSO.xlsx
- PSO DE GWO SRICA BSO TLBO SCA/F9/SCA.xlsx
- PSO DE GWO SRICA BSO TLBO SCA/F9/SRICA.xlsx
- PSO DE GWO SRICA BSO TLBO SCA/F9/TLBO.xlsx
- WOA ICA SRICA DEICA/
- WOA ICA SRICA DEICA/F1/
- WOA ICA SRICA DEICA/F10/
- WOA ICA SRICA DEICA/F10/DEICA.xlsx
- WOA ICA SRICA DEICA/F10/ICA.xlsx
- WOA ICA SRICA DEICA/F10/SRICA.xlsx
- WOA ICA SRICA DEICA/F10/WOA.xlsx
- WOA ICA SRICA DEICA/F11/
- WOA ICA SRICA DEICA/F11/DEICA.xlsx
- WOA ICA SRICA DEICA/F11/ICA.xlsx
- WOA ICA SRICA DEICA/F11/SRICA.xlsx
- WOA ICA SRICA DEICA/F11/WOA.xlsx
- WOA ICA SRICA DEICA/F12/
- WOA ICA SRICA DEICA/F12/DEICA.xlsx
- WOA ICA SRICA DEICA/F12/ICA.xlsx
- WOA ICA SRICA DEICA/F12/SRICA.xlsx
- WOA ICA SRICA DEICA/F12/WOA.xlsx
- WOA ICA SRICA DEICA/F13/
- WOA ICA SRICA DEICA/F13/DEICA.xlsx
- WOA ICA SRICA DEICA/F13/ICA.xlsx
- WOA ICA SRICA DEICA/F13/SRICA.xlsx
- WOA ICA SRICA DEICA/F13/WOA.xlsx
- WOA ICA SRICA DEICA/F14/
- WOA ICA SRICA DEICA/F14/DEICA.xlsx
- WOA ICA SRICA DEICA/F14/ICA.xlsx
- WOA ICA SRICA DEICA/F14/SRICA.xlsx
- WOA ICA SRICA DEICA/F14/WOA.xlsx
- WOA ICA SRICA DEICA/F15/
- WOA ICA SRICA DEICA/F15/DEICA.xlsx
- WOA ICA SRICA DEICA/F15/ICA.xlsx
- WOA ICA SRICA DEICA/F15/SRICA.xlsx
- WOA ICA SRICA DEICA/F15/WOA.xlsx
- WOA ICA SRICA DEICA/F16/
- WOA ICA SRICA DEICA/F16/DEICA.xlsx
- WOA ICA SRICA DEICA/F16/ICA.xlsx
- WOA ICA SRICA DEICA/F16/SRICA.xlsx
- WOA ICA SRICA DEICA/F16/WOA.xlsx
- WOA ICA SRICA DEICA/F17/
- WOA ICA SRICA DEICA/F17/DEICA.xlsx
- WOA ICA SRICA DEICA/F17/ICA.xlsx
- WOA ICA SRICA DEICA/F17/SRICA.xlsx
- WOA ICA SRICA DEICA/F17/WOA.xlsx
- WOA ICA SRICA DEICA/F18/
- WOA ICA SRICA DEICA/F18/DEICA.xlsx
- WOA ICA SRICA DEICA/F18/ICA.xlsx
- WOA ICA SRICA DEICA/F18/SRICA.xlsx
- WOA ICA SRICA DEICA/F18/WOA.xlsx
- WOA ICA SRICA DEICA/F19/
- WOA ICA SRICA DEICA/F19/DEICA.xlsx
- WOA ICA SRICA DEICA/F19/ICA.xlsx
- WOA ICA SRICA DEICA/F19/SRICA.xlsx
- WOA ICA SRICA DEICA/F19/WOA.xlsx
- WOA ICA SRICA DEICA/F1/DEICA.xlsx
- WOA ICA SRICA DEICA/F1/ICA.xlsx
- WOA ICA SRICA DEICA/F1/PSO.xlsx
- WOA ICA SRICA DEICA/F1/SRICA.xlsx
- WOA ICA SRICA DEICA/F1/WOA.xlsx
- WOA ICA SRICA DEICA/F2/
- WOA ICA SRICA DEICA/F2/DEICA.xlsx
- WOA ICA SRICA DEICA/F2/ICA.xlsx
- WOA ICA SRICA DEICA/F2/PSO.xlsx
- WOA ICA SRICA DEICA/F2/SRICA.xlsx
- WOA ICA SRICA DEICA/F2/WOA.xlsx
- WOA ICA SRICA DEICA/F3/
- WOA ICA SRICA DEICA/F3/DEICA.xlsx
- WOA ICA SRICA DEICA/F3/ICA.xlsx
- WOA ICA SRICA DEICA/F3/PSO.xlsx
- WOA ICA SRICA DEICA/F3/SRICA.xlsx
- WOA ICA SRICA DEICA/F3/WOA.xlsx
- WOA ICA SRICA DEICA/F4/
- WOA ICA SRICA DEICA/F4/DEICA.xlsx
- WOA ICA SRICA DEICA/F4/ICA.xlsx
- WOA ICA SRICA DEICA/F4/PSO.xlsx
- WOA ICA SRICA DEICA/F4/SRICA.xlsx
- WOA ICA SRICA DEICA/F4/WOA.xlsx
- WOA ICA SRICA DEICA/F5/
- WOA ICA SRICA DEICA/F5/DEICA.xlsx
- WOA ICA SRICA DEICA/F5/ICA.xlsx
- WOA ICA SRICA DEICA/F5/PSO.xlsx
- WOA ICA SRICA DEICA/F5/SRICA.xlsx
- WOA ICA SRICA DEICA/F5/WOA.xlsx
- WOA ICA SRICA DEICA/F6/
- WOA ICA SRICA DEICA/F6/DEICA.xlsx
- WOA ICA SRICA DEICA/F6/ICA.xlsx
- WOA ICA SRICA DEICA/F6/PSO.xlsx
- WOA ICA SRICA DEICA/F6/SRICA.xlsx
- WOA ICA SRICA DEICA/F6/WOA.xlsx
- WOA ICA SRICA DEICA/F7/
- WOA ICA SRICA DEICA/F7/DEICA.xlsx
- WOA ICA SRICA DEICA/F7/ICA.xlsx
- WOA ICA SRICA DEICA/F7/PSO.xlsx
- WOA ICA SRICA DEICA/F7/SRICA.xlsx
- WOA ICA SRICA DEICA/F7/WOA.xlsx
- WOA ICA SRICA DEICA/F8/
- WOA ICA SRICA DEICA/F8/DEICA.xlsx
- WOA ICA SRICA DEICA/F8/ICA.xlsx
- WOA ICA SRICA DEICA/F8/PSO.xlsx
- WOA ICA SRICA DEICA/F8/SRICA.xlsx
- WOA ICA SRICA DEICA/F8/WOA.xlsx
- WOA ICA SRICA DEICA/F9/
- WOA ICA SRICA DEICA/F9/DEICA.xlsx
- WOA ICA SRICA DEICA/F9/ICA.xlsx
- WOA ICA SRICA DEICA/F9/SRICA.xlsx
- WOA ICA SRICA DEICA/F9/WOA.xlsx
