# Supplementary material for: A new imperialist competitive algorithm with spiral rising mechanism for solving path optimization problems
Source: PeerJ Comput Sci. 2022 Sep 7;8:e1075. doi: 10.7717/peerj-cs.1075 (PMC9575848; doi:10.7717/peerj-cs.1075)
Supplement: Supplemental Information 11 [file peerj-cs-08-1075-s011.zip › high dimensional optimization problems/300/F12/ICA.xlsx]

## Sheet: Sheet1
1.28149e+06	1.24832e+06	1.23254e+06	1.19298e+06	1.16619e+06	1.14671e+06	1.12956e+06	1.11094e+06	1.09767e+06	1.07594e+06	1.06638e+06	1.05827e+06	1.05091e+06	1.04682e+06	1.02268e+06	988321	973943	955261	941895	933050	923614	908249	855108	845084	838353	828873	818729	797785	783260	776193	761693	754937	745473	739063	729158	723458	707804	698017	691520	685478	673651	662624	653696	641635	631704	626124	621425	610001	592633	586413
1.26545e+06	1.24166e+06	1.23724e+06	1.21778e+06	1.19822e+06	1.18342e+06	1.16566e+06	1.15038e+06	1.1384e+06	1.11381e+06	1.1021e+06	1.08893e+06	1.07244e+06	1.04612e+06	1.03372e+06	1.02254e+06	1.01455e+06	1.00194e+06	979889	959467	950585	936521	927597	911915	895892	885153	874311	861699	838059	822743	808646	797909	786502	780043	771907	766443	762063	756550	743225	734396	725584	714214	701548	694743	688871	684984	677678	667155	654871	644285
1.28836e+06	1.22544e+06	1.20287e+06	1.1898e+06	1.1898e+06	1.17227e+06	1.16052e+06	1.14649e+06	1.13742e+06	1.12381e+06	1.11195e+06	1.09999e+06	1.0861e+06	1.0719e+06	1.06202e+06	1.05642e+06	1.04343e+06	1.03377e+06	1.02515e+06	1.01233e+06	995991	985972	966044	952218	937680	924945	913171	902808	881011	864303	851495	822895	803791	792440	783693	775846	768325	765040	758904	744631	736805	732605	714558	701819	688523	683061	675245	668568	660596	655942
1.2609e+06	1.25547e+06	1.23955e+06	1.21385e+06	1.19926e+06	1.16542e+06	1.14185e+06	1.12112e+06	1.09971e+06	1.0839e+06	1.07384e+06	1.068e+06	1.06061e+06	1.05135e+06	1.03689e+06	1.02479e+06	1.0185e+06	1.01208e+06	994497	970670	959444	953113	946193	935514	924060	911556	896957	882415	872975	843717	833265	826066	812162	802145	796393	783170	769945	763775	757714	753158	746714	733340	722177	706833	686662	675159	667735	659302	646972	636631
1.2296e+06	1.2296e+06	1.22053e+06	1.19079e+06	1.15816e+06	1.13797e+06	1.12444e+06	1.10613e+06	1.09872e+06	1.08885e+06	1.08453e+06	1.08034e+06	1.07193e+06	1.05737e+06	1.03677e+06	1.01721e+06	998659	986795	970088	954866	942455	934039	925287	915352	904878	896520	879961	870129	861682	851211	835400	827375	815964	805702	796675	771885	766725	759701	750684	741301	730441	721755	714632	695926	682467	671693	668046	660943	655725	649352
1.25511e+06	1.22346e+06	1.17841e+06	1.14938e+06	1.13806e+06	1.11971e+06	1.09929e+06	1.08941e+06	1.07787e+06	1.07147e+06	1.0595e+06	1.04568e+06	1.02946e+06	1.02181e+06	1.00173e+06	976585	967499	962108	956114	934413	916778	894527	882686	865228	846609	839109	801487	789745	781938	765364	744242	731795	722151	716180	706540	699677	690718	673992	662936	652880	646536	640634	635398	623840	611923	602175	592665	582221	569760	563101
1.24096e+06	1.1961e+06	1.16836e+06	1.15311e+06	1.14112e+06	1.13311e+06	1.11326e+06	1.09314e+06	1.08233e+06	1.07455e+06	1.06066e+06	1.04841e+06	1.03353e+06	1.01739e+06	1.00045e+06	990085	983027	974527	952371	942141	923130	907903	885306	870856	859480	854014	848062	841098	826640	812211	800715	794101	788369	782562	776079	763588	756913	744593	734397	719762	704942	697012	691147	679990	675414	670724	663834	650409	635925	626354
1.26402e+06	1.24458e+06	1.21726e+06	1.21658e+06	1.19067e+06	1.17616e+06	1.14983e+06	1.13129e+06	1.12398e+06	1.11122e+06	1.08701e+06	1.07274e+06	1.05574e+06	1.04569e+06	1.03603e+06	1.02783e+06	1.02197e+06	1.01466e+06	1.00979e+06	989326	978581	967117	955792	942579	929005	918589	912432	892831	884354	871872	860572	851475	848362	843527	831660	819572	813668	806925	772302	748272	737435	733018	726434	717647	706066	699846	687653	674749	667048	661383
1.29774e+06	1.22779e+06	1.22779e+06	1.22054e+06	1.2104e+06	1.19101e+06	1.17504e+06	1.15761e+06	1.14406e+06	1.13146e+06	1.12023e+06	1.09683e+06	1.08857e+06	1.07942e+06	1.07262e+06	1.06153e+06	1.03927e+06	1.02607e+06	998638	982089	973277	958121	940309	921842	909783	902167	892907	886545	878719	866819	854686	841139	831382	824122	815796	807159	797622	786422	780496	775424	762685	746551	726201	715656	709185	704267	699066	689438	677577	668702
1.29663e+06	1.26608e+06	1.25299e+06	1.23352e+06	1.21023e+06	1.20262e+06	1.19116e+06	1.17773e+06	1.1574e+06	1.14697e+06	1.12612e+06	1.1026e+06	1.07691e+06	1.05732e+06	1.0464e+06	1.03876e+06	1.01271e+06	1.00069e+06	991810	986633	973851	962278	945041	928217	918856	908108	900086	887712	873645	865289	856648	852118	844985	835003	829141	823497	820231	816798	796755	784777	776771	769213	756579	747211	738555	726278	720642	710600	703552	698029
1.24574e+06	1.22931e+06	1.20701e+06	1.19032e+06	1.16664e+06	1.15665e+06	1.13633e+06	1.11772e+06	1.08706e+06	1.06959e+06	1.04343e+06	1.03041e+06	1.01826e+06	1.0005e+06	958934	941667	932696	924933	914934	908848	896561	880668	876047	869963	856729	850210	838518	827683	818590	809668	803378	796299	784448	771565	757431	743778	733085	720447	711323	702594	698782	687150	673733	667765	661200	653989	651070	635936	626885	616364
1.21337e+06	1.21337e+06	1.19617e+06	1.17698e+06	1.16145e+06	1.14558e+06	1.12722e+06	1.10798e+06	1.10075e+06	1.0855e+06	1.06899e+06	1.05822e+06	1.04946e+06	1.03608e+06	1.02713e+06	1.00763e+06	997803	985960	971990	933704	924494	903156	895953	887222	880461	874750	868596	863051	847937	838329	827065	819963	815194	813359	789907	772530	761619	748429	741785	733016	722024	716347	710121	690593	685316	676971	666802	657821	654159	649231
1.2931e+06	1.26109e+06	1.2112e+06	1.20799e+06	1.19351e+06	1.16044e+06	1.14874e+06	1.1379e+06	1.13047e+06	1.12064e+06	1.10614e+06	1.08962e+06	1.07238e+06	1.05309e+06	1.04324e+06	1.0264e+06	1.01037e+06	1.00128e+06	983270	971544	958304	948035	928749	915241	903524	889919	866543	857026	850439	839897	825968	810721	804396	800112	790930	770124	761941	741917	734682	715834	705007	698671	685908	680469	660572	644739	630288	621341	604230	596105
1.29719e+06	1.27951e+06	1.24896e+06	1.20843e+06	1.18028e+06	1.15657e+06	1.13745e+06	1.11872e+06	1.10393e+06	1.08482e+06	1.07022e+06	1.06165e+06	1.05572e+06	1.05228e+06	1.03582e+06	1.01722e+06	1.00819e+06	1.00176e+06	991503	981230	959858	937668	925607	898565	888979	876183	868467	863178	859761	829631	820465	810693	802446	797907	792849	778671	768207	752731	737439	729081	722974	719333	704547	697381	690388	684266	678152	671731	662935	650343
1.19994e+06	1.19994e+06	1.19264e+06	1.17097e+06	1.15255e+06	1.13881e+06	1.12875e+06	1.11724e+06	1.10607e+06	1.08742e+06	1.07711e+06	1.07121e+06	1.06084e+06	1.05073e+06	1.04322e+06	1.03193e+06	1.01146e+06	1.00218e+06	992126	978688	967781	953345	940392	903012	886925	873129	841366	827707	821668	801426	795859	783211	771417	762383	741753	728233	712037	697562	684365	671125	656706	638264	625823	615521	610111	605762	602287	596494	591246	583408
1.28891e+06	1.25701e+06	1.23971e+06	1.21458e+06	1.20397e+06	1.16773e+06	1.14995e+06	1.12145e+06	1.09392e+06	1.06819e+06	1.05481e+06	1.04832e+06	1.04112e+06	1.03232e+06	1.02769e+06	1.0195e+06	1.01333e+06	999505	989565	984253	972959	960547	944834	934319	910989	900490	893111	886538	870804	855220	836676	817410	808797	797080	790431	782714	771919	762655	754898	743092	724431	716037	704025	690056	683039	675137	670534	664165	654856	647049
1.29124e+06	1.23005e+06	1.23005e+06	1.20995e+06	1.18006e+06	1.16972e+06	1.14905e+06	1.14162e+06	1.11849e+06	1.10523e+06	1.09151e+06	1.08307e+06	1.06836e+06	1.05382e+06	1.045e+06	1.03859e+06	1.0302e+06	1.01762e+06	1.005e+06	995442	979964	968619	958823	941764	924935	912946	899888	883639	876381	869874	856525	842964	831902	825867	821699	807691	793246	777363	763226	754998	750397	742281	732172	724081	711537	704043	700108	695453	686536	681314
1.24836e+06	1.22824e+06	1.2048e+06	1.17086e+06	1.15892e+06	1.14141e+06	1.12023e+06	1.10133e+06	1.08985e+06	1.07873e+06	1.0653e+06	1.04952e+06	1.03817e+06	1.02322e+06	1.01826e+06	1.01342e+06	1.00786e+06	976046	963331	949909	934802	919519	909510	897505	884961	875065	860896	844081	834993	814937	804155	795570	782975	776423	764703	755249	741011	728899	716886	706383	691417	682683	676999	663274	647833	637561	628632	620750	610335	597035
1.21765e+06	1.20961e+06	1.1557e+06	1.11762e+06	1.08473e+06	1.06516e+06	1.04789e+06	1.03706e+06	1.03061e+06	1.01852e+06	1.0043e+06	989817	981529	976800	967266	955895	951009	946704	935819	927838	917069	899138	890143	883476	877981	869448	861702	842940	824054	808593	798486	792386	783424	772595	768002	753793	745994	739699	726167	716335	712644	705717	700494	695088	688284	663045	650277	640390	629078	615273
1.28585e+06	1.27195e+06	1.21045e+06	1.20181e+06	1.16783e+06	1.14573e+06	1.13567e+06	1.12657e+06	1.11467e+06	1.10457e+06	1.08523e+06	1.07049e+06	1.05371e+06	1.04464e+06	1.03406e+06	1.0225e+06	1.00242e+06	986997	963900	953753	940713	936078	929681	922710	911441	899796	872711	864072	853101	845599	840926	832104	826413	824440	815775	803464	794369	787188	780728	773990	766004	756623	748302	731973	717695	710464	700342	694195	682707	671748
1.29781e+06	1.29237e+06	1.2552e+06	1.22094e+06	1.1913e+06	1.17708e+06	1.16408e+06	1.1487e+06	1.13174e+06	1.11084e+06	1.10753e+06	1.09877e+06	1.09329e+06	1.07824e+06	1.06897e+06	1.03432e+06	1.02944e+06	1.01841e+06	1.00859e+06	995142	986536	976634	966433	953793	939462	932063	928233	908406	888652	869183	855268	842787	834401	826670	815505	800258	788528	772854	761140	747179	740813	728528	722015	717186	711358	704492	687191	679186	667599	661792
1.30607e+06	1.26967e+06	1.23655e+06	1.21401e+06	1.18554e+06	1.15957e+06	1.14108e+06	1.12035e+06	1.10291e+06	1.08285e+06	1.06334e+06	1.04473e+06	1.02685e+06	1.01302e+06	1.0032e+06	995809	989103	980875	973616	966502	956777	945608	927922	906155	894586	888929	873161	865084	850190	838606	830224	824297	814467	805712	787943	759808	743952	735194	729093	723454	716898	709907	703325	688520	679376	667515	658310	651274	643077	631367
1.2824e+06	1.16279e+06	1.15325e+06	1.1458e+06	1.12077e+06	1.10601e+06	1.09354e+06	1.07966e+06	1.06661e+06	1.05565e+06	1.04268e+06	1.03483e+06	1.01285e+06	981712	972075	954082	943587	938848	930060	916358	905433	900347	885851	875100	869080	848471	836605	824505	807355	779867	764619	753650	745599	736326	719535	697147	691801	686184	674716	670282	663835	655924	642153	637135	630870	623240	619926	617227	612004	601790
1.24551e+06	1.18003e+06	1.15999e+06	1.1541e+06	1.14098e+06	1.12038e+06	1.11048e+06	1.0962e+06	1.08631e+06	1.07246e+06	1.06018e+06	1.04049e+06	1.0223e+06	1.00101e+06	991939	976826	962124	951089	939004	928351	911690	901770	886140	878085	867978	861708	853132	844166	833818	826009	813092	786929	777528	770787	762076	753958	744318	734099	720181	705152	699160	689845	681476	667159	662819	655170	648473	642387	634244	627694
1.20766e+06	1.17922e+06	1.1781e+06	1.17286e+06	1.14451e+06	1.12951e+06	1.10827e+06	1.09632e+06	1.07081e+06	1.05889e+06	1.05205e+06	1.04255e+06	1.02975e+06	1.02137e+06	1.00844e+06	999048	978657	967347	957986	946809	929499	910096	904495	888987	883078	878556	852322	842611	835454	832453	821191	811349	803417	791453	782504	775177	768147	760995	749084	736916	728899	720648	711867	705609	694822	682867	670991	663622	658023	652739
1.27367e+06	1.21937e+06	1.20363e+06	1.17641e+06	1.16397e+06	1.13307e+06	1.11876e+06	1.10016e+06	1.08669e+06	1.07154e+06	1.05459e+06	1.04559e+06	1.03538e+06	1.01837e+06	994085	978760	972204	965158	960343	956325	941554	933454	917974	907737	897833	881406	869037	862491	854477	832418	815801	799050	780035	768470	741727	723141	706080	698215	691021	681652	676180	670965	653424	636960	626084	615350	609934	604485	600248	597488
1.25931e+06	1.25931e+06	1.22889e+06	1.21145e+06	1.19425e+06	1.1712e+06	1.15583e+06	1.14699e+06	1.13445e+06	1.11584e+06	1.10442e+06	1.08997e+06	1.0608e+06	1.04071e+06	1.02666e+06	1.00927e+06	991634	979356	952057	944229	934361	923079	908467	896256	886114	868526	855318	837175	814721	807749	790433	779058	756406	743129	738448	731431	724981	717166	711539	703769	688059	676440	650305	624906	607709	598081	588765	582125	565923	561179
1.22153e+06	1.21324e+06	1.17229e+06	1.15384e+06	1.12683e+06	1.10473e+06	1.07676e+06	1.06175e+06	1.04856e+06	1.04008e+06	1.02896e+06	1.02235e+06	1.00167e+06	991754	985654	969701	963451	956694	942156	937090	923502	914580	896060	882282	859466	842226	835874	826803	811587	808231	799502	788299	780866	775442	770591	766481	759952	751676	746366	733079	723538	714710	697930	679018	664489	659057	652875	647546	636846	625270
1.31266e+06	1.30548e+06	1.27177e+06	1.24883e+06	1.2338e+06	1.20067e+06	1.1846e+06	1.16324e+06	1.14326e+06	1.13306e+06	1.11991e+06	1.10836e+06	1.0969e+06	1.08821e+06	1.06072e+06	1.04448e+06	1.03631e+06	1.02452e+06	1.01082e+06	997576	990036	978176	964889	954583	947731	936123	910991	896355	881056	873857	867736	859617	853044	846706	832607	820200	805323	789380	777382	769352	765289	761811	758642	753478	748474	733261	726326	720800	703231	685431
1.2526e+06	1.22609e+06	1.20363e+06	1.17762e+06	1.1522e+06	1.14235e+06	1.11875e+06	1.1007e+06	1.07999e+06	1.05785e+06	1.04023e+06	1.02757e+06	1.01692e+06	1.01057e+06	1.00418e+06	997481	992707	962914	948356	940299	933745	918715	910144	892673	881815	876222	862215	851342	844736	834762	814541	801787	788159	780153	766026	753844	747571	740267	736702	733978	728790	722873	718147	716162	710967	695864	687829	682351	653824	643760
1.26403e+06	1.23487e+06	1.21125e+06	1.19079e+06	1.17021e+06	1.15069e+06	1.13347e+06	1.11753e+06	1.10282e+06	1.08814e+06	1.07444e+06	1.06231e+06	1.04875e+06	1.03545e+06	1.0222e+06	1.00795e+06	996604	985203	971823	959296	946778	933902	919916	905941	893955	883507	869560	857721	845402	831868	819642	808265	798149	790246	779583	767066	757270	747158	736589	726378	717447	708857	698126	686921	677077	667839	660103	652089	641421	632886
[truncated: 250 more columns]
