# Supplementary material for: A new imperialist competitive algorithm with spiral rising mechanism for solving path optimization problems
Source: PeerJ Comput Sci. 2022 Sep 7;8:e1075. doi: 10.7717/peerj-cs.1075 (PMC9575848; doi:10.7717/peerj-cs.1075)
Supplement: Supplemental Information 11 [file peerj-cs-08-1075-s011.zip › high dimensional optimization problems/300/F12/PSO.xlsx]

## Sheet: Sheet1
1.26906e+06	657702	657702	657702	657702	657702	657702	657702	657702	657702	657702	657702	657702	657702	657702	657702	657702	657702	657702	657702	657702	657702	657702	657702	657702	657702	657702	657702	657702	657702	657702	657702	657702	642656	625860	625860	625860	625860	625860	625860	625860	625860	625860	625860	625860	625860	625860	625860	625860	625860
1.29273e+06	670084	670084	670084	670084	670084	670084	670084	670084	670084	670084	670084	670084	670084	670084	670084	670084	670084	670084	670084	670084	670084	670084	670084	645776	642867	642867	642867	642867	642867	642867	642867	640509	640509	640509	640509	640509	640509	640509	640509	596132	558040	558040	558040	558040	558040	558040	558040	558040	558040
1.29516e+06	699751	699751	699751	698514	698514	698514	698514	698514	695983	647472	647472	647472	647472	647472	647472	647472	647472	647472	647472	647472	647472	647472	647472	647472	647472	647472	647472	647472	647472	647472	647472	647472	647472	647472	647472	647472	647472	647472	647472	647472	647472	647472	647472	647472	643601	643601	641060	641060	623074
1.28669e+06	681563	681563	681563	681563	681563	677990	677990	677990	677990	677990	677990	677990	677990	677990	677990	677990	677990	677990	677990	657189	657189	657189	657189	648303	618853	618853	618853	613643	613643	613643	613643	583254	583254	583254	583254	583254	583254	583254	583254	583254	583254	583254	583254	583254	583254	583254	583254	583254	583254
1.23403e+06	664659	664659	664659	656774	567585	567585	567585	567585	567585	567585	567585	567585	567585	567585	567585	567585	567585	567585	567585	567585	567585	567585	567585	567585	567585	567585	567585	567585	567585	567585	567585	567585	567585	567585	567585	567585	567585	567585	567585	567585	567585	567585	567585	567585	567585	567585	567585	567585	567585
1.29721e+06	686559	686559	686559	686559	686559	686559	686559	686559	686559	686559	686559	686559	686559	686559	686559	686559	686559	686559	686559	686559	686559	686559	686559	670604	670604	670604	638851	638851	638851	638851	638851	638851	638851	637349	637349	637349	637349	637349	637349	637349	637349	637349	637349	637349	637349	637349	637349	632315	632315
1.23738e+06	678895	678895	678895	677621	677621	677621	677621	668342	661596	661596	661596	661596	661596	661596	661596	661596	661596	661596	658188	658188	658188	658188	658188	658188	658188	642731	642731	642731	642731	620755	620755	620755	620755	620755	620755	620755	555857	555857	555857	555857	555857	555857	555857	555857	555857	555857	555857	555857	555857
1.30246e+06	714835	714835	714835	703001	703001	703001	703001	669824	661859	661859	661859	661859	661859	661859	661859	661859	661859	661859	661859	661859	643373	643373	643373	643373	615231	615231	615231	615231	615231	615231	615231	615231	615231	615231	615231	615231	615231	615231	615231	615231	615231	615231	615231	615231	607018	607018	607018	588997	588997
1.25306e+06	689861	689861	689861	689861	689710	601215	601215	601215	601215	601215	601215	601215	601215	601215	601215	601215	601215	601215	601215	601215	601215	601215	601215	601215	601215	601215	601215	601215	601215	601215	601215	601215	601215	601215	601215	601215	601215	601215	601215	601215	601215	601215	601215	601215	601215	601215	593138	593138	593138
1.17734e+06	668565	668565	668565	668565	668565	668565	668565	668565	668565	668565	668565	668565	668565	668565	668565	668565	668565	668565	668565	668565	668565	668565	668565	668565	668565	654024	654024	654024	654024	653615	651634	651634	651634	651634	651634	633301	616632	616632	616632	595278	595278	595278	595278	595278	595278	595278	595278	595278	595278
1.29402e+06	695335	695335	695335	671875	671875	671875	663688	663688	663688	663688	663688	663688	663688	663688	663688	663688	663688	663688	663688	663688	663688	662236	662236	662236	662236	662236	662236	662236	662236	662236	661967	658324	658324	658324	632027	632027	632027	632027	632027	632027	632027	632027	632027	632027	629817	598706	598706	598706	598706
1.24064e+06	685595	685595	685595	685595	685595	685595	685595	666285	666285	666285	666285	642472	625840	625840	625840	625840	625840	625840	625840	625840	625840	625840	625840	609748	609748	609748	609748	609748	609748	609748	609748	609748	609748	609748	609748	605761	605761	605761	605761	605761	602424	602424	602424	602424	602424	602424	602424	602424	602424
1.3098e+06	677269	677269	677269	674849	665334	595236	595236	595236	595236	595236	595236	595236	595236	595236	595236	595236	595236	595236	595236	595236	595236	595236	595236	595236	595236	595236	595236	595236	595236	595236	595236	595236	595236	595236	595236	595236	595236	595236	595236	595236	595236	595236	595236	595236	595236	595236	595236	595236	595236
1.29387e+06	694755	694755	694755	692764	692764	692764	692764	692764	692764	692764	692764	692764	692764	692764	674417	674417	674417	643918	643918	643918	643918	643918	643918	643918	643918	643918	643918	643918	643918	639735	639735	639735	602855	602855	602855	602855	602855	602855	602855	602855	602855	602855	602855	602855	602855	602855	602855	602855	602855
1.26582e+06	695217	695217	695217	695217	695217	681479	619172	619172	619172	619172	619172	619172	619172	619172	619172	619172	619172	619172	619172	619172	619172	619172	619172	619172	619172	619172	619172	619172	619172	619172	619172	619172	619172	619172	619172	619172	619172	619172	619172	619172	619172	619172	619172	619172	619172	619172	619172	619172	613967
1.29191e+06	680097	680097	680097	680097	680097	655321	655321	655321	655321	655321	655321	655321	655321	655321	655321	655321	655321	655321	625496	625496	625496	602674	602674	602674	602674	602674	602674	602674	602674	602674	602674	602674	602674	602674	602674	602674	602674	602674	602674	602674	602674	602674	602674	602674	602674	602674	602674	602674	596098
1.24097e+06	706046	706046	706046	672325	672325	647342	647342	647342	647342	647342	647342	647342	647342	647342	647342	647342	647342	647342	647342	647342	647342	647342	647342	634855	634855	634855	634855	634855	634855	634855	634855	634855	606769	606769	606769	606769	606769	606769	606769	606769	606769	606769	606769	606769	606769	606769	606769	606769	606769
1.26952e+06	715439	715439	715439	714020	714020	714020	714020	709370	709370	709370	709370	683800	662021	615633	615633	615633	615633	615633	615633	615633	615633	615633	615633	615633	615633	615633	615633	615633	615633	615633	615633	615633	615633	615633	615633	615633	615633	615633	615633	615633	615633	615633	615633	615633	615633	615633	615633	615633	615633
1.2503e+06	697073	697073	697073	697073	697073	697073	697073	697073	687897	677184	677184	677184	677184	671504	637953	637953	637953	637953	637953	637953	637953	637953	637953	637953	625171	601276	601276	601276	601276	601276	601276	601276	601276	601276	601276	601276	601276	601276	601276	601276	601276	598305	598305	598305	597824	597824	594786	594786	594786
1.32637e+06	739291	739291	739291	723576	690780	690780	690780	690780	690780	690780	690780	690780	690568	635462	635462	635462	635462	635462	635462	635462	635462	635462	635462	635462	635462	635462	635462	635462	635462	635462	635462	635462	635462	635462	635462	635462	635462	635462	635462	635462	635462	635462	635462	635462	635462	635462	635462	635462	635462
1.26911e+06	699564	685263	685263	671996	671996	671996	671996	671996	671996	671996	671996	671996	671996	671996	671996	671996	671996	671996	671996	671996	607754	607754	607754	572891	572891	572891	572891	572891	572891	572891	572891	572891	572891	572891	572891	572891	572891	572891	572891	572891	572891	572891	572891	572891	572891	572891	572891	572891	572891
1.21393e+06	687660	687660	687660	687660	687660	687660	687660	687660	687660	687660	687660	687660	687660	687660	687660	687660	687660	687660	687660	687660	687660	687660	661913	659206	659206	659206	644774	644774	644774	644774	644774	644774	644774	644774	644774	644774	644774	644774	644774	623841	623841	623841	623841	623841	623841	623841	623841	623841	622360
1.28445e+06	694802	694802	694802	694802	694802	682319	682319	682319	682319	682319	682319	682319	682319	682319	682319	682319	682319	682319	682319	682319	682319	682319	682319	682319	682319	682319	682319	682319	682319	682319	682319	682319	682319	682319	682319	682319	682319	682319	657512	618707	618707	618707	618707	618707	618707	618707	618707	618707	618707
1.27074e+06	681555	681555	681555	681555	681555	662865	662865	662865	662865	662865	662865	662865	662865	662865	662865	662865	662865	662865	662865	662865	662865	662865	662865	662865	662865	662865	662865	662865	662865	662865	662865	662865	662865	662865	662865	633978	633978	633978	633978	633978	633978	633978	633978	633978	633978	633978	633978	633978	633978
1.2864e+06	686696	686696	686696	686696	686696	686696	686696	686696	672343	644513	644513	644513	644513	644513	644513	644513	644513	644513	644513	644513	644513	644513	644513	644513	644513	644513	644513	644513	644513	644513	644513	644513	644513	644513	644513	644513	644513	644513	644513	644513	644513	644513	644513	638081	587855	587855	587855	587855	587855
1.27897e+06	673704	673704	673704	673704	673704	673704	673704	673704	673704	673704	673704	673704	666038	666038	666038	656290	653871	653871	653871	653871	653871	653871	653871	653113	653113	653113	653113	634456	634456	634456	634456	634456	634456	634456	634456	628904	628904	628904	628904	628904	628904	628904	628904	628904	627478	627478	606404	606404	606404
1.29364e+06	666709	666709	666709	666709	666709	647926	647926	647926	647926	647926	647926	647926	647926	647926	647926	647926	647926	647926	647926	647926	638419	638419	638419	638419	638419	638419	638419	638419	638419	638419	638419	638419	638419	638419	638419	638419	638419	638419	638419	638419	638419	632375	632375	632375	632375	579988	579988	579988	579988
1.27523e+06	728096	728096	728096	719128	719128	719128	719128	700167	693632	693632	693632	693632	693632	693632	693632	693632	693632	672938	672938	672938	672938	660017	649533	633162	609159	609159	609159	609159	609159	590256	590256	590256	590256	579161	579161	579161	579161	579161	579161	579161	579161	579102	579102	579102	565348	565348	565348	565348	565348
1.24087e+06	721836	721836	717418	717418	717418	717418	698081	698081	698081	698081	698081	690694	690694	690694	673321	673321	673321	673321	652008	627296	627296	627296	624680	624680	624680	582734	582734	582734	582734	582734	582734	582734	578122	578122	578122	578122	578122	578122	578122	578122	578122	578122	578122	578122	578122	578122	578122	578122	578122
1.22074e+06	671427	671427	671427	671427	671427	671427	671427	671427	671427	671427	671427	671427	671427	671427	671427	671427	671427	671427	671427	671427	671427	671427	671427	671427	671427	671427	671427	671427	671427	671427	671427	671427	671427	671427	671427	671427	671427	671427	671427	671427	671427	671427	663757	663757	663757	661388	661388	661388	661388
1.26875e+06	690355	689878	689731	685624	681236	672049	669054	666208	664632	661730	661730	659837	658294	654722	652413	652088	652007	650301	648483	646966	643891	642651	641356	636942	633699	630505	628965	628170	628170	626654	626579	625366	622545	621565	620689	618797	616078	616078	615251	611069	609688	609385	609130	608915	606242	603380	602223	601454	600413
[truncated: 250 more columns]
