# Supplementary material for: A new imperialist competitive algorithm with spiral rising mechanism for solving path optimization problems
Source: PeerJ Comput Sci. 2022 Sep 7;8:e1075. doi: 10.7717/peerj-cs.1075 (PMC9575848; doi:10.7717/peerj-cs.1075)
Supplement: Supplemental Information 11 [file peerj-cs-08-1075-s011.zip › high dimensional optimization problems/300/F12/SRICA.xlsx]

## Sheet: Sheet1
12358.6	46.8179	4.55648	0.614632	0.361297	0.0257927	0.0152978	0.000153175	1.97248e-06	5.8296e-09	6.42795e-11	8.76774e-13	3.42636e-13	1.90877e-14	9.69739e-17	2.1261e-18	7.98227e-21	4.7245e-22	1.28116e-22	5.88674e-25	1.00996e-25	5.73045e-27	7.20713e-29	8.66498e-30	4.54518e-32	1.17818e-33	3.00285e-34	5.0489e-36	9.83893e-37	3.11428e-38	5.18728e-40	1.58273e-41	2.14253e-42	4.76596e-44	1.33133e-45	5.42188e-47	9.28175e-48	4.55638e-48	8.25393e-49	1.65126e-49	1.20442e-50	7.97158e-52	5.21666e-53	5.84038e-56	2.07857e-57	2.10523e-58	2.11734e-59	8.05327e-61	1.14587e-61	8.25883e-66
494.946	55.2886	0.541427	0.0830014	0.0140534	0.000675622	0.00019773	1.97616e-06	8.17096e-08	4.58789e-09	2.85792e-10	4.43825e-12	3.37111e-13	1.40471e-16	3.27178e-17	1.46479e-18	9.69941e-21	2.15442e-23	2.85645e-26	3.67557e-27	1.69421e-28	7.28743e-30	5.32332e-31	2.28066e-33	1.03967e-34	7.55049e-36	9.2392e-37	1.79429e-37	1.39368e-38	2.53582e-40	4.65491e-43	1.34626e-44	4.21702e-46	1.90195e-48	7.31408e-50	1.1787e-50	1.62516e-51	2.89655e-55	1.30019e-56	3.78731e-58	2.68767e-59	5.1319e-61	3.86611e-63	1.68635e-65	8.72993e-68	9.18322e-71	1.83781e-72	8.01886e-74	4.93904e-74	5.42384e-76
110285	796.369	24.0919	0.0014764	0.000248264	2.60704e-05	8.40711e-06	8.67842e-07	7.23751e-10	2.52911e-10	1.04684e-12	1.13167e-13	5.81051e-14	2.8433e-14	2.81503e-15	1.44381e-16	1.13172e-17	1.66657e-18	1.00901e-19	2.23867e-21	7.0038e-23	3.96177e-23	4.51903e-24	2.56782e-25	7.49519e-27	1.01577e-27	1.53205e-28	1.64852e-29	2.16484e-30	2.65744e-32	1.95208e-34	1.74824e-36	1.08683e-37	3.29377e-38	9.63024e-39	4.84042e-41	6.79921e-43	3.33921e-44	3.09035e-45	1.16028e-47	4.86974e-50	3.93632e-51	3.05235e-52	4.96507e-53	2.53901e-53	5.9082e-54	3.27313e-56	1.25444e-58	3.24829e-60	4.52752e-62
13999.2	2676.88	52.8695	3.25716	0.732587	0.00305608	8.60419e-05	1.45224e-05	1.06814e-06	9.67054e-08	1.25272e-08	6.5412e-11	9.59534e-12	3.04096e-12	5.93745e-15	2.68874e-15	5.51071e-16	2.09361e-18	1.22841e-20	3.73885e-21	2.65416e-22	2.90932e-23	4.28246e-24	9.10327e-26	1.59916e-27	1.89459e-29	1.10107e-29	6.21107e-32	5.77017e-33	2.10936e-35	2.23633e-38	1.193e-39	1.62434e-40	2.49199e-41	1.93502e-43	1.40829e-44	1.37879e-45	2.82564e-46	1.35763e-48	3.81575e-49	2.56072e-50	1.29558e-51	2.12989e-53	5.19794e-54	2.63911e-57	5.38531e-60	2.13352e-60	1.65208e-61	2.99483e-63	2.57796e-65
35400.1	451.109	0.102219	0.0702391	0.00439718	5.38359e-05	1.47496e-06	1.58572e-09	7.72281e-11	3.58917e-11	1.26616e-13	3.21964e-15	2.05702e-16	5.32907e-18	4.54187e-19	3.52284e-22	1.00303e-24	1.88916e-26	1.18584e-27	1.15552e-29	3.81524e-32	2.97284e-33	3.36134e-34	5.324e-36	2.27047e-36	7.36402e-37	1.95182e-38	1.08239e-39	3.86927e-41	3.16027e-43	7.31828e-44	8.52063e-45	1.16258e-46	1.85429e-48	5.09919e-49	2.60496e-49	2.40139e-50	7.5721e-52	1.5124e-53	1.9918e-54	8.24059e-56	3.10294e-57	1.90907e-58	1.19501e-59	3.65714e-61	1.23994e-62	4.44974e-64	2.16067e-65	4.19359e-67	5.77215e-69
1282.54	36.3851	4.12795	0.123716	0.0162636	0.000519889	0.000107163	2.35509e-06	1.95917e-07	1.45828e-08	1.25453e-10	3.93796e-11	1.03713e-12	6.38142e-16	1.10806e-16	2.56786e-18	4.48881e-19	1.01486e-20	4.09443e-22	8.89849e-23	3.88153e-24	5.98647e-25	5.28646e-26	2.9917e-29	7.87887e-30	8.07608e-31	1.74688e-32	3.08146e-34	5.13085e-36	3.28824e-37	9.18781e-39	6.86993e-42	1.29783e-43	1.78218e-44	1.87825e-45	1.06916e-47	1.23981e-48	3.44539e-50	1.03044e-52	5.48865e-54	1.32504e-55	2.29997e-57	5.44382e-59	1.62171e-59	6.84597e-61	1.58545e-61	1.11815e-62	6.21561e-64	8.58173e-65	1.06103e-65
88325.7	292.792	4.93283	4.64204e-05	5.52261e-07	4.13314e-09	1.31252e-09	1.06607e-10	2.36816e-11	8.69745e-12	1.47121e-12	2.65001e-14	2.26912e-16	1.67635e-17	4.39219e-19	6.79479e-20	7.88014e-21	5.36874e-23	6.56882e-24	1.52062e-27	4.99831e-29	1.85772e-29	5.76634e-31	7.93841e-32	2.83669e-33	9.48282e-35	7.13632e-36	4.67113e-37	5.84377e-39	1.33035e-41	3.92121e-42	5.3179e-44	4.64905e-46	2.60987e-50	4.78996e-51	3.50523e-53	1.73662e-55	2.21918e-56	2.4999e-59	1.97683e-60	1.54577e-61	4.99895e-64	3.73528e-65	1.56231e-66	1.57036e-68	2.4108e-69	1.30092e-70	6.19117e-72	2.07424e-73	4.18146e-74
34074	117.771	4.70351	1.27813	0.140165	0.00525359	6.33083e-05	1.13039e-06	2.28711e-07	1.88196e-08	2.01155e-09	1.398e-10	1.48798e-12	2.76436e-15	4.43993e-16	7.80114e-17	3.84729e-18	6.92976e-20	4.72655e-21	8.63083e-23	4.32039e-24	2.78862e-26	1.84084e-27	5.33057e-29	1.7716e-31	3.17909e-32	1.48326e-33	1.29093e-35	6.96023e-36	2.2256e-37	1.59812e-38	7.98983e-40	1.59065e-41	4.28308e-45	2.64085e-46	9.61893e-47	3.30249e-48	6.46395e-49	2.41912e-51	9.96736e-53	2.03383e-54	1.35952e-56	1.12538e-58	3.95155e-59	2.09424e-61	1.37759e-62	2.92588e-65	2.90118e-66	5.61854e-67	1.23634e-68
22458.5	1454.03	53.8136	0.607275	0.148383	0.0309397	0.0107735	9.95589e-05	1.082e-06	9.45706e-08	2.65083e-09	2.52404e-10	2.33815e-11	8.38259e-12	1.095e-13	2.73538e-15	9.21762e-18	2.73069e-18	7.14164e-20	3.236e-22	9.3988e-26	2.45052e-26	1.13855e-27	1.00369e-28	1.1927e-29	1.76366e-30	1.29998e-32	7.32097e-35	2.1726e-37	1.09215e-38	2.49375e-40	5.42437e-42	2.29198e-43	1.12338e-44	3.1935e-47	1.81923e-49	5.16035e-50	9.29857e-52	9.05096e-55	1.1755e-56	7.67062e-58	1.71395e-59	7.19281e-62	1.89786e-62	6.60584e-64	3.58992e-65	1.60337e-65	1.20061e-67	7.93488e-69	1.44216e-69
196058	16996.3	1306.79	43.8429	0.279022	0.0072874	0.000283872	4.52885e-05	7.98309e-08	5.47791e-09	3.63579e-10	7.28814e-11	3.05701e-11	4.82164e-12	3.10259e-13	1.40458e-14	1.26973e-15	6.20015e-17	3.19354e-18	1.6192e-19	5.508e-21	1.3935e-23	4.20982e-26	1.88477e-26	4.60564e-28	9.29831e-30	8.14589e-32	1.50882e-33	2.33036e-34	1.6315e-36	2.54816e-38	1.00429e-39	8.24693e-41	3.38846e-43	1.41184e-44	1.94818e-45	1.37888e-46	6.1555e-47	1.13254e-48	1.56882e-50	3.20949e-51	4.39447e-53	6.89166e-54	1.15119e-55	5.35867e-57	1.22549e-58	2.78314e-60	1.32263e-62	1.26637e-63	8.71445e-65
27341	869.245	0.618093	0.0735961	0.00311033	0.000213457	8.1009e-06	2.25177e-06	2.95309e-08	3.43919e-09	2.67051e-11	3.70203e-13	6.29952e-15	5.95307e-16	7.40829e-18	2.97591e-19	6.52488e-21	5.56592e-23	2.99808e-24	1.46709e-25	1.28807e-26	5.88624e-28	1.10332e-29	1.78121e-30	3.41466e-31	6.0339e-32	1.58435e-32	1.2006e-32	2.15788e-33	7.43223e-35	9.05126e-37	7.04808e-38	3.06109e-42	1.36015e-43	6.76985e-45	6.7584e-46	1.70899e-46	2.80193e-47	6.80482e-49	5.5881e-51	1.29997e-51	1.47704e-53	2.5543e-55	7.85871e-58	1.56688e-60	3.30775e-63	1.27949e-64	6.39956e-66	5.91527e-69	5.81351e-70
5863.73	1077.35	35.302	3.39829	0.0912386	0.000866446	5.92705e-05	2.07392e-05	2.17816e-07	1.80649e-08	8.02103e-11	5.57807e-12	5.33248e-13	2.78775e-14	4.19003e-15	8.82757e-16	2.28064e-17	1.38617e-18	4.81998e-20	4.86434e-21	2.26948e-22	1.83737e-24	3.89929e-26	4.11244e-27	2.16684e-28	1.39597e-29	9.86346e-32	2.48645e-35	3.93962e-36	3.6293e-37	1.02864e-37	3.37415e-38	1.50196e-39	1.03401e-40	2.42161e-42	1.16235e-43	1.72098e-45	6.35491e-47	2.78503e-48	1.162e-48	9.448e-51	1.74816e-51	2.41764e-52	2.88117e-53	1.30048e-54	5.70835e-56	1.23963e-58	3.3952e-59	4.11655e-60	4.14249e-61
40526.2	571.962	118.13	3.44902	0.329406	0.00957087	0.00169056	0.000567907	1.29528e-05	2.45546e-07	2.03412e-08	4.97187e-10	6.0987e-12	3.70124e-13	2.2108e-14	7.85771e-15	9.98482e-16	1.18463e-16	7.4788e-18	8.93052e-20	1.21667e-20	9.14992e-22	1.10244e-22	7.47397e-24	2.35511e-26	1.90725e-27	9.65048e-29	8.26462e-30	1.00828e-31	7.50805e-33	2.88897e-33	3.03234e-34	3.41314e-35	4.96536e-37	1.10718e-39	4.03059e-41	6.97802e-42	4.35742e-43	1.11473e-44	4.4816e-46	7.10433e-48	1.94408e-49	8.14721e-51	5.58959e-53	9.60614e-54	9.28803e-56	1.3655e-57	5.90543e-60	5.66019e-62	3.9809e-63
121396	10123.7	1415.26	160.116	10.4622	1.17669	0.0328231	0.000244387	4.86463e-05	5.63466e-06	6.33478e-07	3.13023e-08	2.95217e-09	2.33085e-10	1.02705e-12	2.36191e-13	4.49178e-15	5.04874e-17	9.29249e-19	1.84132e-20	1.62468e-22	1.31768e-24	5.06818e-25	7.56997e-26	7.21046e-29	1.57483e-29	1.16026e-30	4.78656e-32	1.63006e-33	2.088e-34	2.52328e-36	1.08316e-37	1.29744e-39	1.64854e-40	1.46864e-41	3.52813e-44	2.52951e-46	1.11233e-46	1.28998e-47	3.70964e-48	8.79441e-50	4.76168e-51	6.56271e-54	1.20814e-54	3.48375e-56	1.09687e-56	4.32332e-58	9.50392e-59	4.1571e-61	3.65594e-62
103417	5696.34	148.449	44.8689	1.55983	0.199047	0.00694054	9.19234e-05	2.49514e-05	5.17862e-06	1.01851e-07	4.2245e-09	4.38735e-11	3.83983e-12	3.48153e-13	1.47314e-14	2.61193e-16	2.7251e-17	1.53756e-18	1.45681e-20	1.54112e-22	6.16691e-24	6.55904e-26	3.53506e-27	2.06843e-29	2.09215e-30	5.27418e-32	9.82294e-34	7.61962e-36	1.19723e-36	2.20026e-38	8.59395e-41	2.74705e-42	2.43228e-45	4.7169e-46	9.32532e-47	1.30953e-47	4.79301e-48	3.20101e-49	4.19548e-50	5.28352e-53	4.79673e-54	2.9374e-56	3.60158e-58	4.95264e-59	7.15605e-61	4.13427e-63	4.91468e-64	7.95541e-66	1.75439e-68
19465	1444.27	10.5445	0.0644611	9.03799e-05	1.50981e-05	2.17243e-06	7.43029e-07	1.22467e-08	5.42231e-10	1.79883e-12	9.8158e-14	1.2204e-14	8.89457e-16	1.10249e-16	8.98434e-18	3.22901e-19	4.88403e-21	6.20587e-23	9.85157e-24	9.1829e-26	1.94777e-27	4.48897e-28	1.1435e-31	7.93031e-34	1.31038e-34	2.73458e-35	1.63431e-37	4.22362e-39	7.40406e-42	1.6943e-43	1.64518e-44	1.81103e-46	5.95135e-47	7.37855e-48	5.00317e-49	1.91651e-49	6.24783e-51	3.62649e-54	3.5786e-55	3.18596e-56	2.8891e-58	6.74202e-60	1.87144e-61	3.27631e-63	2.30134e-64	2.95028e-65	2.18803e-66	1.46613e-67	1.1861e-68
68204.9	28947.3	183.619	1.05108	0.00937988	0.00249853	0.000387888	2.5715e-06	9.8373e-08	1.92055e-08	3.69967e-09	5.49946e-10	7.53832e-11	2.07395e-12	1.54446e-13	2.08637e-15	6.18626e-16	4.92548e-17	3.83486e-18	2.99666e-21	9.90155e-23	3.14094e-26	9.62348e-27	5.90216e-27	7.88553e-31	5.61344e-32	2.79402e-32	1.61171e-33	2.04846e-37	2.28904e-39	7.56561e-41	1.09096e-41	9.72779e-45	1.45122e-46	1.89088e-48	1.63275e-49	6.21489e-50	3.01551e-50	2.70512e-52	8.84241e-54	4.71437e-55	1.4563e-55	3.57245e-56	2.32005e-58	1.19474e-58	3.01007e-59	5.38378e-61	5.38305e-62	1.5003e-62	9.86292e-65
26092.8	2508.76	147.231	5.69322	0.20729	0.0105367	0.000262776	3.25106e-06	3.03527e-08	5.57141e-10	1.09746e-11	2.32761e-13	3.24662e-14	3.71931e-15	4.80912e-16	8.18411e-17	1.50451e-19	1.27234e-21	1.86046e-22	9.83672e-24	7.501e-25	1.52532e-26	4.55558e-29	4.6875e-31	2.65313e-33	4.67975e-34	2.84439e-35	2.79947e-38	1.04848e-39	3.41039e-41	3.88899e-42	7.05986e-43	9.53084e-44	3.40819e-47	1.84783e-48	7.6452e-50	9.95765e-51	1.18296e-52	1.29563e-53	9.43851e-55	1.13298e-56	7.59571e-58	4.09791e-59	5.61225e-61	3.62961e-62	3.30481e-64	1.01871e-65	1.69044e-66	2.3886e-68	5.09032e-70
51697.2	11301.3	1692.21	22.8156	2.81694	0.000676646	5.59104e-07	8.61684e-08	1.87497e-08	3.80756e-10	1.94595e-11	4.85066e-13	4.56453e-14	2.84836e-15	1.10041e-15	4.39731e-18	1.22094e-20	9.9254e-22	7.6586e-25	2.60815e-27	2.2622e-29	2.79117e-30	1.58692e-32	3.85022e-34	1.97855e-36	2.21254e-37	3.29417e-38	2.83315e-39	3.18959e-40	3.27057e-42	2.99432e-43	1.49358e-45	2.45929e-47	1.21634e-47	2.20556e-50	1.34154e-51	8.21575e-52	1.25233e-52	7.2705e-54	1.6876e-55	2.24645e-56	8.23185e-59	8.84921e-61	2.592e-62	9.34622e-64	4.30781e-69	4.05263e-70	6.25355e-72	5.61206e-74	7.65717e-77
329538	15997.2	983.947	27.8508	0.0719106	0.00173692	9.31871e-06	1.79846e-06	1.40108e-07	3.41494e-11	6.25977e-12	7.15804e-14	1.3222e-15	6.95827e-18	6.60843e-20	3.62948e-22	4.8036e-25	2.2887e-28	2.05031e-29	1.17123e-30	5.88445e-32	1.07098e-32	4.56806e-33	1.2387e-33	1.22833e-34	4.53319e-35	4.71409e-36	2.96702e-37	7.76004e-39	1.73298e-39	1.71765e-41	2.33171e-44	8.09491e-46	2.49669e-49	1.3595e-50	1.24346e-52	8.95821e-58	7.11888e-60	1.3112e-62	1.90979e-64	1.53247e-65	5.06838e-66	6.62166e-67	4.18985e-69	4.36569e-71	1.53022e-72	1.34401e-74	1.42535e-75	8.40002e-78	9.8273e-80
35575.2	148.625	5.87905	0.0305626	0.00252624	0.000695031	7.99021e-07	1.2637e-07	1.52184e-09	6.37673e-13	2.06507e-14	1.8848e-15	6.57267e-17	8.17978e-18	9.81034e-19	1.4499e-20	4.43067e-21	4.05308e-23	1.08447e-24	1.65849e-26	2.31467e-28	1.79168e-31	8.23783e-33	1.53107e-34	2.48913e-36	2.0796e-38	2.9604e-39	3.29137e-41	8.10394e-43	2.14893e-43	4.10199e-45	1.34667e-47	1.89108e-49	8.45435e-50	1.81031e-50	2.4131e-51	3.27214e-55	1.08749e-56	7.7689e-57	2.32987e-57	1.95378e-58	8.62537e-61	1.91836e-62	2.35087e-63	5.95906e-65	9.45443e-67	1.59408e-68	3.34257e-70	2.19643e-72	2.10134e-74
13753.5	46.6186	4.18247	0.913869	0.186123	0.0155996	0.000862913	9.85075e-05	1.1686e-05	3.47247e-07	8.52077e-08	2.62616e-10	4.37958e-11	5.15412e-12	2.09243e-13	1.73147e-14	1.60659e-15	3.90675e-17	4.73088e-19	2.92479e-20	3.55651e-21	1.36443e-21	5.01583e-24	3.62279e-25	6.91784e-27	3.30483e-27	2.59178e-29	2.15543e-30	1.87664e-31	7.91485e-32	3.48342e-33	1.4517e-34	2.04845e-36	5.43001e-37	5.54322e-38	4.36155e-39	1.96271e-40	1.90971e-41	5.97467e-43	6.89239e-44	6.11806e-45	1.25098e-47	1.34611e-48	7.21135e-50	2.79618e-51	1.32039e-52	4.15547e-56	1.33166e-57	4.6386e-61	3.61934e-61
5524.33	467.513	6.91729	0.0219312	0.000133004	3.25554e-05	1.1958e-05	5.57061e-07	1.74123e-08	6.8651e-09	1.29476e-09	4.51923e-11	9.85654e-12	5.06835e-13	1.03769e-13	5.85193e-15	1.64683e-16	3.12657e-17	2.9049e-18	5.75374e-20	1.53521e-22	1.03828e-23	6.54076e-25	1.46567e-26	9.5278e-29	6.90295e-30	8.48988e-32	2.23472e-33	5.28425e-35	1.72718e-36	4.49308e-38	2.09154e-40	9.12483e-42	2.40508e-44	2.83354e-46	1.04771e-47	2.38601e-48	2.59227e-49	1.38595e-50	1.13561e-51	5.71867e-53	2.57838e-54	5.58851e-56	9.17694e-58	8.9095e-59	3.38503e-62	2.50867e-63	3.78761e-66	1.59953e-67	5.63336e-69
35116.8	4097.98	97.8786	5.11868	0.782506	0.0346654	0.00132312	0.00047399	5.53135e-05	2.29446e-07	6.23978e-09	4.29145e-10	2.99e-11	1.16057e-12	1.08323e-13	6.99295e-15	4.56298e-17	1.73788e-18	1.0472e-21	1.57381e-22	1.58936e-23	1.04739e-24	2.61632e-26	5.4581e-27	7.4765e-28	1.25105e-28	8.2062e-29	5.42588e-30	1.2223e-31	4.8745e-32	9.39443e-33	8.00708e-34	4.0724e-35	8.32607e-37	1.18569e-38	4.45382e-40	2.40708e-41	2.94901e-42	3.1017e-43	3.03999e-45	5.48914e-47	6.02591e-49	1.28132e-51	1.87652e-53	3.84249e-54	1.86151e-55	5.4913e-57	5.48207e-58	2.07178e-59	8.95355e-61
71950.8	5889.01	454.174	39.9294	0.212036	0.00296416	1.18283e-05	6.76954e-07	7.12188e-08	8.09038e-11	8.70774e-13	2.61634e-14	2.5822e-16	7.16825e-18	2.09412e-19	5.12135e-21	4.56388e-22	7.05218e-24	2.84943e-25	1.05401e-26	3.84073e-28	7.99886e-29	1.67837e-30	2.02015e-32	7.57739e-35	5.62225e-36	5.55689e-38	7.607e-39	2.38804e-41	2.53101e-43	7.99573e-49	1.32463e-52	2.69757e-54	8.47475e-56	2.12012e-58	1.56813e-60	9.8371e-64	1.20044e-65	7.69241e-68	2.56502e-68	5.4306e-70	1.34764e-71	4.38479e-74	7.68319e-77	1.22913e-78	1.84885e-80	1.21679e-81	1.23053e-83	1.1664e-87	1.66624e-90
31956.5	3237.1	47.2234	0.00580659	6.11705e-05	9.91018e-07	1.06015e-07	1.33065e-09	3.15015e-10	2.98692e-11	1.24001e-11	1.41268e-12	1.32544e-13	2.07699e-15	5.35542e-18	4.20704e-20	1.5872e-23	1.32111e-24	2.35324e-26	2.94636e-27	1.82819e-28	1.38989e-30	1.19993e-32	1.05349e-33	1.1424e-34	2.25848e-36	2.51502e-39	1.84232e-40	5.75343e-42	1.48162e-43	2.24846e-46	1.09263e-47	5.7899e-50	2.29033e-51	7.51892e-53	9.04548e-54	4.30327e-55	4.66182e-56	3.05108e-57	7.74584e-58	6.14036e-61	1.81595e-63	2.4828e-64	2.42859e-65	2.93693e-66	5.27247e-67	3.60169e-70	3.68947e-71	2.32282e-72	6.3345e-74
90756.3	5399.34	690.937	72.9016	13.5312	1.68762	0.284828	0.081641	0.000188442	2.25877e-06	7.98112e-08	1.69935e-08	1.03733e-08	1.4866e-10	2.30537e-11	1.97671e-12	5.95831e-13	6.27799e-14	9.07981e-15	1.24008e-17	6.70153e-19	3.73487e-20	5.72348e-21	2.93203e-22	1.32079e-23	5.28659e-25	2.53378e-27	3.5846e-29	7.03296e-32	2.63891e-35	5.71197e-38	7.76293e-40	2.53801e-42	1.99191e-47	1.11027e-48	8.28878e-50	1.68503e-51	1.69959e-52	2.94854e-55	8.54586e-57	9.29287e-58	2.81368e-58	1.45849e-60	2.38816e-61	6.37726e-63	1.69223e-64	4.07955e-65	6.20813e-67	4.14875e-69	1.56359e-69
16212.9	4193.53	8.96121	1.0903	0.0925422	0.000196774	8.8634e-06	2.43276e-08	2.19912e-09	4.66213e-11	2.29079e-11	5.32604e-12	3.26804e-13	8.54999e-15	1.81063e-16	7.28025e-18	5.74336e-19	1.28011e-20	4.77982e-22	4.49745e-24	2.42184e-25	4.61194e-27	1.47632e-28	1.4282e-28	9.40252e-30	2.60604e-31	2.11505e-35	7.86665e-38	1.7645e-40	2.49608e-41	1.81334e-44	6.98165e-46	1.78766e-47	2.34818e-49	8.20467e-51	1.42819e-52	4.63495e-54	1.10441e-56	4.71251e-57	4.52948e-58	8.10176e-60	4.70217e-64	1.23548e-65	3.43862e-68	5.93004e-70	1.5784e-70	1.14707e-72	1.8126e-74	3.72911e-76	1.31381e-77
30694.6	8446.99	268.351	35.6016	1.15096	0.017593	0.00382994	8.80219e-05	8.65484e-07	2.10389e-08	2.06191e-10	2.96782e-11	6.81052e-13	2.89483e-15	3.80798e-16	2.3426e-17	4.00394e-18	7.91183e-21	3.01763e-22	2.37198e-23	7.21009e-25	3.5398e-26	3.28857e-27	1.4651e-28	1.73727e-30	4.19178e-32	1.19311e-32	8.94703e-35	1.53073e-36	3.32367e-38	3.93171e-39	3.3592e-40	1.34019e-43	8.626e-45	2.75704e-47	2.6976e-49	3.97874e-52	2.37123e-54	7.16389e-56	2.16983e-56	1.15335e-57	1.72789e-59	2.21078e-60	2.80379e-62	4.28477e-63	3.2504e-65	1.34577e-66	6.01367e-68	4.9427e-69	2.38516e-70
21514.1	83.6213	1.06392	0.0983559	0.011355	9.88913e-05	6.29335e-06	3.48868e-07	6.18304e-08	1.17354e-09	2.72822e-11	1.64428e-12	1.62027e-13	4.34178e-15	2.00995e-16	8.36467e-19	2.22628e-21	3.53286e-22	6.17925e-24	8.18706e-26	2.07748e-28	1.31745e-28	9.25207e-30	3.84105e-31	6.43562e-34	2.75757e-35	1.1317e-36	9.35259e-38	8.85106e-40	8.79067e-43	4.73689e-45	8.92037e-47	1.59899e-47	1.50065e-48	1.00174e-50	3.82466e-55	6.99308e-56	1.23551e-57	2.42191e-60	1.19119e-60	3.01986e-61	7.50634e-63	4.89548e-66	4.06132e-68	2.9072e-70	8.14915e-73	1.95261e-74	1.59101e-75	2.0114e-77	4.10012e-79
55377.8	4449.05	259.247	15.8324	1.10724	0.107831	0.0119962	0.00278526	1.16089e-05	4.73554e-07	3.1679e-08	1.83082e-09	4.53437e-10	1.37067e-11	8.48754e-13	7.62814e-14	2.01964e-14	2.10558e-15	3.03347e-16	4.26212e-19	2.30847e-20	1.32441e-21	1.94965e-22	1.00505e-23	4.41636e-25	1.78361e-26	9.68015e-29	2.27687e-30	8.85253e-32	5.4104e-33	5.32192e-34	4.17026e-35	2.56719e-36	6.35125e-38	2.60146e-39	1.63194e-40	7.60013e-42	7.50528e-43	3.07298e-44	2.4143e-45	2.06008e-46	4.43981e-49	4.52057e-50	2.40911e-51	9.45455e-53	4.60984e-54	2.72419e-57	7.1375e-59	9.71759e-61	5.85861e-62
[truncated: 250 more columns]
