# Supplementary material for: A new imperialist competitive algorithm with spiral rising mechanism for solving path optimization problems
Source: PeerJ Comput Sci. 2022 Sep 7;8:e1075. doi: 10.7717/peerj-cs.1075 (PMC9575848; doi:10.7717/peerj-cs.1075)
Supplement: Supplemental Information 11 [file peerj-cs-08-1075-s011.zip › high dimensional optimization problems/300/F12/TLBO.xlsx]

## Sheet: Sheet1
436322	258303	170569	105713	66181.9	60405.1	39555.2	30169.5	23195.6	16459.4	11054.6	7287.13	5260.23	3952.42	3005.39	2058.78	1498.01	926.979	685.438	435.967	356.701	240.267	168.4	120.149	85.9717	51.0508	35.2869	25.6145	17.9423	12.7195	8.88973	6.60778	3.89473	3.01316	2.55452	1.62102	1.1972	0.825737	0.580814	0.423312	0.292942	0.190837	0.149757	0.114066	0.0741605	0.0573705	0.0375679	0.0280099	0.021467	0.0133237
446308	236409	162689	134005	81302.6	51162.4	36655.6	27989.7	21005.7	13744.9	9642.5	7154.63	5113.1	3752.33	2653.59	1712.36	1384.09	953.631	675.939	429.01	296.682	235.867	165.312	106.266	78.2192	53.3251	43.5052	29.8569	17.831	14.644	10.1352	6.64481	4.61149	3.49041	2.14919	1.84064	1.20588	0.898038	0.655658	0.447645	0.292455	0.199451	0.15092	0.110277	0.0633594	0.046246	0.0307442	0.0251462	0.0168791	0.0118548
446293	288479	150767	125408	83938.1	58740.2	38386.3	30204.8	22840.1	16774.1	10782.3	7092.46	5696.69	3500.46	2849.35	1993.88	1251.25	1003.2	628.566	431.296	320.796	236.406	155.333	123.97	96.5964	57.1283	40.3703	30.1916	19.7895	13.8256	8.75676	7.20128	4.81059	3.77774	2.56252	1.72887	1.27968	0.883318	0.564331	0.462107	0.322583	0.22274	0.144103	0.102919	0.0724627	0.0507548	0.0362822	0.0235395	0.0183357	0.0117661
469221	278858	159167	107344	87391.4	59639.4	38376.9	26736.5	18932.6	14939.3	10556.3	7440.77	5277.97	3562.26	2656.84	2032.56	1446.12	1049.97	751.922	469.047	346.178	252.34	186.141	125.216	88.8875	63.4557	43.1623	30.3981	23.6143	16.6231	11.709	7.69544	5.07334	3.78874	2.56797	1.76289	1.28724	0.952712	0.641952	0.413463	0.341591	0.233059	0.162249	0.131806	0.0830058	0.0533616	0.0384029	0.0291444	0.0194213	0.0138707
435782	284889	183231	112292	77213.3	60600.7	40660.1	30898.1	22186.7	15429.8	11686.1	7236.69	5620.55	3259.14	2678.08	1953.9	1425.82	976.434	665.536	492.539	326.854	221.938	144.694	96.0065	79.381	60.0302	41.8939	30.8408	19.739	15.5321	10.1702	7.47439	5.44779	3.8488	2.76725	1.85035	1.21436	0.87923	0.62284	0.429057	0.335611	0.229676	0.162665	0.108107	0.0762676	0.0538223	0.0373461	0.029045	0.0190712	0.0141545
470103	288587	180780	125634	83427	59543.4	42976.7	33750.3	22821.5	16926.4	12438.6	8432.17	5829.59	4452.95	2885.49	2171.12	1545.62	1000.47	807.897	450.732	367.016	232.765	176.428	116.456	83.3675	57.8437	40.6127	29.7806	19.8999	15.7727	11.8948	7.48036	4.84995	3.64247	2.35249	1.91236	1.32016	0.937836	0.641686	0.391967	0.313605	0.204315	0.15218	0.111414	0.0690215	0.0536591	0.0381325	0.0256099	0.018323	0.013397
454088	282839	164594	116309	74494.2	62990.9	36213.6	34528.7	22766.9	15859.3	11658.1	6997.24	4976.56	3539.15	2821.29	1879.58	1524.86	1013.4	682.066	541.443	352.127	249.479	180.616	120.902	89.399	58.1848	46.5994	31.1561	20.2782	15.2997	8.39648	7.05246	4.18331	3.59069	2.51115	1.88298	1.30602	0.880971	0.675061	0.471049	0.325077	0.250974	0.164901	0.123109	0.0859927	0.0585652	0.0424359	0.0288038	0.0206372	0.0141571
451642	288922	184084	120310	88887.7	58162.5	41873.4	29748.9	21220.6	15905.6	10511.9	8261.08	5304.24	4149.04	2885.9	2021.93	1307.16	998.898	689.636	512.474	344.703	237.281	164.466	112.021	78.2273	55.9154	38.4161	29.1032	19.5898	11.9166	9.69108	6.02634	5.05537	3.24063	2.21909	1.67042	1.0893	0.743778	0.590965	0.417821	0.274116	0.187751	0.136064	0.0724978	0.0589011	0.0402551	0.0312742	0.0234605	0.0150918	0.0115624
474990	261378	163422	113490	72320.6	62774.7	40387	30651	22242	14990.2	10043.3	6508.51	5175.58	3659.4	2601.11	1784.58	1241.88	816.95	634.964	409.466	312.508	230.652	172.512	104.602	84.8517	63.1514	40.4482	29.5554	22.599	14.6296	10.5901	6.9116	5.24388	3.32439	2.49944	1.77303	0.993548	0.805702	0.558294	0.372337	0.28602	0.177826	0.130027	0.0951308	0.0678047	0.0494404	0.0310611	0.0231286	0.0170039	0.0106967
447367	266720	162323	126184	78381.1	54658.5	39810.5	29300.7	20400.1	15050.7	10021.8	6590.03	5020.97	3566.53	2915.02	2034.73	1282.99	1053.23	695.408	454.28	337.398	217.242	155.244	116.142	69.8124	48.0005	37.5376	25.5707	18.1257	12.3869	8.53609	6.00418	4.52453	3.05627	2.12925	1.50088	1.13583	0.691203	0.557336	0.376639	0.270205	0.172846	0.113628	0.0751624	0.0510758	0.0399166	0.0253683	0.0168979	0.0119292	0.0102543
451011	286654	179612	127370	83663.4	55655.5	44147.6	33002.7	20766.9	16439.6	11320.9	8230.91	5550.74	3606.96	2366.96	1679.29	1246.34	923.858	615.629	448.191	325.622	235.492	178.949	116.497	72.7903	47.2065	35.493	26.041	19.3336	14.4182	10.2931	6.41323	4.3395	3.25991	2.28747	1.38403	1.14408	0.735241	0.512914	0.380438	0.270253	0.22094	0.142468	0.108497	0.06328	0.0527871	0.0343782	0.0227178	0.0141954	0.0110481
455847	285080	180235	104146	90453.4	63167.8	39381.8	28989.2	19717.7	15934	11052	7919.89	5674.64	4455.91	2829.19	2222.35	1493.71	988.98	696.925	485.643	332.253	222.315	148.448	108.466	80.5669	54.9345	41.4307	27.9722	19.5397	13.6512	9.19612	6.99453	4.82864	3.11354	2.08266	1.50142	1.13014	0.785119	0.497433	0.362814	0.255527	0.18761	0.125772	0.0900205	0.0638095	0.0446184	0.0291138	0.0208541	0.0156754	0.0109511
455921	288473	173776	112174	82037.4	59382.2	41631.3	28147.5	21275.4	15086.3	10133.5	7580.22	4264.9	3574.16	2339.29	1639.34	1151.23	813.012	600.985	413.636	288.843	196.025	140.958	91.5142	63.1709	42.0788	33.2482	23.7803	17.0074	12.2322	7.88167	5.88877	3.4298	2.59514	1.72963	1.23145	0.960337	0.679187	0.452657	0.307121	0.204146	0.137817	0.114707	0.0797846	0.0602301	0.0422797	0.0288999	0.0193526	0.0140818	0.00873836
431881	287827	162950	122385	82885.1	52479	39655.4	32138.6	23346	13624.9	9912.9	7969.22	5807.5	3725.51	2584.49	1792.34	1320.72	1029.83	702.896	477.561	364.26	239.51	195.431	138.767	98.2219	59.7063	41.7304	32.0197	22.7801	15.7321	11.1415	8.09676	6.0068	4.11767	2.62728	2.01116	1.42136	0.918426	0.634264	0.43554	0.342053	0.224843	0.150935	0.105674	0.0850588	0.0575406	0.0384527	0.0228672	0.0198828	0.0129419
451233	259629	167822	113610	86233.3	51514.7	36616.1	28543.3	20920.1	14027.6	9557.6	6986.3	5297.83	3909.52	2690.47	1774.99	1374.11	932.808	698.571	495.193	335.619	234.079	162.163	116.999	80.2095	47.4673	33.6742	27.5375	15.9673	12.5215	9.24159	6.56621	5.58012	3.81756	2.38697	1.81609	1.15562	0.834839	0.618013	0.481455	0.315878	0.227297	0.14934	0.1142	0.0799254	0.0449557	0.0332056	0.0245134	0.0176819	0.0135472
439902	258517	160304	106349	70957.3	53729.9	42656.5	29177.7	21374.8	15139	10402.2	7831.24	5421.17	3375.66	2413.43	1716.85	1245.86	843.289	633.925	446.956	321.677	253.258	163.266	103.626	73.9439	54.5302	40.3859	27.6785	19.4765	13.4678	9.8142	7.08501	4.63703	2.96015	2.47432	1.88847	1.23579	0.830884	0.586445	0.410671	0.292244	0.204901	0.160607	0.102122	0.0730419	0.0523954	0.0374253	0.0264699	0.0193683	0.0133056
448129	251288	159838	122844	87648.3	61934.9	43892.9	27394.1	20715.9	14522.1	10574.7	6803.23	5122.43	3442.76	2619.18	1725.24	1217.99	891.869	614.605	442.588	319.033	190.97	128.23	107.342	79.4746	51.9164	40.1293	26.2544	18.6384	13.251	8.10959	5.63486	4.00407	3.00651	2.19095	1.48509	1.13634	0.666139	0.531179	0.357624	0.268044	0.18366	0.117578	0.0903401	0.0628414	0.046361	0.0332615	0.0230609	0.0150192	0.00942897
461905	249800	150694	97361.8	75738.4	57394.1	40799.9	26603.7	20155.4	14215.5	10197.9	7886.7	5445.28	3346.4	2386.92	1848.43	1212.72	763.944	605.946	437.835	276.79	237.004	147.706	84.4663	72.3802	55.3136	37.5096	28.443	20.2366	13.4597	9.8596	6.52684	4.2828	2.74228	2.05383	1.72146	1.13613	0.740041	0.528054	0.385902	0.277454	0.187397	0.139565	0.0970429	0.063905	0.0492787	0.0296735	0.0227225	0.0143386	0.011858
455041	248228	176709	136847	89904.4	61271.2	43210	34032.3	23808.2	15816.4	10876.3	7739.74	5728.45	3926.08	3046.9	2269.03	1390.51	1024.72	635.166	558.159	360.069	249.108	180.847	128.68	94.0948	66.6198	51.4772	34.832	25.1947	17.8125	12.6234	7.92085	5.83417	3.9519	2.86382	1.75533	1.05214	0.859623	0.58578	0.404676	0.271877	0.227451	0.156449	0.11391	0.0732138	0.0482077	0.0366629	0.0237568	0.0153671	0.0113455
424364	237166	134215	124037	79366.8	57067.3	37927.1	28639.3	23111.6	14077.4	10670.2	7700.19	5642.45	3895.43	2533.65	1853.57	1230.82	974.173	654.987	445.808	318.22	221.136	142.972	95.9585	76.7162	50.1537	34.6351	21.9007	15.8219	10.7049	8.92741	6.07107	4.38893	3.28822	2.11276	1.53881	1.19011	0.742169	0.550395	0.37821	0.27019	0.165785	0.122542	0.0978923	0.0685807	0.0488585	0.0362762	0.0253282	0.0157301	0.011764
443062	268868	165749	120524	81192.8	55603.4	39440.6	31213.2	21150	16087.5	11459.9	8341.47	6070.48	4321.09	2906.49	2229.64	1495.14	894.83	585.544	484.743	360.292	286.795	171.558	133.348	92.802	59.2477	45.77	28.3383	20.8586	13.9269	9.30349	7.75242	4.84964	3.71336	2.49634	1.77609	1.28699	0.888073	0.631162	0.440194	0.295124	0.256912	0.16505	0.117297	0.089334	0.0644096	0.0454988	0.0288178	0.0189699	0.0158328
477564	264561	177149	123146	76599.6	55065.8	39435.7	28871.8	20930.6	13484.7	8977.96	6542.96	5300.86	4159.32	2619.28	1860.81	1297.6	908.281	587.515	427.677	308.483	234.471	159.923	107.024	74.5738	59.3478	42.246	28.4893	18.4479	13.0295	9.752	6.9975	4.61685	3.08254	2.13281	1.49895	0.969219	0.704055	0.46147	0.348101	0.244705	0.170948	0.110404	0.0898007	0.0571103	0.0467366	0.029547	0.0245815	0.016406	0.0113214
469701	282355	173531	123450	83374.8	62745.8	39796.6	31454.2	22934.1	14441.7	11130.7	7952.86	4823.99	3762.2	2488.36	1474.89	1270.61	789.315	532.483	390.33	307.73	219.207	160.81	108.099	64.7647	47.9519	31.0174	19.6267	15.9402	12.7775	8.23883	5.78188	4.0139	2.54805	1.67279	1.12223	0.805847	0.638602	0.486794	0.309406	0.236131	0.158593	0.10717	0.0744433	0.0655726	0.0397716	0.0287685	0.0198459	0.013183	0.0101001
470534	242916	158787	117254	74344.2	54131.4	37809.9	25625.9	20765.1	12710.5	10106.4	6811.35	4557.05	3617.69	2595.23	1584.02	1201.38	797.268	592.04	395.683	270.474	193.581	136.834	95.8206	69.5401	51.3226	33.4238	24.3707	18.3935	11.5087	8.95251	6.0192	4.01938	2.80367	1.70959	1.46504	0.991668	0.782126	0.540943	0.390091	0.254187	0.183406	0.129395	0.0910589	0.0607953	0.0367419	0.0283199	0.021503	0.0153493	0.0112883
449605	259323	185727	108428	77852.1	56828.6	39523.6	26254.7	20669.7	13651.1	9469.74	7657.43	4816.58	3848.8	2688.44	1759.51	1324.82	868.729	616.742	464.618	325.348	223.91	153.187	100.469	80.186	54.5491	33.2375	25.976	16.4985	13.0208	9.45202	6.24897	4.31532	3.49092	2.32813	1.66558	1.20921	0.818199	0.543316	0.438471	0.285504	0.229552	0.154864	0.113518	0.0775846	0.0518175	0.0352614	0.0240964	0.0185924	0.0144096
448422	258638	172017	111822	78226.3	57865.8	44170.2	34638.4	21838.1	16539.6	11347.9	7430.92	5295.09	4341.76	3079.6	2187.84	1494.34	1013.71	710.582	426.892	312.183	213.01	160.803	112.2	72.0483	45.4123	35.6283	27.2524	18.4959	13.5102	9.80645	6.35794	4.35197	2.91346	2.28661	1.62111	1.27835	0.843114	0.619881	0.411931	0.258926	0.216392	0.144299	0.103687	0.0796398	0.0484467	0.034381	0.0267122	0.0189899	0.0126696
446168	261831	174394	117282	89904.4	63473.2	40221	29807.9	22788.7	16286.4	10916.3	8373.13	5955.4	4054.25	3092.79	1982.99	1430.1	1028.08	715.961	553.805	353.401	260.604	176.464	125.69	90.0508	63.1751	42.1842	32.5631	22.4148	15.9482	12.2835	8.36588	5.69197	4.15512	2.73352	1.9357	1.33458	1.06359	0.706818	0.592218	0.412865	0.267353	0.158471	0.1131	0.0907968	0.0622977	0.0420758	0.0290343	0.0228866	0.0157213
473008	244798	162516	113531	87181.1	61511.3	42595.5	34530.3	21886.9	17076.1	11475.9	7245.99	5192.61	4139.29	3006.57	2096.33	1452.63	962.646	753.974	596.586	373.872	269.373	191.804	104.756	79.3815	61.664	40.954	28.2121	21.1976	14.5595	10.7849	7.3965	5.30843	3.71447	2.40724	1.93635	1.34577	1.01328	0.727741	0.512998	0.329998	0.230582	0.172632	0.128872	0.0788799	0.059944	0.0397386	0.0317559	0.0187287	0.0151518
435251	258511	166032	105301	75278.9	60054.6	45601	29056.4	22001.6	14415.9	10040.8	7422.07	5177.95	3418.86	2419.63	1783.6	1129.24	784.806	642.041	419.931	286.936	205.134	132.3	99.2857	64.2154	48.0382	30.982	26.2749	16.8261	12.508	8.82975	5.79406	4.01611	2.39516	1.8228	1.37286	1.01374	0.646655	0.40836	0.323072	0.217334	0.147051	0.110281	0.0772819	0.0501153	0.033807	0.0253186	0.0183691	0.0124369	0.00841916
457018	243139	155608	111069	83231.9	53006.6	41654.6	26813.4	21790	14732.9	11252.5	7917.78	4957.63	3435.16	2649.5	1792.84	1168.37	815.457	601.167	441.465	307.434	226.423	165.857	108.917	75.4008	50.9038	37.1297	28.1802	17.6296	12.4632	7.12524	6.20306	4.54812	3.17108	2.30796	1.68294	1.16305	0.706647	0.551336	0.388255	0.277663	0.193064	0.138847	0.0925679	0.0646952	0.0494215	0.0305511	0.0227508	0.0151021	0.0109135
452589	265766	167310	116854	80987.1	58085.4	40502.1	29963.8	21652	15146.3	10642.4	7511.48	5312.62	3791.68	2710.28	1897.24	1335.2	928.092	657.169	462.652	326.983	232.188	162.255	110.989	79.6415	54.6542	39.004	27.927	19.3369	13.7951	9.67954	6.77381	4.69195	3.32047	2.30068	1.66512	1.16632	0.813151	0.575463	0.40882	0.28781	0.203034	0.141262	0.10152	0.0703487	0.049469	0.0341808	0.0243965	0.0170048	0.0121931
[truncated: 250 more columns]
