# Supplementary material for: A new imperialist competitive algorithm with spiral rising mechanism for solving path optimization problems
Source: PeerJ Comput Sci. 2022 Sep 7;8:e1075. doi: 10.7717/peerj-cs.1075 (PMC9575848; doi:10.7717/peerj-cs.1075)
Supplement: Supplemental Information 11 [file peerj-cs-08-1075-s011.zip › high dimensional optimization problems/300/F12/WOA.xlsx]

## Sheet: Sheet1
1.25321e+06	1.1549e+06	569925	365615	230913	173616	119867	71092.5	21620.2	8106.74	5635.2	3183.21	3012.25	2682.77	2007.46	1284.04	832.584	316.108	266.953	126.809	88.0831	71.3104	50.7462	30.1403	20.5691	16.5857	15.4692	8.514	5.42376	4.6637	4.19515	2.31589	1.21259	1.11206	0.991904	0.921943	0.618262	0.492916	0.417678	0.386808	0.33933	0.30105	0.204439	0.111229	0.100687	0.0601928	0.0507516	0.0419679	0.0170133	0.0102063
1.27913e+06	1.25618e+06	562085	225442	144001	79747.6	65889.1	23366.3	17449.5	12500.7	7466.27	4245.96	2998.14	2137.16	761.561	516.632	391.22	218.144	174.151	109.625	101.801	84.4199	68.5505	45.6113	18.1898	14.6712	5.50467	3.29196	1.654	1.63435	0.781627	0.554494	0.190131	0.1441	0.103839	0.0642998	0.0524486	0.0434178	0.0333285	0.0325669	0.0296503	0.0199032	0.0193892	0.0170898	0.00960443	0.0072693	0.00613767	0.00534435	0.00534435	0.00494132
1.27402e+06	1.22495e+06	895294	538994	398039	266413	90140.1	75712.3	46015.2	30225.3	16201.9	10345.9	3894.27	2738.59	1132.28	1069.76	863.259	706.96	534.911	371.243	175.394	138.134	61.8613	37.7836	28.9058	20.3125	10.9393	7.25209	4.30425	3.17945	1.43691	1.38024	1.13981	0.767671	0.173067	0.0469322	0.0459583	0.0220113	0.0190747	0.0107074	0.0102459	0.00914294	0.00339651	0.00158437	0.00133912	0.00117833	0.000923242	0.000695849	0.000519082	0.000495018
1.27902e+06	1.18745e+06	778244	517022	251712	165948	136621	95612.8	40680.7	38252.8	32621.5	21778.5	17640.2	11905.4	8495.7	5473.46	5023.46	3897.01	1681.1	1180.16	1008.94	747.358	601.513	362.401	251.024	159.954	91.6836	80.5532	46.3546	30.3414	25.5108	9.57602	6.86308	1.70424	1.28549	1.05428	1.05351	0.96406	0.900381	0.534017	0.476238	0.377194	0.207134	0.151043	0.0889496	0.0630752	0.0480517	0.0380614	0.00246233	0.00134557
1.22486e+06	1.20855e+06	860514	344596	285908	83595.5	64654.5	21407.9	10315.8	6906.59	2640	2224.44	1574.57	978.286	471.186	249.014	168.694	144.302	79.7448	63.1301	49.899	46.1148	18.4038	14.7427	12.2426	8.14051	4.11767	2.80261	2.42794	2.03796	1.1149	0.910203	0.850976	0.711776	0.645688	0.574399	0.492241	0.386547	0.355931	0.224051	0.213001	0.146111	0.0866045	0.061743	0.0169281	0.0145917	0.0140873	0.0104365	0.0102801	0.00780011
1.29185e+06	1.24024e+06	879675	373331	267747	128571	93661	70178.7	40366.8	30743.4	15360.7	10413.8	4477.54	3192.69	2769.05	2075.1	935.277	586.72	458.44	385.407	137.125	121.636	105.156	81.5725	75.8478	22.813	19.3564	9.745	4.01325	3.35414	2.07127	0.995502	0.995502	0.949188	0.767399	0.704641	0.445437	0.412538	0.32679	0.211219	0.162483	0.146885	0.0904614	0.0699629	0.0423367	0.0309243	0.0244209	0.0223856	0.0149888	0.0111712
1.2957e+06	1.24134e+06	718975	318225	231993	157920	119339	62434.4	52251.9	26608.2	19999.1	10337.7	8018.97	4726.07	3137.01	1060.94	379.753	128.295	83.1383	80.3479	61.9911	36.4602	26.9394	17.6157	15.9822	12.1202	6.99679	3.14083	2.0322	1.8381	1.26256	0.950246	0.772441	0.577341	0.379032	0.120814	0.0798856	0.0642856	0.0546773	0.0455864	0.0362434	0.0317914	0.0270866	0.0257051	0.0221088	0.0177523	0.0162736	0.0085834	0.00274828	0.00236048
1.29398e+06	1.26941e+06	810161	418705	175382	119002	53063.6	38492.8	25742.5	17608.5	8963.29	5555.94	4352.69	1415.02	1152.41	859.297	691.637	588.345	371.391	115.793	108.29	53.8944	30.7344	21.7884	16.3053	12.6363	11.1075	10.0856	7.84926	7.19317	5.37963	3.85873	3.07866	2.20536	1.76055	0.844413	0.483932	0.320645	0.260652	0.199139	0.172368	0.160833	0.0617628	0.0531051	0.0443767	0.0443767	0.0363303	0.0207532	0.0172933	0.00833397
1.21667e+06	1.19862e+06	685636	268147	204516	109687	44594.5	20926.9	14072.2	11121.4	5569.85	2807.53	2649.39	1836.06	895.778	777.35	352.981	274.19	262.346	197.991	160.344	118.562	76.0604	59.8188	31.6907	23.9122	17.8384	12.3109	10.3945	7.91669	4.27371	3.16628	0.88928	0.692533	0.548213	0.2737	0.240502	0.209232	0.133128	0.0407685	0.0353603	0.0303231	0.0287936	0.0207719	0.0146277	0.00754124	0.00581232	0.00560586	0.00190598	0.00162344
1.29458e+06	1.2421e+06	724409	470312	266024	194064	69782.5	50419.9	35461.9	7713.7	4878.76	2082.6	1862.04	1630.82	1440.21	1028.37	744.422	518.101	352.707	136.261	129.462	46.7124	36.9159	31.6227	29.179	18.619	13.1091	6.51444	5.18876	3.76379	3.24908	2.17539	1.62698	1.48275	1.23095	1.14507	0.803071	0.51324	0.385475	0.312728	0.197641	0.136561	0.0905283	0.0555975	0.0270437	0.021337	0.0166121	0.0119314	0.00857884	0.00384927
1.22662e+06	1.20242e+06	862674	398729	259962	96168.5	58814.2	39696.5	33266.1	14241.3	8755.78	5130.99	4522.43	2871.19	1885.45	918.832	884.324	619.062	434.919	291.1	114.294	71.2644	47.4219	16.1001	7.03955	3.86521	3.06875	1.75781	1.47215	0.865205	0.823794	0.698519	0.407782	0.242934	0.115429	0.0507509	0.0234621	0.0164811	0.0142595	0.0140884	0.0130115	0.0113124	0.00954089	0.00870293	0.00700683	0.00453905	0.00382823	0.00369587	0.00232197	0.00222537
1.24633e+06	1.21544e+06	640650	380568	314818	186681	156771	65197	35446.5	19100	13721.4	8678.84	6593.77	5021.43	2804.23	505.388	481.969	339.641	194.995	82.7465	29.9017	19.2624	10.6649	5.6028	4.4577	3.15783	3.06721	2.23099	1.10298	0.839645	0.509581	0.36494	0.338957	0.294446	0.243527	0.0570833	0.041242	0.0385155	0.0281681	0.0226329	0.0121615	0.0093345	0.00574391	0.00174548	0.00154303	0.00105449	0.000476329	0.000476329	0.000271346	0.000215158
1.23571e+06	1.2254e+06	932478	362704	156894	105379	42872.1	28927.7	15376.2	9925.2	6790.06	4503.9	3025.15	2094.92	1655.53	1209.03	640.274	401.718	317.966	154.901	120.812	85.5421	71.0471	56.3298	44.8912	38.6033	31.2023	27.4411	23.2489	18.0083	12.4927	11.2175	5.9116	4.86415	3.84564	1.55092	1.51253	1.01729	0.77944	0.624126	0.436563	0.188777	0.178026	0.152026	0.10961	0.0647469	0.0642954	0.0272186	0.0134278	0.0129562
1.24194e+06	1.21286e+06	862957	404336	289051	138900	133575	75489.9	43139.8	21153.5	9099.44	4900.55	4361.87	4013.34	3428.64	3031.83	1061.83	514.132	303.291	160.135	39.656	31.4364	8.67155	8.53989	3.38259	1.27684	0.929219	0.616664	0.562374	0.271779	0.261448	0.147349	0.124653	0.0919155	0.0640151	0.0424607	0.0301501	0.022601	0.0167434	0.00344069	0.00344069	0.00344069	0.00284365	0.00257092	0.00240768	0.00169145	0.000900181	0.000729649	0.000715876	0.000646322
1.32101e+06	1.22828e+06	685729	384535	202110	129847	53682.9	44696.9	36781.1	33780.5	19812.2	14210.1	4154.21	3288.5	1681.67	1047.21	888.781	213.944	173.996	153.06	124.007	53.3986	46.4671	24.0814	21.3776	19.7513	12.9206	11.5791	5.75796	4.17645	2.68524	1.06372	0.887539	0.67381	0.610962	0.527952	0.355232	0.202143	0.181721	0.149289	0.122725	0.0454532	0.0380605	0.0349121	0.0261877	0.0183558	0.0132899	0.00964998	0.00894505	0.00618711
1.20934e+06	1.19127e+06	826773	483640	348599	235922	99001	85836.8	30114.7	23838.3	10572	7323.97	5412.3	2277.65	2241.53	1620.21	1419.43	944.31	701.68	216.55	178.485	81.8138	48.8957	21.6862	14.2701	9.77694	6.98313	6.6664	3.95479	2.71711	1.84528	0.591594	0.410161	0.327598	0.212893	0.128094	0.12431	0.0613081	0.0440676	0.0207966	0.0172246	0.00629882	0.0062226	0.00410853	0.00318973	0.00280662	0.00156618	0.00127076	0.000793738	0.000209228
1.26035e+06	1.19373e+06	779206	541846	369452	220028	160109	113458	84368.8	53434.1	32891.2	25106.8	12757.1	8378.25	2046.39	578.46	245.835	217.82	153.586	97.675	43.2658	42.0248	17.0615	11.3303	8.70239	7.30446	4.53538	3.25034	3.07067	2.08311	1.42662	0.693326	0.595733	0.223926	0.209722	0.121924	0.0926251	0.021008	0.00858503	0.00663613	0.00637854	0.00558125	0.00556751	0.00461337	0.00308225	0.00197884	0.00113544	0.00105259	0.000961491	0.000798859
1.30399e+06	1.17365e+06	728225	340439	280435	210148	94113.7	42868.8	39646	18739.4	16328	6173.3	5300.47	3574.31	2892.95	1388.96	1216.34	972.409	520.357	347.453	217.715	214.888	165.297	121.405	40.7766	33.3867	17.4525	15.9033	11.316	4.93879	3.793	2.70057	0.810723	0.237145	0.201548	0.196732	0.183508	0.127096	0.0986702	0.063756	0.0494894	0.0412231	0.0282073	0.0270398	0.021858	0.014299	0.0130869	0.00633098	0.00320803	0.00283601
1.2906e+06	1.24251e+06	713604	387394	256822	68782.5	17663.4	6878.49	5968.04	3328.69	2366.38	1893.5	1386.55	1145.83	795.91	433.898	324.956	214.323	161.104	122.093	84.1948	66.0172	30.3963	26.9199	20.5245	12.8589	8.33135	5.67822	1.63237	1.33089	0.503459	0.315063	0.308563	0.287191	0.257236	0.174161	0.103266	0.0915623	0.0455885	0.042687	0.0354655	0.0327071	0.0150417	0.0116141	0.00584152	0.00503703	0.003208	0.0024773	0.00229339	0.00177351
1.2347e+06	1.22743e+06	945400	477546	262341	183416	104240	40863.2	26715.8	18741.4	14082.1	4403.13	2886.94	2096.3	1206.14	981.633	370.696	312.844	194.79	175.441	139.582	113.559	105.512	61.6118	35.9823	21.122	5.13763	3.96217	3.01441	2.5251	2.01173	0.948266	0.736325	0.510347	0.257015	0.172496	0.118827	0.104961	0.0959085	0.0860079	0.0694084	0.0612137	0.0384074	0.0325886	0.0207345	0.0182565	0.016122	0.0151453	0.0139632	0.0086626
1.25344e+06	1.21537e+06	551870	359173	224611	89512	52431	39274.2	28669.4	13296.4	11007.8	7054.12	3993.71	1824.96	1349.44	422.966	323.748	251.114	205.467	136.047	43.0187	38.022	13.7506	11.7176	6.42932	5.72715	5.01924	4.00508	2.94606	2.51108	1.93317	1.14114	0.67354	0.491287	0.326726	0.145826	0.0863281	0.0842323	0.0666025	0.0526152	0.0431452	0.0283118	0.0271789	0.0101475	0.00756759	0.00526328	0.00345311	0.00297197	0.000949722	0.000696211
1.29772e+06	1.21369e+06	634031	431372	281973	184535	162161	75269.6	44728.9	35913.4	22732.9	14020.5	5008.29	3202.82	1169.72	928.968	616.07	464.48	252.451	222.553	157.731	135.059	82.2096	38.3009	28.9897	20.8265	16.6887	4.76302	3.42375	3.15357	2.43063	1.20822	1.08829	0.814625	0.546406	0.434744	0.286724	0.193602	0.162589	0.0848649	0.0489869	0.0300731	0.0285079	0.0103458	0.00186058	0.00122565	0.00118808	0.000486364	0.000298878	0.000188564
1.25584e+06	1.22333e+06	823653	321414	248287	112056	77696.8	68489.4	39571	28111.1	13150.6	9270.35	7558.27	4067.25	3292.03	763.897	644.082	519.096	380.683	292.249	116.128	90.9897	53.0135	39.793	12.2779	9.45917	6.41887	4.31332	2.86716	1.00666	0.692426	0.487995	0.392278	0.18452	0.108238	0.0759894	0.0401637	0.0321828	0.0257392	0.0235317	0.0226875	0.00850617	0.0061341	0.00113153	0.00092513	0.000375827	0.000106542	0.000102295	4.49098e-05	1.44446e-05
1.29879e+06	1.29346e+06	941559	705948	412165	76968.7	62393.2	35050.9	24501.7	15908.7	9216.96	5698.46	3949.18	2146.39	920.534	412.228	308.006	265.405	168.537	104.083	73.7239	58.2342	46.6138	40.4169	17.7957	11.1584	9.4963	6.50212	5.83864	5.51446	3.05969	1.71675	1.03698	0.345265	0.135089	0.0946919	0.0685287	0.0679479	0.0387185	0.0317675	0.0189077	0.0141962	0.0114581	0.00763083	0.0075446	0.0075446	0.00469798	0.00448932	0.00447417	0.00378048
1.2594e+06	1.23151e+06	766637	500524	193714	168431	95034	43439.6	36227.8	16825.4	10164.5	9188.17	7021.27	4499.96	1280.45	540.127	308.512	202.444	113.659	91.6139	87.4766	52.5738	32.3761	23.8673	20.4936	12.2616	7.15523	4.17364	2.39339	2.223	1.63947	0.485065	0.437194	0.116439	0.0234959	0.0200135	0.0188242	0.0168499	0.0119106	0.00936667	0.00743272	0.00282401	0.00254343	0.00209385	0.00165264	0.00161574	0.000798751	0.000659322	0.000659322	0.000583895
1.26175e+06	1.21735e+06	774294	457483	225287	71730.5	56397.6	42311	24628	20097.8	9033.83	5191.23	4817.76	3708.82	1620.38	1134.88	934.716	520.009	272.001	231.874	165.402	84.4121	80.3765	27.0504	23.407	20.4375	15.2422	10.0475	7.96372	6.46244	5.72038	4.8224	3.64392	1.61341	1.04906	0.66841	0.281059	0.226926	0.152788	0.126718	0.100736	0.0883242	0.0654725	0.0427435	0.0364271	0.0358994	0.0303471	0.0236978	0.0171606	0.00870376
1.17118e+06	1.11577e+06	795537	444994	335189	98388.4	78266.3	42969.2	15000.8	10354.6	9378.6	8560.82	7198.44	4550.13	3577.41	1407.87	1171.35	773.021	132.915	121.512	51.6335	41.03	32.5029	8.97383	7.52971	7.20827	6.7036	6.27189	2.40325	1.95374	0.187287	0.187287	0.162072	0.054413	0.0514292	0.00819396	0.0081201	0.00490771	0.00468835	0.00417848	0.00339849	0.00314142	0.00265968	0.00162904	0.00127168	0.0010153	0.000651554	0.000493424	0.000302434	0.000243877
1.2314e+06	1.1149e+06	645614	272887	245208	117479	73599.4	41952.2	16795.9	6635.26	3542.54	2421.72	2035.55	1212.26	679.705	270.481	229.591	206.686	174.047	109.576	71.367	36.032	22.3372	16.5405	6.57191	5.7782	4.71927	3.03127	1.17031	0.604913	0.403317	0.403317	0.265677	0.217839	0.143635	0.115364	0.114027	0.0811206	0.0678516	0.0584493	0.0572569	0.0420389	0.03737	0.0329379	0.0254047	0.0150606	0.0130332	0.0127997	0.0099095	0.00887771
1.30905e+06	1.20085e+06	528711	364587	236575	184731	104426	68087.9	31452.2	18592.3	16922.8	11750.2	5847	4417.94	2622.51	2303.34	1759.96	1014.67	796.919	492.219	313.239	233.417	205.55	140.985	115.661	88.4984	76.9863	54.5552	52.5699	48.5105	33.1976	24.6667	9.5917	8.52083	5.96039	4.2472	3.0509	1.86305	0.696115	0.629318	0.44599	0.291616	0.0365273	0.0318951	0.0139524	0.0122245	0.00967849	0.00629764	0.00451802	0.00451802
1.30699e+06	1.25011e+06	944443	582701	360973	202424	76791.8	69646.5	53401.4	30387.7	26812.2	13379.9	5601.37	4002.49	3479.61	881.691	526.575	383.743	367.867	292.135	185.228	122.048	41.5075	21.5676	17.4616	16.0534	11.0043	3.67996	0.950819	0.452876	0.372102	0.273785	0.203977	0.177115	0.0577417	0.00251193	0.00244463	0.00226279	0.00223664	0.00210031	0.00204456	0.00189893	0.0017081	0.00160088	0.00144913	0.00109605	0.00100431	0.00100431	0.000961252	0.000941437
1.26397e+06	1.21377e+06	762299	414774	265357	145336	87255.1	53335	32325.9	20073.1	12857.3	8061.2	5130.39	3387.92	2096.43	1172.53	824.677	557.635	342.87	222.059	145.94	104.521	74.6185	47.5306	31.932	21.9426	14.9728	10.8213	7.57674	5.86908	4.17549	2.66722	1.52157	1.02121	0.743544	0.4862	0.361917	0.256831	0.180984	0.135132	0.1063	0.0758689	0.0455606	0.032997	0.0222506	0.0160775	0.0134089	0.00956049	0.00557717	0.00390618
[truncated: 250 more columns]
