# Supplementary material for: A new imperialist competitive algorithm with spiral rising mechanism for solving path optimization problems
Source: PeerJ Comput Sci. 2022 Sep 7;8:e1075. doi: 10.7717/peerj-cs.1075 (PMC9575848; doi:10.7717/peerj-cs.1075)
Supplement: Supplemental Information 11 [file peerj-cs-08-1075-s011.zip › high dimensional optimization problems/300/F14/ICA.xlsx]

## Sheet: Sheet1
4.59701e+10	4.30537e+10	3.98927e+10	3.63971e+10	3.3982e+10	3.10464e+10	2.82537e+10	2.5702e+10	2.34206e+10	2.13729e+10	2.05899e+10	1.98337e+10	1.94135e+10	1.91717e+10	1.86842e+10	1.81579e+10	1.78342e+10	1.71276e+10	1.67054e+10	1.59633e+10	1.57581e+10	1.539e+10	1.44678e+10	1.40551e+10	1.35189e+10	1.29725e+10	1.26267e+10	1.25634e+10	1.23998e+10	1.22903e+10	1.20711e+10	1.18554e+10	1.16863e+10	1.14426e+10	1.10007e+10	1.0698e+10	1.05389e+10	1.01409e+10	9.75074e+09	9.43683e+09	9.19189e+09	9.05968e+09	8.75927e+09	8.64106e+09	8.47411e+09	8.16012e+09	7.90306e+09	7.69973e+09	7.52991e+09	7.34162e+09
4.77103e+10	4.65223e+10	4.37342e+10	4.00003e+10	3.67295e+10	3.53186e+10	3.35433e+10	3.19548e+10	3.07077e+10	3.05911e+10	2.8145e+10	2.7149e+10	2.67173e+10	2.64397e+10	2.45284e+10	2.32008e+10	2.21431e+10	2.13115e+10	2.08761e+10	2.00904e+10	1.96486e+10	1.88175e+10	1.86637e+10	1.83075e+10	1.79386e+10	1.74484e+10	1.69872e+10	1.59702e+10	1.5148e+10	1.48331e+10	1.42958e+10	1.36861e+10	1.32204e+10	1.28716e+10	1.25225e+10	1.16609e+10	1.15545e+10	1.13074e+10	1.11299e+10	1.0616e+10	1.0449e+10	1.02989e+10	9.93135e+09	9.80214e+09	9.62249e+09	9.3154e+09	8.75457e+09	8.40094e+09	8.18762e+09	7.95122e+09
3.93441e+10	3.88148e+10	3.67749e+10	3.50868e+10	3.29039e+10	3.03731e+10	2.87192e+10	2.70537e+10	2.63513e+10	2.53966e+10	2.48473e+10	2.40985e+10	2.30677e+10	2.16204e+10	1.96252e+10	1.92642e+10	1.87012e+10	1.8414e+10	1.79658e+10	1.73395e+10	1.69568e+10	1.66653e+10	1.63799e+10	1.6112e+10	1.55654e+10	1.54037e+10	1.51805e+10	1.47813e+10	1.43689e+10	1.42027e+10	1.39661e+10	1.35243e+10	1.3143e+10	1.27026e+10	1.20792e+10	1.15508e+10	1.10912e+10	1.04507e+10	1.00959e+10	9.84701e+09	9.68184e+09	9.32473e+09	9.16038e+09	9.05017e+09	8.83305e+09	8.64179e+09	8.50335e+09	7.75297e+09	7.61963e+09	7.46363e+09
4.03127e+10	3.79383e+10	3.4356e+10	3.31966e+10	3.00096e+10	2.78448e+10	2.67402e+10	2.5965e+10	2.51352e+10	2.45949e+10	2.41971e+10	2.35649e+10	2.28645e+10	2.20211e+10	2.15631e+10	2.1277e+10	2.07417e+10	2.05257e+10	2.01849e+10	1.969e+10	1.87221e+10	1.74937e+10	1.70269e+10	1.65496e+10	1.6021e+10	1.5634e+10	1.52593e+10	1.47502e+10	1.44603e+10	1.36458e+10	1.32233e+10	1.26875e+10	1.25508e+10	1.23716e+10	1.21285e+10	1.18242e+10	1.16427e+10	1.1396e+10	1.09754e+10	1.06632e+10	1.03763e+10	1.00524e+10	9.7488e+09	9.66482e+09	9.57086e+09	9.48471e+09	9.39979e+09	9.23518e+09	9.05357e+09	8.35366e+09
4.7516e+10	4.35741e+10	3.73403e+10	3.38181e+10	3.15465e+10	3.07451e+10	2.95472e+10	2.87937e+10	2.80795e+10	2.71248e+10	2.59327e+10	2.55943e+10	2.35953e+10	2.23043e+10	2.1477e+10	2.03095e+10	1.95196e+10	1.91639e+10	1.86011e+10	1.82501e+10	1.78399e+10	1.72256e+10	1.60647e+10	1.55661e+10	1.49867e+10	1.44196e+10	1.41394e+10	1.38417e+10	1.37083e+10	1.34108e+10	1.31289e+10	1.27612e+10	1.25459e+10	1.19244e+10	1.15123e+10	1.11904e+10	1.07306e+10	1.05171e+10	1.03761e+10	9.42795e+09	9.08394e+09	8.88487e+09	8.74066e+09	8.54463e+09	7.72205e+09	7.52291e+09	7.20758e+09	6.92037e+09	6.68474e+09	6.50334e+09
3.90852e+10	3.58701e+10	3.57886e+10	3.30424e+10	3.13384e+10	2.97162e+10	2.85346e+10	2.75437e+10	2.68298e+10	2.60977e+10	2.50936e+10	2.40845e+10	2.34596e+10	2.16254e+10	2.03227e+10	1.98934e+10	1.93535e+10	1.8349e+10	1.80163e+10	1.74197e+10	1.54856e+10	1.48446e+10	1.41183e+10	1.38896e+10	1.35567e+10	1.28787e+10	1.25017e+10	1.17708e+10	1.12885e+10	1.06681e+10	1.03796e+10	1.01123e+10	9.58024e+09	9.40241e+09	9.21851e+09	9.05979e+09	8.95512e+09	8.88394e+09	8.55789e+09	8.27484e+09	8.00343e+09	7.88582e+09	7.78007e+09	7.69411e+09	7.58367e+09	7.50823e+09	7.41784e+09	7.11407e+09	6.94289e+09	6.83756e+09
4.36292e+10	4.17016e+10	3.74696e+10	3.41942e+10	3.19105e+10	3.02086e+10	2.81176e+10	2.62385e+10	2.57628e+10	2.46856e+10	2.32823e+10	2.25266e+10	2.13154e+10	2.04185e+10	1.96118e+10	1.89994e+10	1.8553e+10	1.78549e+10	1.70022e+10	1.4964e+10	1.46524e+10	1.43522e+10	1.40297e+10	1.32834e+10	1.2945e+10	1.26218e+10	1.23457e+10	1.19548e+10	1.17761e+10	1.15068e+10	1.1206e+10	1.09736e+10	1.07606e+10	1.06152e+10	1.03163e+10	1.00303e+10	9.81388e+09	9.62378e+09	9.13272e+09	8.65864e+09	8.39641e+09	8.14433e+09	7.8414e+09	7.67375e+09	7.50075e+09	7.20745e+09	7.03791e+09	6.86904e+09	6.62571e+09	6.49086e+09
4.56366e+10	4.06132e+10	3.63474e+10	3.10075e+10	2.83959e+10	2.70292e+10	2.55914e+10	2.42252e+10	2.35454e+10	2.1794e+10	2.08675e+10	2.03449e+10	2.01797e+10	1.96343e+10	1.86635e+10	1.79859e+10	1.75189e+10	1.72381e+10	1.67117e+10	1.58477e+10	1.4727e+10	1.37691e+10	1.33123e+10	1.30578e+10	1.28854e+10	1.26474e+10	1.22604e+10	1.16769e+10	1.12978e+10	1.1069e+10	1.08895e+10	1.0462e+10	1.01812e+10	9.75737e+09	9.22944e+09	8.97747e+09	8.67463e+09	8.44317e+09	8.32773e+09	8.26609e+09	7.99258e+09	7.88234e+09	7.70861e+09	7.47065e+09	7.38609e+09	7.27217e+09	7.17955e+09	7.06785e+09	6.8674e+09	6.76096e+09
4.19381e+10	4.17114e+10	3.84176e+10	3.57271e+10	3.4173e+10	3.37315e+10	3.28113e+10	3.17697e+10	3.03961e+10	2.9197e+10	2.72899e+10	2.53329e+10	2.47439e+10	2.41901e+10	2.32233e+10	2.18318e+10	1.9113e+10	1.74868e+10	1.74161e+10	1.59429e+10	1.57842e+10	1.4776e+10	1.4025e+10	1.32927e+10	1.32744e+10	1.30772e+10	1.29785e+10	1.21815e+10	1.14541e+10	1.12408e+10	1.11226e+10	1.1033e+10	1.09769e+10	1.08723e+10	1.05935e+10	1.05603e+10	1.02385e+10	9.90411e+09	9.63547e+09	9.39834e+09	9.15038e+09	9.06995e+09	8.65175e+09	7.87655e+09	7.65913e+09	7.55782e+09	7.46904e+09	7.35322e+09	7.1522e+09	6.88297e+09
4.05507e+10	3.94949e+10	3.84906e+10	3.59185e+10	3.39883e+10	3.24038e+10	3.03801e+10	2.87059e+10	2.81322e+10	2.73248e+10	2.63611e+10	2.56189e+10	2.51438e+10	2.3692e+10	2.29235e+10	2.18924e+10	2.05144e+10	1.94644e+10	1.87098e+10	1.80075e+10	1.75013e+10	1.7308e+10	1.67458e+10	1.63993e+10	1.56078e+10	1.52186e+10	1.46131e+10	1.41624e+10	1.38826e+10	1.35606e+10	1.3394e+10	1.31213e+10	1.28108e+10	1.23413e+10	1.18121e+10	1.15663e+10	1.12634e+10	1.0897e+10	1.05847e+10	9.56989e+09	8.69378e+09	8.46108e+09	8.20493e+09	7.95316e+09	7.75176e+09	7.60142e+09	6.96908e+09	6.82977e+09	6.74859e+09	6.71136e+09
4.61262e+10	3.39902e+10	3.22488e+10	2.91271e+10	2.85258e+10	2.77129e+10	2.65637e+10	2.59345e+10	2.49148e+10	2.41893e+10	2.32125e+10	2.23783e+10	2.13e+10	2.04141e+10	1.97105e+10	1.93704e+10	1.90712e+10	1.83314e+10	1.74835e+10	1.71263e+10	1.68502e+10	1.65583e+10	1.62676e+10	1.59727e+10	1.5244e+10	1.49993e+10	1.48743e+10	1.4751e+10	1.44377e+10	1.34623e+10	1.30384e+10	1.2762e+10	1.22206e+10	1.19163e+10	1.15577e+10	1.07614e+10	1.02941e+10	9.75849e+09	9.52448e+09	9.13317e+09	8.95175e+09	8.80055e+09	8.59355e+09	7.77571e+09	7.55029e+09	7.15983e+09	7.10189e+09	7.06938e+09	6.92394e+09	6.89702e+09
4.8107e+10	3.88261e+10	3.66843e+10	3.5286e+10	3.30106e+10	3.08457e+10	3.01774e+10	2.85466e+10	2.56071e+10	2.41563e+10	2.34295e+10	2.27262e+10	2.18973e+10	2.14926e+10	2.09703e+10	2.01701e+10	1.95979e+10	1.90354e+10	1.85437e+10	1.81025e+10	1.77852e+10	1.75286e+10	1.69413e+10	1.63304e+10	1.4482e+10	1.37017e+10	1.34242e+10	1.2969e+10	1.25176e+10	1.19436e+10	1.15838e+10	1.11793e+10	1.09773e+10	1.04972e+10	1.00581e+10	9.85553e+09	9.76721e+09	9.58751e+09	9.30063e+09	9.00015e+09	8.86347e+09	8.40213e+09	8.35124e+09	8.16434e+09	8.05304e+09	7.99992e+09	7.88671e+09	7.75281e+09	7.61447e+09	7.51153e+09
3.92644e+10	3.88752e+10	3.69353e+10	3.47775e+10	3.2676e+10	2.98397e+10	2.8086e+10	2.71388e+10	2.64665e+10	2.51931e+10	2.44695e+10	2.38924e+10	2.30426e+10	2.26942e+10	2.2402e+10	2.11031e+10	2.01535e+10	1.99112e+10	1.9282e+10	1.88943e+10	1.84982e+10	1.8076e+10	1.7528e+10	1.72693e+10	1.67603e+10	1.60674e+10	1.55376e+10	1.45967e+10	1.36695e+10	1.32337e+10	1.23338e+10	1.18598e+10	1.14724e+10	1.13057e+10	1.10688e+10	1.06162e+10	1.05483e+10	1.04233e+10	1.03594e+10	1.0121e+10	9.98857e+09	9.77673e+09	9.64678e+09	9.53293e+09	9.03975e+09	8.8074e+09	8.57506e+09	8.34749e+09	8.10906e+09	7.89687e+09
3.98016e+10	3.76186e+10	3.46969e+10	3.21051e+10	3.08514e+10	2.94014e+10	2.84926e+10	2.65369e+10	2.55551e+10	2.45149e+10	2.32468e+10	2.25323e+10	2.21493e+10	2.18605e+10	2.07814e+10	1.97943e+10	1.89451e+10	1.83124e+10	1.79296e+10	1.71935e+10	1.57846e+10	1.53799e+10	1.50428e+10	1.42097e+10	1.36873e+10	1.30904e+10	1.26107e+10	1.21651e+10	1.18891e+10	1.17247e+10	1.11716e+10	1.03965e+10	9.48322e+09	9.09237e+09	8.90536e+09	8.78944e+09	8.48355e+09	8.31583e+09	8.06375e+09	7.21965e+09	6.28197e+09	6.01185e+09	5.80418e+09	5.36709e+09	5.12268e+09	5.04321e+09	4.92735e+09	4.83022e+09	4.5301e+09	4.37119e+09
4.50517e+10	4.20952e+10	3.63806e+10	3.35708e+10	3.0756e+10	2.91302e+10	2.77981e+10	2.72717e+10	2.62708e+10	2.52815e+10	2.45654e+10	2.34727e+10	2.28187e+10	2.23702e+10	2.19974e+10	2.16957e+10	2.1266e+10	2.08154e+10	2.03624e+10	1.96927e+10	1.94808e+10	1.90605e+10	1.88282e+10	1.83224e+10	1.79663e+10	1.71586e+10	1.67555e+10	1.61542e+10	1.56709e+10	1.52071e+10	1.46946e+10	1.41955e+10	1.3826e+10	1.33763e+10	1.28761e+10	1.25254e+10	1.22184e+10	1.17359e+10	1.1543e+10	1.13843e+10	1.11685e+10	1.07559e+10	1.06252e+10	1.02764e+10	1.01854e+10	9.46223e+09	9.15786e+09	8.95459e+09	8.78244e+09	8.52666e+09
4.1928e+10	3.62477e+10	3.58892e+10	3.3725e+10	3.0663e+10	2.97408e+10	2.75973e+10	2.6466e+10	2.48679e+10	2.40995e+10	2.34673e+10	2.24335e+10	2.03454e+10	1.98482e+10	1.89428e+10	1.81337e+10	1.76898e+10	1.7338e+10	1.70551e+10	1.69036e+10	1.65571e+10	1.63478e+10	1.59648e+10	1.57696e+10	1.54418e+10	1.52454e+10	1.50744e+10	1.49478e+10	1.46756e+10	1.42691e+10	1.39551e+10	1.34929e+10	1.31504e+10	1.29802e+10	1.25623e+10	1.23821e+10	1.185e+10	1.14694e+10	1.1265e+10	1.10224e+10	1.06121e+10	1.04642e+10	1.02743e+10	1.00071e+10	9.85456e+09	9.70901e+09	9.40167e+09	9.09565e+09	8.93797e+09	8.68909e+09
4.4452e+10	4.09347e+10	3.76437e+10	3.57393e+10	3.32021e+10	3.13191e+10	2.9059e+10	2.79065e+10	2.71688e+10	2.6526e+10	2.47847e+10	2.40594e+10	2.29996e+10	2.21915e+10	2.11676e+10	2.05349e+10	2.00236e+10	1.83404e+10	1.73851e+10	1.63345e+10	1.59633e+10	1.55567e+10	1.5431e+10	1.52941e+10	1.50622e+10	1.44494e+10	1.42633e+10	1.40048e+10	1.34336e+10	1.29318e+10	1.24983e+10	1.16986e+10	1.13267e+10	1.10918e+10	1.08964e+10	1.05914e+10	1.03724e+10	1.01395e+10	1.00228e+10	9.95951e+09	9.86164e+09	9.68144e+09	9.31893e+09	8.92943e+09	8.40897e+09	8.15814e+09	7.97824e+09	7.83286e+09	7.62626e+09	7.32221e+09
4.41717e+10	4.16954e+10	3.75784e+10	3.42013e+10	3.2639e+10	3.03316e+10	2.62021e+10	2.46791e+10	2.42996e+10	2.35779e+10	2.31592e+10	2.21982e+10	2.11773e+10	2.03689e+10	1.99711e+10	1.92175e+10	1.87014e+10	1.83948e+10	1.65233e+10	1.56887e+10	1.54891e+10	1.50019e+10	1.4759e+10	1.40768e+10	1.38029e+10	1.2969e+10	1.24975e+10	1.19415e+10	1.15281e+10	1.11278e+10	1.0742e+10	1.06609e+10	1.04118e+10	1.03329e+10	1.02404e+10	1.00495e+10	9.82562e+09	9.56739e+09	9.47318e+09	9.31774e+09	8.88961e+09	8.32573e+09	7.60333e+09	7.43728e+09	7.07439e+09	6.78194e+09	6.62766e+09	6.48176e+09	6.30389e+09	6.17783e+09
4.61562e+10	3.69138e+10	3.63519e+10	3.38009e+10	3.21993e+10	3.02308e+10	2.74173e+10	2.65133e+10	2.60081e+10	2.54659e+10	2.46205e+10	2.3393e+10	2.28784e+10	2.09837e+10	2.01936e+10	1.95298e+10	1.8243e+10	1.75658e+10	1.67868e+10	1.5806e+10	1.54048e+10	1.49341e+10	1.436e+10	1.37129e+10	1.33049e+10	1.30566e+10	1.2835e+10	1.22972e+10	1.18981e+10	1.11754e+10	1.10317e+10	1.08655e+10	1.0675e+10	1.04261e+10	1.03757e+10	1.02979e+10	1.016e+10	9.83044e+09	9.42248e+09	9.01541e+09	8.47114e+09	8.08776e+09	7.90509e+09	7.6468e+09	7.55435e+09	7.43149e+09	7.32224e+09	7.18731e+09	7.04218e+09	6.87529e+09
4.26701e+10	3.91554e+10	3.80046e+10	3.27004e+10	2.92395e+10	2.78436e+10	2.69125e+10	2.64601e+10	2.57129e+10	2.38545e+10	2.19914e+10	2.16185e+10	2.1341e+10	1.9754e+10	1.92416e+10	1.87498e+10	1.82517e+10	1.80442e+10	1.72562e+10	1.69512e+10	1.6208e+10	1.59031e+10	1.52314e+10	1.49504e+10	1.46398e+10	1.42064e+10	1.36504e+10	1.32306e+10	1.28711e+10	1.26467e+10	1.2225e+10	1.17887e+10	1.15793e+10	1.13998e+10	1.07651e+10	1.06373e+10	1.03445e+10	1.01287e+10	1.00031e+10	9.85702e+09	9.62022e+09	9.4994e+09	9.16476e+09	9.02597e+09	8.80834e+09	8.65284e+09	8.50717e+09	8.2992e+09	8.0756e+09	7.94318e+09
4.07937e+10	3.31077e+10	3.0742e+10	2.9156e+10	2.72037e+10	2.54519e+10	2.48558e+10	2.38524e+10	2.2828e+10	2.20551e+10	2.08995e+10	2.00732e+10	1.8993e+10	1.83635e+10	1.75658e+10	1.72671e+10	1.69763e+10	1.67116e+10	1.58563e+10	1.55483e+10	1.51882e+10	1.46714e+10	1.44019e+10	1.37908e+10	1.31e+10	1.24963e+10	1.20419e+10	1.1302e+10	1.07394e+10	1.02094e+10	9.64033e+09	9.29195e+09	9.09898e+09	8.54576e+09	8.22249e+09	7.92826e+09	7.62981e+09	7.36123e+09	7.19858e+09	7.06673e+09	6.75264e+09	6.61366e+09	6.44131e+09	6.36505e+09	6.28113e+09	6.22144e+09	6.01986e+09	5.91286e+09	5.86214e+09	5.54254e+09
4.2973e+10	4.02367e+10	3.85194e+10	3.56562e+10	3.29602e+10	3.10285e+10	2.89408e+10	2.84083e+10	2.79925e+10	2.62609e+10	2.57004e+10	2.54474e+10	2.49746e+10	2.31592e+10	2.23522e+10	2.20886e+10	2.19048e+10	2.16331e+10	2.07491e+10	2.01111e+10	1.94261e+10	1.89766e+10	1.85864e+10	1.81619e+10	1.74663e+10	1.72202e+10	1.62984e+10	1.54115e+10	1.42519e+10	1.38424e+10	1.29255e+10	1.23942e+10	1.19284e+10	1.15891e+10	1.13275e+10	1.09381e+10	1.07741e+10	1.01531e+10	9.93687e+09	9.78357e+09	9.61331e+09	9.39971e+09	9.07885e+09	8.54238e+09	8.35425e+09	8.07709e+09	7.72072e+09	7.5443e+09	7.43572e+09	7.33512e+09
4.38667e+10	3.81698e+10	3.64047e+10	3.38237e+10	3.25754e+10	3.15705e+10	3.05878e+10	2.77048e+10	2.61689e+10	2.48954e+10	2.33777e+10	2.26202e+10	2.15314e+10	1.92341e+10	1.8212e+10	1.75864e+10	1.71862e+10	1.62385e+10	1.46822e+10	1.37663e+10	1.27882e+10	1.248e+10	1.20203e+10	1.11726e+10	1.08145e+10	1.05118e+10	1.01204e+10	9.88379e+09	9.76491e+09	9.47744e+09	9.00615e+09	8.79873e+09	8.6017e+09	8.32291e+09	7.94246e+09	7.69455e+09	7.49817e+09	7.26845e+09	7.06811e+09	6.79513e+09	6.59651e+09	6.47434e+09	6.40873e+09	6.3068e+09	6.14145e+09	6.09522e+09	5.87499e+09	5.68004e+09	5.47035e+09	5.14436e+09
4.56529e+10	3.78199e+10	3.39475e+10	3.01573e+10	2.77806e+10	2.58047e+10	2.38482e+10	2.24112e+10	2.11903e+10	2.00948e+10	1.94956e+10	1.86202e+10	1.79974e+10	1.77042e+10	1.7398e+10	1.70568e+10	1.67802e+10	1.66641e+10	1.62964e+10	1.5887e+10	1.54439e+10	1.51787e+10	1.44337e+10	1.41613e+10	1.39437e+10	1.37095e+10	1.34322e+10	1.31162e+10	1.29069e+10	1.23933e+10	1.19452e+10	1.15802e+10	1.11796e+10	1.10034e+10	1.05009e+10	1.0402e+10	1.00568e+10	9.81813e+09	9.55357e+09	8.87516e+09	8.53227e+09	8.37098e+09	8.21927e+09	7.78429e+09	7.61081e+09	7.46469e+09	7.34691e+09	6.95661e+09	6.42154e+09	6.13033e+09
4.0787e+10	3.48262e+10	3.21596e+10	2.97737e+10	2.67115e+10	2.45655e+10	2.37785e+10	2.24374e+10	2.1491e+10	2.07257e+10	1.99991e+10	1.9255e+10	1.84771e+10	1.82333e+10	1.74388e+10	1.68557e+10	1.6234e+10	1.53967e+10	1.51378e+10	1.49404e+10	1.47637e+10	1.41204e+10	1.37546e+10	1.34399e+10	1.31816e+10	1.28692e+10	1.28002e+10	1.25138e+10	1.21693e+10	1.1884e+10	1.1525e+10	1.10773e+10	1.0614e+10	1.02405e+10	9.84089e+09	9.49858e+09	9.32016e+09	9.08558e+09	8.74923e+09	8.55355e+09	8.36547e+09	8.05229e+09	7.81111e+09	7.65192e+09	7.56778e+09	7.4971e+09	7.4151e+09	7.13807e+09	6.92269e+09	6.80916e+09
4.95892e+10	4.03877e+10	3.8606e+10	3.74046e+10	3.34536e+10	3.18669e+10	2.78985e+10	2.60912e+10	2.54138e+10	2.44984e+10	2.40152e+10	2.25298e+10	2.09326e+10	1.99915e+10	1.91361e+10	1.83099e+10	1.7743e+10	1.7492e+10	1.70958e+10	1.63749e+10	1.51721e+10	1.46512e+10	1.37817e+10	1.32798e+10	1.29393e+10	1.26968e+10	1.22455e+10	1.21611e+10	1.20192e+10	1.1874e+10	1.17981e+10	1.15301e+10	1.12635e+10	1.11328e+10	1.08645e+10	1.02193e+10	9.89161e+09	9.56093e+09	9.10282e+09	8.82069e+09	8.43206e+09	8.26191e+09	8.13726e+09	8.06291e+09	7.89971e+09	7.65406e+09	7.41349e+09	7.01196e+09	6.74376e+09	6.60112e+09
4.13897e+10	3.84409e+10	3.52731e+10	3.28479e+10	3.09516e+10	2.59807e+10	2.37888e+10	2.23887e+10	2.15053e+10	2.10063e+10	2.08245e+10	2.03122e+10	1.97559e+10	1.94689e+10	1.90955e+10	1.86587e+10	1.82828e+10	1.81411e+10	1.7769e+10	1.75929e+10	1.71319e+10	1.63161e+10	1.60403e+10	1.58564e+10	1.52404e+10	1.4494e+10	1.40252e+10	1.37009e+10	1.33011e+10	1.26556e+10	1.19151e+10	1.1494e+10	1.09801e+10	1.01106e+10	9.72222e+09	9.5599e+09	9.41978e+09	8.7295e+09	8.36172e+09	8.13282e+09	7.98232e+09	7.81671e+09	7.60314e+09	7.25008e+09	6.96056e+09	6.757e+09	6.28997e+09	6.12414e+09	6.01006e+09	5.89628e+09
4.53006e+10	4.10222e+10	3.64413e+10	3.40538e+10	3.20842e+10	3.02914e+10	2.99122e+10	2.9142e+10	2.83468e+10	2.77548e+10	2.71277e+10	2.65172e+10	2.55673e+10	2.48327e+10	2.38845e+10	2.30867e+10	2.05763e+10	1.92731e+10	1.86644e+10	1.82333e+10	1.78556e+10	1.70252e+10	1.66611e+10	1.59611e+10	1.56481e+10	1.51628e+10	1.4688e+10	1.40674e+10	1.37294e+10	1.33331e+10	1.28917e+10	1.25351e+10	1.21286e+10	1.17273e+10	1.14956e+10	1.10685e+10	1.09173e+10	1.07476e+10	1.05963e+10	1.04734e+10	1.02864e+10	1.01276e+10	9.90425e+09	9.68755e+09	9.50578e+09	9.24195e+09	8.64654e+09	8.36195e+09	7.89901e+09	7.38279e+09
4.4583e+10	4.22736e+10	3.85053e+10	3.51694e+10	3.32701e+10	3.21024e+10	3.04707e+10	2.99071e+10	2.80958e+10	2.72215e+10	2.64555e+10	2.58242e+10	2.51001e+10	2.37526e+10	2.25498e+10	2.13458e+10	2.02963e+10	1.93584e+10	1.79887e+10	1.71987e+10	1.66004e+10	1.58658e+10	1.50452e+10	1.47702e+10	1.39541e+10	1.33757e+10	1.30516e+10	1.2735e+10	1.25213e+10	1.24208e+10	1.21034e+10	1.18273e+10	1.16964e+10	1.1593e+10	1.11915e+10	1.04777e+10	1.00479e+10	9.79131e+09	9.6626e+09	9.56765e+09	9.45419e+09	9.11923e+09	8.91417e+09	8.74118e+09	8.5758e+09	8.4686e+09	8.35619e+09	8.24515e+09	8.11364e+09	8.01389e+09
4.91246e+10	4.12893e+10	3.6145e+10	3.23223e+10	3.01716e+10	2.74902e+10	2.60333e+10	2.49582e+10	2.35703e+10	2.22573e+10	2.10426e+10	2.05774e+10	2.01121e+10	1.97721e+10	1.88927e+10	1.84491e+10	1.79337e+10	1.75467e+10	1.7049e+10	1.65209e+10	1.58688e+10	1.55347e+10	1.52871e+10	1.48688e+10	1.4527e+10	1.42423e+10	1.38288e+10	1.35748e+10	1.34119e+10	1.29492e+10	1.25618e+10	1.24072e+10	1.20461e+10	1.17114e+10	1.11023e+10	1.08608e+10	1.07377e+10	1.06379e+10	1.05096e+10	1.03587e+10	9.8723e+09	9.49081e+09	8.97438e+09	8.14841e+09	7.89412e+09	7.69171e+09	7.40832e+09	7.00874e+09	6.84264e+09	6.77755e+09
4.37827e+10	3.94407e+10	3.65923e+10	3.37929e+10	3.15301e+10	2.96989e+10	2.8022e+10	2.67569e+10	2.57278e+10	2.47269e+10	2.37497e+10	2.29543e+10	2.21297e+10	2.12536e+10	2.04175e+10	1.97272e+10	1.8995e+10	1.83827e+10	1.77362e+10	1.70794e+10	1.65112e+10	1.59936e+10	1.55067e+10	1.50628e+10	1.45835e+10	1.41348e+10	1.37649e+10	1.33059e+10	1.29064e+10	1.25063e+10	1.21088e+10	1.17351e+10	1.14039e+10	1.10899e+10	1.0731e+10	1.04091e+10	1.01554e+10	9.85581e+09	9.60946e+09	9.28722e+09	8.9872e+09	8.75323e+09	8.51023e+09	8.23582e+09	8.01824e+09	7.82156e+09	7.59399e+09	7.36927e+09	7.16932e+09	6.97137e+09
[truncated: 250 more columns]
