# Supplementary material for: A new imperialist competitive algorithm with spiral rising mechanism for solving path optimization problems
Source: PeerJ Comput Sci. 2022 Sep 7;8:e1075. doi: 10.7717/peerj-cs.1075 (PMC9575848; doi:10.7717/peerj-cs.1075)
Supplement: Supplemental Information 11 [file peerj-cs-08-1075-s011.zip › high dimensional optimization problems/300/F14/PSO.xlsx]

## Sheet: Sheet1
4.5353e+10	4.15426e+10	3.586e+10	3.18033e+10	2.89989e+10	2.44292e+10	2.03293e+10	1.54713e+10	1.18925e+10	8.41375e+09	6.13301e+09	4.80019e+09	3.52471e+09	2.93879e+09	2.16628e+09	1.75217e+09	1.43918e+09	1.37702e+09	1.24222e+09	1.18184e+09	1.07637e+09	1.02228e+09	9.35992e+08	8.9381e+08	8.87535e+08	7.69439e+08	7.53862e+08	7.44678e+08	6.68073e+08	6.51031e+08	6.13093e+08	5.91139e+08	5.83643e+08	5.49416e+08	5.49416e+08	5.02213e+08	5.02213e+08	5.02213e+08	4.91774e+08	4.88008e+08	4.82546e+08	4.5433e+08	4.46776e+08	4.28817e+08	4.28817e+08	4.28817e+08	4.16745e+08	4.16745e+08	4.16745e+08	4.06987e+08
4.71356e+10	4.59684e+10	3.97113e+10	3.37369e+10	2.85135e+10	2.30824e+10	1.93605e+10	1.61635e+10	1.36279e+10	1.06321e+10	7.63421e+09	5.65555e+09	4.60231e+09	3.49642e+09	2.54283e+09	1.91556e+09	1.60913e+09	1.40268e+09	1.22733e+09	1.22733e+09	1.1604e+09	1.079e+09	1.01617e+09	9.49919e+08	8.70061e+08	8.14021e+08	8.11185e+08	8.03757e+08	7.58932e+08	7.10139e+08	6.85773e+08	6.56081e+08	6.4966e+08	6.1699e+08	6.07017e+08	5.59747e+08	5.45006e+08	5.40079e+08	5.12907e+08	5.12907e+08	5.12907e+08	4.98101e+08	4.53284e+08	4.39281e+08	4.39281e+08	4.26423e+08	4.26423e+08	4.26423e+08	4.26423e+08	4.18977e+08
4.11395e+10	4.01894e+10	3.44261e+10	3.01148e+10	2.5409e+10	2.06339e+10	1.73114e+10	1.4596e+10	1.20196e+10	9.31338e+09	6.85206e+09	5.01883e+09	4.10495e+09	3.25277e+09	2.33786e+09	2.0214e+09	1.71212e+09	1.50009e+09	1.48436e+09	1.36902e+09	1.29159e+09	1.15137e+09	1.03924e+09	1.03459e+09	9.47286e+08	9.10015e+08	8.01458e+08	8.01458e+08	7.71516e+08	7.57231e+08	7.21894e+08	6.78168e+08	6.31698e+08	6.06883e+08	5.83417e+08	5.46657e+08	5.46657e+08	5.41074e+08	5.12321e+08	4.91737e+08	4.79704e+08	4.78652e+08	4.68685e+08	4.60308e+08	4.60308e+08	4.35054e+08	4.35054e+08	4.16597e+08	4.11298e+08	4.11298e+08
5.01641e+10	4.50986e+10	3.87739e+10	3.42662e+10	2.88824e+10	2.44401e+10	2.00758e+10	1.58057e+10	1.2775e+10	1.00142e+10	7.3857e+09	5.40531e+09	4.07016e+09	3.01763e+09	2.03123e+09	1.41607e+09	1.23183e+09	1.06178e+09	1.04429e+09	9.51778e+08	9.11637e+08	8.48994e+08	7.37582e+08	7.37582e+08	7.08254e+08	6.78192e+08	6.40537e+08	6.16749e+08	5.97824e+08	5.46428e+08	5.44249e+08	5.25932e+08	4.82232e+08	4.82232e+08	4.58978e+08	4.37118e+08	4.26593e+08	4.02832e+08	3.83875e+08	3.50926e+08	3.50926e+08	3.50926e+08	3.49621e+08	3.38293e+08	3.38293e+08	3.38293e+08	3.38293e+08	3.38293e+08	3.38293e+08	3.38293e+08
4.8424e+10	4.14963e+10	3.63215e+10	3.05408e+10	2.60987e+10	2.13219e+10	1.78015e+10	1.50522e+10	1.21517e+10	9.75491e+09	7.44832e+09	5.48937e+09	4.02085e+09	2.56604e+09	1.92066e+09	1.5965e+09	1.24336e+09	1.13324e+09	9.71612e+08	9.36148e+08	8.62614e+08	6.72296e+08	6.6729e+08	6.5517e+08	5.74563e+08	5.29939e+08	4.89734e+08	4.56139e+08	4.4442e+08	4.43392e+08	4.34623e+08	4.34364e+08	3.92019e+08	3.85285e+08	3.83719e+08	3.83719e+08	3.76764e+08	3.61654e+08	3.4015e+08	3.36796e+08	3.36796e+08	3.31073e+08	3.31073e+08	3.01191e+08	3.00907e+08	3.00907e+08	3.00907e+08	2.95547e+08	2.73279e+08	2.67749e+08
4.23405e+10	3.81969e+10	3.32998e+10	2.83456e+10	2.45679e+10	2.05943e+10	1.77769e+10	1.41257e+10	1.13687e+10	8.73166e+09	6.72364e+09	4.94755e+09	3.97657e+09	3.34198e+09	2.56424e+09	1.98475e+09	1.57852e+09	1.55834e+09	1.40067e+09	1.34516e+09	1.25171e+09	1.13323e+09	1.08875e+09	1.02551e+09	9.13258e+08	8.88787e+08	8.45127e+08	8.04316e+08	7.78644e+08	6.87053e+08	6.753e+08	6.37868e+08	6.16719e+08	5.99222e+08	5.79595e+08	5.70786e+08	5.70786e+08	5.45279e+08	5.2309e+08	5.09438e+08	5.09438e+08	5.09438e+08	5.07371e+08	4.98471e+08	4.98294e+08	4.70852e+08	4.33344e+08	4.33344e+08	4.10867e+08	4.10867e+08
4.16249e+10	4.16249e+10	3.69696e+10	3.14153e+10	2.64027e+10	2.21133e+10	1.81545e+10	1.45806e+10	1.15263e+10	9.13298e+09	6.82204e+09	5.21898e+09	3.8972e+09	2.80048e+09	2.02867e+09	1.56954e+09	1.24483e+09	1.02406e+09	1.01905e+09	1.00706e+09	9.64951e+08	9.15179e+08	8.46128e+08	8.33783e+08	7.26304e+08	7.04876e+08	6.84223e+08	6.33571e+08	6.33571e+08	6.0968e+08	6.0968e+08	6.07826e+08	5.9049e+08	5.71447e+08	5.50146e+08	5.50146e+08	5.22515e+08	5.22515e+08	4.91101e+08	4.60892e+08	4.60892e+08	4.60892e+08	4.42824e+08	4.42824e+08	4.23794e+08	4.07731e+08	4.06665e+08	3.91069e+08	3.91069e+08	3.72496e+08
4.94089e+10	4.37007e+10	3.85901e+10	3.24548e+10	2.74859e+10	2.31513e+10	1.98298e+10	1.59805e+10	1.30936e+10	1.00379e+10	7.12825e+09	5.39686e+09	3.80713e+09	2.86948e+09	1.73294e+09	1.43619e+09	1.20323e+09	1.15114e+09	9.76284e+08	9.26604e+08	8.58627e+08	7.68917e+08	7.26811e+08	6.59563e+08	6.34254e+08	6.09121e+08	5.87663e+08	5.60134e+08	5.57979e+08	5.54259e+08	5.00912e+08	5.00912e+08	5.00912e+08	5.00739e+08	4.74574e+08	4.74574e+08	4.67194e+08	4.58776e+08	4.58776e+08	4.57002e+08	4.53504e+08	4.52955e+08	4.35992e+08	4.14282e+08	4.08732e+08	4.05521e+08	4.05521e+08	4.05521e+08	4.03315e+08	3.62519e+08
4.62187e+10	4.16088e+10	3.67815e+10	3.06551e+10	2.58907e+10	2.19234e+10	1.85469e+10	1.46476e+10	1.15797e+10	9.29168e+09	7.41858e+09	6.25396e+09	4.48904e+09	3.21221e+09	2.48496e+09	1.76718e+09	1.39318e+09	1.34938e+09	1.25689e+09	1.14653e+09	9.94505e+08	9.32516e+08	8.60479e+08	8.41074e+08	7.98495e+08	7.24718e+08	7.14523e+08	6.87085e+08	6.31677e+08	6.0476e+08	5.53537e+08	5.24497e+08	5.24497e+08	5.24497e+08	5.24497e+08	5.24497e+08	5.24497e+08	5.03947e+08	5.03947e+08	4.7513e+08	4.5351e+08	4.5351e+08	4.52237e+08	4.52237e+08	4.52237e+08	4.4092e+08	4.02913e+08	4.02913e+08	4.02913e+08	4.01003e+08
5.0683e+10	4.41354e+10	3.72126e+10	3.22261e+10	2.8044e+10	2.28755e+10	1.93867e+10	1.53636e+10	1.21711e+10	9.38638e+09	6.9753e+09	4.96095e+09	3.69731e+09	2.41095e+09	1.81922e+09	1.50454e+09	1.06523e+09	1.03533e+09	9.80789e+08	9.38048e+08	8.50621e+08	8.08039e+08	7.21605e+08	6.21817e+08	6.21817e+08	6.11677e+08	5.57761e+08	5.57761e+08	5.31546e+08	5.16255e+08	4.92168e+08	4.68776e+08	4.68776e+08	4.68776e+08	4.68776e+08	4.4538e+08	4.19895e+08	4.19895e+08	4.19895e+08	4.19895e+08	4.19895e+08	3.99654e+08	3.97172e+08	3.97172e+08	3.97172e+08	3.93288e+08	3.93288e+08	3.87961e+08	3.87961e+08	3.87961e+08
4.92268e+10	4.61292e+10	4.06526e+10	3.52767e+10	2.91723e+10	2.48807e+10	2.10811e+10	1.78962e+10	1.42138e+10	1.10118e+10	7.98639e+09	5.61825e+09	4.22481e+09	2.88422e+09	1.94483e+09	1.50745e+09	1.27727e+09	1.20744e+09	1.13247e+09	1.04018e+09	1.02708e+09	8.75057e+08	8.75057e+08	8.71757e+08	8.17153e+08	8.17153e+08	7.82161e+08	7.21017e+08	7.16722e+08	6.64815e+08	6.64815e+08	6.60281e+08	6.3141e+08	6.06716e+08	5.74359e+08	5.60557e+08	5.36213e+08	5.26195e+08	5.26195e+08	5.11459e+08	5.11459e+08	4.97182e+08	4.97182e+08	4.97182e+08	4.95038e+08	4.87799e+08	4.54787e+08	4.54787e+08	4.54787e+08	4.54787e+08
4.36778e+10	4.10618e+10	3.60699e+10	3.1053e+10	2.61846e+10	2.21466e+10	1.77496e+10	1.34114e+10	1.05407e+10	8.75445e+09	7.06663e+09	5.40449e+09	3.96841e+09	2.90423e+09	1.94527e+09	1.41458e+09	1.08746e+09	9.87975e+08	9.50707e+08	8.50226e+08	7.54798e+08	7.54798e+08	7.54798e+08	7.16726e+08	6.98086e+08	6.71595e+08	6.65677e+08	6.37146e+08	5.71006e+08	5.65578e+08	5.65578e+08	5.44011e+08	5.32017e+08	5.06796e+08	5.06796e+08	5.01036e+08	4.92733e+08	4.6854e+08	4.61439e+08	4.4537e+08	4.39125e+08	4.20724e+08	4.20724e+08	4.20724e+08	4.20724e+08	4.1263e+08	4.1263e+08	3.94875e+08	3.94875e+08	3.943e+08
4.93743e+10	4.40128e+10	3.7196e+10	3.17878e+10	2.64602e+10	2.22098e+10	1.86209e+10	1.48101e+10	1.20281e+10	9.49867e+09	7.54793e+09	5.4945e+09	3.69147e+09	2.85382e+09	2.12855e+09	1.5331e+09	1.16598e+09	1.16598e+09	1.12268e+09	1.0696e+09	9.47316e+08	8.84191e+08	8.3612e+08	7.8442e+08	7.46266e+08	7.24627e+08	6.55538e+08	6.32028e+08	6.11406e+08	6.0685e+08	5.4756e+08	5.2393e+08	5.03227e+08	4.5847e+08	4.5847e+08	4.48766e+08	4.48582e+08	4.18609e+08	4.12463e+08	4.12463e+08	3.84628e+08	3.788e+08	3.788e+08	3.61377e+08	3.61377e+08	3.61377e+08	3.61377e+08	3.51089e+08	3.51089e+08	3.51089e+08
4.94242e+10	4.36768e+10	3.90928e+10	3.50077e+10	2.99166e+10	2.41023e+10	1.98217e+10	1.62781e+10	1.3696e+10	1.05944e+10	7.9494e+09	5.96143e+09	4.14834e+09	3.10833e+09	2.4078e+09	1.77232e+09	1.62503e+09	1.46617e+09	1.348e+09	1.27577e+09	1.2207e+09	1.13344e+09	1.1257e+09	1.0636e+09	1.01239e+09	9.57815e+08	9.02667e+08	8.5961e+08	8.45873e+08	7.1824e+08	7.1824e+08	7.1824e+08	6.69348e+08	6.37095e+08	6.21503e+08	5.97661e+08	5.83442e+08	5.69712e+08	5.23847e+08	4.73503e+08	4.70592e+08	4.70592e+08	4.60495e+08	4.60495e+08	4.54034e+08	4.36218e+08	3.90976e+08	3.8953e+08	3.78444e+08	3.68607e+08
4.82405e+10	4.19805e+10	3.66923e+10	3.29659e+10	2.76623e+10	2.38851e+10	1.91118e+10	1.58117e+10	1.32923e+10	1.05288e+10	8.3059e+09	6.56413e+09	4.8847e+09	3.56216e+09	2.56889e+09	1.92649e+09	1.44613e+09	1.26229e+09	1.26229e+09	1.19607e+09	1.09152e+09	1.02326e+09	9.1545e+08	9.07306e+08	8.57064e+08	8.22215e+08	8.07477e+08	7.48526e+08	7.16877e+08	7.09055e+08	6.39545e+08	6.29004e+08	6.144e+08	5.87689e+08	5.70724e+08	5.63959e+08	5.27681e+08	5.22309e+08	5.19723e+08	5.19723e+08	5.19276e+08	5.19276e+08	5.04752e+08	5.01951e+08	5.01951e+08	4.71607e+08	4.50594e+08	4.50594e+08	4.50594e+08	4.41161e+08
4.43219e+10	4.03163e+10	3.52342e+10	3.1428e+10	2.64316e+10	2.23714e+10	1.76924e+10	1.47458e+10	1.16176e+10	9.40431e+09	7.06897e+09	5.20827e+09	3.55795e+09	2.8632e+09	2.08049e+09	1.50515e+09	1.20925e+09	1.20925e+09	1.03662e+09	1.03662e+09	9.89314e+08	9.11832e+08	8.46898e+08	8.06085e+08	7.89177e+08	7.67757e+08	6.94116e+08	6.75203e+08	6.2327e+08	6.04213e+08	5.39258e+08	5.39258e+08	5.21387e+08	5.05668e+08	5.05668e+08	4.95537e+08	4.77759e+08	4.57288e+08	4.15097e+08	4.15097e+08	4.15097e+08	4.15097e+08	4.15097e+08	4.13505e+08	3.91874e+08	3.91874e+08	3.91874e+08	3.91874e+08	3.91874e+08	3.84189e+08
4.57555e+10	4.09639e+10	3.54628e+10	3.01588e+10	2.63829e+10	2.31189e+10	1.89448e+10	1.48618e+10	1.16024e+10	9.26839e+09	6.96918e+09	5.1848e+09	3.60158e+09	2.51493e+09	1.94252e+09	1.38016e+09	1.38016e+09	1.37089e+09	1.03091e+09	1.03091e+09	9.71484e+08	8.7735e+08	8.07905e+08	7.42907e+08	7.29867e+08	6.82299e+08	6.34524e+08	5.9301e+08	5.70929e+08	5.58292e+08	5.46936e+08	4.81001e+08	4.81001e+08	4.81001e+08	4.70394e+08	4.58713e+08	4.34756e+08	4.30818e+08	4.30818e+08	4.30818e+08	4.24836e+08	4.15979e+08	4.15979e+08	4.09235e+08	4.0571e+08	4.0571e+08	3.96997e+08	3.86118e+08	3.86118e+08	3.54867e+08
4.89807e+10	4.34199e+10	3.81314e+10	3.29751e+10	2.8134e+10	2.41312e+10	1.94784e+10	1.51769e+10	1.20136e+10	8.9296e+09	6.82832e+09	5.10069e+09	3.53847e+09	2.48764e+09	1.86905e+09	1.38179e+09	1.12283e+09	1.07577e+09	9.88696e+08	9.42606e+08	8.05692e+08	7.68561e+08	7.09909e+08	6.77135e+08	6.53286e+08	6.21879e+08	5.82869e+08	5.1057e+08	5.1057e+08	5.03742e+08	4.94743e+08	4.92242e+08	4.4179e+08	4.34083e+08	4.3333e+08	4.21388e+08	4.15152e+08	4.15152e+08	4.00565e+08	3.78257e+08	3.75711e+08	3.73302e+08	3.73302e+08	3.48784e+08	3.48784e+08	3.07125e+08	3.07125e+08	2.89134e+08	2.89134e+08	2.89134e+08
4.70013e+10	4.15455e+10	3.60935e+10	3.16429e+10	2.73536e+10	2.27775e+10	1.96789e+10	1.56468e+10	1.30838e+10	1.0109e+10	7.69527e+09	5.60835e+09	3.93493e+09	3.06016e+09	2.22316e+09	1.64292e+09	1.26603e+09	1.11374e+09	1.11374e+09	1.02677e+09	9.74627e+08	9.25843e+08	8.89287e+08	8.44522e+08	7.62163e+08	7.62163e+08	7.62163e+08	7.62163e+08	7.44555e+08	6.90401e+08	6.54974e+08	6.25105e+08	6.21836e+08	5.83158e+08	5.68508e+08	5.68508e+08	5.41067e+08	5.25999e+08	5.24221e+08	5.00087e+08	4.98721e+08	4.92794e+08	4.71512e+08	4.64844e+08	4.64844e+08	4.59846e+08	4.58911e+08	4.30271e+08	4.30271e+08	4.22307e+08
4.59038e+10	4.11138e+10	3.56055e+10	3.04904e+10	2.59007e+10	2.18081e+10	1.7754e+10	1.41875e+10	1.11349e+10	8.77769e+09	6.82034e+09	4.73492e+09	3.49619e+09	2.42016e+09	1.77384e+09	1.27598e+09	1.11469e+09	1.10464e+09	8.9572e+08	8.8693e+08	8.29821e+08	7.76971e+08	7.28187e+08	7.25882e+08	6.50157e+08	6.30912e+08	5.96884e+08	5.50531e+08	5.29037e+08	5.17071e+08	4.50823e+08	4.44717e+08	4.44717e+08	4.31234e+08	4.28626e+08	4.28626e+08	4.17711e+08	4.10788e+08	4.10788e+08	4.10788e+08	3.95749e+08	3.95749e+08	3.67577e+08	3.67577e+08	3.60666e+08	3.60666e+08	3.60633e+08	3.54932e+08	3.31513e+08	3.23681e+08
4.2021e+10	3.74908e+10	3.21179e+10	2.83551e+10	2.58259e+10	2.25912e+10	1.90894e+10	1.5438e+10	1.24152e+10	1.04302e+10	8.43102e+09	6.46592e+09	4.35298e+09	3.38492e+09	2.77987e+09	2.29047e+09	1.87606e+09	1.66503e+09	1.58469e+09	1.46499e+09	1.34123e+09	1.27566e+09	1.19799e+09	1.13579e+09	1.08219e+09	1.02432e+09	9.81736e+08	9.2878e+08	9.2878e+08	8.77947e+08	8.47592e+08	8.32625e+08	8.02317e+08	7.71938e+08	7.56049e+08	7.40667e+08	6.55775e+08	6.47946e+08	6.47946e+08	6.19688e+08	6.11837e+08	6.01157e+08	5.75035e+08	5.75035e+08	5.50694e+08	5.36427e+08	5.36427e+08	5.36427e+08	5.20232e+08	5.11542e+08
4.76311e+10	4.40069e+10	3.8285e+10	3.34312e+10	2.91609e+10	2.47787e+10	2.07635e+10	1.63393e+10	1.31015e+10	1.07704e+10	8.16969e+09	6.22051e+09	4.40542e+09	3.05946e+09	2.33853e+09	1.67307e+09	1.50703e+09	1.31604e+09	1.25289e+09	1.18237e+09	1.08706e+09	9.64257e+08	9.64257e+08	9.30271e+08	8.84329e+08	8.67383e+08	8.55194e+08	8.05134e+08	7.91597e+08	7.86697e+08	7.40928e+08	7.38621e+08	6.83955e+08	6.57633e+08	6.21992e+08	6.21992e+08	6.09871e+08	5.9178e+08	5.78285e+08	5.52389e+08	5.52389e+08	5.52389e+08	5.51427e+08	5.36549e+08	5.22214e+08	5.20371e+08	5.20371e+08	5.02059e+08	5.02059e+08	5.02059e+08
4.29643e+10	3.94161e+10	3.55286e+10	3.0137e+10	2.63521e+10	2.37194e+10	1.92681e+10	1.60374e+10	1.28499e+10	1.06115e+10	8.36749e+09	5.83963e+09	4.44792e+09	3.09549e+09	2.28077e+09	1.73682e+09	1.4152e+09	1.10456e+09	1.00979e+09	9.23137e+08	9.0401e+08	8.00441e+08	7.47413e+08	7.46012e+08	7.22104e+08	6.78161e+08	6.64771e+08	6.59851e+08	6.40663e+08	6.16774e+08	6.1621e+08	6.1621e+08	5.98031e+08	5.2683e+08	5.2683e+08	5.13578e+08	4.95045e+08	4.64898e+08	4.64898e+08	4.64898e+08	4.64898e+08	4.64898e+08	4.58056e+08	4.52562e+08	4.50164e+08	4.1212e+08	4.07121e+08	4.04448e+08	4.04448e+08	4.04448e+08
4.53095e+10	3.91779e+10	3.38031e+10	2.99496e+10	2.65197e+10	2.18407e+10	1.76487e+10	1.35198e+10	1.08473e+10	8.90294e+09	6.73151e+09	5.25684e+09	3.83843e+09	2.71346e+09	2.12538e+09	1.64075e+09	1.41264e+09	1.25326e+09	1.1999e+09	1.12855e+09	1.10578e+09	1.00277e+09	1.00277e+09	8.54487e+08	8.35481e+08	7.97229e+08	7.43233e+08	7.43233e+08	7.10393e+08	6.79648e+08	6.43291e+08	6.43291e+08	6.18507e+08	5.98883e+08	5.56785e+08	5.56785e+08	5.56785e+08	5.46006e+08	5.46006e+08	5.16309e+08	4.96228e+08	4.57637e+08	4.57637e+08	4.57637e+08	4.51401e+08	4.51401e+08	4.51401e+08	4.51401e+08	4.46882e+08	4.26247e+08
4.99001e+10	4.32485e+10	3.73676e+10	3.30323e+10	2.79843e+10	2.34588e+10	1.97748e+10	1.5644e+10	1.27923e+10	9.93766e+09	7.90019e+09	6.1484e+09	4.37493e+09	3.21031e+09	2.13649e+09	1.69004e+09	1.43479e+09	1.28879e+09	1.16019e+09	1.12557e+09	9.91371e+08	9.64774e+08	9.28246e+08	8.83482e+08	8.46625e+08	8.11811e+08	7.80229e+08	7.03204e+08	6.67934e+08	6.44454e+08	6.33154e+08	6.25329e+08	5.98908e+08	5.61347e+08	5.61347e+08	5.57567e+08	5.57567e+08	5.43997e+08	5.10927e+08	5.10927e+08	4.96406e+08	4.86213e+08	4.66527e+08	4.5473e+08	4.51128e+08	4.48241e+08	4.48241e+08	4.48241e+08	4.27495e+08	4.27495e+08
4.69967e+10	4.26239e+10	3.89958e+10	3.35473e+10	2.77401e+10	2.23079e+10	1.82544e+10	1.53038e+10	1.12684e+10	8.6858e+09	6.70702e+09	5.18055e+09	3.78603e+09	2.80457e+09	1.90542e+09	1.58951e+09	1.30292e+09	1.16346e+09	1.13357e+09	1.09007e+09	1.01623e+09	9.73534e+08	9.25094e+08	8.67417e+08	8.58096e+08	7.88362e+08	7.88362e+08	7.73242e+08	7.25678e+08	7.02368e+08	6.42601e+08	6.32967e+08	6.2398e+08	5.96333e+08	5.65889e+08	5.60367e+08	5.49305e+08	5.49305e+08	5.31683e+08	4.70673e+08	4.70673e+08	4.70673e+08	4.41414e+08	4.41414e+08	4.41414e+08	4.16284e+08	4.16284e+08	3.99032e+08	3.99032e+08	3.99032e+08
4.90009e+10	4.27297e+10	3.7374e+10	3.31884e+10	2.80699e+10	2.31666e+10	1.92293e+10	1.54613e+10	1.22331e+10	9.58063e+09	7.06942e+09	5.16222e+09	3.70734e+09	2.69365e+09	1.92976e+09	1.44689e+09	1.13691e+09	1.11547e+09	1.01495e+09	8.60617e+08	8.03361e+08	8.03361e+08	7.76717e+08	6.86546e+08	6.51209e+08	6.4066e+08	6.06024e+08	5.73246e+08	5.3262e+08	5.09028e+08	4.94731e+08	4.94731e+08	4.94731e+08	4.79122e+08	4.75325e+08	4.60921e+08	4.54496e+08	4.30941e+08	4.30941e+08	4.21572e+08	4.21572e+08	4.21572e+08	3.93974e+08	3.84689e+08	3.84504e+08	3.8155e+08	3.8155e+08	3.8155e+08	3.8083e+08	3.71152e+08
4.76953e+10	4.37431e+10	3.8177e+10	3.41717e+10	2.96966e+10	2.53088e+10	2.03478e+10	1.63542e+10	1.26443e+10	9.81454e+09	7.80942e+09	6.22429e+09	4.66101e+09	3.29857e+09	2.53251e+09	1.86928e+09	1.53724e+09	1.32206e+09	1.25829e+09	1.18552e+09	1.04532e+09	1.00431e+09	9.91894e+08	9.69241e+08	8.83383e+08	8.15299e+08	7.43645e+08	7.04585e+08	6.35333e+08	6.35333e+08	6.23456e+08	6.23456e+08	6.19728e+08	6.19728e+08	5.61945e+08	5.55375e+08	4.88293e+08	4.88293e+08	4.74718e+08	4.61098e+08	4.57604e+08	4.43148e+08	4.35204e+08	4.19888e+08	4.0197e+08	4.0197e+08	3.79404e+08	3.79404e+08	3.79404e+08	3.79404e+08
4.96397e+10	4.44871e+10	3.87731e+10	3.25847e+10	2.65279e+10	2.20264e+10	1.81199e+10	1.50885e+10	1.12429e+10	8.764e+09	6.49139e+09	4.88862e+09	3.38524e+09	2.38851e+09	1.71564e+09	1.08032e+09	9.6256e+08	8.64692e+08	8.19887e+08	7.75365e+08	7.19334e+08	6.88213e+08	6.36294e+08	6.0438e+08	5.50948e+08	5.50948e+08	5.31162e+08	5.24225e+08	5.10385e+08	4.77989e+08	4.20301e+08	4.20301e+08	4.161e+08	4.14479e+08	4.11153e+08	4.11153e+08	3.8713e+08	3.75021e+08	3.75021e+08	3.53091e+08	3.45378e+08	3.30484e+08	3.30484e+08	3.30484e+08	3.30484e+08	3.30484e+08	3.30484e+08	3.05578e+08	3.05578e+08	3.05578e+08
4.71632e+10	4.27576e+10	3.72071e+10	3.19793e+10	2.70297e+10	2.22233e+10	1.82312e+10	1.45826e+10	1.16173e+10	8.88032e+09	6.97507e+09	5.08518e+09	3.97692e+09	2.75533e+09	2.08894e+09	1.51143e+09	1.24448e+09	1.05892e+09	1.02284e+09	9.3467e+08	8.00376e+08	7.72213e+08	7.40994e+08	7.07074e+08	6.67198e+08	6.10523e+08	5.48822e+08	5.26571e+08	5.26571e+08	5.03583e+08	4.82749e+08	4.66712e+08	4.43759e+08	4.10856e+08	4.06121e+08	3.67283e+08	3.50412e+08	3.50412e+08	3.35347e+08	3.35347e+08	3.35347e+08	3.35347e+08	3.35347e+08	3.35347e+08	3.22407e+08	3.22407e+08	3.22407e+08	3.2039e+08	2.88993e+08	2.88993e+08
4.67574e+10	4.22488e+10	3.68602e+10	3.19574e+10	2.72933e+10	2.29139e+10	1.89745e+10	1.52794e+10	1.22147e+10	9.5988e+09	7.31372e+09	5.48332e+09	4.00578e+09	2.93233e+09	2.14489e+09	1.62775e+09	1.34151e+09	1.22365e+09	1.13141e+09	1.06854e+09	9.88315e+08	9.17089e+08	8.68034e+08	8.25929e+08	7.793e+08	7.42797e+08	7.07111e+08	6.76584e+08	6.49479e+08	6.21743e+08	5.9329e+08	5.79253e+08	5.6006e+08	5.39152e+08	5.25398e+08	5.12843e+08	4.96063e+08	4.84409e+08	4.71959e+08	4.56876e+08	4.51588e+08	4.44418e+08	4.34519e+08	4.26896e+08	4.21974e+08	4.12131e+08	4.04625e+08	3.97872e+08	3.92527e+08	3.85941e+08
[truncated: 250 more columns]
