# Supplementary material for: A new imperialist competitive algorithm with spiral rising mechanism for solving path optimization problems
Source: PeerJ Comput Sci. 2022 Sep 7;8:e1075. doi: 10.7717/peerj-cs.1075 (PMC9575848; doi:10.7717/peerj-cs.1075)
Supplement: Supplemental Information 11 [file peerj-cs-08-1075-s011.zip › high dimensional optimization problems/300/F14/SRICA.xlsx]

## Sheet: Sheet1
5.74712e+08	9.02177e+07	543744	10178.5	614.552	74.1506	20.5805	4.63726	0.245458	0.01864	0.000194795	8.86506e-05	1.72763e-05	5.02317e-07	1.91277e-08	2.90479e-10	5.62029e-12	2.09785e-13	1.17437e-15	3.028e-17	5.65625e-19	1.03233e-20	2.11489e-21	1.93903e-22	5.55695e-24	6.90116e-27	7.06786e-29	1.19351e-29	1.94116e-31	7.98775e-34	6.96017e-35	1.48422e-36	6.75124e-38	5.91168e-39	2.19886e-40	1.95862e-41	3.27056e-42	3.6472e-43	1.07379e-44	2.65637e-46	1.19526e-47	2.39167e-49	1.38199e-50	5.35398e-53	9.20593e-56	4.10666e-57	1.02175e-58	1.39165e-60	6.11016e-62	3.29524e-63
1.81574e+09	3.98476e+06	34043.1	1902.47	65.4629	0.699199	0.0544267	0.0120245	0.000250061	1.93114e-05	1.90547e-07	6.70502e-09	4.21054e-11	3.75192e-13	1.02816e-13	3.1649e-14	1.03537e-15	4.94991e-17	4.45115e-19	6.60519e-21	5.82528e-22	1.38149e-24	3.68424e-26	3.08189e-29	7.64192e-31	9.24864e-32	1.45809e-32	1.03444e-34	2.10293e-36	9.88821e-38	5.25531e-39	3.58378e-40	1.9848e-43	5.18834e-44	1.34233e-45	1.82189e-47	3.91363e-49	5.69676e-50	1.07578e-51	5.85026e-53	1.56237e-53	7.40561e-54	3.41987e-56	8.90224e-58	2.15333e-59	8.81631e-62	2.69556e-63	2.00856e-64	8.7646e-66	5.54647e-68
6.04136e+08	4.18574e+07	5.58809e+06	1.27358e+06	59120.5	909.274	236.859	0.0853063	0.00567732	0.000291508	1.17208e-05	5.54838e-07	1.12169e-09	1.11963e-12	8.81904e-14	1.38192e-15	2.78511e-16	4.57604e-20	7.77636e-21	5.43965e-22	4.55073e-23	4.70645e-24	2.76924e-25	4.81962e-27	1.34167e-28	3.36806e-30	2.94127e-32	3.15439e-33	9.13234e-34	4.45957e-34	1.07938e-34	5.47723e-36	3.92961e-37	1.20827e-39	5.23519e-41	9.09618e-42	8.3234e-45	1.18476e-45	2.26102e-47	8.61547e-51	4.85514e-52	2.75315e-53	6.05885e-54	3.533e-57	2.45101e-59	8.66481e-62	8.04722e-63	1.495e-64	1.83114e-68	6.83311e-70
6.60715e+07	2.53755e+06	424565	12330.5	4185.95	876.313	2.81223	0.412358	0.151395	7.62943e-05	3.27816e-06	6.0974e-08	2.13248e-09	3.84793e-11	1.11995e-11	6.32232e-12	2.57596e-13	1.31314e-14	3.78373e-18	2.03074e-18	1.4176e-19	4.01032e-20	2.51298e-20	1.1328e-21	4.27369e-23	1.27927e-24	4.27955e-26	2.6596e-27	1.51465e-30	2.08167e-32	4.09446e-33	5.49001e-34	4.72739e-35	1.36549e-35	3.01989e-37	6.21706e-39	1.90704e-40	1.67373e-41	9.37323e-44	2.26419e-44	3.69048e-45	1.37648e-46	8.33329e-48	1.81058e-49	5.06035e-52	1.41736e-54	1.02582e-57	1.12112e-58	7.79037e-60	2.19793e-60
3.93692e+08	4.51156e+07	70416.5	8468.71	236.888	22.4053	8.47787	0.507607	0.00874078	0.000167896	1.03197e-05	5.43707e-07	5.30689e-08	2.01582e-08	6.35922e-13	1.04195e-13	1.98626e-14	9.23634e-16	1.43855e-16	1.49652e-17	5.45814e-19	9.66778e-20	4.96906e-21	5.12343e-22	1.13411e-23	3.96701e-25	1.6682e-26	4.94585e-30	1.66007e-31	3.58019e-33	1.25978e-36	1.4455e-37	8.30667e-40	9.74177e-42	1.28729e-42	2.96662e-43	8.77992e-45	3.84943e-47	1.12761e-49	1.02864e-50	1.246e-52	1.06094e-53	6.60324e-55	3.36915e-56	1.17388e-59	2.6757e-63	4.10362e-64	1.58563e-66	7.73485e-69	6.3845e-71
2.2149e+09	1.66014e+08	229454	2961.42	67.2598	22.1899	2.27043	0.181118	0.0166152	0.000515495	5.74621e-07	1.15186e-07	7.94467e-09	4.96137e-10	3.59474e-11	1.19699e-11	5.56428e-13	1.73248e-14	8.57112e-16	3.68024e-17	7.20972e-19	2.02183e-21	7.14813e-23	2.66088e-23	7.3906e-25	1.42142e-27	6.67556e-30	2.30392e-31	9.71604e-32	3.18568e-32	5.94567e-33	2.91211e-34	1.22668e-35	5.40357e-37	3.84244e-39	1.97791e-40	3.8957e-42	1.20798e-43	3.7978e-46	1.38856e-47	1.151e-48	7.35316e-51	2.80367e-52	1.19987e-55	9.18237e-58	1.88812e-58	2.61876e-59	2.02507e-60	5.33798e-62	1.48457e-64
3.76641e+08	3.09779e+07	26653.2	1876.33	28.5639	0.307919	0.0260188	0.00471153	0.000928216	5.12395e-05	1.27655e-06	5.45009e-09	4.15638e-11	3.55799e-13	1.06579e-15	1.11724e-17	1.55554e-19	3.64727e-21	4.17244e-23	1.20046e-23	1.61353e-24	9.43534e-27	8.66539e-29	4.63376e-31	2.55245e-33	1.72528e-34	7.9862e-36	1.41221e-36	1.26527e-37	1.58942e-38	2.67435e-40	5.25899e-41	2.0778e-42	1.36654e-42	1.55014e-43	4.68178e-44	5.66364e-45	1.38811e-45	3.21178e-47	6.59198e-48	4.6669e-49	3.32722e-50	5.87498e-51	3.35455e-52	4.22278e-54	1.10526e-56	2.33532e-58	3.52973e-59	1.90075e-60	2.64467e-62
7.34164e+08	9.57675e+06	863808	11632.4	7.08824	0.0752448	0.000760338	0.000223005	7.14651e-06	8.49024e-08	4.2399e-10	6.3749e-11	3.30271e-12	1.04864e-13	1.29992e-15	8.00563e-17	1.51646e-17	7.48916e-18	2.03992e-19	1.04315e-20	1.18056e-22	1.77218e-23	6.50314e-25	1.58512e-26	9.91953e-27	1.18086e-27	3.66426e-29	8.28704e-31	2.28987e-32	1.30531e-33	1.51112e-35	4.30402e-37	1.02707e-37	5.9041e-40	2.08622e-41	7.99418e-43	2.41545e-44	5.67109e-45	6.32331e-48	1.83364e-49	1.43061e-50	2.50867e-51	5.35955e-53	2.15833e-54	5.23556e-56	1.63144e-57	1.85217e-58	2.43923e-59	7.14416e-62	2.19364e-63
2.35734e+09	9.76887e+06	21980.6	5865.85	151.383	7.40887	0.319101	0.00648499	0.000273926	5.65198e-05	3.20712e-06	1.21706e-06	6.08507e-08	6.20188e-13	4.91975e-14	4.68555e-15	6.77455e-17	2.33036e-20	1.7126e-21	6.88987e-23	4.08573e-25	2.18266e-25	2.4582e-27	6.37615e-29	1.12246e-30	2.47206e-32	2.71338e-33	1.00552e-34	1.94525e-35	6.08017e-36	1.07976e-37	1.46194e-38	8.85026e-40	2.22682e-41	1.10161e-43	1.04573e-44	3.00195e-46	8.61554e-48	3.73438e-49	1.49883e-50	2.30137e-52	8.45197e-54	1.15057e-55	7.99798e-57	9.50019e-59	4.4187e-62	1.52339e-63	6.54457e-65	9.19178e-67	4.62275e-70
2.09129e+09	4.26054e+06	2.06713e+06	148519	3030.47	107.224	2.45303	0.712916	0.231768	0.00382627	0.000181004	1.14945e-05	1.41769e-07	9.8215e-10	1.2585e-12	8.94231e-14	4.65479e-16	1.17957e-17	1.47819e-18	1.34743e-19	5.43896e-21	2.13367e-23	2.65012e-25	7.50104e-27	9.85258e-28	3.46132e-28	6.51145e-29	6.89679e-31	2.32411e-33	6.3039e-34	2.22326e-35	5.88858e-37	5.26635e-39	3.85151e-40	3.5683e-41	1.79579e-42	4.02669e-45	2.86926e-48	7.67636e-50	9.87767e-54	4.34862e-55	1.22406e-55	4.85203e-56	3.47197e-58	2.21926e-60	5.23526e-62	9.12154e-65	5.56288e-65	3.39841e-66	7.10215e-69
6.16973e+08	2.32702e+07	260442	53997	283.996	1.69014	0.187208	0.0200779	0.000220205	4.49187e-06	5.5336e-07	5.13211e-08	3.81721e-09	7.58699e-10	5.00067e-11	1.45619e-12	4.519e-14	1.03326e-15	3.58271e-17	5.36954e-18	3.89951e-20	3.85676e-22	1.17444e-23	4.41157e-25	1.29357e-25	1.06324e-27	9.76913e-30	5.89072e-31	3.02194e-32	5.18188e-33	5.40378e-35	1.52881e-36	4.0967e-38	3.92428e-39	2.50994e-40	1.07398e-41	9.54201e-43	8.01114e-45	8.4548e-46	2.41196e-49	1.26114e-52	1.56812e-53	3.71e-58	1.10323e-59	8.03351e-61	2.2995e-62	3.04213e-63	6.25717e-65	5.18462e-67	2.36536e-69
7.59804e+08	7.31006e+07	8.65114e+06	1.25617e+06	10857.6	24.826	1.04892	0.0464	0.00423566	0.00124761	1.21096e-05	1.74296e-06	4.46265e-08	1.19872e-08	2.70585e-10	6.31465e-11	2.66524e-12	8.49696e-15	1.15871e-15	2.58983e-16	4.20731e-18	6.18219e-20	8.2087e-22	1.65031e-23	5.44238e-25	2.19936e-26	1.06583e-27	3.67428e-30	1.04649e-30	8.06016e-33	6.41879e-34	1.31224e-35	2.8598e-36	1.86786e-37	1.43445e-39	4.51092e-40	1.43419e-41	8.28737e-42	4.16703e-43	1.97813e-44	6.41173e-46	2.80045e-47	4.56361e-48	9.85297e-50	1.30085e-50	6.74752e-52	4.44358e-54	2.90903e-57	7.25239e-59	1.49547e-60
1.73251e+09	2.18568e+07	608854	1698.35	84.169	32.0897	1.64299	0.000175817	1.25783e-06	1.48464e-08	7.38721e-10	2.21469e-11	8.81916e-13	1.69093e-13	2.8389e-14	2.05311e-17	1.89323e-19	8.76637e-21	2.98414e-22	2.26882e-23	4.1966e-24	1.50895e-25	4.88517e-27	1.09687e-29	1.60745e-31	1.03353e-32	5.17875e-34	1.13193e-34	4.66353e-37	6.33259e-39	6.55246e-40	3.98141e-41	9.34858e-44	3.113e-47	1.27639e-48	3.6222e-51	4.08407e-54	1.57109e-54	1.95063e-55	2.05686e-58	3.1336e-59	2.22616e-60	6.19104e-62	8.79184e-63	9.59301e-65	3.24264e-67	2.107e-69	3.35643e-71	4.76853e-73	9.21135e-76
1.36184e+09	3.23261e+07	2.73718e+06	27042.1	242.023	3.77327	0.0148638	0.00264819	0.00132602	0.00015653	4.63789e-06	1.25163e-07	5.68461e-10	2.24734e-10	6.96557e-14	4.04177e-17	1.78558e-18	2.46523e-19	1.86202e-20	5.70687e-21	3.96526e-21	1.4533e-21	1.43834e-24	1.52966e-27	2.61341e-29	8.25471e-31	8.17204e-34	2.11358e-35	1.14995e-36	3.2985e-37	9.29781e-38	5.8461e-39	3.97119e-41	1.33175e-41	3.16568e-45	3.19775e-48	2.40424e-49	4.02538e-52	1.00189e-54	7.08389e-56	1.6953e-56	1.51645e-59	9.05056e-60	1.36092e-61	1.11097e-65	2.82616e-67	2.78287e-69	2.09582e-71	7.92421e-72	1.89063e-72
6.54771e+07	111956	431.492	0.196874	0.0176404	0.00683083	0.00357321	0.000840965	4.04397e-05	7.74711e-06	7.59292e-08	2.05261e-09	1.96091e-11	1.87627e-13	1.99314e-14	1.71569e-15	7.74588e-18	6.65967e-19	3.62771e-19	3.31652e-20	1.02038e-22	1.09936e-24	4.12291e-26	4.7778e-27	3.66354e-29	1.60243e-30	5.52128e-33	5.582e-35	2.27064e-36	1.48799e-38	1.726e-39	2.57549e-41	7.0694e-44	1.44227e-44	1.96648e-45	6.92249e-48	5.60439e-49	1.5208e-50	1.26867e-51	2.68622e-53	3.42756e-54	3.72493e-55	5.18868e-56	5.26927e-57	1.55543e-59	7.21345e-61	2.61491e-61	2.5393e-63	4.82994e-64	8.4325e-66
1.61994e+08	4.63111e+07	406627	12931	71.2838	3.11685	0.0678301	0.00889924	0.00101973	5.17691e-05	3.39987e-07	4.65739e-08	4.16195e-10	3.35616e-11	6.02488e-13	1.46175e-15	9.99301e-18	1.92743e-20	1.80086e-22	1.01393e-23	6.34294e-25	3.64821e-26	7.30054e-28	3.78001e-29	1.58348e-29	1.96389e-30	1.38082e-32	1.50854e-34	1.82081e-35	2.18946e-37	1.01475e-38	1.72018e-40	4.36448e-42	1.5538e-43	4.1573e-46	6.83995e-48	1.18643e-49	1.57098e-51	2.10318e-52	2.4021e-54	6.78293e-56	9.99903e-57	7.07639e-60	8.7977e-61	1.18904e-63	3.68282e-65	3.57956e-68	1.17799e-68	1.63237e-70	1.58211e-71
2.854e+09	2.9963e+08	2.11053e+07	1.84106e+06	15292.7	36.5018	0.0447825	0.000240307	7.03442e-05	2.41786e-06	5.2278e-09	2.40199e-09	1.72032e-09	2.36963e-10	1.92403e-11	7.38103e-12	5.44537e-14	1.29428e-14	1.51706e-16	2.69517e-18	2.68545e-19	1.25034e-21	3.47229e-23	1.84547e-24	7.20272e-25	3.45008e-27	8.29634e-28	6.4324e-29	7.09804e-31	1.17746e-33	2.37189e-35	6.88035e-36	2.35178e-38	2.04984e-40	6.13209e-42	1.47344e-44	2.18106e-45	2.14687e-47	9.03152e-51	1.48983e-52	8.92667e-53	3.45578e-54	3.55242e-56	3.12651e-57	1.0037e-57	1.31801e-59	5.43988e-62	8.35317e-68	1.03266e-68	3.99914e-70
1.59353e+09	3.23146e+08	1.03478e+07	103994	415.406	38.4086	2.10518	0.0239864	0.00038871	1.08817e-05	1.48271e-07	1.26208e-08	3.58556e-09	1.36655e-09	2.81267e-11	3.90354e-12	1.94163e-15	3.7896e-16	1.52794e-17	7.68825e-20	8.8559e-21	2.11825e-21	1.21231e-22	4.54489e-24	1.76192e-25	2.41788e-27	3.72355e-29	1.81786e-29	1.43404e-30	1.98266e-32	1.47708e-34	9.30335e-37	1.018e-37	3.6327e-39	2.18731e-40	4.46711e-42	8.62795e-45	3.10341e-47	4.25764e-49	1.72387e-49	4.64452e-50	3.3753e-51	2.23681e-52	1.55284e-54	2.01021e-56	3.80135e-57	3.19114e-58	1.12885e-59	7.83756e-61	5.10621e-64
2.4773e+08	448999	65105.1	10.6804	3.13581	0.22931	0.00443696	0.000106338	5.66258e-06	8.07888e-08	8.14053e-10	6.57889e-11	3.46733e-13	4.7287e-14	9.52361e-15	1.01753e-15	2.86706e-16	2.27225e-17	2.38689e-18	2.16794e-21	6.31048e-23	3.66388e-25	8.12457e-26	4.47573e-27	2.54961e-28	1.0441e-29	5.45597e-31	7.35084e-32	2.33871e-32	1.65847e-33	6.03231e-35	1.89832e-35	4.7961e-37	7.11793e-38	3.40962e-39	1.59493e-41	4.99738e-42	1.31164e-43	7.49745e-45	1.87064e-47	8.64891e-50	9.32667e-52	3.56739e-53	1.87209e-55	1.41475e-57	1.04009e-58	1.01154e-60	3.09269e-62	8.52253e-65	2.24343e-65
1.77191e+08	4.50817e+07	2.38117e+06	32314.8	383.773	3.24477	0.028915	0.000359343	7.672e-05	1.13546e-05	4.98274e-07	5.00358e-08	2.29124e-10	2.11254e-11	2.06687e-12	3.19923e-13	3.12099e-15	5.29201e-16	2.6041e-18	1.05334e-19	6.11868e-23	1.19656e-24	3.64969e-26	1.28916e-27	1.14396e-28	7.807e-30	2.40504e-31	1.18286e-33	1.06694e-34	7.67652e-36	3.44774e-36	4.52399e-37	3.85743e-38	2.03525e-39	6.83046e-42	1.71195e-43	1.45185e-45	1.77828e-47	5.9477e-51	1.74784e-51	3.22894e-52	1.96297e-53	5.86151e-55	1.08917e-55	8.73326e-57	1.65121e-59	5.66801e-61	6.31088e-63	3.71262e-64	1.5873e-65
4.60963e+08	8.48503e+06	582.734	13.4085	0.00255493	0.000194582	2.05188e-06	9.94642e-08	4.98591e-08	8.90134e-10	2.48145e-10	5.17237e-12	1.74691e-13	1.18302e-14	3.76079e-16	3.44482e-17	3.0378e-18	7.05958e-20	4.72408e-22	1.25786e-23	1.5888e-24	7.44927e-25	1.02033e-29	1.92571e-31	1.02607e-32	3.83496e-35	1.757e-37	2.44288e-38	1.77203e-40	6.55814e-42	1.34193e-42	4.07865e-45	6.23749e-47	2.65662e-48	4.14768e-49	8.2978e-50	5.07672e-51	3.30798e-52	3.78931e-53	3.47376e-54	4.91642e-58	1.78448e-59	3.31065e-61	3.5477e-63	4.44069e-64	1.17929e-66	8.82998e-68	2.17137e-69	1.23355e-72	1.36974e-74
8.10003e+08	4.03287e+06	162388	33787.8	3253.71	154.925	3.52929	0.0738685	0.000170681	3.21902e-05	6.11492e-08	2.9879e-09	5.19833e-10	9.64005e-13	1.77126e-13	3.30526e-14	8.84194e-16	2.46358e-16	3.89736e-18	6.67126e-19	7.03919e-23	1.32464e-23	5.84795e-25	6.97397e-27	5.41079e-28	1.087e-29	2.01701e-31	6.58079e-33	1.08853e-33	2.52338e-34	7.00627e-35	2.24764e-35	5.62608e-37	2.55085e-38	4.20506e-40	1.21507e-41	9.69959e-44	9.66365e-46	2.11231e-47	1.79514e-49	3.57447e-50	1.03474e-51	2.25515e-52	1.75231e-53	6.16735e-54	2.10543e-55	4.86807e-56	5.14416e-57	7.36149e-59	4.48286e-63
3.28207e+09	4.76245e+08	3.28411e+06	80679.9	3405.54	360.891	96.8192	0.320243	0.0333889	0.000646725	6.70319e-05	7.72054e-06	2.83092e-08	1.06666e-09	1.33563e-10	7.96901e-12	1.47769e-13	8.04243e-15	5.26164e-18	4.16611e-19	2.61498e-20	5.12957e-22	3.26294e-23	1.3737e-24	6.29807e-26	4.34295e-27	2.02054e-28	1.59173e-30	4.35809e-31	1.85987e-32	1.42054e-33	2.8456e-34	2.46843e-36	3.05226e-37	1.92508e-38	6.30029e-40	1.57906e-41	1.1156e-44	7.3871e-46	5.69132e-48	8.92575e-50	9.16412e-53	6.11042e-54	1.03461e-54	6.48283e-55	1.02285e-57	4.99897e-59	3.60992e-62	1.6329e-63	5.30344e-65
2.17563e+09	1.77814e+08	195695	14350.3	1778.56	0.800128	0.0214865	0.00264385	0.000851325	1.94923e-05	6.83934e-08	3.15506e-09	4.60431e-11	5.55967e-12	5.28774e-14	1.92372e-15	4.45511e-17	1.0333e-18	2.07375e-19	9.57906e-21	8.06496e-22	1.20667e-23	8.50557e-26	6.65119e-28	6.61694e-29	7.37433e-32	1.50045e-33	2.45858e-35	6.48237e-37	3.14541e-39	1.12115e-41	7.25238e-43	5.90798e-45	1.41482e-45	8.41154e-47	9.95465e-49	1.48179e-50	7.03586e-52	8.13995e-53	9.48761e-54	7.19856e-56	2.49015e-58	1.02727e-59	4.37263e-61	6.08212e-63	1.39753e-64	3.44995e-66	1.30738e-68	9.46085e-71	3.43072e-73
7.61483e+09	8.98945e+07	1.29365e+07	1.06787e+06	40905	375.354	30.3731	0.536329	0.240097	0.000432306	7.65667e-06	1.42665e-06	5.49205e-08	2.5667e-10	3.69129e-11	4.2528e-13	3.55733e-16	1.6658e-18	1.04393e-22	1.53017e-24	1.97075e-25	1.99299e-26	3.17545e-27	1.75822e-27	2.83465e-28	1.34263e-28	1.71731e-30	6.53645e-31	2.05628e-32	1.03637e-32	8.52455e-34	1.24524e-36	1.78113e-39	1.01426e-40	2.85344e-42	3.22272e-43	4.88215e-44	1.29249e-44	7.19746e-46	4.45704e-47	2.18315e-47	1.9203e-48	1.46535e-50	1.077e-51	2.97135e-54	1.14363e-54	9.94465e-56	3.14787e-60	4.34836e-61	8.05452e-63
2.05892e+09	5.53182e+07	2.53769e+06	316675	31641.3	731.228	0.093073	0.000221178	4.78295e-06	2.51323e-07	2.96498e-08	4.18114e-09	1.4663e-09	2.01866e-10	5.86936e-12	3.29345e-13	1.37476e-14	1.29941e-16	1.82926e-17	1.41755e-18	1.5709e-21	4.49558e-23	7.99146e-24	7.56061e-25	3.58945e-26	1.23957e-27	6.98528e-29	8.25647e-31	1.61816e-31	5.61181e-33	1.06334e-34	5.38901e-36	8.03844e-37	5.05272e-38	1.79521e-39	1.82767e-40	5.17817e-42	1.67339e-43	7.95467e-46	5.67555e-49	4.99778e-50	2.05904e-51	5.03023e-54	2.75486e-55	2.17517e-58	2.2106e-59	5.02831e-60	6.65675e-61	7.15032e-64	5.74218e-66
1.42086e+07	425090	33989.9	8503.31	1417.36	10.6821	3.89	0.166463	0.00155639	7.83558e-07	8.13111e-08	7.80089e-10	7.21216e-13	2.30191e-15	6.04556e-16	1.09913e-16	6.07402e-18	1.27874e-18	7.39461e-21	3.04091e-24	1.39244e-26	8.46332e-28	1.21072e-28	5.21062e-30	2.40167e-31	1.18644e-34	4.07243e-36	2.25347e-37	1.30743e-38	1.82874e-39	1.46755e-41	8.74528e-43	2.1837e-46	3.42376e-49	5.85197e-51	5.23197e-52	5.63003e-53	1.12945e-53	7.03733e-55	2.45489e-56	1.84854e-57	2.62446e-59	9.53793e-60	7.99871e-62	1.74433e-63	4.30532e-65	1.49827e-66	2.36363e-67	1.33939e-68	1.49142e-69
3.34618e+09	2.93765e+07	628591	57176	7827.93	725.174	9.50731	0.0463672	0.0223411	0.00371403	0.00017656	3.4076e-05	7.38724e-07	2.33996e-08	2.54884e-10	2.10543e-12	2.72023e-13	1.10468e-14	2.47957e-17	1.93482e-19	2.36663e-21	5.32312e-23	9.11167e-25	5.25372e-26	1.83701e-27	6.03294e-29	3.22096e-30	1.39018e-31	2.69948e-33	5.94349e-35	9.65152e-38	6.70719e-38	6.02966e-39	4.91784e-41	3.33929e-42	3.67626e-43	7.64945e-46	5.08853e-48	1.23395e-49	6.04989e-51	1.9887e-52	9.58524e-54	3.03583e-54	5.91571e-56	1.43862e-58	1.4351e-59	2.74951e-61	1.13324e-63	5.67295e-65	3.80281e-67
1.39141e+07	6311.57	1632.57	4.27171	0.669618	0.0731454	0.000881949	5.4953e-05	8.43787e-07	1.62688e-09	2.98418e-12	2.96005e-14	2.30628e-15	2.29319e-16	7.00129e-18	6.80797e-20	1.02106e-21	3.49795e-24	4.8987e-26	2.53849e-28	2.90653e-30	1.08308e-30	9.35965e-32	4.68408e-34	5.21904e-35	1.55156e-36	2.59191e-37	9.96299e-40	3.04009e-41	9.40438e-44	3.56211e-45	1.07908e-47	1.0814e-48	6.85116e-51	4.3339e-51	1.15527e-51	3.03664e-52	1.58103e-53	1.44697e-55	2.08362e-56	9.67098e-58	6.60247e-59	6.71845e-61	6.55513e-62	2.37304e-64	2.07874e-65	1.87273e-68	1.77592e-70	5.40914e-72	4.53544e-74
1.3022e+10	1.84482e+08	4.93472e+07	3.37361e+06	22067	1479.04	6.33098	1.12293	0.252873	0.0191928	0.000125728	5.67334e-06	2.50208e-07	7.90011e-08	2.15339e-09	1.18325e-11	1.55316e-12	1.08122e-13	1.88286e-14	1.15693e-17	2.00282e-18	1.01426e-18	5.522e-20	4.59188e-21	5.47536e-22	9.33682e-25	4.28845e-26	5.7562e-28	2.25712e-30	5.42111e-31	1.1617e-31	1.97229e-32	1.49087e-33	6.76253e-35	4.93689e-36	1.04631e-37	2.47804e-40	5.6031e-42	4.04045e-44	1.12628e-44	3.8762e-46	3.70081e-48	8.62792e-49	7.53264e-49	1.69889e-51	3.44147e-54	3.62362e-55	2.37138e-55	1.44907e-55	5.95442e-56
1.78662e+09	7.65225e+07	4.18541e+06	325307	6914.64	200.07	14.3189	0.297762	0.0406594	0.0016392	2.67318e-05	5.11967e-06	6.22417e-07	2.14186e-08	7.37753e-10	1.3597e-11	3.73809e-13	1.30743e-14	7.47641e-16	1.21925e-17	2.84735e-19	4.10367e-20	2.95129e-21	2.16103e-22	2.03198e-23	8.84748e-26	3.49205e-27	1.11464e-28	2.70709e-31	2.24117e-32	4.32689e-33	6.97562e-34	5.19456e-35	2.74926e-36	1.75662e-37	3.74617e-39	1.62382e-41	1.04844e-42	1.90879e-44	1.80141e-45	1.585e-46	5.7188e-48	4.5983e-49	3.4478e-50	5.07586e-52	2.26996e-53	1.65201e-55	8.1794e-57	4.83547e-57	1.98493e-57
[truncated: 250 more columns]
