# Supplementary material for: A new imperialist competitive algorithm with spiral rising mechanism for solving path optimization problems
Source: PeerJ Comput Sci. 2022 Sep 7;8:e1075. doi: 10.7717/peerj-cs.1075 (PMC9575848; doi:10.7717/peerj-cs.1075)
Supplement: Supplemental Information 11 [file peerj-cs-08-1075-s011.zip › high dimensional optimization problems/300/F14/TLBO.xlsx]

## Sheet: Sheet1
2.68987e+10	1.65244e+10	1.26402e+10	7.32039e+09	5.40382e+09	3.29343e+09	2.82118e+09	1.85769e+09	1.18406e+09	8.08468e+08	5.54462e+08	3.71398e+08	3.03704e+08	1.78349e+08	1.42966e+08	7.79848e+07	5.18233e+07	3.36948e+07	2.85768e+07	2.18205e+07	1.33532e+07	9.27883e+06	6.73865e+06	4.48374e+06	3.05047e+06	2.33168e+06	1.16622e+06	883160	747429	415058	286679	246410	179026	121832	80982.4	55781.4	37012.6	25125	18404.2	14042.2	10400.6	6697.69	4518.77	3045.48	2260.54	1714.87	1172.49	850.402	561.975	380.299
2.73953e+10	1.52449e+10	1.06356e+10	8.63872e+09	6.67346e+09	3.55905e+09	2.77441e+09	1.811e+09	1.34678e+09	8.11578e+08	7.13622e+08	4.65216e+08	3.29732e+08	2.28219e+08	1.50756e+08	9.72036e+07	7.61137e+07	5.15477e+07	3.43633e+07	2.18501e+07	1.70573e+07	1.11444e+07	8.24867e+06	5.53286e+06	3.38357e+06	2.28467e+06	1.48134e+06	1.25238e+06	831891	632107	356271	252675	168412	131360	62305.8	54502.1	43370.4	30616	21783.6	13691.9	10142.7	6510.2	5057.28	3586.21	2332.03	1526.06	1218.45	782.615	576.387	417.466
1.81678e+10	1.81678e+10	9.94285e+09	7.62823e+09	4.98249e+09	2.57525e+09	2.4413e+09	1.46889e+09	1.16499e+09	7.47528e+08	3.87188e+08	3.06927e+08	2.55423e+08	1.56735e+08	1.02346e+08	8.41526e+07	6.20374e+07	3.793e+07	3.07393e+07	2.07236e+07	1.35865e+07	8.88235e+06	6.73358e+06	4.23563e+06	3.04175e+06	2.52782e+06	1.63588e+06	1.03379e+06	702763	478633	354448	237508	169206	126743	88927	54239.6	40366.9	29975	22398	13517.7	10492.8	7138.32	4854.56	3681.33	2517.87	1844.8	1176.85	888.459	593.791	472.313
2.76552e+10	1.5967e+10	9.55577e+09	7.82058e+09	6.14015e+09	3.02541e+09	2.35769e+09	1.71159e+09	1.29329e+09	7.16638e+08	4.46099e+08	3.53806e+08	2.24444e+08	1.82028e+08	1.3432e+08	9.11771e+07	5.28333e+07	3.79637e+07	2.71127e+07	1.99556e+07	1.33911e+07	9.40608e+06	5.54288e+06	4.21261e+06	3.09463e+06	2.40754e+06	1.73239e+06	1.13636e+06	775555	456369	329033	246388	151423	102851	75026	53775.6	43339.1	28673.1	21369.3	15355.1	10002.9	6793.53	4227.89	2872.87	1911.98	1624.17	989.817	683.568	491.622	346.511
2.52085e+10	1.55917e+10	1.13521e+10	7.56054e+09	5.22983e+09	3.94474e+09	2.12222e+09	1.70532e+09	1.15316e+09	7.40257e+08	3.89256e+08	3.76684e+08	2.51899e+08	1.70755e+08	1.21591e+08	8.70289e+07	5.18216e+07	4.29352e+07	2.27748e+07	2.0226e+07	1.51282e+07	9.24954e+06	6.55777e+06	4.08738e+06	3.22403e+06	2.26011e+06	1.36869e+06	991451	582954	515166	330583	219941	143168	112222	74070.9	59444	36074.6	26999.8	16602.3	10782.5	9113.16	5349.68	3563.56	2659.47	2018.85	1378.21	970.998	699.987	429.812	352.324
2.69561e+10	1.51467e+10	1.1316e+10	6.58641e+09	4.49304e+09	3.8051e+09	2.29984e+09	1.94763e+09	1.12827e+09	8.08319e+08	5.11003e+08	3.55614e+08	2.23336e+08	1.637e+08	1.17499e+08	7.54002e+07	5.19215e+07	3.70852e+07	2.47174e+07	2.0261e+07	1.37284e+07	9.30521e+06	6.34518e+06	3.51904e+06	2.60558e+06	2.16137e+06	1.43441e+06	1.07822e+06	726505	488955	311193	223101	175519	116928	65954.9	58464.8	39330.1	25979.8	20250.9	12795.8	8386.21	6264.29	4179.93	2985.56	2121.73	1443.02	1148.48	759.345	577.604	381.465
2.51506e+10	1.75706e+10	8.94676e+09	8.17545e+09	4.75429e+09	3.62502e+09	2.73557e+09	1.69792e+09	1.11247e+09	8.06891e+08	5.02585e+08	3.55515e+08	2.85405e+08	1.84055e+08	1.13805e+08	6.85527e+07	5.8057e+07	3.93154e+07	2.18946e+07	1.54178e+07	1.34928e+07	8.82123e+06	6.42867e+06	3.87675e+06	2.31033e+06	1.80042e+06	1.27436e+06	981887	586354	421916	299219	210972	139159	94102.5	77529.5	46621.9	28182.4	19389	12088.1	10594.1	7482.84	4962.71	3026.54	2221.53	1454.4	1115.54	793.73	344.934	335.703	226.233
2.62608e+10	1.61694e+10	1.06229e+10	7.45142e+09	5.60788e+09	3.51938e+09	2.51137e+09	1.80641e+09	1.11459e+09	8.73396e+08	5.63833e+08	3.92728e+08	2.25124e+08	1.85694e+08	1.2176e+08	8.03492e+07	5.68651e+07	3.81357e+07	2.95491e+07	2.10216e+07	1.32113e+07	9.46839e+06	6.11309e+06	4.87686e+06	3.10853e+06	2.04836e+06	1.4005e+06	1.00903e+06	754589	567742	394367	281569	162521	124918	74733.5	60606.4	40924.3	27948.8	21342.6	14674.6	9418	5659.96	4407.13	2661.32	2353.83	1510.06	1046.2	763.136	545.182	353.567
1.95194e+10	1.30866e+10	1.05785e+10	5.69371e+09	5.1016e+09	3.41781e+09	2.15118e+09	1.61448e+09	1.27421e+09	7.90712e+08	5.92678e+08	4.41631e+08	2.93615e+08	1.90571e+08	1.29982e+08	8.18487e+07	5.08205e+07	3.90182e+07	3.01027e+07	2.10066e+07	1.1814e+07	8.55122e+06	6.39844e+06	4.36574e+06	3.06555e+06	2.20674e+06	1.45445e+06	1.18841e+06	759924	512137	257623	234091	153534	127096	87519.1	51256	39300.1	24766.5	19492	13570.7	8748.62	6302.65	4710.9	3238.71	2276.06	1616.19	1008.39	671.055	513.199	345.302
2.00924e+10	1.60612e+10	1.20448e+10	6.57423e+09	5.15695e+09	3.56724e+09	2.79018e+09	1.60467e+09	1.25818e+09	8.52412e+08	5.93054e+08	3.8177e+08	2.63803e+08	1.71115e+08	1.16633e+08	8.98519e+07	6.61046e+07	4.21605e+07	2.94098e+07	2.008e+07	1.34014e+07	1.05212e+07	6.92257e+06	4.76063e+06	3.35066e+06	2.61647e+06	1.62999e+06	1.16872e+06	863833	562109	365444	262472	196574	135891	95272.1	69720	45534.3	33235.4	26121.8	17663.6	12638.3	8812.66	5959.92	4216.67	2879.5	2159.38	1465.27	1013.65	755.07	518.377
2.63575e+10	1.67863e+10	1.06151e+10	7.05947e+09	5.21045e+09	3.41117e+09	2.21838e+09	1.71464e+09	1.27982e+09	7.7869e+08	5.73459e+08	4.42524e+08	3.27806e+08	2.0023e+08	1.20241e+08	1.04032e+08	6.27441e+07	4.26282e+07	2.79736e+07	1.98193e+07	1.31821e+07	1.15436e+07	6.91677e+06	4.3693e+06	3.33476e+06	2.15896e+06	1.71367e+06	987106	705020	554829	422920	236280	171792	133567	89864.6	63840.8	39524.3	28516.8	18855.2	13072.9	9127.17	7136.84	4872	3447.17	2257.51	1609.46	1199.89	717.583	609.638	428.046
2.46725e+10	1.29056e+10	9.19019e+09	6.93511e+09	4.9575e+09	3.18595e+09	2.19336e+09	1.27131e+09	1.22762e+09	8.6619e+08	5.64461e+08	3.81368e+08	2.98564e+08	1.88919e+08	1.37465e+08	9.42168e+07	7.92911e+07	4.59275e+07	3.52434e+07	2.43261e+07	1.62843e+07	1.10621e+07	7.77234e+06	5.09259e+06	3.83072e+06	2.85869e+06	1.90724e+06	1.34796e+06	1.0541e+06	732573	513073	294980	188316	161652	105899	74568.2	47253.7	36342.1	27018.4	16131	12214.5	8396	6582.84	4202.77	3486.57	2276.19	1469.14	1128.03	750.472	538.243
2.24802e+10	1.70636e+10	1.05623e+10	6.2814e+09	5.0716e+09	2.83847e+09	2.10114e+09	1.42559e+09	1.06466e+09	7.5201e+08	5.42796e+08	3.30697e+08	1.88929e+08	1.6493e+08	1.11246e+08	7.91376e+07	5.40894e+07	3.74047e+07	2.75137e+07	1.91535e+07	1.22559e+07	7.47087e+06	6.38857e+06	4.51506e+06	2.98895e+06	1.90778e+06	1.5069e+06	936007	623420	369078	273268	206658	129482	96001.4	72217.6	48732.1	34414.5	24051.6	15632.4	10611.2	8520.31	5548.85	3556.77	2510.07	1854.73	1336.84	876.592	681.92	454.709	300.824
2.96948e+10	1.15692e+10	1.15692e+10	6.87218e+09	5.08022e+09	4.10479e+09	2.20773e+09	1.63992e+09	1.12346e+09	6.684e+08	5.95551e+08	3.66313e+08	2.90745e+08	2.06958e+08	1.49544e+08	9.24172e+07	5.86725e+07	4.18813e+07	3.07655e+07	2.16457e+07	1.48223e+07	8.77272e+06	5.96862e+06	4.15178e+06	3.7274e+06	2.15388e+06	1.51802e+06	1.13472e+06	761969	507083	322997	267342	179832	113713	92260.7	64495.3	41461.2	27951.5	20811.2	12995.7	7503.74	5824.68	4530.56	3058.46	2313.94	1464.72	976.695	798.397	562.167	399.585
2.88798e+10	1.851e+10	1.23804e+10	8.15141e+09	5.0192e+09	3.87438e+09	3.02213e+09	1.85684e+09	1.32239e+09	9.12368e+08	5.94507e+08	4.72573e+08	3.2878e+08	2.13122e+08	1.67537e+08	1.11889e+08	6.7378e+07	5.15248e+07	3.87387e+07	2.2201e+07	1.98906e+07	1.20137e+07	8.74958e+06	6.17442e+06	4.70282e+06	2.3388e+06	1.76338e+06	1.29701e+06	835302	619291	417861	272839	217541	164508	107714	74772.7	48251.8	42867.3	28281.6	19952.3	11760.2	9064.38	6485.21	4323.12	2947.85	1857.22	1437.12	849.041	581.742	446.906
2.88651e+10	1.81544e+10	1.05763e+10	6.90235e+09	5.17393e+09	3.14606e+09	2.2464e+09	1.29352e+09	1.03107e+09	9.00504e+08	5.44674e+08	4.23875e+08	1.94985e+08	1.54351e+08	1.13857e+08	6.61579e+07	5.56651e+07	4.18935e+07	2.67833e+07	1.98171e+07	1.5366e+07	9.54953e+06	6.4659e+06	4.52861e+06	2.92406e+06	1.69345e+06	1.46649e+06	1.01384e+06	753375	487838	331529	236650	171294	118111	90354.8	52381.9	46064.3	29220.8	20472.7	13666.1	8733.07	6515.18	4677.14	3298.3	2472.27	1643.86	1239.82	789.832	611.145	450.891
2.20157e+10	1.65248e+10	1.00434e+10	7.79447e+09	4.16649e+09	2.90067e+09	2.07329e+09	1.36811e+09	1.03991e+09	8.03159e+08	5.42361e+08	3.32097e+08	2.51097e+08	1.65909e+08	1.22227e+08	8.63989e+07	4.97804e+07	3.97953e+07	2.60787e+07	1.90094e+07	8.43276e+06	8.43276e+06	5.67471e+06	4.11867e+06	2.61832e+06	1.5505e+06	1.14777e+06	808034	605453	385618	317546	210416	168086	106088	75897.5	46610	34193	24409.8	14117.5	12608.4	9042.9	6166.81	4162.61	3249.81	2182.71	1397.6	1090.6	672.845	414.688	300.982
2.49632e+10	1.39687e+10	9.7208e+09	6.99229e+09	4.64125e+09	3.05141e+09	2.56083e+09	1.68476e+09	9.77891e+08	8.59382e+08	5.34686e+08	3.7746e+08	2.84785e+08	2.11037e+08	1.44023e+08	1.03214e+08	5.17641e+07	4.33178e+07	2.94948e+07	1.98408e+07	1.34351e+07	1.05213e+07	7.33126e+06	4.49869e+06	3.38749e+06	2.10667e+06	1.72157e+06	1.13443e+06	800814	607908	415716	259748	168272	114675	96566.8	76099.4	43148.2	36709.3	25920.9	18384	12182.4	8564.91	6465.07	3950	3195.26	1770.83	1408.47	1033.92	755.197	534.942
2.43951e+10	1.59346e+10	1.06292e+10	6.29518e+09	4.78655e+09	3.20742e+09	2.3297e+09	1.72355e+09	9.97326e+08	6.89911e+08	5.17979e+08	3.87579e+08	2.53253e+08	1.76065e+08	1.32642e+08	7.42388e+07	5.19259e+07	3.42772e+07	2.54639e+07	1.72455e+07	1.38541e+07	7.15491e+06	5.33887e+06	3.7429e+06	2.7809e+06	1.98809e+06	1.49334e+06	1.01728e+06	752334	391279	382652	241296	158963	113169	77660.8	54882.7	31041.7	21728.4	16007.3	9546.76	7796.77	5440.14	3838.59	2696.54	1750.58	1206.9	899.851	565.062	421.578	275.186
2.89788e+10	1.69307e+10	1.16762e+10	7.30934e+09	5.00575e+09	3.42362e+09	2.18857e+09	1.62589e+09	9.38488e+08	8.13754e+08	5.9645e+08	3.89872e+08	3.03332e+08	2.20564e+08	1.47748e+08	1.09835e+08	7.55782e+07	5.5716e+07	3.96801e+07	2.5281e+07	1.87382e+07	1.21699e+07	8.1256e+06	5.97474e+06	4.37175e+06	3.09823e+06	2.01482e+06	1.57964e+06	946806	675732	543387	363183	249643	163413	122353	79270.9	60312.4	39557.1	27169.8	21849.3	15318.4	10556	6119.58	4170.13	3432.72	2425.84	1511.11	1230.08	812.482	531.773
1.96681e+10	1.2582e+10	1.02744e+10	7.39762e+09	3.65326e+09	3.17815e+09	2.2057e+09	1.2021e+09	1.00434e+09	7.07213e+08	4.4781e+08	3.38431e+08	2.43614e+08	1.73147e+08	1.14221e+08	8.76048e+07	5.69743e+07	4.36903e+07	3.01909e+07	2.13076e+07	1.36423e+07	9.20893e+06	5.9922e+06	4.24875e+06	3.20274e+06	2.14241e+06	1.55143e+06	992804	777127	539710	351794	274016	170693	114923	87534	58672.4	38549.2	26321.6	18131.4	13403.9	8223.25	6743.94	4051.97	2943.28	1688.35	1528.51	1094.24	721.894	553.242	385.481
2.63185e+10	1.87098e+10	1.05481e+10	8.62524e+09	5.12165e+09	3.44916e+09	2.62076e+09	1.58659e+09	1.18208e+09	7.81588e+08	5.24145e+08	3.82314e+08	2.46723e+08	1.90859e+08	1.29875e+08	9.60507e+07	6.08659e+07	4.56913e+07	3.39017e+07	2.32797e+07	1.57345e+07	1.02899e+07	5.97401e+06	4.30198e+06	2.56731e+06	2.15258e+06	1.39195e+06	998613	666166	452238	296324	256295	167543	129558	86316.7	63241.1	46726.8	34655.9	22847.5	15431.3	11048.8	6610.78	5084.54	4011.52	2484.02	1695.47	1106.59	815.612	536.803	423.876
2.33269e+10	1.47127e+10	9.31272e+09	5.50467e+09	4.51897e+09	3.2074e+09	1.96101e+09	1.72001e+09	1.11694e+09	8.4606e+08	5.91625e+08	4.14584e+08	2.78101e+08	1.90967e+08	1.24869e+08	8.8489e+07	4.47306e+07	4.03273e+07	2.71858e+07	1.8226e+07	1.21512e+07	1.09875e+07	6.11534e+06	4.50717e+06	2.84908e+06	2.37829e+06	1.64352e+06	1.22778e+06	660600	596438	417273	248702	197415	137263	89691	74068.8	46369.9	29506.2	20979	14706.5	9097.92	7255.39	4593.65	3629.83	2485.36	1846.62	1036.59	804.169	597.041	405.732
2.21104e+10	1.66859e+10	7.78963e+09	5.9179e+09	4.25299e+09	3.13919e+09	2.38734e+09	1.4299e+09	1.15722e+09	7.1889e+08	5.27305e+08	3.90489e+08	2.44958e+08	1.43748e+08	1.11829e+08	8.57393e+07	5.54898e+07	3.98552e+07	2.05903e+07	1.9895e+07	1.26675e+07	7.49363e+06	5.95145e+06	4.99808e+06	3.14137e+06	1.99483e+06	1.501e+06	965163	836923	500350	334240	250387	181103	132048	91816.8	65765.7	38511.6	29640.6	18661.8	15586	10983.1	7684.48	5035.56	3699.45	2293.5	1777.57	1133.45	740.364	625.677	435.416
2.34909e+10	1.4528e+10	1.0226e+10	7.64214e+09	4.92235e+09	2.77979e+09	2.37628e+09	1.74066e+09	9.71494e+08	7.13492e+08	5.0112e+08	4.30094e+08	2.58111e+08	1.62872e+08	1.18002e+08	7.92536e+07	6.12992e+07	4.16781e+07	2.97437e+07	2.35247e+07	1.33727e+07	9.58565e+06	5.90818e+06	3.79409e+06	3.04462e+06	2.3084e+06	1.5697e+06	990076	757982	504188	327658	272132	165992	132112	91361.9	56659.1	44288.7	26478.8	21242.3	13244	8816.24	6100.45	5035.98	3089.01	1969.96	1389.21	1051.43	816.492	571.39	364.198
2.93559e+10	1.56741e+10	1.1783e+10	7.95782e+09	4.63624e+09	4.20118e+09	2.47928e+09	1.65711e+09	1.29025e+09	7.67422e+08	4.91492e+08	3.66066e+08	2.57306e+08	1.58325e+08	1.31988e+08	9.92963e+07	5.96066e+07	3.98105e+07	2.78279e+07	1.79995e+07	1.25829e+07	9.00425e+06	6.75896e+06	4.33512e+06	3.03609e+06	1.80842e+06	1.40545e+06	1.00607e+06	654068	484605	356034	225714	148955	111948	76229	45080.6	36487.9	23208.4	16441.3	12264.9	7891.8	5882.61	4115.59	2664.36	1744.51	1253.19	765.321	646.924	420.082	314.698
2.77157e+10	1.46352e+10	8.45099e+09	6.13711e+09	4.36611e+09	3.01739e+09	1.78671e+09	1.68221e+09	1.08329e+09	7.16112e+08	5.13541e+08	3.52025e+08	2.32951e+08	1.71856e+08	1.13601e+08	8.76929e+07	5.82192e+07	3.81884e+07	2.67599e+07	2.01943e+07	1.31514e+07	8.92114e+06	5.58272e+06	4.86022e+06	3.45728e+06	1.96536e+06	1.49362e+06	1.07505e+06	816762	563075	436468	285595	200091	139991	93765.6	63951.7	44517.1	28918.9	19595.9	16855.4	11321.3	6933.89	5406.7	3598.47	2030.38	1609.51	1116.99	822.717	574.806	423.867
2.70646e+10	1.59787e+10	9.48428e+09	6.71169e+09	4.88725e+09	2.7734e+09	2.1459e+09	1.5445e+09	1.24317e+09	8.64483e+08	5.46641e+08	3.71084e+08	2.58288e+08	2.13398e+08	1.28031e+08	8.32296e+07	6.38278e+07	4.95322e+07	3.0495e+07	2.07632e+07	1.64036e+07	1.21043e+07	8.31891e+06	5.43145e+06	3.34169e+06	2.72387e+06	1.85874e+06	1.24117e+06	885020	637777	422166	300593	190905	157137	81708.7	66859.3	45451.4	31903.4	22515.1	12850.4	10215.1	7375.67	4527.16	3364.99	2077.44	1618.67	1150.22	791.054	566.38	437.617
2.62677e+10	1.51247e+10	9.43986e+09	7.24111e+09	5.2443e+09	3.19033e+09	2.25974e+09	1.77122e+09	9.79564e+08	7.40366e+08	5.10399e+08	4.24989e+08	2.64675e+08	1.81405e+08	1.33001e+08	1.05725e+08	6.27965e+07	4.12438e+07	2.80032e+07	2.41617e+07	1.64279e+07	1.0416e+07	6.32517e+06	4.45143e+06	3.83738e+06	2.82538e+06	1.80862e+06	1.27017e+06	853030	604281	417800	296435	220811	146232	86893.9	46047.8	42868.1	28992.6	22344.6	14168.1	9977.76	7138.45	4489.01	3468.13	2399.53	1561.04	1223.22	870.921	645.013	440.305
2.62157e+10	1.51868e+10	1.14627e+10	8.5333e+09	4.85859e+09	3.05706e+09	2.20568e+09	1.44225e+09	8.58957e+08	6.95898e+08	5.1827e+08	3.44456e+08	2.38644e+08	1.56019e+08	1.20827e+08	7.81314e+07	6.20758e+07	4.10074e+07	2.965e+07	1.92284e+07	1.25884e+07	7.5096e+06	5.09566e+06	3.8295e+06	2.67848e+06	1.82736e+06	936257	736293	614014	369265	284809	216629	123113	106099	71651.3	52109	32660.3	25096.8	15836	11245.1	7865.72	5664.31	3759.67	2906.59	2034.27	1365.21	924.984	713.33	501.717	370.787
2.52047e+10	1.57232e+10	1.04457e+10	7.19038e+09	4.97061e+09	3.31565e+09	2.3525e+09	1.62021e+09	1.13066e+09	7.8507e+08	5.34435e+08	3.84006e+08	2.63404e+08	1.81863e+08	1.27481e+08	8.821e+07	5.90391e+07	4.18392e+07	2.90442e+07	2.06427e+07	1.41049e+07	9.62802e+06	6.55948e+06	4.52919e+06	3.20194e+06	2.2209e+06	1.53306e+06	1.08275e+06	756403	521112	362346	254367	173613	126205	85669.3	59750.7	41184.4	28959.5	20424.5	14175.4	9815.55	6836.52	4729.89	3315.04	2307.61	1618.89	1123.43	788.911	564.877	400.107
[truncated: 250 more columns]
