# Supplementary material for: A new imperialist competitive algorithm with spiral rising mechanism for solving path optimization problems
Source: PeerJ Comput Sci. 2022 Sep 7;8:e1075. doi: 10.7717/peerj-cs.1075 (PMC9575848; doi:10.7717/peerj-cs.1075)
Supplement: Supplemental Information 11 [file peerj-cs-08-1075-s011.zip › high dimensional optimization problems/300/F14/WOA.xlsx]

## Sheet: Sheet1
5.23751e+10	4.77151e+10	2.8387e+10	2.21853e+10	1.73511e+10	1.36623e+10	1.03606e+10	2.64636e+09	1.54549e+09	8.12902e+08	3.73814e+08	3.52698e+08	2.18055e+08	1.83398e+08	1.29874e+08	9.96515e+07	8.09973e+07	4.73511e+07	4.41725e+07	3.40031e+07	2.50071e+07	1.42032e+07	1.06378e+07	7.45966e+06	5.9929e+06	4.22572e+06	2.56579e+06	1.07929e+06	467879	311873	197759	108796	83417.5	75429.5	55950.7	47219.6	43311	37561.6	34639.3	28898.8	18636.3	16000.8	10268.7	7459.16	5570.87	3048.76	1491.21	1146.26	763.899	283.163
5.21998e+10	4.83931e+10	2.48142e+10	1.96567e+10	1.23866e+10	5.40929e+09	3.73854e+09	2.94147e+09	1.15069e+09	7.03902e+08	5.52032e+08	3.15049e+08	2.89643e+08	2.0422e+08	1.57934e+08	1.017e+08	4.47383e+07	1.90637e+07	1.68729e+07	1.31773e+07	1.07025e+07	4.6568e+06	3.93695e+06	2.43433e+06	1.90943e+06	760361	599449	337168	282565	214133	174466	67445	46923.6	36823	22279.2	14958.9	7889.09	4362.02	1990.03	1674.42	1048.26	916.439	607.748	525.057	505.281	373.207	360.336	286.764	205.265	171.004
4.8034e+10	3.6128e+10	2.38224e+10	1.40125e+10	6.90305e+09	3.9719e+09	2.36462e+09	2.01294e+09	1.81074e+09	1.40422e+09	8.22127e+08	4.39093e+08	3.87663e+08	2.01172e+08	9.94327e+07	9.66083e+07	8.66904e+07	7.58615e+07	6.21315e+07	5.1178e+07	4.19021e+07	2.75595e+07	1.58878e+07	9.08751e+06	6.59952e+06	4.15772e+06	3.58662e+06	3.17778e+06	1.47832e+06	1.38645e+06	1.06053e+06	769768	309535	270403	190470	165374	124660	47116.1	38498.2	33150.6	16975.8	15802.6	10067.5	9969.55	4836.83	3988.5	2907.57	2382.53	2066.26	1290.52
4.87425e+10	4.03413e+10	2.56726e+10	1.21266e+10	9.4411e+09	6.33153e+09	2.46186e+09	1.38788e+09	1.28349e+09	4.26398e+08	3.4335e+08	2.19292e+08	2.09267e+08	1.27146e+08	1.12426e+08	9.27268e+07	6.77859e+07	3.18689e+07	2.10213e+07	1.20001e+07	6.87917e+06	4.9712e+06	2.09244e+06	1.42707e+06	466268	141136	121979	85763.7	34967	29364.9	22998.2	16231.3	7944.59	5911.87	5462.78	4522.48	4382.96	2987.48	2664.78	2211.52	2076.99	1738.81	1319.9	1010.98	790.393	551.06	300.805	96.3396	70.7913	54.4292
5.17787e+10	4.60851e+10	2.73693e+10	1.4609e+10	1.03605e+10	8.07907e+09	3.97138e+09	2.08438e+09	6.33463e+08	4.4583e+08	1.23982e+08	5.64157e+07	3.40303e+07	2.25212e+07	1.27951e+07	7.60376e+06	7.10433e+06	5.0764e+06	4.31005e+06	2.79444e+06	1.80603e+06	1.76824e+06	757152	555618	497701	397661	213697	132832	114811	73124.8	26262.5	21662	18020.5	10202.4	7985.36	3313.68	3085.19	3000.79	2125.89	1305.26	1086.91	588.068	310.831	298.431	273.963	255.825	179.478	165.972	144.952	140.373
4.85179e+10	4.3777e+10	3.36602e+10	1.8828e+10	1.26376e+10	7.45745e+09	5.5277e+09	3.77751e+09	6.95299e+08	2.47199e+08	2.29588e+08	1.50355e+08	7.00934e+07	4.93632e+07	2.86233e+07	1.78047e+07	1.3448e+07	5.04139e+06	3.77169e+06	3.0452e+06	2.50262e+06	2.25935e+06	2.01812e+06	763300	719540	636378	258895	238668	171203	149088	51893.7	42713	14010.5	5970.91	3873.45	2918.34	2712.52	1786.9	1284.93	1186.27	1155.26	614.471	540.74	332.73	295.74	199.688	153.07	33.386	33.386	33.386
4.88251e+10	4.35846e+10	2.82124e+10	2.13201e+10	1.1784e+10	6.78622e+09	5.38135e+09	3.07013e+09	1.91316e+09	1.45158e+09	4.27454e+08	3.93118e+08	2.35268e+08	2.20368e+08	1.51526e+08	6.41385e+07	5.37084e+07	4.41414e+07	3.02448e+07	1.46236e+07	1.2037e+07	8.80755e+06	4.62463e+06	3.26826e+06	2.61817e+06	2.31456e+06	1.87171e+06	1.14501e+06	921443	464631	259609	178829	40363.2	33272.1	30940.1	13255.8	7985.75	7631.12	4998.45	2487.97	2468.57	2090.32	1423.64	1046.02	960.509	689.74	289.3	268.157	219.288	177.927
4.5405e+10	4.28772e+10	2.97545e+10	2.02903e+10	1.25178e+10	8.77333e+09	5.66466e+09	2.07322e+09	1.39757e+09	5.632e+08	4.16415e+08	1.69835e+08	1.43984e+08	9.85198e+07	8.46606e+07	5.54146e+07	3.481e+07	2.47735e+07	1.5326e+07	8.88298e+06	6.79932e+06	3.69078e+06	2.87003e+06	2.20499e+06	1.88279e+06	1.16702e+06	1.03793e+06	897587	645632	322196	210035	207275	180381	117342	84358	74139.2	54269.8	21395.2	17465.9	3952.34	3950.41	1810.76	1251.69	773.673	516.581	361.881	189.692	178.591	161.865	144.99
4.42102e+10	3.37042e+10	1.85944e+10	1.30819e+10	6.53577e+09	4.1362e+09	3.29774e+09	1.5156e+09	6.27654e+08	5.84025e+08	3.99391e+08	2.28721e+08	2.02339e+08	1.64061e+08	5.99491e+07	4.49867e+07	3.52715e+07	1.71404e+07	4.86941e+06	3.37961e+06	2.40829e+06	1.45789e+06	1.06194e+06	843302	646386	431275	230365	186103	170698	116650	95179.8	48827.4	39224.2	18163.5	9015.18	6596.34	4928.96	2527.7	1683.67	1216.62	746.503	545.997	222.707	175.105	138.162	116.946	107.034	68.0365	44.5667	41.2077
4.87493e+10	4.19616e+10	1.63155e+10	8.79191e+09	6.43982e+09	3.99428e+09	2.94861e+09	1.80566e+09	1.21758e+09	9.66076e+08	6.71802e+08	3.038e+08	1.83909e+08	1.19221e+08	1.00242e+08	7.14802e+07	3.4049e+07	1.31708e+07	1.20227e+07	8.96565e+06	4.28493e+06	2.55585e+06	2.36041e+06	1.50558e+06	1.01351e+06	904993	715916	586362	522759	494225	472433	317509	245574	98746.9	67672.4	46551.9	9378.88	6237.78	1861.06	1166.88	306.333	248.228	119.219	99.204	70.5753	56.7658	41.6022	32.9634	24.8396	20.5858
4.75565e+10	4.19799e+10	3.02016e+10	2.1062e+10	1.40508e+10	1.08636e+10	3.27309e+09	2.06885e+09	1.74283e+09	1.12473e+09	9.58487e+08	7.21906e+08	3.35462e+08	1.709e+08	8.40691e+07	6.52838e+07	4.07589e+07	2.14477e+07	1.55762e+07	9.79621e+06	8.24527e+06	2.75789e+06	824551	663066	508912	386486	291337	105413	86702.5	78110.6	77768.2	64372.1	28666.3	23037.9	7076.4	6335.52	4217.98	3097.29	2830.67	2789.96	1893.5	1799.35	1723.57	1723.57	1576.69	1343.72	1124.86	937.018	504.223	156.969
5.4469e+10	4.49337e+10	2.54819e+10	1.51141e+10	6.62831e+09	4.91379e+09	1.95719e+09	1.38794e+09	2.7275e+08	2.38241e+08	1.81753e+08	1.60692e+08	1.12803e+08	9.39313e+07	4.90755e+07	3.76411e+07	2.61417e+07	2.19074e+07	1.07234e+07	8.98656e+06	2.89524e+06	1.65974e+06	1.48612e+06	1.30571e+06	1.07418e+06	977148	816694	666989	498926	407788	276438	179357	117055	89092.9	52421.7	50369.5	37003.2	23923.5	9221.04	9181.53	2379.94	1770.78	1430.71	1132.52	930.904	345.392	292.915	172.229	157.06	135.68
4.25948e+10	4.16803e+10	1.75348e+10	9.37433e+09	4.89607e+09	1.65207e+09	1.43801e+09	1.06682e+09	4.05801e+08	2.64535e+08	2.23385e+08	1.27393e+08	1.17114e+08	6.72879e+07	2.5752e+07	2.47445e+07	2.12779e+07	1.04559e+07	1.00665e+07	6.79658e+06	4.50418e+06	2.70528e+06	1.42995e+06	751933	442714	341761	187163	98432.7	67245.2	49434.1	42520.3	16238.5	10588.9	7569.92	3492.75	3180.83	2504.42	2097.79	1724.42	1242.48	1195.8	1181.37	1151.93	1060.68	835.393	392.272	324.04	312.144	179.716	169.169
4.75849e+10	4.471e+10	2.97724e+10	1.28127e+10	1.08487e+10	6.02556e+09	4.2482e+09	2.67381e+09	1.09265e+09	7.74861e+08	4.08272e+08	3.00609e+08	1.65566e+08	5.04388e+07	3.30758e+07	1.88313e+07	1.4761e+07	9.59003e+06	4.65112e+06	3.41573e+06	2.47679e+06	1.41042e+06	1.21781e+06	658426	559699	415291	172723	139363	111047	55728	40801.4	20422	16423	8873.95	6864.82	3881.66	2750.93	2266.29	1793.32	1058.85	342.327	336.797	269.82	223.201	143.953	105.985	102.614	41.293	38.2025	24.7075
4.82126e+10	4.51244e+10	2.96748e+10	2.02236e+10	1.05457e+10	7.48106e+09	2.24512e+09	1.18409e+09	8.87348e+08	2.3139e+08	2.07687e+08	1.50897e+08	1.17536e+08	4.49644e+07	3.756e+07	2.53132e+07	1.58966e+07	1.32555e+07	1.06125e+07	4.82667e+06	2.82879e+06	2.20212e+06	1.98019e+06	1.52642e+06	986815	617848	454440	332795	135336	101380	84510.8	60178.5	25034.8	19238.9	18204.4	10509.1	7107.45	2591.77	1521.6	1521.6	1459.83	1407	945.172	545.131	492.343	416.384	273.713	199.443	103.236	55.3014
4.4505e+10	4.22045e+10	2.75497e+10	1.257e+10	6.50044e+09	5.59312e+09	4.24475e+09	2.65358e+09	2.22109e+09	1.60673e+09	5.04504e+08	3.94462e+08	2.57716e+08	1.30633e+08	1.18448e+08	6.96835e+07	6.321e+07	3.41402e+07	2.79183e+07	1.56037e+07	5.26739e+06	3.60565e+06	1.88046e+06	102868	59722.7	47995.9	7856.62	3889.77	3204.41	2199.71	2011.78	1994.3	1441.91	1224.95	755.213	755.213	477.88	464.222	390.845	289.042	219.196	176.391	108.258	87.5084	64.247	57.2388	57.2388	56.9353	39.9644	25.3391
5.24249e+10	4.07306e+10	2.75984e+10	1.45872e+10	1.25166e+10	9.28437e+09	5.22394e+09	3.51712e+09	2.76309e+09	1.99795e+09	1.05273e+09	3.58869e+08	1.86217e+08	1.78909e+08	1.49288e+08	1.42093e+08	1.23553e+08	4.7364e+07	3.40675e+07	2.49954e+07	2.14923e+07	1.22449e+07	5.2663e+06	4.41166e+06	4.2379e+06	3.70644e+06	3.13443e+06	2.43269e+06	1.37847e+06	856049	748922	612148	359999	157264	93407.9	78256.4	53720.1	49269	23986	20619	18975.9	12982.4	9230.66	2417.5	1694.03	1383.64	902.395	678.437	549.181	436.12
4.67516e+10	4.43097e+10	1.97716e+10	1.54357e+10	1.01227e+10	2.74044e+09	1.39284e+09	1.16368e+09	9.27326e+08	5.84276e+08	4.20577e+08	3.09748e+08	1.8778e+08	1.02111e+08	7.51893e+07	4.72392e+07	3.49337e+07	2.76039e+07	1.61776e+07	1.00178e+07	2.85898e+06	2.21512e+06	1.42137e+06	1.24357e+06	1.09853e+06	696539	598940	420121	335709	317157	241959	236474	88981.2	68666.8	35242.7	18254	15792.9	10108.7	9439.69	6584.21	1897.65	1410.76	1171.2	778.704	373.664	320.43	212.556	209.987	205.802	73.9578
4.75773e+10	4.32267e+10	3.02489e+10	1.79134e+10	1.1105e+10	7.61443e+09	4.38235e+09	2.94541e+09	2.03381e+09	1.04977e+09	3.9315e+08	1.42578e+08	9.00242e+07	5.07614e+07	2.63146e+07	2.26574e+07	1.84839e+07	1.13487e+07	7.01358e+06	5.2673e+06	4.6056e+06	3.52899e+06	1.4296e+06	853006	509411	379015	362886	118643	56421.4	41129.2	36585.3	32883	30614	22851.9	6582.91	5673.32	1262.65	967.553	851.706	747.22	520.971	191.053	132.423	82.1196	72.9838	63.7856	51.3427	26.9044	16.1681	9.85508
4.64411e+10	4.34767e+10	2.50287e+10	1.24153e+10	6.7678e+09	5.93788e+09	1.73642e+09	1.4895e+09	7.63385e+08	6.83721e+08	5.35544e+08	3.89453e+08	1.53037e+08	1.06981e+08	8.38219e+07	6.37581e+07	2.33932e+07	2.01791e+07	8.86201e+06	6.21492e+06	5.55581e+06	4.37762e+06	2.48314e+06	2.29369e+06	820320	661116	589868	205502	66997.6	57560	42252.4	41964.3	34451.7	25620.3	20169.2	15285.2	12307.6	9744.92	3526.77	2187.31	1210.78	1070.63	496.805	431.743	363.044	258.977	200.023	180.034	178.13	158.564
5.07295e+10	4.56875e+10	2.6898e+10	1.07319e+10	9.08967e+09	7.06858e+09	2.32324e+09	4.7838e+08	2.72228e+08	2.35322e+08	1.73701e+08	9.4595e+07	7.95794e+07	6.69295e+07	3.06737e+07	2.42297e+07	9.49131e+06	6.55106e+06	4.79753e+06	4.45693e+06	1.74547e+06	1.00369e+06	458303	309383	222258	194837	131231	119452	79108.3	70707.9	67692.7	43911.2	20713.3	15659.5	9360.52	6155.35	5275.69	1444.45	1348.39	1043.47	396.21	370.302	343.345	340.027	197.848	181.207	147.705	138.802	70.1811	70.1724
5.16127e+10	4.55656e+10	2.19735e+10	1.12517e+10	4.32886e+09	3.02579e+09	1.16523e+09	9.14641e+08	4.67798e+08	2.23699e+08	1.73287e+08	5.92116e+07	3.7019e+07	2.52165e+07	1.39823e+07	9.18343e+06	6.53059e+06	2.26218e+06	1.57302e+06	1.05473e+06	774598	488457	441446	374237	226722	198961	152085	105120	72909.6	48958.3	23238	8407.07	7365.84	6067.58	4977.8	4709.53	4709.53	4104.58	3207.23	1267.27	1000.72	444.636	301.912	163.892	150.897	121.323	99.3683	93.9506	93.4051	82.9625
4.88235e+10	4.72144e+10	2.55091e+10	1.76024e+10	1.45117e+10	5.82882e+09	5.11518e+09	3.77697e+09	2.72237e+09	1.12448e+09	7.79459e+08	7.22876e+08	4.05469e+08	2.99804e+08	1.87739e+08	1.59729e+08	1.41611e+08	1.23718e+08	1.08609e+08	5.49009e+07	4.13186e+07	5.2571e+06	3.86426e+06	3.25469e+06	1.78854e+06	1.25947e+06	840749	736420	572452	465803	405207	173258	132067	83637.6	53047.3	47244	27710.2	17582.4	14523.7	10059.8	8360.19	5160.45	4288.17	1590.46	1205.32	989.321	928.333	725.014	594.86	450.209
4.23374e+10	3.74153e+10	3.11137e+10	1.77916e+10	9.29e+09	5.98488e+09	4.1831e+09	3.16112e+09	1.3051e+09	1.02395e+09	7.86817e+08	5.92449e+08	3.4066e+08	9.58408e+07	7.61773e+07	5.68541e+07	4.96423e+07	3.91783e+07	2.70934e+07	9.20963e+06	8.24521e+06	7.26649e+06	4.87065e+06	3.33388e+06	1.91315e+06	924685	328176	263841	258548	188183	139186	107134	83218.9	30239.4	21689.3	14298.1	11761.2	11761.2	8607.75	4319.07	3846.68	2770.52	2735.01	1444.43	1328.65	737.902	368.699	348.344	320.355	134.343
5.31471e+10	4.58631e+10	2.37641e+10	1.17034e+10	8.84147e+09	3.46858e+09	2.02353e+09	1.44512e+09	8.5108e+08	3.84957e+08	2.98535e+08	6.25356e+07	5.64803e+07	4.87307e+07	3.16574e+07	2.52426e+07	1.19031e+07	1.02355e+07	7.42016e+06	5.8122e+06	2.72161e+06	1.55193e+06	1.0892e+06	925516	748640	689259	517983	381785	115059	98790.5	96154.6	87715.4	72735.5	57421.4	28617.7	22802.2	20672.2	15510.8	12651.4	10698.4	5439.48	4534.45	1418.04	1228.8	937.164	528.617	191.503	123.16	123.051	84.3261
4.75539e+10	4.40357e+10	2.81214e+10	2.17703e+10	9.66105e+09	3.77286e+09	1.57492e+09	1.2199e+09	4.34165e+08	2.27173e+08	1.6166e+08	1.39208e+08	8.1676e+07	5.87369e+07	3.45096e+07	2.03329e+07	8.09391e+06	6.61437e+06	2.85654e+06	1.56312e+06	1.42067e+06	1.00422e+06	493907	417811	223254	130840	78925.3	52220.8	42526.3	37531.1	19751.3	15477.2	12312.7	11351.4	1512.2	1247.5	1165.23	1165.23	962.989	526.169	360.277	276.446	162.956	138.248	123.556	50.8631	47.8261	19.5793	9.7083	7.78951
4.85426e+10	4.55096e+10	2.86186e+10	1.25877e+10	9.95425e+09	7.78254e+09	1.94296e+09	1.77004e+09	1.19869e+09	1.09004e+09	8.58496e+08	5.62109e+08	4.43419e+08	2.37374e+08	8.54308e+07	7.3522e+07	4.8185e+07	3.30649e+07	2.27471e+07	8.93082e+06	3.71167e+06	3.26098e+06	2.43974e+06	1.13443e+06	693313	612889	363453	282761	235362	220754	146645	137150	106905	49538.8	41274.1	29724.1	22893.4	21150.6	11616.3	8090.37	6223.83	5643.46	4617.71	3980.31	3334.09	3003.28	1926.44	1104.1	756.396	198.904
4.50761e+10	4.14555e+10	2.85118e+10	1.3194e+10	9.38657e+09	6.40726e+09	4.4136e+09	2.45824e+09	1.33964e+09	1.21912e+09	7.27187e+08	5.28183e+08	3.76338e+08	2.25424e+08	1.49937e+08	7.79307e+07	4.40501e+07	2.80724e+07	1.13801e+07	8.48309e+06	7.26729e+06	5.89047e+06	4.01358e+06	3.61983e+06	2.2088e+06	1.79549e+06	1.13819e+06	970329	942090	768412	451391	415227	141720	51778	36406.3	33426.4	30623.2	29642.9	24841.2	7485.93	3445.78	2857.59	2793.65	1392.37	1376.4	627.982	415.676	222.949	194.094	138.781
4.81166e+10	4.28987e+10	2.77358e+10	2.08611e+10	1.00595e+10	6.80465e+09	5.16201e+09	2.43524e+09	1.90725e+09	1.33271e+09	5.17998e+08	2.65502e+08	1.76533e+08	1.61788e+08	1.27835e+08	9.37952e+07	4.39427e+07	1.40146e+07	6.87636e+06	4.95495e+06	3.46647e+06	2.85095e+06	2.4238e+06	1.06858e+06	839566	712367	224561	167000	116521	68625.3	43891.5	42529.7	25707.1	15223.3	14947.7	10509.6	10089.6	9180.18	8211.95	6975.31	4680.65	4365.67	4254.28	2808.32	2706.95	1105.71	682.605	570.383	490.431	367.279
4.9509e+10	4.34189e+10	2.97112e+10	1.28045e+10	9.61112e+09	2.68779e+09	2.58081e+09	2.01468e+09	1.3311e+09	3.68408e+08	3.49023e+08	2.837e+08	1.16771e+08	9.93146e+07	7.1115e+07	6.09701e+07	2.80675e+07	2.06304e+07	1.71097e+07	1.32833e+07	8.60288e+06	5.03786e+06	3.94453e+06	3.64722e+06	1.74036e+06	1.03555e+06	502336	191848	157558	141182	133963	121003	73383.6	32594.3	8555.37	8478.79	8478.79	8174.56	4516.14	3748.59	3140.85	2813.32	1833.51	1233.73	722.518	416.69	354.147	264.832	196.074	119.857
4.84135e+10	4.32003e+10	2.63807e+10	1.5557e+10	9.83579e+09	6.11799e+09	3.54478e+09	2.10468e+09	1.24049e+09	7.79714e+08	4.69073e+08	2.99845e+08	1.93715e+08	1.23536e+08	8.09705e+07	5.90383e+07	4.10844e+07	2.61708e+07	1.90292e+07	1.20207e+07	8.4778e+06	4.74168e+06	2.9902e+06	2.04818e+06	1.44163e+06	1.03069e+06	736545	522040	338082	254574	189735	139897	79159.3	48307.3	31420.4	24998.2	18104.3	11961.8	8432.85	5922.87	3848.06	3064	2184.73	1483.11	1086.32	736.437	490.803	369.484	285.178	175.263
[truncated: 250 more columns]
