# Supplementary material for: A new imperialist competitive algorithm with spiral rising mechanism for solving path optimization problems
Source: PeerJ Comput Sci. 2022 Sep 7;8:e1075. doi: 10.7717/peerj-cs.1075 (PMC9575848; doi:10.7717/peerj-cs.1075)
Supplement: Supplemental Information 11 [file peerj-cs-08-1075-s011.zip › high dimensional optimization problems/300/F1/ICA.xlsx]

## Sheet: Sheet1
20.9515	20.9515	20.8992	20.8992	20.864	20.864	20.864	20.8516	20.8316	20.8041	20.7879	20.7682	20.7682	20.7569	20.7434	20.735	20.7205	20.7153	20.7153	20.7129	20.6984	20.6912	20.6741	20.6711	20.6547	20.6441	20.6303	20.625	20.6198	20.6177	20.5963	20.5914	20.5914	20.5845	20.5767	20.5718	20.5669	20.543	20.5366	20.5345	20.5319	20.5176	20.5109	20.5051	20.4938	20.4904	20.4904	20.4682	20.4561	20.4538
21.0168	21.0117	20.9973	20.988	20.9874	20.9321	20.9075	20.9075	20.8835	20.8723	20.8305	20.8103	20.7852	20.7793	20.7676	20.7516	20.7293	20.7205	20.7157	20.7106	20.6956	20.6654	20.6654	20.6654	20.6583	20.6475	20.6465	20.637	20.6269	20.6224	20.616	20.6138	20.6057	20.5901	20.574	20.5656	20.5656	20.5614	20.5455	20.5366	20.5357	20.5277	20.5198	20.5189	20.5162	20.5144	20.5034	20.4934	20.4852	20.4798
20.9945	20.9945	20.9635	20.9635	20.9635	20.9544	20.9544	20.9087	20.8701	20.8544	20.8004	20.7776	20.7233	20.7233	20.7127	20.7064	20.6919	20.6736	20.6632	20.6473	20.6473	20.6332	20.6292	20.6068	20.6066	20.6006	20.5936	20.5909	20.5661	20.5656	20.5494	20.5478	20.5465	20.5406	20.5378	20.5357	20.5324	20.5291	20.5212	20.5193	20.5164	20.5113	20.5005	20.4956	20.4898	20.4867	20.4686	20.4571	20.4469	20.432
20.9429	20.9429	20.94	20.94	20.94	20.9378	20.9276	20.8985	20.8985	20.8739	20.8409	20.8299	20.8132	20.803	20.7828	20.7717	20.7543	20.7401	20.7337	20.718	20.718	20.7128	20.7072	20.6988	20.6768	20.6768	20.6712	20.6644	20.6534	20.6387	20.6203	20.6038	20.5938	20.5887	20.5821	20.5772	20.5741	20.5714	20.5673	20.5603	20.5476	20.5456	20.5387	20.5272	20.5249	20.5223	20.5136	20.5048	20.4884	20.483
20.9406	20.9406	20.9406	20.9248	20.9248	20.9064	20.9011	20.8493	20.8493	20.8459	20.8162	20.8076	20.8076	20.7884	20.7623	20.7387	20.7089	20.6946	20.6854	20.6827	20.6592	20.6466	20.6337	20.6283	20.6211	20.6137	20.6122	20.6066	20.6024	20.5783	20.5715	20.5601	20.5546	20.542	20.5363	20.5128	20.5053	20.4991	20.4943	20.4898	20.4826	20.4751	20.4727	20.4681	20.4617	20.4532	20.4476	20.4448	20.4323	20.4319
20.9955	20.984	20.984	20.9449	20.9449	20.9449	20.8951	20.8951	20.8844	20.8512	20.8419	20.8146	20.7789	20.7391	20.7391	20.7183	20.7034	20.6999	20.6852	20.6747	20.6568	20.656	20.6368	20.6368	20.6368	20.6368	20.6343	20.6168	20.61	20.5963	20.5917	20.5821	20.5784	20.5749	20.5645	20.5598	20.5563	20.5539	20.5506	20.5474	20.5423	20.5371	20.5266	20.5266	20.5237	20.5237	20.5186	20.5186	20.5171	20.5126
21.0076	20.9996	20.9665	20.9665	20.9665	20.9355	20.933	20.933	20.9103	20.8663	20.8238	20.8163	20.7952	20.7866	20.777	20.7682	20.7518	20.7445	20.7391	20.7351	20.733	20.719	20.7138	20.7096	20.7004	20.6863	20.6863	20.6764	20.6655	20.6643	20.6554	20.6497	20.628	20.624	20.6185	20.6094	20.6065	20.5957	20.587	20.571	20.5597	20.5597	20.5551	20.5483	20.5404	20.5368	20.5283	20.5194	20.5139	20.5054
20.9777	20.9777	20.9285	20.9285	20.9273	20.9273	20.9235	20.875	20.8738	20.8618	20.835	20.7853	20.7853	20.7524	20.7477	20.74	20.7178	20.7134	20.7087	20.7087	20.6947	20.6742	20.6742	20.6613	20.6613	20.644	20.638	20.6373	20.6301	20.6193	20.6149	20.6074	20.6032	20.5956	20.578	20.5775	20.573	20.5603	20.5523	20.5451	20.5399	20.5387	20.5294	20.5253	20.522	20.5093	20.5035	20.4993	20.4943	20.4913
20.9812	20.9812	20.957	20.9514	20.9514	20.9476	20.9278	20.9013	20.8857	20.8098	20.8098	20.8005	20.7775	20.7775	20.7629	20.7513	20.7243	20.7061	20.7061	20.6888	20.6888	20.6888	20.6655	20.6467	20.6275	20.6264	20.6209	20.6077	20.6044	20.5961	20.5891	20.5878	20.5852	20.5817	20.5797	20.5723	20.5611	20.5564	20.547	20.544	20.5321	20.5256	20.5184	20.5144	20.5101	20.5078	20.497	20.4882	20.486	20.4842
20.9767	20.9767	20.9477	20.9477	20.91	20.91	20.8802	20.8705	20.8705	20.8354	20.8265	20.7739	20.7682	20.7682	20.7595	20.7296	20.7149	20.7108	20.7023	20.6877	20.6862	20.6767	20.6699	20.646	20.6242	20.609	20.609	20.609	20.6021	20.5932	20.5842	20.5711	20.5673	20.5649	20.5408	20.5408	20.5332	20.5289	20.5239	20.5128	20.5076	20.5045	20.5005	20.4987	20.4973	20.4955	20.4921	20.49	20.4859	20.4796
20.9767	20.9718	20.9554	20.926	20.9125	20.903	20.8692	20.8625	20.8529	20.8363	20.8086	20.7719	20.7611	20.7533	20.7435	20.7206	20.7018	20.6914	20.6914	20.6745	20.674	20.6682	20.6641	20.6507	20.6507	20.6424	20.6385	20.633	20.633	20.6246	20.6155	20.6046	20.5808	20.5794	20.5518	20.5518	20.5466	20.5452	20.5446	20.5319	20.5285	20.5087	20.5009	20.4982	20.4982	20.4931	20.4751	20.4751	20.4723	20.4684
20.9794	20.9794	20.9794	20.9794	20.9536	20.951	20.9216	20.9216	20.9072	20.8506	20.8177	20.8035	20.7746	20.7582	20.7519	20.7306	20.7303	20.7229	20.6909	20.6909	20.6769	20.6575	20.6575	20.6531	20.639	20.6276	20.6269	20.6214	20.619	20.6159	20.5926	20.5692	20.5574	20.5473	20.5303	20.5221	20.5216	20.5099	20.5037	20.4995	20.4852	20.4687	20.4557	20.4498	20.4431	20.4375	20.4301	20.4218	20.4185	20.4164
21.0114	21.0095	21.0053	21.0053	20.9879	20.971	20.971	20.9383	20.9383	20.8957	20.8869	20.8615	20.8212	20.8071	20.8071	20.8045	20.7942	20.7819	20.7681	20.7496	20.7466	20.7294	20.6984	20.6959	20.6845	20.6752	20.6628	20.6562	20.6396	20.6354	20.6338	20.6328	20.6279	20.62	20.6149	20.6089	20.6041	20.5961	20.5888	20.5784	20.5601	20.5469	20.5461	20.5343	20.5285	20.5194	20.5044	20.4992	20.4974	20.492
21.0118	20.9986	20.9706	20.9706	20.9706	20.9562	20.9122	20.9122	20.9022	20.8751	20.8435	20.8366	20.835	20.8103	20.7872	20.7802	20.7633	20.7488	20.7476	20.7299	20.723	20.6909	20.6865	20.6796	20.6743	20.6679	20.6642	20.6607	20.646	20.6273	20.627	20.6202	20.6033	20.5902	20.5755	20.5612	20.5538	20.5448	20.5436	20.5436	20.5432	20.5341	20.5135	20.4985	20.4956	20.4753	20.4679	20.4679	20.4586	20.4514
21.037	21.0315	21.0266	21.0041	20.9914	20.9683	20.9654	20.9512	20.9018	20.886	20.8486	20.8298	20.8238	20.8136	20.7816	20.7569	20.7509	20.7301	20.724	20.719	20.71	20.7073	20.705	20.6889	20.6659	20.6597	20.6567	20.649	20.643	20.6404	20.6376	20.6361	20.6265	20.6228	20.6143	20.6015	20.584	20.5731	20.5688	20.5613	20.5261	20.5146	20.5066	20.5032	20.4931	20.4834	20.4831	20.4823	20.4767	20.4747
20.9921	20.9921	20.9325	20.9201	20.8962	20.8962	20.8948	20.8769	20.8664	20.8346	20.8187	20.792	20.7595	20.7533	20.7233	20.7045	20.6999	20.6825	20.6625	20.6516	20.6439	20.6329	20.6204	20.6116	20.6019	20.5969	20.5935	20.5918	20.5779	20.5735	20.57	20.5544	20.5504	20.5408	20.5228	20.5188	20.5167	20.4944	20.4879	20.482	20.4773	20.4722	20.4663	20.4606	20.4565	20.4527	20.4455	20.435	20.4235	20.4204
20.9998	20.9998	20.9998	20.9985	20.9492	20.9374	20.9374	20.923	20.892	20.8388	20.8264	20.7998	20.7936	20.791	20.7684	20.7404	20.7351	20.7268	20.7222	20.7058	20.6998	20.6874	20.6874	20.6671	20.6671	20.6651	20.652	20.652	20.6515	20.6324	20.6146	20.6035	20.5748	20.5748	20.5693	20.5576	20.5544	20.5457	20.5361	20.5329	20.528	20.5208	20.5099	20.5021	20.4928	20.4902	20.4788	20.4654	20.4615	20.4567
20.996	20.9838	20.9838	20.9838	20.9838	20.9629	20.9446	20.9066	20.9042	20.8826	20.8664	20.8339	20.8272	20.7965	20.7874	20.7611	20.7447	20.726	20.726	20.724	20.7171	20.7062	20.7006	20.6921	20.6804	20.6697	20.6629	20.6588	20.6534	20.645	20.6365	20.6293	20.6191	20.6177	20.6063	20.5855	20.5836	20.5629	20.5479	20.5479	20.5423	20.5399	20.5392	20.5389	20.5313	20.5112	20.507	20.5004	20.4928	20.4845
20.9977	20.9977	20.9977	20.9482	20.9482	20.9238	20.9238	20.8939	20.8939	20.8503	20.8421	20.8131	20.8073	20.7934	20.7853	20.7704	20.748	20.7437	20.7377	20.7304	20.7198	20.7159	20.7098	20.7055	20.6816	20.6792	20.6781	20.668	20.6548	20.647	20.6441	20.633	20.626	20.6192	20.6086	20.6048	20.6002	20.5933	20.5821	20.5817	20.5723	20.5671	20.5638	20.5532	20.552	20.5455	20.53	20.5295	20.5203	20.5134
20.9928	20.9791	20.9424	20.9414	20.9414	20.9083	20.8928	20.8854	20.8568	20.8324	20.8114	20.7909	20.7683	20.7357	20.7357	20.7357	20.706	20.706	20.706	20.702	20.6989	20.6788	20.671	20.6554	20.6392	20.6362	20.618	20.618	20.6016	20.5902	20.5795	20.5795	20.5795	20.5503	20.5503	20.538	20.5353	20.5238	20.5142	20.5095	20.4977	20.4871	20.4651	20.4556	20.4476	20.4362	20.425	20.4139	20.4077	20.3965
20.9471	20.9149	20.9149	20.9149	20.8866	20.8866	20.8254	20.8073	20.7955	20.7771	20.7611	20.7224	20.7093	20.6873	20.6656	20.6656	20.662	20.6463	20.6331	20.6287	20.6191	20.6113	20.6065	20.5941	20.5887	20.5711	20.5536	20.5442	20.5389	20.5358	20.5252	20.5059	20.5059	20.4974	20.4948	20.4939	20.4922	20.4899	20.4886	20.4818	20.4648	20.4604	20.4529	20.4427	20.4309	20.4309	20.4242	20.416	20.4081	20.4045
20.9794	20.9794	20.9794	20.9747	20.96	20.9466	20.9216	20.9216	20.9193	20.8908	20.8191	20.8183	20.7914	20.7854	20.7572	20.7414	20.7319	20.722	20.6987	20.6853	20.6766	20.6685	20.6665	20.6594	20.6554	20.6454	20.6405	20.6303	20.622	20.622	20.613	20.6115	20.5976	20.586	20.5717	20.5539	20.5485	20.5366	20.5284	20.5235	20.5213	20.5162	20.5103	20.5079	20.5061	20.4982	20.4945	20.4872	20.4791	20.4703
20.9169	20.9169	20.9169	20.9169	20.8974	20.8974	20.8628	20.8291	20.8215	20.8036	20.7677	20.7529	20.7301	20.7301	20.7184	20.712	20.6804	20.6783	20.6706	20.6666	20.6407	20.6406	20.6232	20.6128	20.6001	20.5937	20.587	20.5739	20.5737	20.5596	20.5554	20.5398	20.5276	20.4924	20.4892	20.4806	20.4709	20.4544	20.4544	20.4501	20.4423	20.4316	20.4316	20.4295	20.4251	20.4173	20.4055	20.4005	20.3984	20.3932
20.9759	20.9759	20.9759	20.9379	20.9179	20.9179	20.8988	20.8988	20.8386	20.8386	20.8214	20.8084	20.7683	20.7683	20.7457	20.7366	20.7305	20.7026	20.7026	20.6859	20.685	20.6787	20.6606	20.6552	20.6418	20.6418	20.6279	20.6274	20.6177	20.605	20.5892	20.5892	20.5892	20.5748	20.5696	20.5542	20.5457	20.5448	20.5336	20.5313	20.5263	20.5251	20.5179	20.5001	20.4925	20.4819	20.4819	20.4802	20.4457	20.4457
21.0023	20.9612	20.9612	20.9612	20.9612	20.9608	20.9235	20.8482	20.8395	20.8395	20.8342	20.8056	20.8016	20.7905	20.7548	20.7342	20.7246	20.7213	20.7097	20.6985	20.6883	20.6883	20.6877	20.6812	20.6628	20.6615	20.6562	20.6414	20.6214	20.6214	20.6214	20.6189	20.6121	20.6046	20.5827	20.5601	20.553	20.5402	20.5282	20.5223	20.5128	20.5036	20.5001	20.4974	20.4898	20.4673	20.4673	20.4657	20.4657	20.4614
20.9944	20.9616	20.9616	20.9616	20.9557	20.9214	20.9205	20.9036	20.8754	20.8697	20.8299	20.8191	20.8062	20.8002	20.7723	20.7624	20.7418	20.7313	20.72	20.7073	20.6986	20.6824	20.675	20.6713	20.6672	20.6493	20.6415	20.6411	20.6353	20.6317	20.6266	20.6159	20.6105	20.6043	20.5954	20.5725	20.5682	20.559	20.5575	20.5479	20.5391	20.5262	20.512	20.4992	20.4856	20.4792	20.4719	20.4562	20.4492	20.4413
20.939	20.939	20.9371	20.9371	20.9371	20.8982	20.875	20.875	20.8426	20.8104	20.7864	20.7624	20.7262	20.7244	20.7195	20.7051	20.6779	20.6563	20.647	20.647	20.647	20.647	20.6336	20.6271	20.6158	20.6019	20.5935	20.5846	20.5812	20.5767	20.5548	20.5487	20.5401	20.5295	20.5197	20.5172	20.5129	20.5041	20.4968	20.4907	20.4889	20.484	20.4814	20.4782	20.4767	20.4708	20.4622	20.4499	20.4414	20.423
20.9489	20.9489	20.9489	20.9489	20.8944	20.8944	20.8663	20.8407	20.8057	20.7901	20.7764	20.7167	20.7117	20.7029	20.6932	20.6725	20.6725	20.641	20.6297	20.6039	20.5904	20.5776	20.5578	20.5423	20.518	20.5085	20.5031	20.499	20.4896	20.4879	20.4809	20.4732	20.4726	20.468	20.4634	20.4627	20.456	20.4508	20.4429	20.434	20.4305	20.424	20.4214	20.415	20.4029	20.399	20.3891	20.3841	20.3824	20.3679
20.9525	20.9525	20.9498	20.9498	20.9211	20.9211	20.8991	20.8823	20.8734	20.8546	20.8471	20.8221	20.8221	20.7884	20.7835	20.7451	20.7451	20.7409	20.7242	20.7136	20.7032	20.6946	20.6773	20.6588	20.6543	20.6419	20.6279	20.6141	20.6119	20.6119	20.6071	20.6039	20.5996	20.5901	20.5759	20.5691	20.5527	20.5327	20.522	20.5116	20.4819	20.4698	20.4626	20.4551	20.4498	20.4444	20.4323	20.4152	20.4071	20.4026
20.9755	20.9734	20.9734	20.9734	20.9196	20.9096	20.9096	20.8966	20.8883	20.8685	20.8413	20.8068	20.7808	20.763	20.7571	20.7439	20.7313	20.7313	20.7271	20.7221	20.6984	20.6984	20.6984	20.6873	20.6814	20.6751	20.6435	20.6429	20.6429	20.6365	20.6296	20.6296	20.6127	20.609	20.6015	20.5962	20.591	20.5866	20.5561	20.5522	20.5429	20.5306	20.5143	20.5124	20.5	20.492	20.4813	20.4688	20.4603	20.4589
20.9804	20.9742	20.9612	20.9536	20.9389	20.9264	20.9083	20.8888	20.8724	20.8467	20.8223	20.7984	20.7807	20.7676	20.7531	20.7378	20.723	20.7117	20.7031	20.6934	20.6845	20.6742	20.6652	20.6553	20.6446	20.6365	20.629	20.6226	20.6145	20.6071	20.5981	20.5905	20.5823	20.5735	20.5632	20.5544	20.5489	20.5396	20.5317	20.5258	20.5169	20.5091	20.5015	20.4953	20.4893	20.4822	20.474	20.4666	20.4591	20.4532
[truncated: 250 more columns]
