# Supplementary material for: A new imperialist competitive algorithm with spiral rising mechanism for solving path optimization problems
Source: PeerJ Comput Sci. 2022 Sep 7;8:e1075. doi: 10.7717/peerj-cs.1075 (PMC9575848; doi:10.7717/peerj-cs.1075)
Supplement: Supplemental Information 11 [file peerj-cs-08-1075-s011.zip › high dimensional optimization problems/300/F1/PSO.xlsx]

## Sheet: Sheet1
20.9856	20.5713	19.773	18.6958	17.4935	17.2349	17.2349	17.0082	16.7032	16.6361	16.5096	16.4702	16.4702	16.4702	16.4702	16.4702	16.4702	16.4702	16.4615	16.4615	16.4615	16.4513	16.4513	16.4513	16.3232	16.2368	16.1579	16.0999	16.0999	16.0999	16.0999	16.0999	16.0999	16.0396	15.9022	15.9022	15.8934	15.892	15.8	15.617	15.6119	15.5115	15.4058	15.4029	15.4029	15.4029	15.4029	15.3712	15.3112	15.206
21.0234	20.5701	19.869	18.709	17.717	17.1693	17.1693	17.0359	17.0359	17.0059	17.0059	16.941	16.941	16.941	16.941	16.941	16.9156	16.7643	16.6413	16.6223	16.6223	16.6223	16.6205	16.5729	16.3599	16.3599	16.3599	16.3599	16.3524	16.3259	16.3181	16.1114	16.1114	16.1114	16.1114	16.1114	16.0342	15.9966	15.9966	15.9966	15.9392	15.9376	15.937	15.8991	15.8687	15.8181	15.6568	15.5533	15.5371	15.5371
21.0674	20.6253	19.7762	18.6186	17.3618	17.0924	17.0924	16.6448	16.5869	16.5576	16.4094	16.4094	16.4094	16.3143	16.2764	16.1744	16.1744	16.1685	16.1558	16.0947	16.0947	16.0947	16.0799	16.0361	15.8558	15.8558	15.8558	15.8558	15.8558	15.8558	15.8558	15.8558	15.8277	15.7391	15.6347	15.6347	15.6347	15.6288	15.6288	15.5478	15.478	15.478	15.478	15.478	15.4425	15.3396	15.2897	15.2165	15.2165	15.2165
21.0367	20.6328	19.8642	18.7284	17.5511	17.0412	17.0412	16.9491	16.891	16.5971	16.5971	16.5971	16.5971	16.5971	16.5971	16.5971	16.5971	16.5971	16.5971	16.5737	16.5039	16.5007	16.2157	16.2157	16.2157	16.2157	16.2157	16.2157	16.2157	16.2157	16.0967	16.0488	16.0488	16.0488	16.0488	15.9993	15.994	15.994	15.9618	15.8918	15.7541	15.6776	15.6776	15.6634	15.6634	15.6144	15.5145	15.4791	15.4575	15.4575
21.0158	20.5794	19.8008	18.6415	17.3323	16.9602	16.9602	16.796	16.5023	16.4102	16.4102	16.3875	16.3875	16.3089	16.3089	16.3089	16.3089	16.3002	16.219	16.1712	16.1712	16.1712	16.1456	16.0754	16.0112	15.9475	15.9475	15.93	15.8018	15.8013	15.7231	15.6665	15.6321	15.6321	15.6321	15.6321	15.6225	15.5757	15.563	15.3874	15.3874	15.3874	15.3444	15.3444	15.3444	15.3444	15.2694	15.1653	15.1653	15.1653
21.0606	20.5323	19.8145	18.5919	17.3731	16.9872	16.9872	16.8315	16.745	16.64	16.4122	16.3504	16.3504	16.3504	16.3504	16.3504	16.3504	16.3418	16.3418	16.2033	16.1258	16.1258	15.9877	15.9877	15.9877	15.9877	15.9877	15.9877	15.9877	15.9877	15.9877	15.9877	15.9877	15.9877	15.9877	15.9877	15.9389	15.8308	15.8308	15.7066	15.6949	15.6313	15.6313	15.6108	15.6108	15.6108	15.6108	15.6108	15.4554	15.4554
21.0101	20.5595	19.8393	18.6678	17.5574	17.3678	16.9387	16.8015	16.8015	16.7317	16.4121	16.4121	16.4121	16.4121	16.3985	16.3257	16.3257	16.3257	16.3257	16.3257	16.3257	16.3257	16.3257	16.3257	16.3257	16.3257	16.3257	16.3257	16.3257	16.3257	16.3009	16.28	16.1669	16.1669	16.1322	16.0517	16.0342	15.9714	15.9255	15.9255	15.9255	15.9255	15.88	15.6586	15.6464	15.6464	15.5677	15.5677	15.5677	15.5677
21.0238	20.5684	19.7582	18.7282	17.6592	17.1833	17.1833	17.0163	16.9379	16.7559	16.7559	16.7559	16.7559	16.7559	16.7559	16.7559	16.7559	16.7263	16.6777	16.5907	16.5813	16.4766	16.4556	16.4556	16.4556	16.4556	16.3837	16.3251	16.3251	16.3098	16.3098	16.3098	16.3098	16.2789	16.1947	16.1779	16.1595	16.1236	16.0272	16.0272	16.0272	16.0272	16.0272	15.9455	15.8149	15.8149	15.814	15.814	15.814	15.8006
21.0551	20.5683	19.8469	18.6624	17.3366	16.8596	16.8596	16.3868	16.0417	15.9783	15.9576	15.5897	15.5897	15.5897	15.5897	15.5897	15.5897	15.5897	15.5897	15.5897	15.5897	15.5897	15.5897	15.5897	15.5897	15.5897	15.5577	15.5553	15.5553	15.4302	15.4302	15.3445	15.3099	15.2976	15.2677	15.2677	15.2586	15.2075	15.1697	15.1697	15.1155	15.1155	15.1155	14.9921	14.8923	14.8222	14.8074	14.785	14.6625	14.6625
21.034	20.5743	19.8162	18.6007	17.3829	17.0206	17.0206	16.8005	16.5185	16.4063	16.3367	16.2444	16.2444	16.2444	16.2444	16.2444	16.2444	16.2444	16.1187	16.1187	16.1187	16.1187	15.9119	15.9119	15.9119	15.9119	15.9119	15.9119	15.9119	15.9119	15.9119	15.8781	15.8725	15.8725	15.8725	15.8725	15.8254	15.757	15.7127	15.6217	15.6217	15.6217	15.6217	15.6217	15.5639	15.4913	15.3769	15.3769	15.3769	15.3769
21.0588	20.6404	19.7896	18.7324	17.6688	17.0817	17.0817	16.8946	16.8479	16.4991	16.3953	16.3953	16.3953	16.3953	16.3953	16.3183	16.3183	16.3183	16.3183	16.3183	16.2729	16.2729	16.2729	16.2729	16.2729	16.2724	16.2283	16.1638	16.1563	16.1534	15.9795	15.9795	15.9795	15.942	15.5378	15.5378	15.5378	15.5042	15.5042	15.5042	15.4532	15.4532	15.4532	15.3858	15.3858	15.3858	15.2784	15.2493	15.2493	15.2493
21.0719	20.6266	19.916	18.7136	17.6779	17.099	17.099	16.8776	16.684	16.6051	16.4368	16.4368	16.4368	16.3714	16.3714	16.3714	16.371	16.3597	16.2827	16.2276	15.9764	15.9764	15.9764	15.9764	15.9764	15.9764	15.9764	15.9764	15.9764	15.9764	15.9764	15.9506	15.9506	15.9506	15.9506	15.9506	15.9506	15.9013	15.9013	15.9013	15.8489	15.831	15.821	15.821	15.8105	15.8105	15.7667	15.6774	15.6195	15.4774
20.9855	20.5671	19.7845	18.598	17.2636	16.8136	16.8136	16.6034	16.5529	16.2502	16.2502	16.2502	16.2292	15.9842	15.9842	15.9842	15.9842	15.9842	15.9842	15.9842	15.9842	15.9721	15.8654	15.8654	15.8654	15.7142	15.6871	15.6592	15.6258	15.6258	15.6189	15.5917	15.3817	15.3261	15.2779	15.2779	15.2779	15.2779	15.2779	15.2779	15.2165	15.1599	15.0741	15.0314	15.0314	15.0314	15.0314	15.0314	14.8785	14.8342
21.0617	20.6016	19.8364	18.7074	17.5281	16.8951	16.8951	16.6766	16.5375	16.3774	16.1666	16.1666	16.1666	16.1666	16.1666	16.1666	16.1666	16.1666	16.1631	15.9113	15.9113	15.9113	15.9113	15.9113	15.9113	15.9113	15.9113	15.9113	15.9113	15.8194	15.7883	15.6009	15.6009	15.4991	15.3782	15.3782	15.3782	15.3782	15.3782	15.3041	15.3041	15.3	15.3	15.2898	15.2655	15.2655	15.2655	15.2655	15.2655	15.2655
21.0313	20.6062	19.677	18.7004	17.4875	16.7796	16.7796	16.7115	16.6558	16.4993	16.4993	16.4993	16.356	16.356	16.1231	16.1231	16.1231	16.1231	16.1231	16.1231	16.1231	16.1231	16.1231	16.1024	16.1024	16.1024	16.1024	16.046	15.9502	15.9498	15.9498	15.9498	15.9498	15.9364	15.6903	15.6903	15.6776	15.6776	15.6776	15.6776	15.6776	15.6776	15.5929	15.5039	15.3673	15.3673	15.3549	15.1888	15.1456	15.1456
21.0154	20.5521	19.8628	18.8272	17.7906	17.3443	17.3443	17.1293	17.0065	16.7874	16.7874	16.7674	16.6866	16.5997	16.5693	16.3273	16.3273	16.3273	16.3273	16.3273	16.3273	16.3273	16.3273	16.3273	16.3273	16.3273	16.3273	16.3273	16.3273	16.3273	16.2789	16.2506	16.1504	15.9314	15.9314	15.9043	15.9043	15.7911	15.7911	15.7911	15.7566	15.7566	15.7566	15.686	15.686	15.686	15.686	15.686	15.686	15.686
20.9918	20.5608	19.7565	18.5171	17.2855	16.9079	16.9079	16.9079	16.6913	16.6367	16.505	16.505	16.3536	16.3096	16.2564	16.0837	16.0837	16.0837	16.0837	16.0837	16.0036	16.0036	15.9726	15.8942	15.7091	15.7091	15.7091	15.7091	15.7091	15.7091	15.6899	15.5683	15.5683	15.5683	15.531	15.5105	15.5105	15.5105	15.5105	15.4722	15.3514	15.3479	15.3479	15.3479	15.2651	15.129	15.129	15.129	15.0359	15.0359
21.0384	20.6096	19.7821	18.6485	17.5053	17.1053	16.9909	16.8448	16.7702	16.5764	16.5764	16.5764	16.5764	16.5764	16.5764	16.5764	16.5764	16.5764	16.5764	16.5764	16.4664	16.4664	16.4664	16.4664	16.2007	16.2007	16.2007	16.1472	16.1377	16.0512	15.978	15.9638	15.9638	15.9638	15.8424	15.8424	15.8277	15.8277	15.8277	15.7499	15.7499	15.7499	15.6395	15.6395	15.6395	15.6334	15.5386	15.5051	15.5051	15.5051
21.0631	20.5912	19.8136	18.7579	17.719	17.2735	17.2735	17.1291	17.0156	16.8303	16.8303	16.8303	16.8071	16.77	16.6016	16.5821	16.5493	16.5493	16.5388	16.3564	16.3058	16.3058	16.3058	16.3058	16.3058	16.3058	16.2116	16.1371	16.042	15.9945	15.931	15.931	15.8462	15.8462	15.8462	15.8462	15.8462	15.8226	15.8226	15.8195	15.6836	15.5924	15.5851	15.5066	15.3814	15.3814	15.3814	15.3814	15.3814	15.3814
21.0664	20.5804	19.7672	18.5833	17.6269	17.0395	17.0395	16.9036	16.9036	16.9036	16.878	16.7268	16.6266	16.5733	16.4724	16.4529	16.4346	16.3726	16.2829	16.2295	16.1496	16.1496	16.1496	16.1496	16.1141	16.1141	16.0174	15.9974	15.9974	15.9044	15.8077	15.6584	15.6584	15.6584	15.6288	15.6288	15.6288	15.6288	15.5467	15.4878	15.4585	15.4111	15.4111	15.4111	15.3775	15.3483	15.3306	15.3093	15.2069	15.2069
21.0154	20.6358	19.7771	18.777	17.5139	17.1849	17.1849	16.8775	16.7457	16.5704	16.5704	16.5704	16.5704	16.5703	16.5703	16.5703	16.5703	16.5703	16.5703	16.5703	16.5703	16.5703	16.5661	16.4093	16.3333	16.2832	16.2832	16.2832	16.234	16.0502	15.8946	15.7666	15.7593	15.7593	15.7593	15.7593	15.7168	15.7168	15.701	15.6599	15.6599	15.4748	15.4748	15.4748	15.3602	15.3602	15.3049	15.2326	15.1448	15.0284
21.0679	20.5864	19.8288	18.7715	17.4941	16.9989	16.9989	16.7251	16.6873	16.5006	16.5006	16.431	16.431	16.4306	16.4306	16.4306	16.3142	16.2818	16.2738	16.1856	16.1346	15.9914	15.9246	15.8809	15.7448	15.4635	15.4635	15.4635	15.4635	15.4635	15.4635	15.4635	15.4635	15.4635	15.4635	15.4635	15.4635	15.4635	15.4158	15.4158	15.4158	15.2664	15.2664	15.2664	15.2498	15.2498	15.2498	15.1507	15.1507	15.1507
21.0198	20.5465	19.766	18.7068	17.6332	17.0642	17.0642	16.9558	16.713	16.6158	16.4828	16.401	16.401	16.401	16.401	16.401	16.376	16.3415	16.3415	16.3312	16.2858	16.2858	16.2858	16.2359	16.2359	16.0614	16.0614	16.0418	15.9933	15.8129	15.7868	15.6676	15.6676	15.6676	15.6676	15.5776	15.5776	15.5776	15.5776	15.4868	15.3531	15.3332	15.3301	15.3301	15.3301	15.3301	15.1481	14.972	14.9346	14.8915
20.9925	20.5791	19.7477	18.7062	17.2636	16.854	16.854	16.5711	16.5445	16.1864	16.1864	16.1864	16.1864	15.9356	15.9187	15.6557	15.5911	15.5911	15.5911	15.5911	15.5911	15.5835	15.576	15.576	15.576	15.568	15.4929	15.1915	15.091	15.091	15.091	15.091	15.091	15.091	15.0853	14.9163	14.6789	14.6789	14.6378	14.6378	14.6378	14.6378	14.6378	14.6378	14.5076	14.5076	14.5076	14.5076	14.5076	14.5076
21.0526	20.6169	19.8952	18.7294	17.5689	17.2818	17.2818	17.1429	17.0024	16.8522	16.7463	16.7463	16.7463	16.7463	16.7062	16.5406	16.5406	16.5406	16.5406	16.5406	16.4663	16.4663	16.4663	16.4495	16.2321	16.2321	16.2321	16.0306	16.0306	16.0306	16.0194	16.0194	16.0194	15.9269	15.7834	15.7834	15.7834	15.7834	15.7834	15.7834	15.7834	15.7834	15.7712	15.5952	15.543	15.5028	15.5028	15.5028	15.4461	15.4461
21.0047	20.568	19.6319	18.59	17.4565	17.0591	17.0591	16.9528	16.7171	16.4368	16.4368	16.3782	16.3782	16.3782	16.3625	16.2646	16.2646	16.2646	16.2646	16.1749	16.0353	15.9734	15.9322	15.9322	15.9322	15.9322	15.8811	15.8811	15.8674	15.714	15.714	15.714	15.6417	15.6417	15.6359	15.4301	15.4062	15.4062	15.4062	15.4062	15.4062	15.3789	15.3731	15.3731	15.3728	15.3728	15.3148	15.162	15.162	15.162
21.0231	20.5922	19.8326	18.7674	17.5275	17.1759	17.1759	17.0765	16.8841	16.7955	16.7274	16.6866	16.6221	16.514	16.514	16.4787	16.4787	16.4787	16.4787	16.4787	16.4006	16.2841	16.2841	15.9894	15.9894	15.9894	15.9894	15.9894	15.9894	15.9894	15.9894	15.9894	15.9894	15.9831	15.943	15.9352	15.8573	15.8573	15.7775	15.7775	15.7775	15.7775	15.7047	15.5514	15.5514	15.5514	15.5514	15.5514	15.5514	15.5253
20.9521	20.5571	19.8238	18.6759	17.6329	17.2297	17.2297	17.1221	17.1109	16.8312	16.7688	16.6198	16.5925	16.4646	16.4646	16.4646	16.4646	16.462	16.2929	16.2929	16.2929	16.2929	16.2505	15.982	15.982	15.982	15.916	15.878	15.7956	15.7956	15.7727	15.6609	15.4814	15.4814	15.4814	15.4738	15.4738	15.4738	15.4738	15.4209	15.3421	15.2688	15.2688	15.2688	15.2688	15.2688	15.183	15.183	15.183	15.183
21.0246	20.5319	19.7006	18.6636	17.5201	17.0639	17.0639	16.9949	16.7527	16.6545	16.6545	16.6133	16.6133	16.6133	16.5516	16.5019	16.4276	16.3766	16.3766	16.3606	16.3606	16.3606	16.3606	16.3526	16.2466	16.2402	16.0951	16.0879	16.0879	16.0839	16.0109	15.938	15.9019	15.7138	15.7138	15.7138	15.6089	15.4636	15.3415	15.3415	15.3131	15.3131	15.3131	15.2865	15.2738	15.2738	15.2738	15.2738	15.1992	15.1661
21.0327	20.5519	19.8601	18.791	17.552	17.1842	17.1842	17.007	16.8151	16.7197	16.7197	16.7197	16.7197	16.7197	16.7197	16.7197	16.7188	16.6087	16.3944	16.3944	16.3944	16.3944	16.323	16.2915	16.2915	16.2716	16.2566	16.1958	16.1408	15.9088	15.7568	15.7389	15.7242	15.6902	15.5922	15.5852	15.483	15.3815	15.3639	15.324	15.1903	15.1578	15.106	15.0987	15.0987	14.9588	14.8259	14.8259	14.8259	14.8259
21.0294	20.5828	19.8003	18.687	17.516	17.0784	17.0603	16.8792	16.7467	16.5949	16.5309	16.4888	16.4684	16.4287	16.4029	16.359	16.3471	16.3302	16.2978	16.2603	16.2216	16.2063	16.1708	16.1331	16.0795	16.0514	16.0249	15.9895	15.9653	15.9238	15.8844	15.8359	15.8052	15.7738	15.7175	15.6947	15.6661	15.6367	15.6111	15.571	15.5312	15.4995	15.4782	15.4374	15.4006	15.3773	15.3312	15.2908	15.2548	15.2373
[truncated: 250 more columns]
