# Supplementary material for: A new imperialist competitive algorithm with spiral rising mechanism for solving path optimization problems
Source: PeerJ Comput Sci. 2022 Sep 7;8:e1075. doi: 10.7717/peerj-cs.1075 (PMC9575848; doi:10.7717/peerj-cs.1075)
Supplement: Supplemental Information 11 [file peerj-cs-08-1075-s011.zip › high dimensional optimization problems/300/F1/SRICA.xlsx]

## Sheet: Sheet1
12.3757	6.51419	3.00689	0.310529	0.0711604	0.0116271	0.0039026	0.00107776	0.000433957	1.22004e-05	4.05054e-06	9.34864e-07	6.14171e-07	2.63598e-07	1.9187e-08	3.15503e-09	8.01781e-10	1.21791e-10	1.64464e-11	4.03677e-12	4.94715e-13	4.35207e-14	7.99361e-15	4.44089e-15	8.88178e-16	8.88178e-16	8.88178e-16	8.88178e-16	8.88178e-16	8.88178e-16	8.88178e-16	8.88178e-16	8.88178e-16	8.88178e-16	8.88178e-16	8.88178e-16	8.88178e-16	8.88178e-16	8.88178e-16	8.88178e-16	8.88178e-16	8.88178e-16	8.88178e-16	8.88178e-16	8.88178e-16	8.88178e-16	8.88178e-16	8.88178e-16	8.88178e-16	8.88178e-16
15.1588	3.3804	1.17316	0.0921	0.0134741	0.00285401	0.000398526	4.35783e-05	4.06005e-06	5.22954e-07	6.48642e-08	1.37738e-09	1.23635e-10	1.33555e-11	1.69909e-12	7.04325e-13	1.50102e-13	1.5099e-14	4.44089e-15	4.44089e-15	8.88178e-16	8.88178e-16	8.88178e-16	8.88178e-16	8.88178e-16	8.88178e-16	8.88178e-16	8.88178e-16	8.88178e-16	8.88178e-16	8.88178e-16	8.88178e-16	8.88178e-16	8.88178e-16	8.88178e-16	8.88178e-16	8.88178e-16	8.88178e-16	8.88178e-16	8.88178e-16	8.88178e-16	8.88178e-16	8.88178e-16	8.88178e-16	8.88178e-16	8.88178e-16	8.88178e-16	8.88178e-16	8.88178e-16	8.88178e-16
6.79028	3.21831	0.270971	0.0952068	0.0117709	0.00282806	0.00134286	0.000337189	0.000104167	1.91456e-05	1.39272e-06	1.98359e-07	2.62466e-08	8.75262e-09	2.88861e-10	7.93756e-11	2.43094e-12	8.96172e-13	1.96287e-13	3.28626e-14	4.44089e-15	8.88178e-16	8.88178e-16	8.88178e-16	8.88178e-16	8.88178e-16	8.88178e-16	8.88178e-16	8.88178e-16	8.88178e-16	8.88178e-16	8.88178e-16	8.88178e-16	8.88178e-16	8.88178e-16	8.88178e-16	8.88178e-16	8.88178e-16	8.88178e-16	8.88178e-16	8.88178e-16	8.88178e-16	8.88178e-16	8.88178e-16	8.88178e-16	8.88178e-16	8.88178e-16	8.88178e-16	8.88178e-16	8.88178e-16
5.58165	0.848239	0.258755	0.0136562	0.00757589	0.0015918	0.000390023	6.17118e-06	1.16901e-06	1.03904e-06	3.19672e-07	7.5368e-08	2.83083e-08	2.14426e-08	8.05645e-09	1.48524e-09	4.53833e-11	7.06368e-12	4.94715e-13	8.26006e-14	3.9968e-14	4.44089e-15	4.44089e-15	4.44089e-15	4.44089e-15	4.44089e-15	8.88178e-16	8.88178e-16	8.88178e-16	8.88178e-16	8.88178e-16	8.88178e-16	8.88178e-16	8.88178e-16	8.88178e-16	8.88178e-16	8.88178e-16	8.88178e-16	8.88178e-16	8.88178e-16	8.88178e-16	8.88178e-16	8.88178e-16	8.88178e-16	8.88178e-16	8.88178e-16	8.88178e-16	8.88178e-16	8.88178e-16	8.88178e-16
14.4826	4.28715	1.65259	0.163425	0.0410972	0.00533062	0.00229244	0.000112007	2.37858e-05	1.50858e-05	2.25956e-06	2.63688e-07	3.90295e-08	1.27104e-08	1.79616e-09	1.05367e-10	2.09344e-12	6.83009e-13	1.74971e-13	3.64153e-14	2.57572e-14	7.99361e-15	4.44089e-15	4.44089e-15	4.44089e-15	4.44089e-15	8.88178e-16	8.88178e-16	8.88178e-16	8.88178e-16	8.88178e-16	8.88178e-16	8.88178e-16	8.88178e-16	8.88178e-16	8.88178e-16	8.88178e-16	8.88178e-16	8.88178e-16	8.88178e-16	8.88178e-16	8.88178e-16	8.88178e-16	8.88178e-16	8.88178e-16	8.88178e-16	8.88178e-16	8.88178e-16	8.88178e-16	8.88178e-16
6.78781	1.23788	0.336468	0.0488131	0.00464623	0.000378982	8.7559e-05	1.43469e-05	4.07226e-06	2.91579e-07	4.0486e-08	4.45353e-09	1.10967e-09	5.48313e-10	4.07526e-10	2.90798e-11	2.16449e-12	8.25118e-13	1.6076e-13	1.5099e-14	4.44089e-15	4.44089e-15	8.88178e-16	8.88178e-16	8.88178e-16	8.88178e-16	8.88178e-16	8.88178e-16	8.88178e-16	8.88178e-16	8.88178e-16	8.88178e-16	8.88178e-16	8.88178e-16	8.88178e-16	8.88178e-16	8.88178e-16	8.88178e-16	8.88178e-16	8.88178e-16	8.88178e-16	8.88178e-16	8.88178e-16	8.88178e-16	8.88178e-16	8.88178e-16	8.88178e-16	8.88178e-16	8.88178e-16	8.88178e-16
12.5081	4.18025	1.62669	0.0983392	0.0207718	0.00488864	0.000434139	0.000187242	2.22688e-05	7.28469e-06	1.33235e-06	3.31459e-07	2.07641e-08	4.57185e-09	3.69527e-11	1.66001e-12	5.77316e-14	1.5099e-14	4.44089e-15	8.88178e-16	8.88178e-16	8.88178e-16	8.88178e-16	8.88178e-16	8.88178e-16	8.88178e-16	8.88178e-16	8.88178e-16	8.88178e-16	8.88178e-16	8.88178e-16	8.88178e-16	8.88178e-16	8.88178e-16	8.88178e-16	8.88178e-16	8.88178e-16	8.88178e-16	8.88178e-16	8.88178e-16	8.88178e-16	8.88178e-16	8.88178e-16	8.88178e-16	8.88178e-16	8.88178e-16	8.88178e-16	8.88178e-16	8.88178e-16	8.88178e-16
8.94696	1.49309	0.0346186	0.0190265	0.00175088	0.000399689	0.000131255	1.47676e-05	9.91239e-07	2.55146e-07	2.64111e-08	8.25313e-09	1.93201e-09	4.74754e-10	5.42224e-11	1.00835e-11	1.85629e-13	2.22045e-14	7.99361e-15	4.44089e-15	4.44089e-15	8.88178e-16	8.88178e-16	8.88178e-16	8.88178e-16	8.88178e-16	8.88178e-16	8.88178e-16	8.88178e-16	8.88178e-16	8.88178e-16	8.88178e-16	8.88178e-16	8.88178e-16	8.88178e-16	8.88178e-16	8.88178e-16	8.88178e-16	8.88178e-16	8.88178e-16	8.88178e-16	8.88178e-16	8.88178e-16	8.88178e-16	8.88178e-16	8.88178e-16	8.88178e-16	8.88178e-16	8.88178e-16	8.88178e-16
14.6379	7.57747	1.32006	0.112364	0.0067697	0.00104171	0.000251454	1.54524e-05	6.22873e-08	2.98574e-10	2.15623e-11	2.6974e-12	1.89182e-13	4.44089e-15	8.88178e-16	8.88178e-16	8.88178e-16	8.88178e-16	8.88178e-16	8.88178e-16	8.88178e-16	8.88178e-16	8.88178e-16	8.88178e-16	8.88178e-16	8.88178e-16	8.88178e-16	8.88178e-16	8.88178e-16	8.88178e-16	8.88178e-16	8.88178e-16	8.88178e-16	8.88178e-16	8.88178e-16	8.88178e-16	8.88178e-16	8.88178e-16	8.88178e-16	8.88178e-16	8.88178e-16	8.88178e-16	8.88178e-16	8.88178e-16	8.88178e-16	8.88178e-16	8.88178e-16	8.88178e-16	8.88178e-16	8.88178e-16
12.8248	8.59926	1.6188	0.227562	0.0315749	0.00318359	0.00120017	0.000649273	2.77135e-05	7.95369e-06	2.10702e-06	1.68399e-06	9.10884e-07	3.19083e-07	4.93581e-08	1.77618e-08	2.68483e-09	5.806e-10	2.43156e-10	2.72928e-11	2.8928e-12	7.29194e-13	6.12843e-14	1.86517e-14	4.44089e-15	8.88178e-16	8.88178e-16	8.88178e-16	8.88178e-16	8.88178e-16	8.88178e-16	8.88178e-16	8.88178e-16	8.88178e-16	8.88178e-16	8.88178e-16	8.88178e-16	8.88178e-16	8.88178e-16	8.88178e-16	8.88178e-16	8.88178e-16	8.88178e-16	8.88178e-16	8.88178e-16	8.88178e-16	8.88178e-16	8.88178e-16	8.88178e-16	8.88178e-16
12.9661	1.59305	0.202556	0.0937079	0.0229619	0.0035641	0.000902387	0.000472217	0.000113522	4.84951e-06	2.58573e-06	4.55062e-07	2.02515e-08	2.08208e-09	8.61953e-10	3.22975e-10	3.53078e-11	8.79385e-12	4.69846e-13	4.35207e-14	4.44089e-15	8.88178e-16	8.88178e-16	8.88178e-16	8.88178e-16	8.88178e-16	8.88178e-16	8.88178e-16	8.88178e-16	8.88178e-16	8.88178e-16	8.88178e-16	8.88178e-16	8.88178e-16	8.88178e-16	8.88178e-16	8.88178e-16	8.88178e-16	8.88178e-16	8.88178e-16	8.88178e-16	8.88178e-16	8.88178e-16	8.88178e-16	8.88178e-16	8.88178e-16	8.88178e-16	8.88178e-16	8.88178e-16	8.88178e-16
15.7031	8.51031	2.89332	0.0414053	0.00115188	0.000163279	2.27419e-05	6.65722e-07	1.59308e-08	3.37509e-09	4.84057e-13	2.22045e-14	8.88178e-16	8.88178e-16	8.88178e-16	8.88178e-16	8.88178e-16	8.88178e-16	8.88178e-16	8.88178e-16	8.88178e-16	8.88178e-16	8.88178e-16	8.88178e-16	8.88178e-16	8.88178e-16	8.88178e-16	8.88178e-16	8.88178e-16	8.88178e-16	8.88178e-16	8.88178e-16	8.88178e-16	8.88178e-16	8.88178e-16	8.88178e-16	8.88178e-16	8.88178e-16	8.88178e-16	8.88178e-16	8.88178e-16	8.88178e-16	8.88178e-16	8.88178e-16	8.88178e-16	8.88178e-16	8.88178e-16	8.88178e-16	8.88178e-16	8.88178e-16
14.1927	4.20818	0.34732	0.0257238	0.00230911	0.000321692	2.98591e-06	1.03401e-06	9.13688e-09	8.66729e-11	1.08802e-12	4.23661e-13	1.15463e-14	8.88178e-16	8.88178e-16	8.88178e-16	8.88178e-16	8.88178e-16	8.88178e-16	8.88178e-16	8.88178e-16	8.88178e-16	8.88178e-16	8.88178e-16	8.88178e-16	8.88178e-16	8.88178e-16	8.88178e-16	8.88178e-16	8.88178e-16	8.88178e-16	8.88178e-16	8.88178e-16	8.88178e-16	8.88178e-16	8.88178e-16	8.88178e-16	8.88178e-16	8.88178e-16	8.88178e-16	8.88178e-16	8.88178e-16	8.88178e-16	8.88178e-16	8.88178e-16	8.88178e-16	8.88178e-16	8.88178e-16	8.88178e-16	8.88178e-16
18.6135	4.50165	2.6415	0.148744	0.0248405	0.0103379	0.00436272	0.00011517	1.80789e-05	3.87825e-06	1.24447e-06	1.06965e-07	1.15967e-08	5.16147e-11	1.74376e-11	5.99432e-12	5.97744e-13	3.41949e-13	7.54952e-14	2.22045e-14	4.44089e-15	8.88178e-16	8.88178e-16	8.88178e-16	8.88178e-16	8.88178e-16	8.88178e-16	8.88178e-16	8.88178e-16	8.88178e-16	8.88178e-16	8.88178e-16	8.88178e-16	8.88178e-16	8.88178e-16	8.88178e-16	8.88178e-16	8.88178e-16	8.88178e-16	8.88178e-16	8.88178e-16	8.88178e-16	8.88178e-16	8.88178e-16	8.88178e-16	8.88178e-16	8.88178e-16	8.88178e-16	8.88178e-16	8.88178e-16
10.2519	1.40522	0.037643	0.0113219	0.00163135	0.00108456	0.000166887	3.98798e-05	9.67456e-06	2.46829e-06	1.53905e-07	1.03779e-07	4.13233e-08	1.37268e-09	4.53939e-11	1.3971e-12	4.0945e-13	1.5099e-14	4.44089e-15	8.88178e-16	8.88178e-16	8.88178e-16	8.88178e-16	8.88178e-16	8.88178e-16	8.88178e-16	8.88178e-16	8.88178e-16	8.88178e-16	8.88178e-16	8.88178e-16	8.88178e-16	8.88178e-16	8.88178e-16	8.88178e-16	8.88178e-16	8.88178e-16	8.88178e-16	8.88178e-16	8.88178e-16	8.88178e-16	8.88178e-16	8.88178e-16	8.88178e-16	8.88178e-16	8.88178e-16	8.88178e-16	8.88178e-16	8.88178e-16	8.88178e-16
12.728	6.58999	1.14068	0.0084499	0.00252857	0.000315223	1.71446e-05	2.34623e-06	9.74598e-08	6.29491e-09	1.8379e-09	3.44913e-10	3.95142e-11	1.03748e-11	1.3971e-12	9.32587e-14	2.57572e-14	7.99361e-15	4.44089e-15	8.88178e-16	8.88178e-16	8.88178e-16	8.88178e-16	8.88178e-16	8.88178e-16	8.88178e-16	8.88178e-16	8.88178e-16	8.88178e-16	8.88178e-16	8.88178e-16	8.88178e-16	8.88178e-16	8.88178e-16	8.88178e-16	8.88178e-16	8.88178e-16	8.88178e-16	8.88178e-16	8.88178e-16	8.88178e-16	8.88178e-16	8.88178e-16	8.88178e-16	8.88178e-16	8.88178e-16	8.88178e-16	8.88178e-16	8.88178e-16	8.88178e-16
11.0173	3.92941	1.93928	0.151666	0.0449636	0.0065073	0.00115229	0.000276926	5.52248e-05	1.45408e-05	3.01467e-06	4.49391e-07	1.32184e-07	2.36777e-08	1.13823e-08	4.86897e-10	9.90754e-11	2.55485e-11	9.30545e-12	1.60671e-12	2.81553e-13	1.11022e-13	2.22045e-14	1.5099e-14	4.44089e-15	8.88178e-16	8.88178e-16	8.88178e-16	8.88178e-16	8.88178e-16	8.88178e-16	8.88178e-16	8.88178e-16	8.88178e-16	8.88178e-16	8.88178e-16	8.88178e-16	8.88178e-16	8.88178e-16	8.88178e-16	8.88178e-16	8.88178e-16	8.88178e-16	8.88178e-16	8.88178e-16	8.88178e-16	8.88178e-16	8.88178e-16	8.88178e-16	8.88178e-16
11.408	3.80478	0.230901	0.0134464	0.00352772	0.000927484	0.000300138	7.21109e-05	8.49355e-06	5.72667e-07	1.09786e-07	3.68366e-08	1.35158e-08	9.14892e-10	9.69829e-11	4.29257e-12	2.81553e-13	1.35891e-13	2.22045e-14	7.99361e-15	8.88178e-16	8.88178e-16	8.88178e-16	8.88178e-16	8.88178e-16	8.88178e-16	8.88178e-16	8.88178e-16	8.88178e-16	8.88178e-16	8.88178e-16	8.88178e-16	8.88178e-16	8.88178e-16	8.88178e-16	8.88178e-16	8.88178e-16	8.88178e-16	8.88178e-16	8.88178e-16	8.88178e-16	8.88178e-16	8.88178e-16	8.88178e-16	8.88178e-16	8.88178e-16	8.88178e-16	8.88178e-16	8.88178e-16	8.88178e-16
7.43471	2.3583	0.191415	0.00904763	0.000606839	4.69219e-05	6.87258e-06	3.4452e-07	2.20604e-08	4.73143e-09	5.60981e-10	3.46123e-12	2.46025e-13	3.28626e-14	4.44089e-15	8.88178e-16	8.88178e-16	8.88178e-16	8.88178e-16	8.88178e-16	8.88178e-16	8.88178e-16	8.88178e-16	8.88178e-16	8.88178e-16	8.88178e-16	8.88178e-16	8.88178e-16	8.88178e-16	8.88178e-16	8.88178e-16	8.88178e-16	8.88178e-16	8.88178e-16	8.88178e-16	8.88178e-16	8.88178e-16	8.88178e-16	8.88178e-16	8.88178e-16	8.88178e-16	8.88178e-16	8.88178e-16	8.88178e-16	8.88178e-16	8.88178e-16	8.88178e-16	8.88178e-16	8.88178e-16	8.88178e-16
11.8061	3.81466	1.16976	0.0448289	0.00376126	0.000205151	6.42715e-05	1.73122e-06	3.05407e-07	3.40282e-08	7.8855e-09	8.27026e-10	1.08935e-11	8.71303e-13	2.10498e-13	4.44089e-15	8.88178e-16	8.88178e-16	8.88178e-16	8.88178e-16	8.88178e-16	8.88178e-16	8.88178e-16	8.88178e-16	8.88178e-16	8.88178e-16	8.88178e-16	8.88178e-16	8.88178e-16	8.88178e-16	8.88178e-16	8.88178e-16	8.88178e-16	8.88178e-16	8.88178e-16	8.88178e-16	8.88178e-16	8.88178e-16	8.88178e-16	8.88178e-16	8.88178e-16	8.88178e-16	8.88178e-16	8.88178e-16	8.88178e-16	8.88178e-16	8.88178e-16	8.88178e-16	8.88178e-16	8.88178e-16
3.86826	1.93637	0.340775	0.00526933	0.0011888	0.000193951	5.84418e-05	1.0628e-05	3.75216e-06	7.74275e-07	1.39934e-07	2.55486e-08	6.27574e-09	4.77336e-10	5.8944e-11	1.53522e-11	4.78995e-12	6.68798e-13	1.11022e-13	2.57572e-14	4.44089e-15	4.44089e-15	4.44089e-15	8.88178e-16	8.88178e-16	8.88178e-16	8.88178e-16	8.88178e-16	8.88178e-16	8.88178e-16	8.88178e-16	8.88178e-16	8.88178e-16	8.88178e-16	8.88178e-16	8.88178e-16	8.88178e-16	8.88178e-16	8.88178e-16	8.88178e-16	8.88178e-16	8.88178e-16	8.88178e-16	8.88178e-16	8.88178e-16	8.88178e-16	8.88178e-16	8.88178e-16	8.88178e-16	8.88178e-16
7.49918	2.88992	1.27694	0.0113021	0.00112035	1.25255e-05	2.08865e-07	4.26056e-08	1.11004e-08	3.41893e-10	2.11537e-11	3.84581e-13	2.93099e-14	8.88178e-16	8.88178e-16	8.88178e-16	8.88178e-16	8.88178e-16	8.88178e-16	8.88178e-16	8.88178e-16	8.88178e-16	8.88178e-16	8.88178e-16	8.88178e-16	8.88178e-16	8.88178e-16	8.88178e-16	8.88178e-16	8.88178e-16	8.88178e-16	8.88178e-16	8.88178e-16	8.88178e-16	8.88178e-16	8.88178e-16	8.88178e-16	8.88178e-16	8.88178e-16	8.88178e-16	8.88178e-16	8.88178e-16	8.88178e-16	8.88178e-16	8.88178e-16	8.88178e-16	8.88178e-16	8.88178e-16	8.88178e-16	8.88178e-16
14.8895	3.22112	0.0386001	0.01035	1.67824e-05	5.16171e-07	2.06046e-08	4.44587e-10	6.33742e-11	6.72351e-13	2.22045e-14	8.88178e-16	8.88178e-16	8.88178e-16	8.88178e-16	8.88178e-16	8.88178e-16	8.88178e-16	8.88178e-16	8.88178e-16	8.88178e-16	8.88178e-16	8.88178e-16	8.88178e-16	8.88178e-16	8.88178e-16	8.88178e-16	8.88178e-16	8.88178e-16	8.88178e-16	8.88178e-16	8.88178e-16	8.88178e-16	8.88178e-16	8.88178e-16	8.88178e-16	8.88178e-16	8.88178e-16	8.88178e-16	8.88178e-16	8.88178e-16	8.88178e-16	8.88178e-16	8.88178e-16	8.88178e-16	8.88178e-16	8.88178e-16	8.88178e-16	8.88178e-16	8.88178e-16
4.4715	2.51791	0.626051	0.0188372	0.00328708	0.000509776	0.000311325	4.88519e-05	1.78088e-05	1.91696e-06	8.76512e-08	1.93598e-08	4.2868e-09	6.40335e-10	1.48263e-10	7.6807e-11	1.861e-11	1.28342e-12	3.24185e-13	1.03917e-13	2.93099e-14	8.88178e-16	8.88178e-16	8.88178e-16	8.88178e-16	8.88178e-16	8.88178e-16	8.88178e-16	8.88178e-16	8.88178e-16	8.88178e-16	8.88178e-16	8.88178e-16	8.88178e-16	8.88178e-16	8.88178e-16	8.88178e-16	8.88178e-16	8.88178e-16	8.88178e-16	8.88178e-16	8.88178e-16	8.88178e-16	8.88178e-16	8.88178e-16	8.88178e-16	8.88178e-16	8.88178e-16	8.88178e-16	8.88178e-16
13.2919	3.3097	0.31131	0.0204904	0.000115806	1.02136e-05	5.76122e-07	1.87548e-08	2.88542e-09	3.5303e-10	1.94307e-11	4.0945e-13	7.99361e-15	8.88178e-16	8.88178e-16	8.88178e-16	8.88178e-16	8.88178e-16	8.88178e-16	8.88178e-16	8.88178e-16	8.88178e-16	8.88178e-16	8.88178e-16	8.88178e-16	8.88178e-16	8.88178e-16	8.88178e-16	8.88178e-16	8.88178e-16	8.88178e-16	8.88178e-16	8.88178e-16	8.88178e-16	8.88178e-16	8.88178e-16	8.88178e-16	8.88178e-16	8.88178e-16	8.88178e-16	8.88178e-16	8.88178e-16	8.88178e-16	8.88178e-16	8.88178e-16	8.88178e-16	8.88178e-16	8.88178e-16	8.88178e-16	8.88178e-16
7.57981	2.26818	1.84543	0.114178	0.0395563	0.00989383	0.00424231	0.00182073	0.000495609	7.77559e-05	1.60337e-05	2.24885e-06	2.03027e-07	2.37451e-08	5.76202e-09	2.57841e-09	4.42502e-10	1.16047e-10	3.6211e-12	9.95648e-13	1.53655e-13	4.35207e-14	4.44089e-15	4.44089e-15	8.88178e-16	8.88178e-16	8.88178e-16	8.88178e-16	8.88178e-16	8.88178e-16	8.88178e-16	8.88178e-16	8.88178e-16	8.88178e-16	8.88178e-16	8.88178e-16	8.88178e-16	8.88178e-16	8.88178e-16	8.88178e-16	8.88178e-16	8.88178e-16	8.88178e-16	8.88178e-16	8.88178e-16	8.88178e-16	8.88178e-16	8.88178e-16	8.88178e-16	8.88178e-16
11.1351	4.26186	0.396496	0.00639881	0.000114478	5.121e-06	1.13247e-07	1.32487e-08	2.01505e-09	3.04796e-11	1.11022e-13	8.88178e-16	8.88178e-16	8.88178e-16	8.88178e-16	8.88178e-16	8.88178e-16	8.88178e-16	8.88178e-16	8.88178e-16	8.88178e-16	8.88178e-16	8.88178e-16	8.88178e-16	8.88178e-16	8.88178e-16	8.88178e-16	8.88178e-16	8.88178e-16	8.88178e-16	8.88178e-16	8.88178e-16	8.88178e-16	8.88178e-16	8.88178e-16	8.88178e-16	8.88178e-16	8.88178e-16	8.88178e-16	8.88178e-16	8.88178e-16	8.88178e-16	8.88178e-16	8.88178e-16	8.88178e-16	8.88178e-16	8.88178e-16	8.88178e-16	8.88178e-16	8.88178e-16
13.4934	3.25762	0.00999227	0.000767389	9.79931e-05	1.39372e-05	1.37678e-06	1.25063e-07	4.54568e-09	5.41164e-10	1.50928e-11	6.43929e-13	6.4837e-14	8.88178e-16	8.88178e-16	8.88178e-16	8.88178e-16	8.88178e-16	8.88178e-16	8.88178e-16	8.88178e-16	8.88178e-16	8.88178e-16	8.88178e-16	8.88178e-16	8.88178e-16	8.88178e-16	8.88178e-16	8.88178e-16	8.88178e-16	8.88178e-16	8.88178e-16	8.88178e-16	8.88178e-16	8.88178e-16	8.88178e-16	8.88178e-16	8.88178e-16	8.88178e-16	8.88178e-16	8.88178e-16	8.88178e-16	8.88178e-16	8.88178e-16	8.88178e-16	8.88178e-16	8.88178e-16	8.88178e-16	8.88178e-16	8.88178e-16
3.23982	1.34154	0.0495838	0.0159052	0.00233153	0.000699177	0.000189503	3.24721e-05	2.95383e-06	7.39458e-07	3.46905e-07	2.80721e-07	4.24866e-08	8.23586e-09	2.97497e-09	5.66382e-11	2.91056e-12	5.37348e-13	1.00364e-13	7.99361e-15	4.44089e-15	8.88178e-16	8.88178e-16	8.88178e-16	8.88178e-16	8.88178e-16	8.88178e-16	8.88178e-16	8.88178e-16	8.88178e-16	8.88178e-16	8.88178e-16	8.88178e-16	8.88178e-16	8.88178e-16	8.88178e-16	8.88178e-16	8.88178e-16	8.88178e-16	8.88178e-16	8.88178e-16	8.88178e-16	8.88178e-16	8.88178e-16	8.88178e-16	8.88178e-16	8.88178e-16	8.88178e-16	8.88178e-16	8.88178e-16
10.8235	4.39791	1.10884	0.114389	0.00450922	0.000268556	6.08357e-05	1.4209e-05	4.04557e-06	1.15053e-06	8.99294e-08	5.19567e-08	5.2074e-09	5.12697e-10	1.18249e-10	1.12772e-11	2.80043e-12	1.8483e-12	4.23661e-13	7.54952e-14	7.99361e-15	4.44089e-15	8.88178e-16	8.88178e-16	8.88178e-16	8.88178e-16	8.88178e-16	8.88178e-16	8.88178e-16	8.88178e-16	8.88178e-16	8.88178e-16	8.88178e-16	8.88178e-16	8.88178e-16	8.88178e-16	8.88178e-16	8.88178e-16	8.88178e-16	8.88178e-16	8.88178e-16	8.88178e-16	8.88178e-16	8.88178e-16	8.88178e-16	8.88178e-16	8.88178e-16	8.88178e-16	8.88178e-16	8.88178e-16
10.8836	3.71513	0.93658	0.0682417	0.0123738	0.00230685	0.000743139	0.00017891	4.50627e-05	5.74919e-06	1.18036e-06	2.42715e-07	7.07592e-08	2.30972e-08	3.35517e-09	8.7295e-10	1.38213e-10	2.89049e-11	9.17056e-12	1.14688e-12	1.32339e-13	3.23889e-14	4.32247e-15	2.42769e-15	1.36187e-15	1.12503e-15	8.88178e-16	8.88178e-16	8.88178e-16	8.88178e-16	8.88178e-16	8.88178e-16	8.88178e-16	8.88178e-16	8.88178e-16	8.88178e-16	8.88178e-16	8.88178e-16	8.88178e-16	8.88178e-16	8.88178e-16	8.88178e-16	8.88178e-16	8.88178e-16	8.88178e-16	8.88178e-16	8.88178e-16	8.88178e-16	8.88178e-16	8.88178e-16
[truncated: 250 more columns]
