# Supplementary material for: A new imperialist competitive algorithm with spiral rising mechanism for solving path optimization problems
Source: PeerJ Comput Sci. 2022 Sep 7;8:e1075. doi: 10.7717/peerj-cs.1075 (PMC9575848; doi:10.7717/peerj-cs.1075)
Supplement: Supplemental Information 11 [file peerj-cs-08-1075-s011.zip › high dimensional optimization problems/300/F1/TLBO.xlsx]

## Sheet: Sheet1
20.2023	19.2042	18.5395	17.3841	15.7862	14.9783	13.3859	12.0889	10.9707	9.63368	8.40476	7.56092	6.97603	6.25984	5.79684	5.01575	4.61125	4.23885	3.73018	3.32462	3.10012	2.74419	2.40942	2.02798	1.71261	1.42206	1.20983	0.990321	0.764593	0.595223	0.468869	0.342371	0.290842	0.23423	0.18651	0.142376	0.105833	0.0838653	0.0773138	0.0611242	0.0494598	0.0423946	0.0349454	0.0291388	0.0239694	0.0197686	0.0166786	0.0133966	0.0108296	0.00960413
20.0086	19.013	17.6833	16.6483	15.5749	14.5094	13.7344	12.2557	10.7759	9.57875	8.76574	7.35343	6.62009	6.0488	5.51197	5.00641	4.50545	4.03332	3.56306	3.28982	3.00179	2.73475	2.42202	2.09472	1.7592	1.46402	1.16683	0.85997	0.773023	0.61584	0.461812	0.378327	0.294311	0.23126	0.185235	0.131528	0.111869	0.093527	0.0773658	0.0589813	0.0501448	0.0390552	0.0331482	0.0278831	0.023674	0.0187815	0.0154272	0.0122326	0.0110485	0.00923222
20.1773	19.4007	18.5364	17.4403	16.724	15.2755	13.7632	12.7939	11.6412	10.2646	9.39587	8.18735	7.30311	6.58506	5.96595	5.3586	4.79643	4.35192	3.90934	3.63029	3.25188	2.90651	2.55986	2.32744	1.88136	1.65939	1.43126	1.14462	0.947736	0.749433	0.575078	0.480998	0.357318	0.298364	0.237703	0.19033	0.145666	0.124479	0.0967148	0.0778192	0.0624283	0.053461	0.0419027	0.0321037	0.0273619	0.0236971	0.0205944	0.0164825	0.0130621	0.010921
20.087	19.299	18.6692	17.5338	16.334	15.3483	14.1393	12.7964	11.8208	10.509	9.3519	8.23096	7.1936	6.26778	5.86676	5.29866	4.78369	4.07038	3.95743	3.51645	3.23259	2.85617	2.51872	2.22365	1.91972	1.58906	1.33084	1.08198	0.868272	0.670313	0.492064	0.408833	0.327017	0.250845	0.214361	0.165257	0.139133	0.109197	0.0871007	0.0657217	0.0587904	0.045558	0.0387953	0.0314883	0.0266754	0.0230221	0.0194447	0.0162442	0.0134021	0.0105371
20.0188	19.2674	18.1094	17.2291	16.2574	14.9077	13.7959	12.0799	11.4253	9.78761	8.75757	8.30402	7.22735	6.46903	5.59189	5.16189	4.69228	4.26505	3.8115	3.42979	3.17836	2.89844	2.57818	2.19903	1.9207	1.60524	1.26842	0.971181	0.793687	0.602836	0.478426	0.401459	0.292202	0.234338	0.180116	0.151707	0.110489	0.100914	0.079625	0.0673823	0.055953	0.0449041	0.0372769	0.0320427	0.0258868	0.0208841	0.0175533	0.0143731	0.0114632	0.00977841
19.9613	19.297	18.4524	17.3179	16.61	15.396	14.0724	12.707	11.3808	10.6021	9.82298	8.78123	7.85615	6.9072	6.05606	5.6268	4.93377	4.51759	4.18596	3.84933	3.64243	3.39308	3.22918	3.02142	2.96759	2.85976	2.78856	2.73659	2.7071	2.70191	2.65891	2.63332	2.63332	2.63332	2.61915	2.61915	2.61396	2.60659	2.60467	2.59541	2.58921	2.58017	2.57214	2.568	2.56596	2.55453	2.55453	2.55453	2.54846	2.54846
20.0687	18.9042	18.2359	16.6343	15.82	14.3246	13.511	12.4102	11.4287	10.5592	9.34771	8.23462	7.48687	6.51424	5.73883	5.22123	4.81891	4.24716	3.88868	3.56874	3.17767	2.83529	2.56508	2.17663	1.80205	1.61124	1.20841	1.07201	0.842102	0.627421	0.526445	0.404515	0.315381	0.253385	0.212973	0.157678	0.143045	0.110611	0.086702	0.0714139	0.0521564	0.0452168	0.0390343	0.0313669	0.0270562	0.0205962	0.0170252	0.0153228	0.0114199	0.0099853
20.0992	19.2583	17.7323	17.2011	16.1282	14.7187	13.6765	12.2778	10.7581	9.52098	9.01077	7.73629	7.06549	6.28606	5.5654	4.86534	4.57751	4.07222	3.67639	3.33083	2.97863	2.69142	2.49818	2.15918	1.83242	1.31579	1.16483	0.897063	0.771292	0.536989	0.441349	0.354214	0.300683	0.2313	0.181698	0.140958	0.119495	0.0994806	0.079736	0.0635297	0.0487286	0.0425786	0.0353809	0.0298283	0.0236567	0.0182178	0.0165961	0.0125601	0.0105807	0.00858037
20.1142	18.8023	18.2208	17.3859	16.4592	15.3271	14.0336	12.6912	11.4553	10.567	9.5501	8.26519	7.38647	6.62313	6.10284	5.37891	4.56516	4.05165	3.75969	3.41396	3.09523	2.71163	2.35611	2.15524	1.85809	1.49626	1.22187	0.958135	0.786993	0.633331	0.527434	0.405112	0.302697	0.233586	0.195477	0.154385	0.127757	0.100766	0.0802979	0.0628517	0.0515769	0.044538	0.0367084	0.0302052	0.0246178	0.0210527	0.0167039	0.0137313	0.0118622	0.0100898
20.0954	18.976	18.0888	17.0072	15.8804	14.8825	13.7431	12.4938	11.5431	9.90876	8.92099	8.03637	7.22233	6.49148	5.60964	5.06199	4.6518	4.29982	3.75759	3.40909	3.06197	2.76162	2.52282	2.22045	1.77968	1.5103	1.28266	0.992244	0.783691	0.726996	0.523578	0.434494	0.343608	0.257458	0.200238	0.167934	0.145478	0.114231	0.0913341	0.0758547	0.0611651	0.0518752	0.0426014	0.0357749	0.028768	0.0238449	0.0201911	0.0166368	0.0142851	0.0114575
20.2449	19.2029	18.6949	17.2846	16.2369	15.332	14.2832	12.7071	11.5478	10.4639	9.66639	8.44219	7.64718	6.93582	6.11612	5.67716	5.20095	4.74062	4.36896	4.03945	3.81059	3.58844	3.54176	3.34317	3.18003	3.18003	3.14354	3.01682	2.90246	2.87424	2.86971	2.8548	2.83278	2.81503	2.79855	2.79855	2.79855	2.7785	2.7785	2.76415	2.76415	2.74255	2.73386	2.73386	2.73329	2.70979	2.70979	2.70979	2.70728	2.70728
20.0945	19.0723	17.7419	17.1423	16.2024	14.9235	13.9721	12.9806	11.7792	10.2775	9.38826	8.52709	7.38616	6.73415	5.70511	5.19336	4.58595	4.3227	3.91528	3.57895	3.30677	2.91968	2.56126	2.28243	1.73065	1.51058	1.21752	0.980502	0.824526	0.621411	0.491562	0.367847	0.279129	0.224553	0.203381	0.148534	0.117456	0.0970018	0.0810672	0.058798	0.0492352	0.0441457	0.033708	0.0281203	0.023309	0.019926	0.0158627	0.0129156	0.0108603	0.00962801
20.0871	19.0821	18.4364	17.2882	16.0353	14.6022	13.2547	12.3491	11.1522	9.91326	9.14391	8.07515	7.44004	6.51693	5.81723	5.11246	4.74341	4.1879	3.81217	3.47732	3.12525	2.78586	2.54518	2.1827	1.88991	1.53348	1.2414	1.04192	0.785197	0.611818	0.513332	0.375196	0.304776	0.239406	0.179807	0.141481	0.11103	0.09058	0.0708297	0.0632637	0.0515215	0.0411498	0.0325434	0.0274308	0.0229827	0.0191423	0.0151617	0.0130521	0.0101153	0.00828986
20.1236	19.0418	18.1933	17.0958	16.3333	14.5478	13.6186	12.6103	11.6148	10.4465	9.30593	8.16019	7.26226	6.5221	5.91217	5.29338	4.75075	4.29803	3.88704	3.47579	3.16763	2.78247	2.53969	2.23759	1.93935	1.60844	1.34783	1.02893	0.879005	0.692453	0.555189	0.442903	0.30358	0.258661	0.206809	0.15722	0.1211	0.102754	0.0839577	0.0712773	0.0594632	0.0472611	0.0403851	0.0319122	0.0259122	0.0214762	0.0180231	0.0153292	0.0134984	0.0105909
20.0271	19.3831	18.6903	17.6005	16.2228	15.1444	13.8705	12.9345	11.3192	10.1423	9.20379	8.49949	7.55576	6.63606	5.92581	5.44614	4.99701	4.50567	4.11824	3.9089	3.66274	3.35995	3.23588	3.08842	2.97785	2.84564	2.78826	2.34804	1.80986	1.34482	1.09914	0.839493	0.683957	0.533264	0.421068	0.306958	0.248547	0.193381	0.14946	0.126821	0.100902	0.0845361	0.0632685	0.0538378	0.0455684	0.0355027	0.0297884	0.0255432	0.0210011	0.0166641
20.2748	19.0857	18.4165	17.2551	15.9137	14.8893	13.6281	12.3874	10.5567	9.83833	8.84182	7.8194	7.20354	6.35207	5.50905	4.94151	4.54556	4.1016	3.75003	3.36946	3.13202	2.78219	2.35842	2.06672	1.83643	1.51708	1.21132	1.0127	0.862262	0.677575	0.492565	0.365143	0.304025	0.235586	0.178914	0.140266	0.122476	0.0941463	0.0716714	0.060184	0.0518803	0.0420424	0.036927	0.0303975	0.0245481	0.0205103	0.0173979	0.0143534	0.0117924	0.00988909
20.1836	19.0731	17.8867	16.9099	15.7258	14.4509	13.0399	11.9859	11.0343	9.7578	8.95757	7.98586	6.97275	6.18603	5.36784	4.9144	4.40678	4.0232	3.71532	3.2397	2.98146	2.67019	2.4072	2.01258	1.67084	1.36289	1.13096	0.94495	0.695553	0.584842	0.457315	0.380487	0.27779	0.220318	0.182355	0.150012	0.117159	0.092074	0.0792967	0.0647504	0.0549109	0.0426665	0.0374812	0.0315105	0.0255957	0.0217276	0.0173056	0.0135612	0.0116716	0.00944666
19.9772	18.7955	17.85	17.0198	15.5569	14.4448	13.1016	11.8339	10.4788	9.53289	8.69228	7.27668	6.36257	5.86304	5.07256	4.75605	4.2179	3.90492	3.46585	3.28727	2.94514	2.50878	2.22527	1.82562	1.56141	1.33886	1.14506	0.84571	0.709385	0.535956	0.453247	0.364811	0.284146	0.219455	0.169131	0.136102	0.106396	0.0903728	0.0771431	0.0646771	0.0481022	0.0406367	0.0337748	0.02544	0.0221284	0.0182864	0.0149898	0.0132986	0.0105659	0.00825272
20.161	19.3259	18.7243	17.6208	16.3832	15.4685	14.0857	12.2825	11.5011	10.0436	9.01664	7.95932	6.99315	6.38449	5.57361	5.25707	4.53827	4.05276	3.68266	3.36549	3.11017	2.77824	2.50465	2.17155	1.84443	1.54727	1.22459	0.99149	0.779583	0.63847	0.42799	0.355727	0.306576	0.222454	0.189412	0.152563	0.120274	0.0990834	0.073454	0.0641264	0.0527123	0.043306	0.0350191	0.0295454	0.025677	0.0216267	0.0172563	0.0140784	0.0122477	0.00980749
20.3497	19.3335	18.6055	17.5069	15.9513	15.5117	13.837	13.1507	11.8293	10.666	9.56497	8.38925	7.27124	6.75199	6.08931	5.43576	4.98801	4.34934	4.0547	3.77434	3.39574	3.10066	2.70743	2.48671	2.11085	1.67082	1.41016	1.17972	0.930106	0.784554	0.644751	0.50679	0.419772	0.327818	0.256969	0.190778	0.159341	0.127139	0.11042	0.0846103	0.0700747	0.0585686	0.0459584	0.0386945	0.0314139	0.0249395	0.0203251	0.0174729	0.0156183	0.0129622
20.1668	19.032	18.2884	17.1552	15.6152	15.0435	13.879	12.4767	11.2615	9.96454	9.03619	7.96228	7.33238	6.50527	5.53821	5.15884	4.68024	4.30147	4.00894	3.64346	3.43431	3.31182	3.05096	2.89706	2.86233	2.79535	2.7757	2.72039	2.64725	2.64725	2.62739	2.60916	2.60916	2.60139	2.59363	2.59355	2.57729	2.57064	2.56671	2.56353	2.5559	2.54747	2.54261	2.54261	2.52951	2.52951	2.52951	2.51145	2.50122	1.78017
20.1683	18.9281	18.0409	16.9661	16.0979	14.5932	13.4269	12.2081	10.9185	9.91167	8.57884	7.73733	6.96084	6.11773	5.57631	5.1151	4.61056	4.237	3.70102	3.33847	3.03388	2.57043	2.34532	2.07456	1.75464	1.45247	1.2094	0.93636	0.751114	0.639748	0.453664	0.365062	0.300012	0.235963	0.18372	0.151694	0.117884	0.0983352	0.0779998	0.0645618	0.05605	0.0405515	0.0363518	0.0303543	0.0222702	0.0194093	0.0168895	0.0136935	0.0118783	0.0099845
20.1214	19.0585	18.2297	17.2004	15.6189	14.4944	13.4336	12.3671	11.1239	9.84988	8.95915	8.05929	6.89103	6.42106	5.7156	4.93985	4.55927	4.20497	3.84432	3.54647	3.20645	2.87458	2.42285	2.26086	1.92271	1.57302	1.26536	0.952584	0.795424	0.647927	0.513036	0.416031	0.320434	0.263213	0.213678	0.159553	0.133305	0.110274	0.0871803	0.0715892	0.0583395	0.048325	0.0374326	0.0312967	0.0255943	0.0219362	0.0179834	0.0151011	0.0119247	0.0103582
20.1573	18.8122	18.0903	16.8637	15.6547	15.2049	13.459	12.7262	11.0069	10.2395	9.34332	8.42265	7.53813	6.74984	6.00875	5.44564	5.04044	4.3918	4.02234	3.62724	3.32633	2.93973	2.67955	2.28072	2.02315	1.72875	1.44851	1.19152	0.896784	0.748258	0.592599	0.442735	0.372752	0.28346	0.240185	0.186926	0.146357	0.115932	0.0994632	0.0784876	0.0680401	0.0544821	0.045461	0.0379333	0.0306002	0.0265735	0.0217144	0.0173473	0.0142152	0.012191
20.2178	19.2596	18.3824	17.0871	16.449	15.5024	13.4725	12.549	11.4105	10.3878	9.27009	8.29982	7.30055	6.46532	5.55516	5.32038	4.68749	4.30286	3.95603	3.57457	3.1311	2.89707	2.55433	2.28816	1.95709	1.61121	1.31186	1.15835	0.904441	0.722448	0.584902	0.445705	0.382608	0.311632	0.22798	0.18358	0.150387	0.121686	0.100425	0.0772852	0.0645432	0.0528633	0.0416956	0.0357402	0.0292706	0.0250644	0.0191321	0.0161147	0.0140021	0.0119603
20.1752	19.3004	18.338	17.4894	16.3501	15.4195	14.3978	12.7343	11.6951	10.5318	9.25209	8.24727	7.36201	6.50846	5.80251	5.30881	4.7301	4.20386	3.80268	3.45852	3.209	2.83873	2.59684	2.17973	1.96032	1.52485	1.28888	1.06164	0.786816	0.656078	0.514894	0.420523	0.304487	0.265851	0.212272	0.178692	0.132939	0.108775	0.0859613	0.0731384	0.0575167	0.0492231	0.038917	0.0324049	0.0268936	0.0227091	0.0185581	0.0145389	0.0127367	0.0098166
20.2196	19.3161	18.6606	17.4862	16.2866	15.1664	13.972	12.8074	11.4221	10.1407	9.03593	8.18287	7.48595	6.46262	5.90467	5.34703	4.91482	4.48518	4.10564	3.65035	3.2874	2.89949	2.64012	2.33157	2.05761	1.76226	1.46319	1.20184	0.969358	0.779603	0.599676	0.460931	0.354131	0.292811	0.239071	0.181336	0.141055	0.116144	0.0899373	0.0743563	0.0596476	0.0484139	0.0404636	0.0341584	0.0270615	0.0225926	0.0193522	0.0156682	0.012569	0.0104091
20.1439	19.1158	17.4359	17.2621	16.3568	14.8872	13.6799	12.1213	10.8785	9.79016	8.75669	7.70525	7.0895	6.3028	5.66102	4.98314	4.43997	4.01964	3.68784	3.35389	2.99238	2.73291	2.42492	1.99469	1.6743	1.46372	1.26368	0.995673	0.758249	0.65837	0.497304	0.389811	0.306364	0.258583	0.198842	0.157578	0.128191	0.104852	0.0875453	0.0722332	0.0588276	0.04903	0.0396489	0.0316073	0.025833	0.0228273	0.0185867	0.0150326	0.012528	0.0104325
20.2384	19.3064	18.4567	17.1734	16.1897	15.1781	14.0015	12.8172	11.4838	10.7516	9.56261	8.27252	7.76634	6.98986	6.2236	5.58763	5.26568	4.64958	4.33515	3.93841	3.74005	3.53832	3.37816	3.19034	2.98069	2.92274	2.85755	2.79993	2.75752	2.74499	2.72048	2.72048	2.72048	2.68985	2.67951	2.67467	2.66674	2.65907	2.65907	2.63838	2.63594	2.62924	2.62028	2.60798	2.60609	2.60609	2.60137	2.60137	2.59981	2.5831
20.1016	19.1337	18.2292	16.9816	16.1915	14.9701	13.7262	12.27	11.4953	10.1216	8.65653	8.16173	7.21115	6.29877	5.80451	5.1407	4.71503	4.11967	3.86781	3.43092	3.2117	2.76447	2.51031	2.18592	1.8886	1.60448	1.34969	1.09125	0.864549	0.718756	0.582976	0.465453	0.372632	0.286442	0.242198	0.183266	0.150192	0.116628	0.0980217	0.0743213	0.0597768	0.0491828	0.0402001	0.0334615	0.027002	0.0225818	0.0180927	0.0153391	0.01257	0.00959441
20.1356	19.136	18.2553	17.2057	16.0982	14.9814	13.7332	12.4965	11.2903	10.1234	9.11871	8.09587	7.24567	6.4719	5.75618	5.21233	4.71848	4.25169	3.87806	3.52806	3.23103	2.9059	2.62966	2.33289	2.04189	1.76957	1.53893	1.30681	1.1116	0.959662	0.82819	0.727758	0.649899	0.588127	0.541031	0.49982	0.47098	0.447701	0.429633	0.413687	0.401905	0.391513	0.382931	0.376537	0.370939	0.365887	0.362394	0.359019	0.356151	0.329649
[truncated: 250 more columns]
