# Supplementary material for: A new imperialist competitive algorithm with spiral rising mechanism for solving path optimization problems
Source: PeerJ Comput Sci. 2022 Sep 7;8:e1075. doi: 10.7717/peerj-cs.1075 (PMC9575848; doi:10.7717/peerj-cs.1075)
Supplement: Supplemental Information 11 [file peerj-cs-08-1075-s011.zip › high dimensional optimization problems/300/F1/WOA.xlsx]

## Sheet: Sheet1
20.9856	20.6256	19.0489	18.4773	16.9413	15.0232	13.3152	12.8019	12.0173	11.0809	10.262	7.09069	6.43899	5.35724	4.83481	4.28696	3.81083	3.62422	2.43599	2.20793	1.74415	1.52598	1.43668	0.866762	0.759889	0.610765	0.386411	0.32846	0.23236	0.201269	0.132683	0.0927497	0.0738983	0.0728178	0.0507295	0.0455276	0.0106293	0.00614272	0.00583266	0.00552749	0.00326764	0.00326764	0.00309182	0.00277881	0.0025382	0.00233425	0.00216168	0.00214749	0.00208854	0.001123
20.9928	20.4846	18.2991	17.1941	16.5079	15.4127	14.4969	12.1145	11.7707	10.8955	10.1045	7.82053	6.47118	5.91635	4.685	4.28061	2.97771	1.74787	1.71879	1.51666	1.14783	1.02493	0.576749	0.423591	0.253823	0.147447	0.136453	0.105019	0.0807615	0.0621392	0.0569093	0.049069	0.0376143	0.0215236	0.0164251	0.0154583	0.0128369	0.0107262	0.00915713	0.00813164	0.00661025	0.0051773	0.00459803	0.00355234	0.00189464	0.00166564	0.00159772	0.00142956	0.00129289	0.000871705
20.9388	20.5444	18.5306	17.4405	17.3143	14.2067	13.0166	11.391	10.587	8.33538	7.96167	7.48461	6.97143	6.13759	5.11002	4.76322	3.18489	3.06642	2.39599	1.91395	1.46868	0.994802	0.818892	0.676404	0.347641	0.306887	0.248983	0.232366	0.194781	0.168496	0.111877	0.104188	0.0857413	0.0616997	0.0516115	0.0485969	0.0410563	0.0346691	0.025421	0.0207817	0.0207311	0.0181312	0.0155243	0.0122682	0.0117305	0.00978032	0.00850033	0.00831969	0.00778773	0.00724301
21.0279	20.5006	17.6402	17.6402	17.1461	14.271	12.7502	10.6045	9.38425	8.30243	3.74668	3.16559	3.11479	2.91251	2.53658	2.29527	1.98677	1.83228	1.26067	0.924386	0.879547	0.661997	0.564753	0.438926	0.403098	0.369663	0.304898	0.253851	0.195968	0.188535	0.0936481	0.078764	0.0784404	0.0737438	0.0663199	0.0315458	0.0270209	0.0208422	0.0182384	0.0161603	0.0148899	0.01367	0.0124921	0.0113047	0.0105377	0.00885339	0.00841263	0.00829415	0.00626684	0.0048603
21.0716	20.5977	19.4087	17.1978	16.4829	13.8038	12.6159	11.0848	10.1052	7.56473	6.3872	6.01486	4.52027	3.95397	3.32315	3.07904	2.83198	2.30296	1.94392	1.34489	1.06083	0.891714	0.561785	0.525325	0.443694	0.349911	0.235847	0.151437	0.101612	0.0858799	0.0543947	0.0508384	0.0505935	0.0328379	0.0326468	0.0237232	0.0196577	0.0162951	0.015448	0.012109	0.0117393	0.0111204	0.0111204	0.00988012	0.00591405	0.00541277	0.0042571	0.00319028	0.00227626	0.00227626
21.0199	20.5911	16.0377	16.0377	15.8863	15.123	13.8025	12.9251	10.7651	9.1599	8.28553	6.8508	4.48833	3.42614	2.96383	2.88636	2.52144	2.07582	1.60931	1.09389	0.912164	0.467856	0.300933	0.252763	0.204249	0.12678	0.118786	0.105588	0.096019	0.061659	0.0604149	0.0376061	0.0345315	0.0212864	0.0161509	0.00844155	0.00653702	0.00605419	0.00593528	0.00412642	0.00369544	0.00311211	0.0030309	0.00254794	0.00172242	0.00164478	0.00103672	0.000642451	0.000638069	0.00059943
21.0226	20.5165	17.3198	15.0161	14.7248	13.8717	12.5304	9.58302	8.96722	7.05776	5.87552	5.40148	4.6892	3.78086	3.70323	3.51054	3.03722	2.55113	2.0071	1.40355	0.845138	0.548099	0.457445	0.352108	0.348389	0.325055	0.211775	0.193008	0.129863	0.122879	0.105478	0.0693452	0.0605665	0.0374858	0.0314901	0.0263501	0.0218751	0.02117	0.0157911	0.0131026	0.0118236	0.0104691	0.0104691	0.0102255	0.00971482	0.00674989	0.00590355	0.00542234	0.00373687	0.00267549
21.0621	20.5591	17.8357	16.2506	15.9535	15.9535	15.4676	13.9161	12.4322	9.512	8.26805	6.56998	6.31683	6.22387	5.62182	4.41952	3.67312	3.18477	3.01865	1.71242	0.928535	0.928535	0.798504	0.625488	0.475744	0.173674	0.168463	0.157905	0.14032	0.128562	0.0642969	0.0505133	0.0490386	0.0420502	0.0392526	0.0341198	0.0278324	0.018496	0.0173589	0.00759147	0.00759147	0.00723446	0.00655553	0.00599702	0.00513472	0.00397852	0.00343644	0.00341571	0.00307332	0.00249559
21.066	20.5362	15.8779	14.7724	13.4774	13.1083	12.4685	11.6396	9.40713	6.97547	6.88495	5.86726	5.62011	4.97007	4.29153	3.97536	3.25528	3.14774	2.70497	2.28408	1.92101	1.81457	0.968843	0.819679	0.696073	0.519648	0.345203	0.288125	0.208382	0.190442	0.180827	0.167016	0.142991	0.117566	0.0812562	0.068963	0.055408	0.0457871	0.0366666	0.0159825	0.0145452	0.0138985	0.0114869	0.00903895	0.00655783	0.00554825	0.00425209	0.00343058	0.00285673	0.00241043
21.0714	20.5992	18.9591	17.138	16.1037	13.9685	12.312	9.74126	7.3304	6.32609	5.91147	4.98068	4.81012	4.6299	3.11184	2.91343	2.54736	2.16622	1.93065	1.70607	1.54489	1.30824	0.857492	0.740237	0.451701	0.417276	0.366973	0.314659	0.22741	0.150953	0.0987821	0.0885913	0.0777679	0.0611279	0.0460126	0.0365883	0.01583	0.01583	0.00973476	0.00876034	0.00723776	0.00692209	0.0056862	0.00390396	0.00332885	0.00288934	0.00261665	0.00233637	0.00223983	0.00164371
21.0483	20.5447	17.6287	16.9074	16.309	14.5812	13.7192	12.8647	9.79583	6.41341	6.23303	5.41397	5.09204	4.82368	4.63007	4.36362	3.84703	3.57385	2.49517	2.15923	1.87748	1.58208	1.5447	1.32143	1.13702	1.03523	0.903477	0.685324	0.626841	0.355524	0.268573	0.183887	0.140494	0.117707	0.10684	0.0885703	0.0777341	0.0599969	0.0528714	0.0417152	0.0326665	0.0226593	0.0189079	0.0175702	0.0157961	0.0105532	0.00916966	0.00839434	0.00679813	0.00486076
21.0157	20.4807	17.9879	17.4663	17.2932	15.7605	14.2715	11.4467	9.27506	7.81636	6.47253	6.2143	5.58056	5.28043	5.13926	4.09169	3.12226	2.60513	2.37307	2.09638	1.72099	1.45412	1.37061	1.09319	0.952102	0.712028	0.642516	0.56649	0.421577	0.263606	0.176577	0.118456	0.110375	0.100957	0.0852257	0.0775605	0.0730897	0.0613773	0.0509474	0.046266	0.0364615	0.0327334	0.0205106	0.0192951	0.0123128	0.0101154	0.00642055	0.00597832	0.00596465	0.005336
21.061	20.578	17.0718	16.5998	15.7005	13.6602	11.2449	7.76823	6.75821	6.29474	5.3591	5.04041	4.15305	3.73197	2.40918	2.22571	1.83207	1.68681	1.37406	0.769308	0.620095	0.317188	0.293283	0.248316	0.195311	0.156485	0.0866568	0.0760086	0.0557548	0.0523527	0.0457749	0.0411115	0.0353873	0.0343616	0.0316714	0.0278564	0.026803	0.0235302	0.0164889	0.0108541	0.00882355	0.00875993	0.00840205	0.00721983	0.0060514	0.00436335	0.00436335	0.00374461	0.00347657	0.00255354
21.0117	20.4706	18.5372	17.6756	15.2707	14.7121	13.1802	9.49488	8.84906	7.26492	6.84786	4.89486	3.66452	2.93784	2.63729	1.93429	1.30783	0.942517	0.824882	0.54772	0.276807	0.276649	0.232982	0.192641	0.140055	0.101059	0.0953748	0.0811633	0.0731537	0.0730771	0.0677428	0.0525337	0.0349644	0.0320403	0.0197931	0.0150383	0.0113858	0.00955971	0.00743386	0.0048766	0.00451363	0.00428751	0.00327633	0.00108141	0.00108141	0.00108141	0.0010598	0.00105636	0.000985355	0.00091184
21.0409	20.4705	17.9826	15.9809	14.7838	12.7123	11.3847	10.909	9.61321	8.38016	7.36279	6.37864	4.879	4.03692	3.59575	2.786	2.49764	2.46692	2.26469	1.82272	1.35377	0.716799	0.635179	0.548371	0.300199	0.216752	0.201072	0.180474	0.160621	0.129031	0.0999335	0.0973603	0.0891647	0.0638269	0.0627941	0.0547315	0.0378459	0.0270239	0.0217391	0.0183536	0.0128847	0.0108757	0.00849025	0.00752534	0.00671583	0.00627485	0.00540587	0.00480864	0.00387331	0.00287855
20.9309	20.5934	19.0784	18.1016	16.3215	15.2892	13.3138	11.3361	9.64268	7.87164	6.2694	6.1318	4.53021	4.22356	3.79033	3.46655	3.1365	2.19924	2.03212	1.34107	1.03542	1.02658	0.719269	0.48314	0.426646	0.233828	0.18578	0.168102	0.139085	0.108122	0.0866012	0.0838726	0.061357	0.0353733	0.0319678	0.018576	0.0180557	0.0137792	0.0122449	0.011826	0.0117052	0.0109641	0.0101379	0.0042464	0.00316124	0.00282433	0.00263564	0.00252813	0.00230662	0.00186871
21.0469	20.5227	18.5307	17.5083	17.2063	13.859	11.3007	9.59784	7.59866	6.95959	6.19804	5.55397	4.91143	3.21287	2.679	2.52767	2.25758	1.3601	1.09934	0.908595	0.742748	0.360855	0.220018	0.159967	0.148266	0.142827	0.13204	0.0724366	0.0644296	0.0591728	0.0526957	0.0501639	0.0475356	0.0440212	0.0437511	0.0403624	0.0380835	0.0358301	0.0310387	0.0307738	0.0158848	0.0150535	0.0131194	0.0095481	0.00683263	0.00629942	0.00554276	0.00514109	0.00350504	0.00260852
21.0066	20.5496	17.909	17.5978	17.092	15.8913	12.3407	9.04426	8.11209	7.81865	7.35401	6.9279	6.06993	4.24057	3.82604	2.19305	2.18997	2.1418	1.91905	1.71499	1.67288	1.36608	1.28965	1.01581	0.92324	0.628656	0.494912	0.478195	0.380021	0.347999	0.294362	0.227061	0.210947	0.179142	0.142993	0.0966763	0.0630139	0.0586938	0.0370343	0.0349397	0.0228387	0.0212049	0.0190929	0.0182377	0.0180727	0.0155839	0.0142167	0.014124	0.0132962	0.0125096
21.0485	20.4517	18.8738	18.3629	18.2925	18.2862	17.2432	14.3705	12.8618	9.75562	8.86631	7.3108	6.87293	5.1505	5.0023	4.39884	3.14889	2.91546	1.83794	1.40557	1.05475	0.468619	0.341807	0.251113	0.224901	0.178253	0.142402	0.127113	0.100348	0.0726845	0.0492808	0.0460904	0.0424525	0.040903	0.0385755	0.034794	0.0330685	0.0240665	0.0195615	0.0163307	0.0152904	0.013177	0.01233	0.0106958	0.0078829	0.00768403	0.00648033	0.00455473	0.004315	0.0035895
20.9985	20.5382	18.5974	17.1297	17.1297	16.6559	15.5549	13.4814	10.8937	9.24565	8.94511	7.84585	6.62647	4.31429	4.07405	3.51686	3.26985	2.97289	2.5473	2.48987	2.16237	1.77374	1.13264	0.779062	0.641948	0.59508	0.519193	0.444562	0.359072	0.345577	0.200088	0.141075	0.0678204	0.0501858	0.0314097	0.0192635	0.0159659	0.0152323	0.0141186	0.0128583	0.0108359	0.00997436	0.00608834	0.00472113	0.00456935	0.00425123	0.00340817	0.00177747	0.00152201	0.00148116
21.0245	20.6123	18.8497	17.4094	16.3865	13.0113	8.82161	8.01061	3.12187	2.62389	2.24121	2.01491	1.94765	1.82647	1.00125	0.895869	0.838617	0.632114	0.539551	0.251559	0.24149	0.171307	0.15382	0.130212	0.103421	0.075861	0.0741358	0.0592964	0.0495918	0.049269	0.0468249	0.0453525	0.0422308	0.0262494	0.0228233	0.019612	0.0160249	0.0121867	0.00842522	0.00765935	0.00711654	0.00514987	0.00505601	0.00473698	0.00436394	0.00418993	0.0035507	0.00329572	0.00298313	0.00214041
21.0044	20.4115	17.5994	17.1131	14.0103	13.338	11.9987	9.98311	9.53189	8.94857	7.06884	6.66749	5.71201	5.03202	3.52896	3.48405	2.56107	2.15659	1.87479	1.4284	1.27778	0.75391	0.693814	0.544083	0.381102	0.27902	0.198822	0.184447	0.0888455	0.0819219	0.0555196	0.0533393	0.0465834	0.0255348	0.0176742	0.0127371	0.0121496	0.0121351	0.0100779	0.00951677	0.0085343	0.00717661	0.00677158	0.00359851	0.00359851	0.0030716	0.0030716	0.00274715	0.00263968	0.00195749
21.0448	20.5168	17.6582	17.6476	17.5159	17.0992	14.3254	13.5997	12.5036	11.1962	8.8352	7.94402	6.48686	6.17995	5.06246	4.70169	4.49314	4.25343	3.49433	2.85882	2.54115	2.41549	1.759	1.41739	1.28672	0.814751	0.726525	0.647597	0.567442	0.414763	0.38496	0.309855	0.198381	0.152787	0.144369	0.114363	0.0885433	0.0772738	0.0659519	0.0588622	0.042705	0.0353545	0.0290957	0.02395	0.0142912	0.0129827	0.00786331	0.00457306	0.00296034	0.00288105
20.974	20.5775	18.161	17.4068	17.0827	16.3219	15.5939	13.3241	10.8963	10.0904	9.67551	9.44228	7.72459	6.65586	5.73462	5.02977	4.22831	3.38629	3.05002	2.35793	2.00087	1.4098	1.23102	0.88314	0.874666	0.623869	0.595094	0.549172	0.326957	0.238701	0.229814	0.110975	0.0571934	0.0501274	0.034817	0.0274626	0.0230597	0.0175196	0.0138509	0.0119455	0.010289	0.00940824	0.00918473	0.00532356	0.00460769	0.00390048	0.00387894	0.0036749	0.00312831	0.00261593
21.0202	20.5663	18.2175	17.3431	12.8245	12.0754	10.4121	8.08259	7.79805	5.8448	5.2212	4.02825	3.92013	3.70781	3.5503	2.96861	2.87714	1.78336	1.56328	1.0453	0.85322	0.80628	0.705975	0.48796	0.316405	0.1663	0.140802	0.107844	0.100969	0.0438615	0.0321615	0.0311862	0.027947	0.0228074	0.015879	0.0132188	0.0108877	0.00350061	0.00114341	0.000858837	0.000694234	0.00050343	0.000442489	0.000442489	0.000392028	0.000343479	0.000312301	0.000288757	0.00028103	0.000238225
21.0289	20.5001	18.3415	16.0789	15.7032	15.2416	14.874	10.1983	10.1837	9.18109	6.69881	6.0885	5.66363	4.03283	3.992	3.75168	3.10498	2.61252	2.27702	1.90701	1.5328	0.860159	0.655024	0.286121	0.239598	0.228535	0.220772	0.107883	0.102927	0.0879835	0.0872058	0.0779878	0.0606321	0.0482747	0.0396292	0.0324682	0.0102135	0.00528733	0.00448525	0.00410708	0.00304378	0.00290135	0.00275171	0.00233814	0.00218853	0.00218098	0.00154016	0.00146701	0.00134286	0.00127222
21.0219	20.5025	18.4875	16.7339	16.4127	16.1925	15.4804	13.2781	10.6562	10.2087	9.07216	6.92774	6.26885	6.0476	4.00141	3.52034	3.02485	2.49435	2.0899	1.94775	0.865138	0.387201	0.241077	0.215634	0.189103	0.108338	0.0958407	0.0817614	0.0713048	0.0585907	0.0535876	0.0313634	0.028323	0.0281992	0.0246952	0.0238485	0.0238485	0.0178631	0.0149122	0.0139603	0.013399	0.00691402	0.00681485	0.00600807	0.00503158	0.00360045	0.0016067	0.00143376	0.00123913	0.00112717
21.0664	20.562	17.6241	17.6237	17.0619	15.2068	13.9485	12.1699	7.53471	7.31349	6.79791	6.40698	6.22052	5.98444	5.1856	4.38499	3.71849	3.54214	2.66016	2.19833	1.7798	1.7098	1.3718	0.616158	0.466224	0.353268	0.274105	0.176912	0.1436	0.0952491	0.0815313	0.0597527	0.045246	0.0275241	0.0261878	0.0222211	0.0171879	0.0146527	0.0146438	0.0111266	0.00833396	0.00698883	0.00688402	0.00524028	0.00389688	0.00370215	0.00370215	0.00354964	0.0021375	0.00177876
21.0468	20.4952	17.0103	16.6585	16.5253	16.0651	13.7066	12.6819	11.7474	11.1759	8.87172	6.35154	4.30641	3.6699	3.27339	3.12012	2.74242	2.22148	2.01338	1.77817	1.32509	1.18823	0.985648	0.610349	0.403001	0.255613	0.21769	0.14415	0.125897	0.11854	0.0949428	0.0714284	0.0428456	0.0176236	0.0175212	0.0168669	0.013668	0.0120976	0.011662	0.0107875	0.0096376	0.00886205	0.00815055	0.00630693	0.00580354	0.00571785	0.00555513	0.00508174	0.00329475	0.00312814
20.9655	20.5239	18.7839	18.1199	17.2743	16.4276	15.5656	11.6694	8.90989	6.13052	5.29901	4.56388	4.12474	3.887	3.46229	3.01907	2.29981	2.01716	1.11515	1.07352	0.44837	0.399135	0.217773	0.162058	0.154439	0.125946	0.115877	0.110341	0.0938665	0.0817685	0.0371304	0.0331483	0.0276294	0.0259063	0.0240186	0.0216233	0.0166049	0.0153862	0.0138469	0.0127866	0.0117139	0.0103533	0.00957629	0.00680626	0.006182	0.00560998	0.00518358	0.00413031	0.00372189	0.00326467
21.0222	20.5341	18.063	17.0877	16.2245	14.9043	13.3685	11.3038	9.63501	8.19148	7.11258	6.11315	5.27323	4.54283	3.89191	3.42636	2.8775	2.45545	2.01571	1.607	1.26119	0.987025	0.771239	0.572247	0.462956	0.34596	0.286229	0.239323	0.188659	0.147954	0.113487	0.0884893	0.0702898	0.055523	0.0464844	0.0372388	0.0288639	0.0237668	0.0194021	0.0160893	0.0129835	0.0112102	0.00963797	0.00787966	0.00639687	0.0054396	0.00457141	0.00403261	0.00340095	0.00284004
[truncated: 250 more columns]
