# Supplementary material for: A new imperialist competitive algorithm with spiral rising mechanism for solving path optimization problems
Source: PeerJ Comput Sci. 2022 Sep 7;8:e1075. doi: 10.7717/peerj-cs.1075 (PMC9575848; doi:10.7717/peerj-cs.1075)
Supplement: Supplemental Information 11 [file peerj-cs-08-1075-s011.zip › high dimensional optimization problems/300/F2/ICA.xlsx]

## Sheet: Sheet1
11556.7	11556.7	11549.8	11360.1	11341	11235.9	11154.1	11013.3	10907.5	10820	10762.9	10696.1	10665.1	10592.9	10567.1	10533	10419.8	10339.7	10339.7	10310.8	10242.7	10219.6	10216.2	10193.5	10166.9	10144.4	10130.8	10061.2	9921.94	9861.19	9861.19	9824.87	9756.12	9704.73	9668.33	9586.86	9560.76	9535.06	9471.11	9471.11	9420.01	9360.54	9332.82	9332.82	9311.38	9277.69	9229.26	9208.16	9200.44	9178.23
11648.2	11368.2	11254.1	11023.9	10929.4	10741.6	10741.6	10665.1	10588.1	10510.4	10491	10413.1	10355.7	10333.7	10307.1	10286.8	10267.8	10248.5	10207.6	10196.5	10118.3	10089.6	10053.8	9943.06	9864.77	9852.98	9810.64	9785.09	9783.42	9740.66	9740.66	9590.17	9494.86	9476.57	9441.86	9420.97	9352.67	9344.28	9326.23	9303.11	9295	9269.55	9234.73	9206.47	9176.88	9155.77	9129.15	9095.54	9089.76	9073.54
11299.9	10962.6	10884.2	10857.2	10688.6	10559.1	10538	10448.3	10293.1	10284.2	10220.2	10139.7	10097.4	10018.8	9999.59	9908.66	9822.95	9731.04	9681.62	9675.5	9617.44	9608.93	9603.29	9586.51	9573.52	9539.52	9457.48	9428.14	9408.18	9384	9356.33	9176.15	9176.15	9144.46	9092.87	9043.7	8992.13	8923.63	8911.86	8894.57	8831.88	8811.08	8775	8688.41	8675.01	8642.87	8642.87	8627.93	8599.62	8576.66
11430.2	11283.5	10993.6	10976.9	10886.4	10886.4	10810.3	10739.1	10580.3	10528.5	10327.8	10280.2	10210.6	10175.7	10127.6	10033.2	9897.12	9811.78	9730.36	9665.67	9634.3	9606.52	9570.39	9570.39	9548.43	9514.52	9489.56	9483.47	9457.41	9424.71	9412.03	9381.56	9367.42	9351.26	9338.45	9321.98	9280.73	9092.9	9010.96	8940.25	8872.59	8872.59	8852.58	8825.14	8825.14	8812.61	8806.9	8784.05	8740.9	8697.54
11166.4	11166.4	11079.5	10994.5	10867.1	10794.9	10735.1	10553.7	10377.4	10319.2	10223.6	10136	10082	10025.8	9983.44	9923.56	9883.69	9834.07	9803.73	9773.82	9738.16	9709.25	9669.92	9663.08	9648.99	9554.17	9539.69	9488.75	9450.4	9423.23	9381.01	9360.28	9343.13	9334.05	9330.13	9303.24	9268.69	9260.87	9243.68	9234.83	9220.83	9215.26	9196.26	9184.8	9173.49	9150.39	9129.44	9110.46	9074.92	9074.92
11718.3	11718.3	11684.1	11493.4	11266	11148.5	10967.3	10880	10802.8	10695.4	10687	10520.9	10474	10406.3	10315.7	10258.5	10206.5	10144.8	10134.8	10070.6	10056.8	10035.8	9927.8	9856.1	9707.27	9633.78	9626.39	9548.38	9510.47	9420.82	9346.41	9328.23	9299.29	9236.08	9091.16	9072.8	9072.8	8977.28	8893.08	8888.46	8858.4	8854.39	8756.25	8591.19	8535.7	8482.35	8425.15	8362.92	8360.05	8295.51
11516.4	11324.2	11284.7	11167.7	11013.8	10887.5	10887.5	10709.8	10678	10642.2	10565.2	10432.3	10397.4	10361.3	10348.3	10295.5	10173.9	10106.9	10035.4	9890.48	9823.78	9823.78	9777.15	9740.45	9702.62	9665.5	9527.84	9396.73	9321	9269.89	9238.6	9207.59	9178.24	9165.15	9142.09	9122.66	9094.69	9087.09	9064.22	9049.59	9009.78	8971.86	8920.9	8902.98	8875.05	8851.27	8833.22	8782.92	8741.86	8705.82
11656.6	11271.8	11261.2	11024.8	10895.3	10871.2	10726.4	10645.4	10578.2	10537.4	10488.6	10385.1	10369.2	10319.3	10268.8	10215.6	10150.5	10056.6	9981.44	9916.05	9894.97	9825.06	9795.9	9649.72	9519	9477.62	9401.69	9348.51	9320.12	9304.21	9284.86	9243.66	9225.69	9107.45	9057.28	9018.47	8959.17	8951.15	8915.42	8894.63	8872.17	8842.12	8807.22	8791.99	8775.05	8764.18	8750.92	8685.18	8606.15	8487.19
11403.6	11284.3	11119.9	10918.5	10661.2	10476.8	10463.4	10309.4	10309.4	10227.1	10217.1	10147.8	10037.3	9997.15	9909.7	9878.29	9844.37	9813.39	9790.31	9711.29	9668.71	9661.23	9624.26	9624.26	9600.27	9374.62	9299.38	9259.49	9192.96	9165.2	9127.91	9093.84	9081.16	9062.72	9038.81	9002.37	8905.29	8805.69	8778.13	8776.87	8723.03	8695.58	8656.25	8631.94	8624.22	8599.86	8579.81	8561.96	8540.74	8506
11550.2	11550.2	11501	11373.1	11360	11215	11166.5	11036.7	10861.6	10796.4	10721	10602.7	10555	10523	10435.4	10379.4	10289.7	10278.1	10211.4	10180.7	10091.5	10069.3	10031.4	9992.32	9943.13	9845.42	9793.01	9726.74	9717.84	9587.76	9534.4	9509.69	9474.31	9432.71	9368.18	9348.6	9320.49	9270.25	9254.09	9231.54	9222.75	9152.7	9132.38	9132.38	9119.48	9108.66	9080.09	9064.89	9050.61	9043.04
11339.2	11339.2	11311	11053.2	10935.9	10819.6	10730	10707	10493	10443.4	10268.1	10255.5	10104.8	10040.4	9993.92	9960.22	9934.72	9848.66	9723.03	9713.79	9665.55	9618.54	9578.58	9529.57	9513.32	9474.2	9445.16	9411.27	9370.68	9334.51	9334.51	9267.38	9232.47	9215.37	9195.59	9179.7	9134.22	9112.83	9106.83	9041.22	9025.36	8953.17	8922.55	8885.64	8849.02	8826.71	8821.65	8809.94	8801.69	8772.07
11063.1	11063.1	10887.7	10791.7	10766.2	10639	10571.6	10569.3	10546.1	10411.2	10358.5	10307.1	10231.5	10174.1	10092.6	10003.1	9978.23	9890.3	9860.24	9846.25	9758.91	9723.88	9679.43	9673.92	9621.85	9551.51	9468.28	9442.62	9350.28	9306.83	9286.23	9284.63	9263.56	9263.56	9257.02	9222.25	9111.67	9074.25	9011.04	8992.8	8982.72	8977.06	8942.92	8783.26	8759.73	8691.89	8660.93	8633.34	8593.39	8554.66
11487.7	11191.7	11191.7	11088.5	10961.1	10870	10857.3	10792.4	10674.6	10602.4	10492.6	10403.4	10267.3	10195.7	10154.3	10119.6	10098.7	9967.98	9940.83	9874.73	9834.16	9730.45	9609.06	9602.38	9538.76	9538.76	9506.88	9449.24	9449.24	9430.45	9405.28	9372.64	9317.91	9256.57	9226.81	9154.63	9103.63	9069.25	9045.09	9015.26	9005.64	8984.74	8963.82	8930.34	8911.68	8867.74	8817.68	8760.78	8717.44	8696.04
11330.8	11326.8	11306.1	11107.3	10995.5	10950.4	10950.4	10848.3	10814.8	10720	10712.9	10636	10581.5	10547.6	10515.9	10448.5	10395.9	10303.2	10303.2	10286.4	10265.9	10229.5	10150.7	10097.4	10039.5	9954.67	9893.2	9847.24	9814.83	9757.85	9715.38	9656.73	9635.16	9635.16	9608.34	9565.57	9516.74	9456.48	9407.55	9354.65	9341.06	9312.37	9273.57	9252.4	9245.65	9198.55	9170.83	9144.54	9126.86	9005.96
11572.3	11503.3	11488	11292.5	11230.1	11230.1	11156.3	11055.5	11042.2	10921.7	10880.4	10787.1	10763.7	10727.5	10656.8	10587.7	10581.3	10529.7	10391.9	10320.7	10215.5	10154.9	10095	10075.5	10024.5	9995	9981.5	9812.71	9727.04	9723.28	9685.03	9657.49	9628.12	9606.81	9584.14	9555.15	9552.87	9542.43	9532.97	9520.31	9496.18	9443.02	9434.48	9431.89	9419.02	9393.57	9351.24	9284.37	9136.04	9106.82
11375	11294	11255.2	11255.2	11171.3	11115.4	10897.6	10799.7	10745.3	10676.7	10627.4	10578	10530.8	10498.1	10460.2	10432.5	10422.9	10385.4	10308.9	10308.9	10284.6	10165.9	10058.3	10058.3	10036.5	9910.48	9870.7	9774.62	9755.53	9703.9	9685.63	9656.07	9634.14	9599.96	9563.15	9546.45	9516.11	9489.31	9461.52	9426.16	9372.92	9300.14	9296.53	9242.33	9242.33	9231.88	9164.78	9104.57	9090.66	9043.46
11758.2	11610.4	11529	11291	11166.2	11099.5	11070.5	10863.5	10783.5	10744.5	10730.5	10679	10668.2	10668.2	10636.1	10561	10478.5	10425.5	10395.3	10362.7	10345.6	10268.8	10122.8	10101	9985.76	9955.48	9940.53	9940.53	9912.54	9856.14	9856.14	9856.14	9803.26	9751.83	9684.21	9544.49	9466.46	9415.73	9401.34	9332.09	9293.52	9269.09	9189.54	9174.45	9143.54	9133.82	9120.61	9112.63	9106.44	9101.02
11668.5	11557.9	11557.9	11557.9	11279.5	11188	11050.4	11017	10893.8	10870	10850	10790.1	10738.6	10656.2	10561.5	10522.5	10509.3	10470.2	10304.3	10274.5	10066.5	10058.3	9958.14	9934.99	9892.17	9892.17	9873.32	9857.3	9837.33	9816.7	9812.27	9804.33	9750.6	9650.9	9616.19	9564.72	9531.8	9467.2	9363.63	9208.89	9129.8	9075.29	9047.92	9044.08	9016.55	8980.66	8945.7	8844.79	8836.65	8761.3
11601.4	11601.4	11378.8	11292	11202.7	10955.3	10935.9	10765.6	10617.1	10557.6	10474.1	10354.7	10303.1	10263.5	10221.8	10221.8	10148	10120.8	10046.6	10012.5	9985.42	9907.74	9894.34	9880.68	9736.32	9698.69	9638.28	9629.69	9586.47	9541.09	9497.68	9479.93	9450.36	9421.22	9393.05	9377.17	9341.5	9232.62	9208.41	9208.41	9181.93	9161.43	9141.94	9108.81	9103.84	9083.77	9017	8987.45	8955.91	8914.49
11369.1	11070.6	10966.1	10832.2	10660.7	10588.3	10530	10418.9	10374.1	10316.1	10229.9	10128	10004.9	9920.42	9841.91	9818.35	9781.7	9766.27	9743.87	9724.84	9688.93	9665	9649.68	9643.05	9612.55	9597.54	9541.79	9541.79	9523.4	9509.96	9478.49	9456.68	9431.08	9372.07	9305.67	9276.24	9249.41	9221.16	9196.9	9135.64	9091.9	9072.6	9038.66	9038.66	8984.02	8954.23	8912.77	8879.25	8792.58	8691.93
11340.9	11012.8	11012.8	10824.9	10753.8	10683	10669.9	10525.5	10442.4	10330.4	10228.4	10209.9	10183.9	10138	10003.5	9884.02	9822.35	9747.75	9722.31	9695.88	9695.88	9681.52	9620.44	9591.77	9564.86	9521.12	9487.43	9467.27	9449.83	9443.84	9419.14	9383.02	9368.18	9335.32	9320.54	9293.44	9127.89	9003.23	8904.76	8904.76	8899.45	8884.31	8846.5	8779.62	8662.1	8601.86	8536.23	8536.23	8520.16	8483.14
11432.2	11432.2	11432.2	11288.3	11213.1	11132.1	10899.7	10864.5	10815.1	10788.1	10715.8	10651.9	10562.5	10459.3	10434.5	10380.2	10328.5	10272.2	10224.1	10200.8	10069	10047.9	9904.24	9836.87	9811.81	9683.11	9639.25	9572.05	9561.35	9514.46	9471.74	9428.26	9392.05	9368.88	9326.68	9301.65	9228.57	9161.53	9142.16	9129.41	9120.95	9098.14	9073.48	9045.19	9024.03	9016.97	9007.02	9002.69	8995.58	8968.23
11698.9	11681.4	11504.4	11349.5	11260.9	11079	11065.4	10906.8	10676.7	10605.8	10504.4	10378.8	10311.9	10284.7	10220.2	10184.3	10063.4	9950.91	9944.26	9887.37	9830.31	9817.67	9784.29	9748.95	9725.14	9703.56	9693.95	9671.95	9621.24	9610.33	9596.74	9402.35	9275.9	9266.18	9215.46	9215.46	9198.35	9166.42	9142.27	9142.27	9140.22	9122.14	9051.43	9022.93	8981.93	8928.75	8889.17	8877.42	8877.42	8863.86
11658	11658	11369.7	11355.9	11302.9	11107.4	11013.9	10858.1	10649.3	10519.9	10512.4	10469	10393.8	10312.4	10256.8	10171.4	10130.3	10126.4	10088.8	10008.9	9939.79	9787.44	9735.83	9727.42	9674.71	9600.39	9589.06	9525.53	9416.82	9383.01	9345.08	9297.88	9255.96	9251.5	9230.01	9202.27	9167.97	9138.25	9099.03	9086.23	9050.91	9050.91	9041.53	8984.36	8861.87	8827.16	8755.24	8732.73	8564.54	8519.64
11689.5	11432.6	11194.4	11194.4	11135.3	10980.7	10764.7	10764.7	10741.6	10708.6	10708.4	10622	10569.4	10449.6	10427.5	10390.2	10390.2	10371	10337.5	10249	10086.2	10034.9	10000.5	9958.76	9909.34	9853.47	9817.36	9774.86	9722.01	9707.17	9609.39	9532.05	9504.01	9454.86	9382.34	9325.03	9323.67	9297.49	9255.04	9246.1	9215.37	9151.91	9087.88	9007.17	8957.02	8930.42	8905.74	8889.29	8876.01	8858.35
11311.2	11076.2	10821.5	10821.5	10778.9	10561.1	10445.1	10238.1	10238.1	10103.7	9959.8	9853.2	9759.68	9606.97	9490.07	9427.91	9427.91	9361.43	9320.7	9285.07	9259.1	9225.78	9186.03	9133.86	9081.18	8951.85	8842.44	8842.44	8812.29	8784.55	8781.84	8768.49	8747.61	8731.28	8722.64	8690.03	8635.45	8546.23	8495.73	8433.02	8433.02	8420.67	8390.17	8296.15	8242.84	8215.96	8168.45	8131.75	8095	8067.52
11614	11614	11201.2	11201.2	11191.4	11145.7	11023.9	10968.2	10869.7	10759.4	10688	10650.2	10578.8	10569.4	10469.7	10356.8	10180.5	10089.9	10026.4	9943.79	9912.67	9874.99	9846.95	9828.46	9819.4	9793.49	9765	9738	9718.85	9573.62	9526.2	9471.88	9457.95	9427.64	9381.22	9340.65	9332.04	9288.88	9279.7	9271.41	9267.48	9246.69	9198.43	9108.27	9094.67	9050.41	9000.25	8973.64	8973.64	8965.39
11700.5	11315.6	11315.6	11315.6	11239.4	11200.7	11114.5	11058.7	10864.8	10771.5	10728.9	10714.7	10635.1	10539.5	10452.5	10366.9	10316.9	10231.2	10112.6	9968.33	9956.99	9909.7	9812.1	9782.17	9775.74	9737.05	9729.27	9704.84	9691.58	9675.45	9668.44	9658.9	9644.19	9616.71	9585.89	9539.61	9498.58	9467.51	9382.94	9375.3	9221.79	9177.86	9141.48	9113.65	9088.29	9054.59	9041.34	9023.56	8984.99	8951.09
11836.6	11304	11304	11263.4	11206.1	11013.4	10930	10727.7	10622.4	10526.6	10420	10365.6	10333.9	10256.8	10256.8	10224.8	10172.5	10125.3	10013	9954.44	9909	9867.64	9815.45	9793.58	9776.8	9718.15	9682.58	9637.52	9601.94	9580.34	9580.34	9551.86	9535.66	9484.41	9456.73	9331.98	9246.65	9222.66	9185.2	9165.04	9128.11	9036.64	9008.52	8892.32	8892.32	8872.72	8844.41	8838.89	8825.41	8807.04
11488.9	11271.6	11161.9	11031.8	10945.6	10866.1	10858.6	10727.4	10678.9	10588.5	10561.5	10501.1	10395	10275.7	10189.4	10150.7	10055.9	9992.21	9800.44	9707.68	9699.97	9664.71	9625.61	9588.03	9550.87	9498.53	9482.51	9455.46	9447.08	9398.42	9352.88	9256.51	9200.61	9061.88	9060.09	9031.56	9015.32	8953.37	8939.64	8894.84	8856.35	8833.43	8797.62	8791.18	8778.36	8723.58	8679.81	8679.81	8648.37	8637.22
11509.4	11361.4	11260	11146.6	11043.5	10934.7	10857.5	10749.3	10652	10577.6	10511.9	10436.3	10372.1	10311.3	10253.3	10197.5	10139.1	10078	10017.5	9967.27	9911.89	9869.47	9813.26	9780.2	9732.2	9674.39	9632.16	9587.45	9548.47	9507.79	9479.73	9431.97	9397.5	9359.58	9322.83	9283.32	9236.88	9185.83	9147.68	9118.96	9086.04	9053.91	9018.45	8974.03	8945.01	8914.36	8880.59	8851.06	8817.46	8780.26
[truncated: 250 more columns]
