# Supplementary material for: A new imperialist competitive algorithm with spiral rising mechanism for solving path optimization problems
Source: PeerJ Comput Sci. 2022 Sep 7;8:e1075. doi: 10.7717/peerj-cs.1075 (PMC9575848; doi:10.7717/peerj-cs.1075)
Supplement: Supplemental Information 11 [file peerj-cs-08-1075-s011.zip › high dimensional optimization problems/300/F2/PSO.xlsx]

## Sheet: Sheet1
11126.5	7508.26	7508.26	7508.26	7430.47	7430.47	7430.47	7430.47	7430.47	7430.47	7430.47	7430.47	7384.17	7384.17	7384.17	7384.17	7280.93	7280.93	7280.93	7280.93	7280.93	7280.93	7280.93	7096.58	7096.58	7096.58	7096.58	7096.58	7096.58	7096.58	7096.58	7096.58	7096.58	7096.58	7096.58	7096.58	7096.58	7096.58	7096.58	7096.58	7096.58	7096.58	7096.58	7096.58	7096.58	7096.58	7096.58	7096.58	7096.58	7096.58
11405.7	7740.5	7740.5	7740.5	7446.54	7446.54	7446.54	7446.54	7287.85	7287.85	7287.85	7287.85	7287.85	7287.85	7287.85	7287.85	7287.85	7287.85	7287.85	7287.85	7287.85	7287.85	7287.85	7287.85	7287.85	7287.85	7147.74	7147.74	7147.74	7147.74	7123.63	7123.63	7123.63	7086.78	7086.78	7086.78	7086.78	7086.78	7086.78	7086.78	7086.78	7086.78	7086.78	7086.78	7086.78	7086.78	7086.78	7008.17	7008.17	7008.17
11598.3	7781.84	7781.84	7781.84	7710.3	7710.3	7710.3	7710.3	7710.3	7710.3	7710.3	7710.3	7710.3	7685.33	7685.33	7685.33	7685.33	7685.33	7685.33	7685.33	7658.84	7658.84	7658.84	7658.84	7630.04	7630.04	7630.04	7630.04	7630.04	7630.04	7630.04	7630.04	7630.04	7630.04	7630.04	7630.04	7630.04	7593.65	7593.65	7593.65	7417.28	7415.75	7364.72	7364.72	7364.72	7364.72	7364.72	7364.72	7364.72	7364.72
11802.8	7650.7	7650.7	7650.7	7650.7	7650.7	7650.7	7650.7	7650.7	7650.7	7650.7	7650.7	7650.7	7650.7	7650.7	7650.7	7650.7	7650.7	7650.7	7650.7	7650.7	7650.7	7650.7	7650.7	7650.7	7650.7	7650.7	7650.7	7650.7	7650.7	7650.7	7650.7	7650.7	7650.7	7650.7	7650.7	7650.7	7650.7	7472.46	7415.32	7415.32	7415.32	7388.41	7388.41	7388.41	7388.41	7388.41	7388.41	7388.41	7388.41
11567.5	7476.24	7476.24	7476.24	7476.24	7476.24	7476.24	7476.24	7476.24	7476.24	7476.24	7476.24	7476.24	7476.24	7476.24	7476.24	7476.24	7476.24	7476.24	7476.24	7476.24	7476.24	7476.24	7476.24	7476.24	7476.24	7476.24	7250.04	7250.04	7250.04	7250.04	7250.04	7250.04	7250.04	7250.04	7250.04	7250.04	7250.04	7250.04	7250.04	7250.04	7250.04	7185.97	7076.26	7076.26	7076.26	7076.26	7076.26	7076.26	7076.26
11749.8	7531.17	7531.17	7531.17	7531.17	7531.17	7531.17	7531.17	7531.17	7531.17	7531.17	7531.17	7531.17	7531.17	7531.17	7531.17	7531.17	7531.17	7531.17	7531.17	7531.17	7531.17	7531.17	7531.17	7531.17	7531.17	7531.17	7531.17	7531.17	7531.17	7531.17	7531.17	7531.17	7531.17	7531.17	7531.17	7531.17	7531.17	7531.17	7531.17	7531.17	7531.17	7531.17	7531.17	7531.17	7531.17	7531.17	7531.17	7386.81	7386.81
11451.3	7599.1	7599.1	7599.1	7599.1	7599.1	7599.1	7599.1	7599.1	7599.1	7599.1	7599.1	7599.1	7599.1	7599.1	7599.1	7599.1	7599.1	7599.1	7599.1	7599.1	7599.1	7599.1	7599.1	7599.1	7599.1	7599.1	7599.1	7599.1	7587.88	7587.88	7587.88	7547.66	7547.66	7547.66	7536.68	7536.68	7536.68	7373.83	7373.83	7373.83	7230.34	7230.34	7011.47	7011.47	7011.47	7011.47	7011.47	7011.47	7011.47
11273.3	7690.33	7690.33	7690.33	7580.88	7186.89	7186.89	7186.89	7186.89	7186.89	7186.89	7186.89	7186.89	7186.89	7186.89	7186.89	7186.89	7186.89	7186.89	7186.89	7186.89	7186.89	7186.89	7186.89	7186.89	7186.89	7186.89	7186.89	7186.89	7186.89	7186.89	7186.89	7186.89	7186.89	7186.89	7186.89	7186.89	7186.89	7186.89	7186.89	7186.89	7186.89	7186.89	7186.89	7186.89	7186.89	7186.89	7186.89	7186.89	7186.89
11568.8	7868.84	7868.84	7868.84	7868.84	7868.84	7789.02	7789.02	7789.02	7789.02	7789.02	7789.02	7789.02	7789.02	7789.02	7789.02	7789.02	7789.02	7789.02	7789.02	7789.02	7789.02	7789.02	7789.02	7789.02	7789.02	7789.02	7789.02	7706.05	7392.53	7392.53	7392.53	7392.53	7392.53	7392.53	7392.53	7392.53	7392.53	7392.53	7392.53	7392.53	7392.53	7392.53	7392.53	7392.53	7392.53	7392.53	7392.53	7392.53	7392.53
11883.7	7949.04	7949.04	7949.04	7949.04	7949.04	7949.04	7949.04	7949.04	7949.04	7949.04	7949.04	7949.04	7863.95	7863.95	7863.95	7847.98	7525.77	7525.77	7525.77	7525.77	7525.77	7525.77	7525.77	7525.77	7525.77	7525.77	7525.77	7525.77	7525.77	7525.77	7525.77	7525.77	7525.77	7525.77	7525.77	7525.77	7525.77	7525.77	7525.77	7525.77	7525.77	7525.77	7525.77	7525.77	7525.77	7525.77	7525.77	7525.77	7525.77
11712.2	7553.15	7553.15	7553.15	7553.15	7553.15	7553.15	7553.15	7553.15	7553.15	7553.15	7553.15	7553.15	7553.15	7553.15	7553.15	7553.15	7553.15	7553.15	7553.15	7553.15	7553.15	7553.15	7553.15	7553.15	7553.15	7553.15	7553.15	7553.15	7553.15	7553.15	7553.15	7553.15	7553.15	7553.15	7553.15	7553.15	7553.15	7553.15	7553.15	7553.15	7553.15	7553.15	7553.15	7553.15	7360.84	7346.36	7338.7	7338.7	7338.7
11384.6	7822.74	7822.74	7822.74	7247.16	7247.16	7247.16	7247.16	7247.16	7247.16	7247.16	7247.16	7247.16	7247.16	7247.16	7247.16	7247.16	7247.16	7247.16	7247.16	7247.16	7247.16	7247.16	7247.16	7247.16	7247.16	7247.16	7247.16	7247.16	7247.16	7247.16	7247.16	7247.16	7247.16	7247.16	7247.16	7247.16	7247.16	7247.16	7247.16	7247.16	7247.16	7247.16	7247.16	7247.16	7247.16	7247.16	7247.16	7247.16	7247.16
11522.3	7854.51	7854.51	7854.51	7854.51	7854.51	7764.64	7764.64	7764.64	7764.64	7685.13	7685.13	7685.13	7685.13	7685.13	7685.13	7685.13	7685.13	7685.13	7685.13	7685.13	7647.34	7468.43	7468.43	7468.43	7467.4	7467.4	7467.4	7467.4	7467.4	7467.4	7467.4	7467.4	7467.4	7467.4	7467.4	7467.4	7467.4	7467.4	7467.4	7467.4	7467.4	7467.4	7467.4	7467.4	7467.4	7467.4	7467.4	7467.4	7467.4
11681.5	7928.94	7928.94	7928.94	7774.07	7774.07	7774.07	7774.07	7654.92	7654.92	7654.92	7411.27	7411.27	7411.27	7411.27	7411.27	7411.27	7411.27	7411.27	7411.27	7411.27	7411.27	7411.27	7411.27	7411.27	7411.27	7411.27	7411.27	7411.27	7411.27	7411.27	7411.27	7411.27	7411.27	7411.27	7411.27	7411.27	7411.27	7411.27	7411.27	7411.27	7411.27	7411.27	7411.27	7411.27	7411.27	7411.27	7411.27	7411.27	7411.27
11610.1	7642.44	7642.44	7642.44	7562.81	7562.81	7562.81	7562.81	7562.81	7562.81	7562.81	7562.81	7562.81	7562.81	7562.81	7562.81	7562.81	7562.81	7562.81	7562.81	7562.81	7492.64	7492.64	7492.64	7492.64	7453.22	7445.94	7411.69	7411.69	7411.69	7411.69	7411.69	7411.69	7411.69	7211.41	7211.41	7211.41	7211.41	7211.41	7211.41	7211.41	7211.41	7211.41	7211.41	7152.61	7152.61	7152.61	7076.46	6995.19	6995.19
11747.9	7705.22	7705.22	7705.22	7532.4	7532.4	7532.4	7532.4	7212.67	7212.67	7212.67	7212.67	7212.67	7212.67	7212.67	7212.67	7212.67	7212.67	7212.67	7212.67	7212.67	7212.67	7212.67	7212.67	7212.67	7212.67	7212.67	7212.67	7212.67	7212.67	7212.67	7212.67	7212.67	7212.67	7212.67	7212.67	7212.67	7212.67	7212.67	7212.67	7212.67	7212.67	7212.67	7038.55	7038.55	7038.55	7038.55	7038.55	7038.55	7038.55
11637.1	7704.06	7704.06	7704.06	7513.5	7513.5	7513.5	7513.5	7513.5	7513.5	7513.5	7513.5	7513.5	7513.5	7513.5	7376.97	7376.97	7376.97	7376.97	7291.45	7291.45	7291.45	7291.45	7291.45	7291.45	7291.45	7291.45	7291.45	7291.45	7291.45	7291.45	7259.62	7259.62	7259.62	7259.62	7259.62	7259.62	7259.62	7259.62	7259.62	7259.62	7259.62	7259.62	7259.62	7259.62	7259.62	7118.09	7118.09	7118.09	7118.09
11217.3	7555.41	7555.41	7555.41	7314.33	7314.33	7314.33	7314.33	7314.33	7314.33	7314.33	7314.33	7314.33	7314.33	7314.33	7314.33	7314.33	7314.33	7314.33	7314.33	7314.33	7314.33	7314.33	7314.33	7314.33	7314.33	7314.33	7314.33	7314.33	7314.33	7314.33	7314.33	7314.33	7257.4	7257.4	7257.4	7257.4	7257.4	7132.84	7132.84	7132.84	7110.64	7110.64	7110.64	7110.64	7086.34	7086.34	7086.34	7086.34	6779.45
11817.6	7562.24	7562.24	7562.24	7562.24	7562.24	7562.24	7562.24	7562.24	7562.24	7562.24	7562.24	7562.24	7562.24	7562.24	7562.24	7562.24	7562.24	7562.24	7562.24	7562.24	7562.24	7562.24	7562.24	7562.24	7562.24	7562.24	7562.24	7562.24	7562.24	7562.24	7562.24	7562.24	7562.24	7562.24	7562.24	7562.24	7562.24	7562.24	7562.24	7562.24	7562.24	7562.24	7562.24	7562.24	7472.83	7472.83	7472.83	7472.83	7472.83
11726.5	7656.08	7656.08	7656.08	7656.08	7656.08	7552.42	7552.42	7552.42	7552.42	7552.42	7552.42	7552.42	7552.42	7552.42	7552.42	7552.42	7552.42	7552.42	7552.42	7552.42	7552.42	7552.42	7552.42	7552.42	7552.42	7552.42	7552.42	7552.42	7552.42	7552.42	7552.42	7552.42	7552.42	7552.42	7552.42	7552.42	7552.42	7522.17	7522.17	7522.17	7522.17	7522.17	7522.17	7522.17	7522.17	7522.17	7522.17	7522.17	7522.17
11703.6	7886.73	7886.73	7886.73	7793.06	7793.06	7793.06	7793.06	7793.06	7793.06	7793.06	7793.06	7793.06	7766.04	7600.32	7600.32	7600.32	7600.32	7600.32	7600.32	7600.32	7600.32	7566.98	7566.98	7566.98	7490.72	7490.72	7490.72	7490.72	7350.61	7326.19	7318.41	7318.41	7318.41	7318.41	7318.41	7318.41	7318.41	7176.55	7176.55	7176.55	7143.32	7070.53	6929.47	6929.47	6929.47	6929.47	6929.47	6929.47	6929.47
11538.4	7855.53	7855.53	7855.53	7855.53	7855.53	7802.9	7802.9	7802.9	7689.67	7689.67	7689.67	7606.2	7606.2	7606.2	7606.2	7601.92	7601.92	7601.92	7601.92	7410.75	7410.75	7410.75	7410.75	7410.75	7410.75	7410.75	7410.75	7410.75	7410.75	7410.75	7410.75	7410.75	7410.75	7410.75	7410.75	7410.75	7410.75	7410.75	7410.75	7410.75	7410.75	7410.75	7410.75	7410.75	7410.75	7410.75	7410.75	7399.51	7399.51
11689.3	7860.51	7860.51	7860.51	7793.84	7793.84	7793.84	7793.84	7793.84	7793.84	7793.84	7793.84	7793.84	7777.55	7458.3	7185.4	7185.4	7185.4	7185.4	7185.4	7185.4	7185.4	7185.4	7185.4	7185.4	7185.4	7185.4	7185.4	7185.4	7185.4	7185.4	7185.4	7185.4	7185.4	7185.4	7185.4	7169.1	7169.1	7169.1	7169.1	7169.1	7169.1	7169.1	7169.1	7169.1	7169.1	7169.1	7169.1	7169.1	7169.1
11378.1	7824.15	7824.15	7824.15	7824.15	7824.15	7824.15	7824.15	7824.15	7824.15	7824.15	7824.15	7824.15	7824.15	7824.15	7824.15	7824.15	7824.15	7788.63	7788.63	7788.63	7788.63	7170.56	7170.56	7170.56	7045.33	7045.33	7045.33	7045.33	7045.33	7045.33	7045.33	7045.33	7045.33	7045.33	7045.33	7045.33	7045.33	7045.33	7045.33	7045.33	7045.33	6874.19	6874.19	6874.19	6874.19	6874.19	6874.19	6874.19	6874.19
11610	7785.74	7785.74	7785.74	7785.74	7785.74	7785.74	7785.74	7785.74	7785.74	7785.74	7785.74	7785.74	7785.74	7785.74	7785.74	7785.74	7785.74	7785.74	7785.74	7785.74	7785.74	7785.74	7785.74	7785.74	7785.74	7785.74	7785.74	7785.74	7785.74	7785.74	7785.74	7785.74	7785.74	7785.74	7785.74	7785.74	7785.74	7785.74	7785.74	7785.74	7785.74	7785.74	7785.74	7785.74	7785.74	7785.74	7785.74	7785.74	7785.74
11273.4	7668.23	7668.23	7668.23	7584.68	7584.68	7584.68	7584.68	7584.68	7584.68	7584.68	7584.68	7584.68	7584.68	7584.68	7584.68	7584.68	7584.68	7584.68	7584.68	7584.68	7584.68	7584.68	7492.48	7472.01	7469.66	7469.66	7469.66	7469.66	7469.66	7469.66	7469.66	7226.42	7226.42	7226.42	7102.16	7102.16	7102.16	7102.16	7102.16	7102.16	7102.16	7102.16	7102.16	7102.16	7102.16	7102.16	7102.16	7102.16	7102.16
11105.5	7732.47	7732.47	7732.47	7345.91	7345.91	7345.91	7345.91	7345.91	7345.91	7345.91	7345.91	7345.91	7345.91	7345.91	7345.91	7345.91	7345.91	7345.91	7345.91	7345.91	7345.91	7345.91	7345.91	7345.91	7345.91	7345.91	7345.91	7345.91	7345.91	7345.91	7345.91	7345.91	7345.91	7345.91	7345.91	7345.91	7345.91	7345.91	7345.91	7345.91	7345.91	7345.91	7345.91	7345.91	7345.91	7345.91	7345.91	7296.47	7296.47
11595	7602.37	7602.37	7602.37	7602.37	7602.37	7602.37	7602.37	7602.37	7602.37	7602.37	7602.37	7602.37	7602.37	7602.37	7602.37	7602.37	7602.37	7602.37	7602.37	7602.37	7602.37	7602.37	7602.37	7602.37	7602.37	7602.37	7514.95	7514.95	7514.95	7514.95	7514.95	7514.95	7514.95	7514.95	7514.95	7514.95	7514.95	7514.95	7514.95	7514.95	7514.95	7514.95	7514.95	7514.95	7514.95	7514.95	7514.95	7514.95	7241.53
11692	7703.19	7703.19	7703.19	7638.15	7638.15	7486.87	7486.87	7486.87	7486.87	7486.87	7486.87	7486.87	7486.87	7486.87	7486.87	7486.87	7486.87	7486.87	7486.87	7486.87	7486.87	7486.87	7486.87	7486.87	7486.87	7486.87	7486.87	7486.87	7486.87	7349.85	7342.36	7342.36	7342.36	7064.89	7064.89	7064.89	7064.89	7064.89	7064.89	7064.89	7064.89	7064.89	7064.89	7064.89	7064.89	7064.89	7064.89	7064.89	7064.89
11968.6	7858.66	7858.66	7858.66	7858.66	7858.66	7858.66	7858.66	7858.66	7858.66	7858.66	7858.66	7858.66	7858.66	7858.66	7858.66	7858.66	7756.86	7756.86	7756.86	7521.04	7521.04	7521.04	7521.04	7521.04	7521.04	7521.04	7521.04	7521.04	7521.04	7521.04	7521.04	7521.04	7521.04	7521.04	7521.04	7521.04	7521.04	7521.04	7521.04	7521.04	7521.04	7521.04	7521.04	7521.04	7521.04	7521.04	7521.04	7521.04	7521.04
11568	7718.61	7718.61	7718.61	7629.85	7616.72	7600.81	7600.81	7580.89	7577.12	7574.47	7566.35	7562.02	7556.91	7540.74	7527.1	7522.98	7508.85	7507.66	7504.81	7489.7	7486.1	7458.42	7449.2	7447.56	7439.42	7434.5	7422.91	7420.14	7404.65	7398.46	7396.89	7387.44	7384.32	7368.39	7363.88	7363.34	7362.13	7340.87	7338.96	7333.08	7326.4	7313.54	7292.08	7290.12	7279.92	7274.72	7269.3	7259.76	7240.42
[truncated: 250 more columns]
