# Supplementary material for: A new imperialist competitive algorithm with spiral rising mechanism for solving path optimization problems
Source: PeerJ Comput Sci. 2022 Sep 7;8:e1075. doi: 10.7717/peerj-cs.1075 (PMC9575848; doi:10.7717/peerj-cs.1075)
Supplement: Supplemental Information 11 [file peerj-cs-08-1075-s011.zip › high dimensional optimization problems/300/F2/SRICA.xlsx]

## Sheet: Sheet1
719.649	33.417	0.786274	0.134869	0.00536407	0.00242156	2.61355e-05	1.39245e-06	1.60535e-08	1.1687e-10	8.6402e-12	4.54747e-13	0	0	0	0	0	0	0	0	0	0	0	0	0	0	0	0	0	0	0	0	0	0	0	0	0	0	0	0	0	0	0	0	0	0	0	0	0	0
2476.48	793.96	336.527	8.87873	0.19811	0.0156562	0.000244584	1.13779e-05	1.1463e-06	1.58357e-08	2.59206e-10	6.82121e-12	4.54747e-13	0	0	0	0	0	0	0	0	0	0	0	0	0	0	0	0	0	0	0	0	0	0	0	0	0	0	0	0	0	0	0	0	0	0	0	0	0
4321.65	769.013	122.171	1.13883	0.424817	0.0222488	0.0029854	0.000123262	3.20394e-06	8.49059e-09	1.79625e-10	0	0	0	0	0	0	0	0	0	0	0	0	0	0	0	0	0	0	0	0	0	0	0	0	0	0	0	0	0	0	0	0	0	0	0	0	0	0	0
2418.78	71.276	0.435545	0.0251471	0.00180937	0.00109274	4.7305e-05	1.80173e-06	6.60868e-07	1.14382e-07	9.15861e-10	2.50111e-11	3.18323e-12	4.54747e-13	0	0	0	0	0	0	0	0	0	0	0	0	0	0	0	0	0	0	0	0	0	0	0	0	0	0	0	0	0	0	0	0	0	0	0	0
2774.1	830.78	150.005	33.2595	0.0980366	1.70607e-06	6.12903e-07	1.75746e-08	3.688e-10	6.27551e-11	9.09495e-13	0	0	0	0	0	0	0	0	0	0	0	0	0	0	0	0	0	0	0	0	0	0	0	0	0	0	0	0	0	0	0	0	0	0	0	0	0	0	0
350.989	119.952	25.1997	14.6224	2.49566	0.60138	0.00341423	0.000994638	1.61289e-06	2.43149e-08	4.75666e-10	5.00222e-12	0	0	0	0	0	0	0	0	0	0	0	0	0	0	0	0	0	0	0	0	0	0	0	0	0	0	0	0	0	0	0	0	0	0	0	0	0	0
3167.5	1050.59	307.436	1.0076	0.0123254	0.00169049	7.87912e-05	2.22876e-08	1.71622e-09	4.54747e-13	0	0	0	0	0	0	0	0	0	0	0	0	0	0	0	0	0	0	0	0	0	0	0	0	0	0	0	0	0	0	0	0	0	0	0	0	0	0	0	0
1720.65	751.905	306.808	149.941	54.6321	1.85806	0.00992557	0.000101217	7.23859e-06	4.39645e-08	3.58295e-09	9.69067e-10	4.54747e-13	0	0	0	0	0	0	0	0	0	0	0	0	0	0	0	0	0	0	0	0	0	0	0	0	0	0	0	0	0	0	0	0	0	0	0	0	0
3535.9	610.545	160.087	9.53625	1.00588	0.236205	0.00510933	0.000922118	0.000370809	1.71078e-05	5.60553e-08	1.03137e-09	1.00044e-10	5.77529e-11	4.54747e-13	0	0	0	0	0	0	0	0	0	0	0	0	0	0	0	0	0	0	0	0	0	0	0	0	0	0	0	0	0	0	0	0	0	0	0
2833.23	541.096	9.10557	0.0246304	0.00989866	0.0028885	0.000314224	3.93658e-05	1.87672e-07	4.4105e-08	6.58019e-10	0	0	0	0	0	0	0	0	0	0	0	0	0	0	0	0	0	0	0	0	0	0	0	0	0	0	0	0	0	0	0	0	0	0	0	0	0	0	0
3288.84	156.163	18.5325	10.0042	0.141314	0.00715999	0.000527523	2.93156e-05	2.8364e-07	1.31925e-07	5.35206e-08	3.21961e-10	1.46883e-10	2.81943e-11	4.54747e-13	0	0	0	0	0	0	0	0	0	0	0	0	0	0	0	0	0	0	0	0	0	0	0	0	0	0	0	0	0	0	0	0	0	0	0
4084.2	1789.59	1260.78	43.445	4.94397	0.842555	0.17669	0.00385768	0.000229731	2.05846e-06	1.11581e-06	1.00051e-06	4.08863e-09	1.13687e-11	4.54747e-13	0	0	0	0	0	0	0	0	0	0	0	0	0	0	0	0	0	0	0	0	0	0	0	0	0	0	0	0	0	0	0	0	0	0	0
3041.23	1192.86	74.6418	5.77069	0.646538	0.0754597	0.00435332	2.15681e-05	1.69721e-07	7.28005e-09	5.73436e-10	9.09495e-13	4.54747e-13	0	0	0	0	0	0	0	0	0	0	0	0	0	0	0	0	0	0	0	0	0	0	0	0	0	0	0	0	0	0	0	0	0	0	0	0	0
3606.16	1177.58	49.121	0.46354	0.0383331	0.00265894	0.000328122	4.37214e-06	1.99507e-07	3.35476e-08	1.67347e-10	2.27374e-11	4.54747e-13	0	0	0	0	0	0	0	0	0	0	0	0	0	0	0	0	0	0	0	0	0	0	0	0	0	0	0	0	0	0	0	0	0	0	0	0	0
3393.04	831.171	299.494	128.687	1.27381	0.0543103	0.0074177	0.00231504	0.000124838	2.09266e-06	4.3772e-07	5.65797e-09	1.36424e-12	0	0	0	0	0	0	0	0	0	0	0	0	0	0	0	0	0	0	0	0	0	0	0	0	0	0	0	0	0	0	0	0	0	0	0	0	0
2162.69	304.658	3.90006	1.58492	0.0945591	0.00157173	5.63464e-05	2.38193e-07	9.2009e-08	2.24431e-08	2.13413e-09	2.37833e-10	0	0	0	0	0	0	0	0	0	0	0	0	0	0	0	0	0	0	0	0	0	0	0	0	0	0	0	0	0	0	0	0	0	0	0	0	0	0
4835.69	2384.78	1407.98	349.404	15.6877	0.191457	0.0357398	0.0023281	8.35126e-06	2.08751e-06	7.56932e-08	2.35968e-09	8.4583e-11	8.18545e-12	0	0	0	0	0	0	0	0	0	0	0	0	0	0	0	0	0	0	0	0	0	0	0	0	0	0	0	0	0	0	0	0	0	0	0	0
2365.29	37.0968	1.09575	0.0286219	0.0133628	8.93058e-05	6.03346e-05	1.33415e-05	1.78522e-07	2.67587e-08	1.04956e-08	1.9736e-10	2.27374e-11	4.54747e-13	0	0	0	0	0	0	0	0	0	0	0	0	0	0	0	0	0	0	0	0	0	0	0	0	0	0	0	0	0	0	0	0	0	0	0	0
3412.77	1184.17	0.192389	0.0015929	0.000330043	1.79893e-05	3.76589e-06	2.78513e-07	2.756e-08	1.90967e-08	6.98265e-09	1.72349e-10	2.27374e-12	0	0	0	0	0	0	0	0	0	0	0	0	0	0	0	0	0	0	0	0	0	0	0	0	0	0	0	0	0	0	0	0	0	0	0	0	0
4310.59	796.215	255.174	29.8567	1.69654	0.0454166	0.00119156	0.000130446	7.16135e-06	1.90116e-08	7.42148e-10	4.1382e-11	0	0	0	0	0	0	0	0	0	0	0	0	0	0	0	0	0	0	0	0	0	0	0	0	0	0	0	0	0	0	0	0	0	0	0	0	0	0
1882.51	1.15513	0.00542932	0.00214824	0.00016321	1.36199e-05	1.29961e-06	4.22915e-10	0	0	0	0	0	0	0	0	0	0	0	0	0	0	0	0	0	0	0	0	0	0	0	0	0	0	0	0	0	0	0	0	0	0	0	0	0	0	0	0	0	0
1786.81	440.628	5.13912	0.177182	0.00169205	0.000676528	0.000238339	3.71638e-05	4.94249e-07	1.51886e-09	1.03682e-10	4.54747e-13	0	0	0	0	0	0	0	0	0	0	0	0	0	0	0	0	0	0	0	0	0	0	0	0	0	0	0	0	0	0	0	0	0	0	0	0	0	0
2056.85	43.3161	10.2802	0.861545	0.0546031	4.13689e-06	3.62141e-07	6.16642e-08	5.05815e-09	1.99179e-10	4.54747e-13	0	0	0	0	0	0	0	0	0	0	0	0	0	0	0	0	0	0	0	0	0	0	0	0	0	0	0	0	0	0	0	0	0	0	0	0	0	0	0
3514.66	1898.74	315.213	0.791769	0.0103271	4.19617e-06	5.39239e-08	5.28598e-09	4.09273e-11	9.09495e-13	0	0	0	0	0	0	0	0	0	0	0	0	0	0	0	0	0	0	0	0	0	0	0	0	0	0	0	0	0	0	0	0	0	0	0	0	0	0	0	0
1250.72	83.998	0.375632	0.040268	7.49927e-05	2.4744e-05	1.20925e-06	1.12861e-07	2.13731e-10	3.18323e-12	0	0	0	0	0	0	0	0	0	0	0	0	0	0	0	0	0	0	0	0	0	0	0	0	0	0	0	0	0	0	0	0	0	0	0	0	0	0	0	0
2349.82	285.062	1.83928	0.00387193	5.44493e-05	1.64952e-06	1.77704e-07	4.89317e-08	7.39146e-09	3.01361e-09	8.00355e-11	4.54747e-13	0	0	0	0	0	0	0	0	0	0	0	0	0	0	0	0	0	0	0	0	0	0	0	0	0	0	0	0	0	0	0	0	0	0	0	0	0	0
3634.84	412.683	93.781	11.6968	0.306674	0.0163388	3.5686e-05	2.69477e-06	3.27691e-09	2.00089e-11	9.09495e-13	4.54747e-13	0	0	0	0	0	0	0	0	0	0	0	0	0	0	0	0	0	0	0	0	0	0	0	0	0	0	0	0	0	0	0	0	0	0	0	0	0	0
403.118	88.4184	8.2858	4.34213	0.0112769	0.00165717	0.000157132	1.31866e-06	2.45109e-08	0	0	0	0	0	0	0	0	0	0	0	0	0	0	0	0	0	0	0	0	0	0	0	0	0	0	0	0	0	0	0	0	0	0	0	0	0	0	0	0	0
2216.57	5.06653	0.620063	0.0991361	0.000149694	1.84467e-05	1.72263e-07	3.39046e-08	1.35151e-09	9.09495e-12	4.54747e-13	0	0	0	0	0	0	0	0	0	0	0	0	0	0	0	0	0	0	0	0	0	0	0	0	0	0	0	0	0	0	0	0	0	0	0	0	0	0	0
3207.92	599.813	472.723	22.071	2.56627	0.00164972	5.3716e-05	1.51717e-05	2.09304e-06	1.50891e-07	1.49612e-09	6.09361e-11	0	0	0	0	0	0	0	0	0	0	0	0	0	0	0	0	0	0	0	0	0	0	0	0	0	0	0	0	0	0	0	0	0	0	0	0	0	0
2704.11	642.857	189.925	27.5967	2.87906	0.132758	0.00830009	0.000365073	2.52846e-05	8.00448e-07	5.89218e-08	3.37208e-08	1.48384e-10	3.54703e-12	4.54747e-14	0	0	0	0	0	0	0	0	0	0	0	0	0	0	0	0	0	0	0	0	0	0	0	0	0	0	0	0	0	0	0	0	0	0	0
[truncated: 250 more columns]
