# Supplementary material for: A new imperialist competitive algorithm with spiral rising mechanism for solving path optimization problems
Source: PeerJ Comput Sci. 2022 Sep 7;8:e1075. doi: 10.7717/peerj-cs.1075 (PMC9575848; doi:10.7717/peerj-cs.1075)
Supplement: Supplemental Information 11 [file peerj-cs-08-1075-s011.zip › high dimensional optimization problems/300/F2/TLBO.xlsx]

## Sheet: Sheet1
7270.88	5476.11	4953.13	4329.83	3906.64	3534.05	3087.1	3087.1	3062.11	3056.76	2923.83	2828.27	2828.27	2828.27	2780	2780	2760.88	2755.19	2755.19	2688.76	2688.76	2651.84	2578.21	2456.06	2342.91	2283.38	2030.6	1865.78	1724.67	1562.37	1195.89	856.977	775.935	576.811	474.327	315.546	255.008	173.274	113.833	87.0262	62.7462	49.0573	27.5238	20.7398	14.7847	10.3817	7.39015	5.48663	4.08057	2.84615
7685.07	5825.69	4500.24	4137.23	3760.41	3500.42	3300.58	3212.6	3029.69	2949.09	2949.09	2868.96	2842.39	2804.94	2647.99	2647.99	2568.16	2568.16	2568.16	2547.97	2444.29	2444.29	2435.26	2211.39	2184.52	1994.3	1632.04	1379.17	1230.52	967.768	852.395	593.141	447.84	337.546	225.788	157.022	105.781	77.4091	64.4276	48.5231	34.0781	25.8324	18.7345	11.0686	8.70351	5.72905	3.90282	3.06099	2.17441	1.53083
7568.7	5411.28	4665.62	4207.45	3851.25	3384.01	3241.95	3241.95	3034.04	2939.79	2904.35	2851.3	2800.84	2800.84	2595.52	2595.52	2595.52	2595.52	2595.52	2517.04	2517.04	2517.04	2517.04	2441.76	2363.5	2273.42	1968.38	1605.9	1331.08	1131.03	904.73	712.101	546.562	412.943	309.336	209.946	133.73	95.3325	76.2931	46.5353	36.8042	26.2691	18.8416	14.9915	9.83169	6.24242	4.08123	3.36986	2.3391	1.59819
7552.5	5744.43	4508.11	3978.66	3709.07	3446.33	3303.84	3140.66	3045.51	2973.62	2911.2	2882.91	2766.91	2766.91	2744.98	2733.41	2727.81	2600.22	2600.22	2600.22	2517.17	2516.36	2416.18	2227.72	2216.41	2024.55	1779.43	1619.63	1384.77	1057.28	873.586	652.219	425.19	368.796	254.083	211.144	142.343	108.834	71.9751	52.2819	36.0266	23.7352	18.6271	13.0711	9.08403	5.89317	4.67995	3.38433	2.25419	1.46736
7415.5	5736.82	4609.71	4072.82	3766.8	3498.53	3146.31	3145.82	3023.02	3000.68	2988.64	2901.7	2810.88	2800.58	2800.58	2784.65	2677.28	2623.81	2623.81	2623.81	2596.11	2596.11	2531.72	2531.72	2333.04	2236.78	2119.97	1919.18	1592.58	1465.82	1111.47	957.562	754.576	559.909	395.97	310.166	220.119	145.86	102.384	76.9419	52.3792	46.2159	30.2573	22.4398	13.6317	11.2305	7.98509	5.55228	3.67458	2.74711
7266.09	5597.3	4814.16	4124.61	3753.27	3571.22	3282.68	3203.08	2934.17	2907.32	2837.55	2837.55	2769.76	2769.76	2751.91	2719.94	2719.94	2611.64	2569.29	2569.29	2569.29	2487.55	2471.67	2471.67	2395.52	2268.52	2268.52	2023.74	1794.52	1443.52	1194.28	1026.73	791.592	588.376	421.077	314.214	226.414	156.143	116.27	77.7151	51.9716	37.0902	27.7411	19.7208	14.3514	9.58128	6.55952	4.07659	3.04751	2.34926
7427.57	5641.93	4521.01	4027.57	3495.89	3434.07	3299.94	3134.7	3002.19	2961.67	2953.66	2784.68	2784.68	2784.68	2745.05	2699.6	2699.6	2699.6	2678.32	2662.94	2599.45	2518.56	2518.56	2340.9	2209.51	2149.82	2028.42	1912.12	1637.36	1475.64	1189.7	878.826	788.488	623.519	450.82	331.98	224.508	163.843	115.825	82.6634	59.8484	36.7967	28.902	19.7714	14.3758	8.86936	6.12881	5.12138	3.87418	2.41623
7540.29	5645.84	4783.09	4099.42	3754.42	3453.31	3264.01	3149.18	3012.97	2938.05	2885.61	2874.55	2874.55	2863.11	2815.16	2734.61	2734.61	2652.19	2569.43	2507.39	2507.39	2507.39	2427.15	2274.24	2132.99	1894.52	1632.5	1550.27	1208.28	940.45	750.545	555.758	376.053	273.577	212.042	136.411	88.9897	73.384	52.1199	38.0219	28.6119	19.835	13.2375	9.84228	6.54016	4.52421	3.17253	2.09082	1.53304	1.0892
7757.66	5684.56	4715.43	3967.59	3701.42	3522.22	3249.51	3157.57	3077.05	2894.75	2861.46	2839.37	2839.37	2839.37	2788.5	2729.27	2729.27	2625.34	2625.34	2625.34	2618.02	2609.73	2576.77	2490.42	2445.5	2331.04	2287.54	2190.44	1839.46	1682.07	1527.2	1206.06	1006.12	731.453	598.862	488.72	324.041	238.328	167.254	122.647	86.8863	62.7312	43.43	34.0504	25.5651	16.6094	11.3931	7.51233	5.79168	4.09153
7795.09	5611.28	4595.64	4135.15	3764.8	3438.89	3292.74	3175.19	3017.32	3014.92	2923.54	2907.7	2813.07	2813.07	2702.47	2688.58	2688.58	2671.87	2548.38	2548.38	2548.38	2504.47	2460.1	2202.39	2162.58	1864.64	1635.31	1382.25	1132.97	946.027	674.034	508.388	368.559	293.38	187.527	129.672	103.911	76.1258	55.7012	42.1309	28.0511	19.3737	13.6519	8.05116	6.84137	4.38831	3.14176	2.07819	1.76721	1.0904
7118.23	5543.64	4591.2	4031.87	3737.4	3408.48	3223.5	3099.9	3099.9	3021.1	2918.57	2878.61	2754.88	2754.88	2754.88	2754.88	2708.6	2686.65	2686.65	2686.65	2686.65	2567.82	2567.82	2567.82	2504.34	2455.33	2378.32	2190.6	1895.26	1717.17	1593.17	1392.36	1119.27	861.48	698.973	504.652	325.445	305.505	195.987	158.513	112.626	79.2169	45.0681	36.7249	29.8181	17.6552	14.0672	10.9057	7.14938	4.93112
7630.69	5951.57	4671.27	4032.18	3678.56	3403.71	3247.89	3057.42	3057.42	2989.74	2839.36	2839.36	2838.48	2733.42	2733.42	2704.93	2704.93	2704.93	2677.76	2652.95	2638.65	2560.01	2560.01	2514.84	2514.84	2503.98	2308.32	2237.73	2219.05	2098.52	1864.11	1683.78	1281.02	991.083	833.403	639.034	484.422	354.916	241.11	178.365	128.891	81.6455	61.3743	40.2173	33.8373	22.4844	16.4166	10.4624	8.08134	5.43622
7424.8	5378.42	4440.48	3946.64	3695.95	3566.77	3227.7	3098.88	2937.3	2937.3	2902.07	2865.6	2757.04	2757.04	2757.04	2715.97	2715.97	2647.68	2647.68	2525.55	2525.55	2427.72	2342.9	2129.13	2129.13	1735.69	1663.36	1205.25	999.385	815.53	603.113	436.314	322.628	246.767	187.976	116.115	78.7922	59.3812	44.7659	33.0574	24.5981	16.3795	11.9545	8.4172	6.14119	4.11451	2.97299	2.07083	1.49266	0.936319
7768.17	5660.35	4799.5	4197.44	3804.19	3553.97	3280.87	3169.88	3068.13	2971.28	2950.34	2791.38	2791.38	2687.81	2687.81	2687.81	2687.81	2671.05	2597.94	2597.94	2597.94	2597.94	2597.94	2421.93	2421.93	2368.36	2319.95	2220.13	2117.83	1656.81	1428.42	1272.1	1041.15	804.933	600.49	438.455	308.162	245.302	169.955	144.386	95.6227	62.7392	44.2706	32.9791	22.5162	15.9379	10.4688	7.50787	5.19564	3.54031
7046.37	5696.06	4791.22	4167.59	3750.56	3521.47	3394.36	2997.72	2997.72	2964.9	2884.41	2845.77	2841.73	2841.73	2773.63	2760.15	2721.69	2720.99	2720.99	2720.99	2603.59	2603.59	2564.66	2564.66	2372.2	2282.06	2274.89	2135.56	1992.04	1670.75	1519.75	1246.28	999.512	778.952	583.212	474.028	318.344	232.499	164.204	105.952	93.8401	60.1093	37.5745	30.0359	21.3139	13.1322	10.886	7.51552	5.4172	3.46168
7245.63	5807.15	4759.45	4165.97	3616.9	3491.08	3219.07	3097.03	3017.05	2918.45	2899.68	2859.07	2744.39	2744.39	2697.77	2697.77	2697.77	2687.17	2687.17	2687.17	2629.47	2608.14	2608.14	2608.14	2608.14	2428.69	2308.67	2308.67	2142.58	2059.87	1951.79	1635.77	1307.07	1155.28	913.94	687.411	474.433	304.492	257.864	174.916	127.695	94.3939	65.0832	45.4054	36.017	23.6112	13.6472	9.70227	7.06954	4.73621
7585.97	5639.66	4744.37	4154.46	3845.25	3565.04	3244.76	3123.03	3059.99	2946.3	2823.46	2801.97	2801.97	2801.97	2722.57	2722.57	2722.57	2722.57	2702.74	2624.73	2624.73	2455.02	2455.02	2444.86	2246.87	2097.56	1939.2	1783.65	1587.12	1323.06	995.434	840.331	644.596	480.538	373.57	273.735	203.694	141.249	98.7376	74.6926	47.5463	37.8896	27.7284	16.8191	12.7843	8.88884	6.43562	4.47944	3.05825	1.97797
7474.05	5254.32	4697.66	4113.48	3819.07	3538.27	3323.41	3152.76	3055.9	3055.9	2895.93	2893.75	2802.19	2677.24	2677.24	2677.24	2628.77	2602.25	2602.25	2602.25	2602.25	2602.25	2602.25	2564.22	2357.75	2357.18	2269.87	2078.38	1815.3	1595.37	1355.15	1147.67	911.879	641.174	524.711	338.91	263.123	182.527	124.219	92.2989	61.1808	42.794	37.5125	25.9669	16.5635	11.0881	8.7375	5.8473	4.26657	2.72823
7470.4	5520.11	4678.29	4182.47	3656.82	3375.74	3332.79	3203.66	2923.43	2923.43	2885.15	2787.83	2787.83	2787.83	2717.12	2707.85	2707.85	2707.85	2707.85	2651.48	2616.37	2541.36	2481.04	2325.09	2219.11	2007.25	1807.79	1682.17	1442.69	1255.11	1006.62	768.278	534.86	390.276	300.107	213.33	150.433	111.623	82.9312	52.2475	37.7246	24.1976	16.1168	13.4845	8.33698	6.34466	4.45371	2.94865	2.12581	1.81075
7558.88	5791	4741.14	4106.33	3678.8	3604.43	3147.02	3126.81	3097.45	3044.1	2866.4	2861.95	2821.3	2702.43	2702.43	2702.43	2702.43	2661.15	2629.94	2629.94	2629.94	2580.76	2325.72	2325.72	2325.72	2246.06	2018.93	1835.86	1546.92	1327.06	1082.44	831.708	623.389	456.458	303.854	258.903	179.26	123.45	97.0878	68.6398	37.1162	32.2782	22.2101	15.6431	11.6376	9.00379	6.29169	4.72388	3.26602	2.24397
7683.32	5599.01	4848.68	4059.27	3769.23	3498.31	3260.25	3153.14	3046.62	3046.62	2927.4	2924.57	2788.65	2788.65	2772.05	2755.09	2755.09	2748.7	2748.7	2748.7	2713.44	2650.3	2550.33	2466.21	2435.21	2299.69	2248.75	2248.75	2070.34	1829.82	1574.42	1363.17	1171.35	934.72	724.289	465.165	345.064	234.984	185.075	137.004	105.215	71.1021	49.8661	33.293	24.4531	17.7256	12.7255	9.09926	5.81548	4.59059
7547.05	5767.05	4654.62	4184.88	3611.22	3436.95	3256.8	3038.59	3015.6	2988.34	2985.55	2926.56	2791.32	2791.32	2791.32	2725.51	2725.51	2725.51	2723.43	2671.51	2588.49	2496.64	2399.9	2399.9	2341.85	1992.33	1946.05	1632.81	1477.97	1307.53	1127.78	886.889	659.365	442.888	362.611	234.621	192.431	138.426	105.107	73.7831	46.33	37.4129	25.5692	18.5529	14.0216	9.8527	7.33632	4.84643	3.1787	2.26173
7268.32	5621.65	4425.86	4248.65	3665.64	3496.36	3220.64	3152.29	3125.25	3004.07	2884.6	2884.6	2769.77	2769.77	2769.77	2769.77	2769.77	2732.01	2656.54	2656.54	2638.44	2553.2	2553.2	2422.19	2360.06	2256.91	2007.19	1680.64	1613.71	1308.98	1092.3	848.345	603.38	443.507	371.296	256.931	206.732	150.178	109.991	79.6578	49.6419	35.2237	27.001	19.4008	12.1303	8.82196	6.43227	4.52269	2.8709	2.31589
7071.52	5878.75	4972.45	4103.66	3677.18	3383.27	3350.27	3095.38	2921.47	2921.47	2905.99	2887.54	2712.85	2712.85	2712.85	2705.39	2705.39	2705.39	2681.92	2665.23	2584.06	2492.76	2492.76	2473.26	2348.42	2236.42	2201.88	2101.12	1862.96	1626.54	1362.4	1110.21	837.906	699.729	493.307	296.593	265.028	202.596	125.5	98.9736	66.2082	52.0723	37.1654	26.2998	16.1386	12.828	9.35068	6.39114	4.77172	2.44747
6658.51	5541.95	4714.31	4148.5	3659.37	3405.16	3386.66	3168.09	3027.86	2816.86	2816.86	2816.86	2729.53	2729.53	2716.04	2716.04	2672.81	2659.7	2659.7	2659.7	2649.93	2594.78	2590.45	2590.45	2496.69	2496.69	2496.69	2496.69	2300.02	2063.66	2063.66	1841.36	1569.18	1255.48	1035.09	890.375	623.971	487.603	407.868	265.177	199.409	137.954	92.1899	70.8868	46.6212	32.4891	24.3836	14.2835	10.7488	7.2864
7696.41	5654.09	4526.09	4195.1	3750.59	3516.63	3378.7	3150.52	3077.35	3046.22	3001.04	2891.84	2822.51	2815.68	2813.07	2739.24	2719.53	2672.76	2671.28	2671.28	2569.96	2540.73	2380.61	2380.61	2256.02	2056.98	1889.14	1701.47	1492.92	1168.12	951.837	731.175	567.7	441.077	339.343	230.019	154.067	118.423	81.6927	55.7267	40.8743	28.1677	17.8087	14.2549	10.3208	6.17804	4.32929	3.14012	2.1717	1.69769
7776.81	5671.9	4549.5	4282.11	3753.03	3468.98	3387.83	3158.42	3052.05	3052.05	2947.3	2756.44	2756.44	2716.55	2716.55	2647.81	2647.81	2647.81	2647.81	2647.81	2630.16	2626.15	2607.01	2498.95	2471.09	2375.6	2291.37	2188.98	2017.25	1891.23	1608.68	1297.5	1063.78	819.161	626.635	466.697	338.795	236.285	188.598	107.611	85.8059	58.0992	40.2778	28.0474	18.0654	14.3044	9.4866	6.33362	4.16277	3.23261
7267.51	5827.44	4657.03	4018.71	3718.39	3544.45	3325.41	3228.5	2965.34	2965.34	2965.34	2876.39	2830.66	2785.79	2768.75	2768.75	2697.48	2439.16	2439.16	2439.16	2439.16	2421.25	2388.63	2234.96	2030.28	1859.54	1524.82	1335.86	1064	922.864	629.614	455.676	368.638	228.33	190.685	142.852	95.2088	61.5255	48.5963	32.471	21.8292	15.5575	10.6002	7.90177	5.79233	4.09668	2.59406	1.84793	1.24561	1.00228
7105.68	6047.38	4560.56	3885.28	3777.92	3510.12	3222.7	3097.26	3019.02	3019.02	2923.59	2821.97	2821.97	2821.97	2651.67	2651.67	2587.9	2587.9	2587.9	2587.9	2575.89	2536.08	2469.77	2397	2320.07	2140.48	2020.14	1775.35	1481.03	1266.95	1049.29	710.176	563.91	386.033	311.25	202.527	159.065	109.645	75.3685	54.9631	37.0636	26.413	19.1787	12.6178	9.10269	6.61312	3.53188	3.3698	2.30718	1.59335
7489.97	5734.33	4917.65	4180.78	3752.31	3486.63	3186.58	3182.24	2959.14	2819.78	2819.78	2819.78	2810.49	2807.44	2723.38	2723.38	2646.48	2572.75	2572.75	2572.75	2572.75	2572.75	2572.75	2486.65	2434.14	2341.59	2131.83	2005.81	1817.01	1581.72	1393.98	1159.94	810.032	647.296	469.193	325.652	254.739	183.984	121.965	94.0848	65.3569	47.9905	35.3257	25.7417	17.4058	13.1737	9.05106	6.04248	4.01847	2.59809
7438.92	5665.37	4680.25	4116.19	3729.41	3485.3	3269.53	3139.98	3025.4	2969.63	2906.06	2853.63	2796.87	2776.66	2734.38	2714.93	2694.26	2656.92	2639.46	2619.71	2590.78	2546.09	2501.45	2415.5	2332.68	2195.31	2047.66	1876.47	1661.05	1438.62	1217.59	986.893	776.051	595.715	459.125	335.361	241.535	176.438	128.757	91.9002	65.3993	46.2858	32.1607	23.2146	16.5576	11.3931	8.06778	5.59248	3.96501	2.73517
[truncated: 250 more columns]
