# Supplementary material for: A new imperialist competitive algorithm with spiral rising mechanism for solving path optimization problems
Source: PeerJ Comput Sci. 2022 Sep 7;8:e1075. doi: 10.7717/peerj-cs.1075 (PMC9575848; doi:10.7717/peerj-cs.1075)
Supplement: Supplemental Information 11 [file peerj-cs-08-1075-s011.zip › high dimensional optimization problems/300/F2/WOA.xlsx]

## Sheet: Sheet1
11827.9	11102.4	7399.07	4421.94	4377.1	3709.73	3545.95	3258.35	2940.64	2773.38	2359.41	2036.52	1664.32	1547.12	1438.97	1201.79	1121.4	978.748	957.033	834.622	254.611	210.376	107.247	65.203	51.8647	28.7226	18.1409	15.1778	10.2572	9.19864	8.26133	5.92542	3.51797	2.20933	1.17683	0.729124	0.537	0.365974	0.165489	0.136457	0.108021	0.0882687	0.0626949	0.0591718	0.0503448	0.048721	0.0414292	0.0342906	0.0231433	0.0202279
11368.4	10531	7914.83	5926.67	4661.78	3752.56	3458.54	3097.01	3080.84	2897.61	2506.01	1776.95	1204.93	1104.09	814.727	780.146	683.677	614.404	512.245	424.967	222.79	181.608	129.58	81.6237	65.1776	48.9362	27.8828	20.8442	16.4294	11.9989	8.59572	4.12961	2.42397	1.3122	0.78031	0.364363	0.181744	0.1021	0.073929	0.0356759	0.0283856	0.0238526	0.0202786	0.0118939	0.00986658	0.00721821	0.00430382	0.00404409	0.00340629	0.00309259
11573.2	11038	8305.95	5509.27	4408.01	3975.07	3336.99	2682.81	2589.95	2491.7	2407.87	2388.37	2357.84	2351.41	2341.24	2322.82	1374.84	1130.06	1063.92	967.023	569.996	218.064	209.351	153.852	126.302	83.0979	50.0999	42.8963	27.3278	18.2756	17.0845	13.9425	6.091	5.1759	4.97276	4.65828	2.82604	1.62568	0.654894	0.431955	0.0900529	0.0826285	0.0627505	0.039402	0.0235623	0.0147147	0.010781	0.0088922	0.00670483	0.00583112
11795.1	11241.2	6636.26	4889.06	3632.46	3276.45	3141.69	2886.9	1768.49	1764.67	1751.9	1454.83	554.882	335.072	207.806	194.28	152.401	72.5487	34.8525	21.3967	17.2062	7.28822	1.68065	1.4086	1.11943	0.94886	0.800187	0.635004	0.598397	0.542498	0.500077	0.368882	0.167627	0.166182	0.123448	0.104298	0.0867069	0.0737284	0.0698433	0.0605952	0.0461265	0.0211326	0.0198809	0.00500593	0.00483571	0.00417999	0.00235217	0.00142673	0.00140486	0.00110093
11483.7	11011.9	7544.22	6803.47	5332.81	4619.85	3712.6	3374.52	3088.02	2558.02	2109.24	1830.22	1396.23	826.259	743.878	645.858	524.936	470.631	207.747	143.683	113.345	112.407	85.2624	44.1436	43.6401	9.5502	8.24099	4.99822	2.84093	2.53629	1.29224	1.09052	1.04687	0.938088	0.433969	0.413812	0.345315	0.321097	0.131858	0.109035	0.0715471	0.0613287	0.0456583	0.0442466	0.0426454	0.0354807	0.0273585	0.0216098	0.0113825	0.00587586
11678.6	11182.6	8163.79	6222.33	5342.1	3402.03	3145.02	3031.67	2930.25	2848.54	2497.28	2295.16	1774.02	1392.22	1344.64	1245.9	670.324	630.656	397.097	265.703	158.18	133.886	74.9979	41.516	39.7795	32.2262	17.1354	14.0169	10.7851	9.18389	8.56454	2.11084	1.59659	1.17344	0.694701	0.456415	0.327348	0.282601	0.141904	0.134297	0.110665	0.0896685	0.0679101	0.0329363	0.0216723	0.0157838	0.0133148	0.0120107	0.0095522	0.00718899
11328.4	11127.2	7800.61	5948.09	5018.16	4715.33	3663.6	3295.96	2803.3	2531.67	2057.24	1498.34	937.049	864.057	779.458	454.194	398.786	311.151	169.533	145.807	116.288	105.787	31.3684	20.7615	4.81593	4.47221	1.52523	1.23766	0.829902	0.793275	0.612992	0.301213	0.157427	0.099227	0.0721764	0.0616103	0.0565893	0.0392855	0.0291938	0.0240397	0.0192529	0.0065964	0.00468957	0.00414261	0.00182123	0.00179977	0.00059356	0.000540738	0.000533283	0.000470244
11383	10539	6679.69	5325.12	4126.2	3762.36	3145.27	2888.47	2677.13	2549.15	2326.93	1985.65	704.121	518.463	517.391	438.784	213.02	180.783	153.855	133.957	89.715	56.5473	32.5788	25.3146	22.4017	18.5513	13.0109	9.71744	5.45631	4.26321	2.14298	1.21088	1.01141	0.763379	0.487503	0.336461	0.214892	0.114236	0.103832	0.0888767	0.0770258	0.0750496	0.0702066	0.0573748	0.043783	0.0397666	0.0154849	0.0154849	0.0112699	0.0110601
11936.5	11110	6409.39	5115.5	4194.82	3881.3	3274.08	2522.59	1804.06	1751.45	1498.77	867.58	642.042	542.79	453.455	306.504	251.342	207.197	114.072	79.1479	42.0008	30.0754	5.51513	5.17703	3.67452	2.52331	2.29783	0.955363	0.868419	0.680893	0.293529	0.066129	0.0115529	0.0115299	0.0110272	0.00799282	0.00597085	0.00459398	0.00347968	0.00298654	0.00241506	0.00147622	0.000909278	0.000583226	0.000513243	0.000485987	0.000258569	0.0002322	0.000206166	0.00019086
11744.1	11208.8	9287.91	5476.19	4894.28	4349.74	4059.18	3882.83	3492.37	3106.83	2930.11	2147.04	1697.15	1376.15	1309.27	827.079	428.303	387.313	266.991	156.171	140.305	95.2016	59.8271	36.7311	15.548	15.1528	10.3079	6.58692	3.08345	0.303184	0.0413607	0.0251809	0.0221518	0.0183295	0.0107406	0.00842317	0.00743874	0.00659668	0.00624523	0.00498842	0.00466614	0.00389246	0.00341656	0.00229112	0.0022332	0.00171757	0.00119258	0.000948446	0.000899072	0.000817675
11490.6	10950.8	6452.59	5066.14	4578.79	3948.55	3811.17	3549.6	3316.06	2822.81	1487.98	1375.31	1210.91	1144.81	682.999	335.171	135.347	30.148	19.7931	11.1751	8.95358	8.20657	5.49574	3.32442	2.29829	0.981074	0.462721	0.378816	0.159316	0.0815906	0.0786412	0.0751839	0.0654018	0.050432	0.034872	0.0251166	0.0153389	0.0117349	0.00992996	0.00541621	0.00451738	0.00414371	0.00388413	0.00312986	0.00183187	0.00134455	0.000739158	0.000710391	0.000587639	0.000340104
11513.2	11063.7	7913.02	5643.26	4216.7	3415.86	3222.36	2975.1	2337.69	2327.51	2313.99	2301.5	918.196	618.344	436.33	307.773	62.1884	39.6087	30.031	20.7326	17.6509	16.7112	10.6564	8.04784	5.9973	4.37927	4.06646	0.96069	0.827423	0.162242	0.140376	0.123897	0.0435005	0.0359134	0.0288036	0.0238445	0.0172162	0.00997407	0.00964745	0.00805465	0.00692439	0.0029391	0.0012346	0.000908398	0.000805243	0.000581236	0.000448502	0.000426979	0.000127033	0.000125346
11105.7	10714.6	6913.75	3642.38	1535.31	1506.88	1279.94	1212.62	1182.51	1177.22	1086.52	984.96	951.328	621.121	241.987	160.136	153.949	105.191	76.1242	69.9556	64.9004	63.7828	26.5653	23.6146	16.4719	14.3713	10.5131	10.0776	7.42549	6.07844	4.50473	3.1913	2.51518	1.36456	0.36708	0.22859	0.169388	0.126665	0.0395739	0.0395739	0.0193128	0.0151317	0.00988689	0.0038585	0.00271866	0.00185535	0.000844399	0.00061603	0.00045783	0.000129018
11421	11164.1	7728.38	5903.99	4894.58	4454.95	3531.69	3170.07	2826.94	2723.49	2441.26	2020.99	1671.55	1561.36	1388.34	1109.87	492.177	401.024	270.684	202.847	54.1578	27.0607	8.50978	7.7326	4.95797	4.21424	1.17228	0.668626	0.477811	0.328547	0.282953	0.211031	0.176782	0.13263	0.046184	0.0371664	0.0365048	0.0196176	0.0172253	0.0126259	0.0105421	0.00622827	0.00506988	0.00453371	0.00291937	0.00250023	0.00188875	0.00126469	0.00104465	0.000993001
11541.7	11095.7	8083.35	5495.26	4490.95	3777.62	3639.72	3233.17	3202.71	2702.55	2502.19	2213.43	1663.83	1269.63	1042.24	926.854	412.162	365.757	292.459	122.244	73.6965	51.7911	49.0917	40.0198	32.4562	7.16813	6.15193	5.04541	1.97905	1.83573	1.12388	0.90671	0.791472	0.346737	0.262913	0.21233	0.103737	0.0981622	0.0981487	0.0601384	0.0334439	0.0206434	0.0132335	0.00725359	0.00654892	0.0031005	0.00239333	0.00221953	0.00163383	0.00117453
11367.5	10850.4	8339.99	6105.83	5222.25	4359.34	3619	3565.46	3529.2	3526.59	3511.66	3414.65	3358.59	3344.53	3123.98	2615.69	2308.55	2133.14	1880.6	921.749	715.424	347.134	260.534	111.978	81.3006	42.1664	25.7591	19.1255	15.7515	9.06075	7.81558	7.42188	5.60031	3.48478	2.60415	1.98419	0.997375	0.634322	0.513322	0.0973339	0.0851291	0.071189	0.0584513	0.0477532	0.0273993	0.00325662	0.00281047	0.00173523	0.00153492	0.00130224
11373.3	10974.8	8375.75	6201.71	4621.74	3790.54	3625.34	3064.62	2957.46	2643.79	2508.56	2447.2	2446.46	2439.02	2432.93	2393.22	1327.23	1281.16	1280.09	1247.43	1210.98	668.014	511.097	250.767	186.027	144.303	78.5308	24.2519	20.0022	12.8108	8.6847	3.92947	3.26469	1.78205	1.05236	0.94419	0.800842	0.65225	0.570848	0.502567	0.310335	0.30293	0.11789	0.0774162	0.0605941	0.0474951	0.0343718	0.0266391	0.0170632	0.00833077
11582.7	10853.5	7145.32	5428.72	4912.72	4330.97	3881.39	3357.22	3140.77	2744.12	1911.24	1757.14	1431.3	1282.43	1160.7	1115.21	1090.48	634.885	448.431	359.66	282.554	216.282	196.267	160.712	58.093	41.7497	40.0158	37.756	23.9857	21.0878	8.4262	2.7056	2.44681	2.11168	1.128	0.955768	0.328835	0.0778439	0.0667168	0.0571841	0.0334041	0.032439	0.00975366	0.00595631	0.00510666	0.00367152	0.00240697	0.00212906	0.00166319	0.00166319
11471.5	11174	6759.2	5969.14	4565.86	4198.24	3616.93	3327.04	3102.91	2932.38	2831.42	1856.1	1353.44	1321.29	1134.95	903.911	897.896	254.015	173.585	162.895	132.646	107.904	88.4417	46.1954	16.7139	13.7999	8.86198	6.66915	5.87139	1.31789	1.24681	1.15955	1.12493	0.975277	0.869459	0.677419	0.503034	0.290328	0.169279	0.0862602	0.0726494	0.0527991	0.0450731	0.04147	0.0317017	0.0279688	0.0143236	0.0130501	0.0120864	0.0120233
11366.1	11122.8	8772.65	5853.82	4031.83	3273.12	3266.2	3189.68	3176.06	3139.26	3119.16	3114.47	2764.86	1820.56	893.289	824.386	613.687	338.766	254.799	252.295	145.533	111.304	100.483	98.8207	84.6705	44.7912	30.7241	28.3022	19.7651	15.4609	8.83919	5.02268	3.53531	2.56717	2.0434	1.20705	1.12975	0.540129	0.440013	0.314556	0.128523	0.118388	0.101256	0.0796852	0.0619812	0.049533	0.0257693	0.0187406	0.00960784	0.00762174
11456.8	11074	7444.17	5902	4296.82	3552.01	3212.93	3187.09	2715.71	2380.28	2373.27	1522.53	1403.97	1237.71	977.435	657.368	457.702	439.356	429.266	401.519	205.408	184.478	96.1309	61.0867	41.9962	21.6324	8.71352	7.30339	6.58744	5.27225	3.18313	2.30005	1.94465	1.52934	0.750268	0.620447	0.461101	0.411788	0.399661	0.362584	0.293495	0.208881	0.177131	0.167421	0.155716	0.146916	0.0541366	0.0501415	0.0471014	0.0239394
11145.4	11038.4	7124.29	4627.05	4084.75	2863.89	1984.08	1895.43	1895.43	1889.7	1464.73	1285.95	1240.66	979.908	905.723	582.32	273.395	185.267	91.5004	55.7748	23.0894	7.37859	6.32972	4.16708	3.24648	1.99915	1.48571	1.43791	1.13376	0.530672	0.38378	0.38378	0.19792	0.181326	0.068298	0.0475382	0.0389994	0.0311897	0.0251671	0.0214388	0.00583209	0.00574015	0.00528779	0.00471063	0.00284644	0.00147964	0.00134247	0.00129481	0.00127224	0.00122196
11456.7	11023.3	7532.72	5641.44	4972.66	4214.24	3778.8	2494.11	2371.63	2116.57	1641.59	880.856	469.735	384.501	272.642	129.547	81.5823	68.1058	39.2111	33.5142	26.7666	17.3108	14.0373	9.63017	8.25196	6.68939	6.46324	5.07555	2.29572	1.65846	0.755349	0.732703	0.227035	0.0897584	0.0434986	0.0402389	0.0251307	0.0223373	0.0157188	0.0146842	0.00868469	0.0052409	0.0042537	0.00311507	0.00218228	0.00157307	0.00143222	0.00118988	0.00107571	0.000867487
11701.7	11148.5	7180.2	6636.13	4701.34	3613.73	3497.72	3348.66	3338.23	2535.23	2451.71	1898.04	1683.58	1547.52	1537.84	1095.01	330.016	314.371	245.551	89.7183	49.542	37.3436	32.3286	25.8181	17.4425	17.4425	16.3903	11.4609	8.76022	5.29017	4.54377	2.31546	1.33519	1.03399	0.703179	0.571871	0.504477	0.331219	0.314458	0.214122	0.140599	0.108677	0.10345	0.0995472	0.0990268	0.0922003	0.0801766	0.0580837	0.0481626	0.0203264
11302.3	10829.6	7929.85	4838.71	4388.48	3552.86	3276.43	3083.1	3056.78	2843.98	2576.63	1775.36	1484.69	1464.78	1277.33	166.399	156.99	139.921	102.486	66.828	15.491	9.31407	8.50926	5.69539	3.7163	3.01485	2.34767	1.74733	1.18419	1.02015	0.46917	0.168465	0.0766594	0.0736261	0.0536304	0.035133	0.0264281	0.0197864	0.014408	0.0126837	0.0122032	0.01178	0.00765501	0.00489925	0.00446058	0.00365252	0.00324727	0.00232097	0.00187559	0.00127716
11437.2	11071.6	8512.72	6900.36	4039.6	3742.12	3457.28	3260.46	3257.93	3251.98	2872.53	2479.73	2400.67	2180.23	956.084	637.047	628.587	417.381	375.09	129.276	106.203	48.651	21.9699	16.1228	14.1007	13.571	10.5041	8.50401	7.62254	5.83688	3.25419	2.1142	1.68543	1.48529	0.942246	0.759149	0.731575	0.583675	0.233807	0.145117	0.0934011	0.0750117	0.0662472	0.0222055	0.0122214	0.010953	0.00885292	0.00524865	0.00524865	0.0043022
11650.2	11189.2	8487.88	5268.27	4159.23	3812.42	2904.41	2795.1	2262.56	2096.43	1453.05	899.633	278.171	243.07	178.887	161.116	144.383	131.352	107.005	54.564	50.6716	42.3787	14.3822	4.81352	3.96657	2.73896	2.16776	2.08235	1.73281	1.48737	0.752896	0.609902	0.437638	0.411806	0.282148	0.174078	0.162762	0.115245	0.0912836	0.0823966	0.0564029	0.0336004	0.0265301	0.0214085	0.0209653	0.0180198	0.0084131	0.00819047	0.0048565	0.00356807
11916.5	11477.2	7098.79	5554.97	5108.28	4083.45	3694.61	3462.15	2983.05	2870.16	1826.66	1395.02	1170.13	933.305	304.694	304.694	254.347	133.117	55.5099	49.1751	36.7416	24.6687	14.7024	11.0018	6.82046	5.63704	3.65516	2.11242	1.17341	1.02536	0.955561	0.804034	0.423522	0.359802	0.359802	0.284829	0.261775	0.251973	0.245298	0.188786	0.177393	0.131916	0.085824	0.0662699	0.0220834	0.0195499	0.0177184	0.0154117	0.0105512	0.00601495
11837.7	11416.6	8799.49	7435.25	4846.15	4208.33	3401.74	3035.78	2694.79	2641.69	2641.5	2594.13	2327.73	2181.99	2001.88	1783.92	472.296	429.859	310.85	197.61	143.461	114.329	38.3419	30.1602	25.4797	15.9506	9.95486	7.42294	5.42694	3.21272	2.71317	1.47742	0.562828	0.385795	0.132926	0.0978555	0.0908629	0.0524449	0.0269007	0.0242803	0.0223515	0.0212746	0.0203755	0.0187066	0.0169605	0.00802055	0.00571946	0.00551449	0.00261411	0.00233392
11713.9	11300.2	7376.02	5372.81	3826.04	3756.41	3556.91	3406.26	3203.2	2972.16	2847.93	2567.01	2437.3	1981.1	1847.79	1711.53	1219.17	1012.16	511.524	412.505	345.82	267.785	117.438	79.8595	43.6406	35.6438	27.269	24.8257	10.2701	9.486	8.71666	8.22341	7.81744	6.87698	5.00682	3.9426	2.71059	0.83564	0.431097	0.350381	0.263912	0.184756	0.0408036	0.0391481	0.0307134	0.027632	0.0241827	0.023414	0.0214262	0.0206463
11532.4	11054.2	7670.4	5637.5	4449.39	3796.66	3358.05	3051.13	2790.89	2587.03	2276.95	1902.16	1519.99	1313.83	1091.63	877.95	577.706	461.27	362.398	267.798	181.138	117.436	78.624	49.1766	34.399	22.8808	14.8217	10.7425	7.36364	5.3607	3.80867	2.43493	1.67731	1.23822	0.85145	0.667006	0.456826	0.268407	0.170439	0.12097	0.0779071	0.0622534	0.0420562	0.0325482	0.0256687	0.0213724	0.0136096	0.0112607	0.00861644	0.00580191
[truncated: 250 more columns]
