# Supplementary material for: A new imperialist competitive algorithm with spiral rising mechanism for solving path optimization problems
Source: PeerJ Comput Sci. 2022 Sep 7;8:e1075. doi: 10.7717/peerj-cs.1075 (PMC9575848; doi:10.7717/peerj-cs.1075)
Supplement: Supplemental Information 11 [file peerj-cs-08-1075-s011.zip › high dimensional optimization problems/300/F5/ICA.xlsx]

## Sheet: Sheet1
7672.46	7672.46	7471.78	7410.81	7175.69	7099.27	7046.03	6981.56	6908.99	6857.16	6782.11	6716.97	6664.85	6567.77	6455.07	6385.61	6342.07	6259.17	6174.96	6077.43	5989.09	5888.76	5827.55	5772.22	5741.38	5696.68	5608.69	5572.47	5542.07	5501.72	5373.05	5219.11	5150.61	5101.98	5056.66	5001.2	4934.6	4908.79	4841.03	4808.08	4775.98	4750.8	4730.55	4658.37	4566.74	4530.31	4482.62	4458.54	4446.15	4367.47
7885.77	7605.5	7605.5	7561.23	7458.1	7318.85	7234.88	7108.61	7037.3	6947.91	6845.15	6714.7	6662.33	6571.35	6475.82	6379.93	6339.9	6309.45	6261.53	6114.51	6065.34	6024.14	5961.55	5893.82	5860.65	5805.96	5765.53	5718.68	5663.55	5595.89	5555.38	5498.82	5403.41	5298.83	5256.23	5227.99	5189.59	5114.86	5065.65	5028.58	4960.78	4916.09	4846.25	4773.52	4733.9	4684.06	4652.86	4587.54	4535.16	4437.66
7610.63	7610.63	7490.92	7401.19	7245.85	7159.01	7064.47	6965.73	6915.01	6781.67	6747.81	6703.91	6634.63	6573.38	6479.82	6425.07	6387.05	6351.14	6268.34	6160.81	6118.88	5977.11	5915.72	5852.65	5789.94	5681.93	5576.88	5532.28	5472.39	5416.08	5376.03	5327.67	5294.18	5244.66	5145.36	5064.67	5007.1	4951.84	4926.13	4866.79	4832.75	4788.79	4748.98	4668.15	4599.94	4542.05	4467.88	4420.76	4406.44	4339.31
7887.32	7557.01	7469.95	7351.67	7295.81	7192.26	7115.72	7043.91	6941.4	6874.61	6817.25	6702.42	6651.31	6589.19	6517.03	6440.68	6394.34	6353.08	6306.84	6228.19	6131.6	6075.02	5980.06	5895.46	5829.84	5714.6	5686.88	5651.84	5590.61	5563.38	5531.35	5469	5386.27	5281.15	5214.87	5142.8	5077.48	5005.37	4962.81	4911.8	4871.39	4797.74	4755.42	4705.73	4672.09	4639.58	4609.96	4514.41	4464.87	4416.33
7566.15	7425.45	7385.43	7342.02	7228.33	7097.56	7004.03	6934.15	6850.43	6772.04	6664.86	6628.16	6569.01	6530.86	6483.48	6403.1	6330.9	6240.85	6132.93	6062.38	6019.68	5975.59	5887.38	5825.35	5766.24	5713.52	5650.16	5567.54	5527.07	5482.05	5444.53	5390.87	5320.88	5260.75	5198.91	5108.91	5035.92	4993.04	4941.23	4845.18	4808.2	4760.51	4706.37	4621.69	4500.96	4456.5	4418.96	4353.21	4284.77	4232.32
7864.64	7811.02	7623.18	7521.47	7347.68	7239.81	7195.34	7104.36	7015.32	6968.17	6930.77	6806.3	6708.54	6657.95	6598.19	6501.72	6431.52	6390.06	6325	6256.72	6228.98	6110.03	6041.09	5962.21	5875.67	5823.71	5782.62	5664.12	5623.15	5505.34	5463.91	5426.11	5378.28	5325.78	5272.07	5239.2	5155.55	5085.97	5055.17	4934.25	4851.81	4818.66	4782.28	4763.85	4707.22	4648.33	4568.28	4482.29	4428.08	4357.33
7629.85	7629.85	7388.98	7284.43	7197.3	7083.65	7042.19	6949.09	6862.77	6827.54	6734.9	6671.48	6583.71	6529.09	6463.19	6428.56	6377.8	6201.76	6079.92	5999.04	5941.79	5888.52	5852.73	5828.3	5797.96	5772.23	5734.21	5696.53	5607.09	5465.34	5403.21	5324.74	5245.56	5171.53	5140.54	5117.72	5084.86	5008.68	4919.52	4872.86	4821.86	4779.32	4705.23	4641.44	4584.64	4505.63	4456.41	4423.59	4378.01	4340.36
7642.48	7642.48	7517.42	7389.77	7223.74	7180.51	7062.83	6958.69	6839.24	6782.36	6722.63	6688.86	6632.29	6590.03	6509.16	6455.25	6413.62	6321.11	6273.23	6222.86	6157.08	6078.92	5964.99	5735.13	5692.31	5639.82	5486.86	5409.77	5358.46	5277.95	5222.87	5174.35	5121.77	5060.93	4999.06	4927.77	4799.79	4719.65	4661.38	4593.33	4559.51	4522.85	4485.75	4439.53	4346.16	4297.72	4248.05	4160.24	4109.74	4076.75
7785.72	7502.49	7348.39	7256.57	7126.2	7052.9	6978.3	6937.6	6885.64	6814.71	6721.98	6583.77	6551.05	6461.55	6378.01	6248.99	6182.42	6090.91	5992.86	5870.54	5834.57	5801.96	5787.06	5677	5620.45	5564.18	5465.43	5422.63	5377.33	5342.77	5306.34	5276.54	5207.08	5167.85	5071.81	5000.94	4926.1	4887.64	4858.55	4837.9	4810.64	4774.38	4740.72	4710.98	4630.65	4581.67	4535.91	4436.72	4369.19	4334.08
7684.98	7598.41	7598.41	7551.76	7369.81	7261.37	7146.51	7089.96	7039.26	6867.95	6795.93	6696.73	6652	6566.54	6510.54	6445.84	6314.18	6236.41	6176.91	6129.7	6090.34	6053.13	5988.11	5894.5	5853.71	5721.2	5670.89	5620.49	5596.48	5554.81	5497.58	5437.18	5403.39	5347.53	5255.18	5197.58	5095.39	5018.3	4954.17	4886.71	4858.03	4813.6	4761.09	4727.58	4675.11	4620.08	4562.75	4517.21	4479.26	4428.76
7800.49	7759.93	7652.97	7628.96	7469.26	7421.59	7375.09	7317.06	7163.31	7063.05	7003.17	6956.51	6929.51	6891.43	6851.83	6795.41	6746.57	6704.55	6640.02	6575.5	6420.81	6356.51	6312.04	6257.69	6164.91	6117.38	6054.01	5985.05	5930.91	5846.31	5767.48	5686.31	5629.85	5589.54	5561.45	5497.25	5428.31	5351.99	5226.75	5161.04	5109.87	5071.65	5018.42	4966.97	4876.44	4784.12	4737.8	4682.82	4643.05	4539.12
7242.87	7242.87	7115.55	6980.39	6844.65	6693.62	6553.78	6516.55	6452.33	6390.96	6326.48	6258.86	6199.7	6154.56	6096.73	6058.46	6030.23	5928.2	5852.18	5791.11	5682.34	5655.43	5608.71	5549.11	5479.55	5360.34	5298.09	5247.85	5229.73	5197.54	5173.22	5095.37	4987.59	4950.5	4889.59	4861.38	4819.88	4776.56	4743.99	4712.17	4670.17	4570.88	4523.05	4474.73	4416.24	4370.9	4342.98	4319.95	4286.98	4231.77
7843.31	7843.31	7694.49	7525.85	7423.84	7314.1	7251.43	7101.26	7011.92	6946.52	6889.73	6842.34	6766.14	6733.36	6711.31	6655.68	6566.03	6501.18	6429.14	6378.41	6327.93	6289.42	6218.03	6135.42	6089.62	6047.87	5962.39	5908.37	5781.7	5673.06	5515.71	5469.27	5382.48	5294.06	5208.54	5151.43	5108.91	5084.24	5057.74	5022.93	4944.19	4909.03	4882.38	4859.22	4829.1	4763.9	4704.28	4655.05	4622.72	4591.58
7835.3	7835.3	7653.96	7575.05	7458.26	7395.78	7237.27	7163.13	7105.73	7037.01	6918.77	6792.1	6762.68	6708.14	6641.93	6542.83	6482.82	6414.26	6350.32	6277.53	6210.68	6158.96	6057.44	5973.8	5883.9	5726.7	5452.99	5368.77	5368.77	5261.21	5199.37	5169.81	4996.48	4944.9	4924.24	4859.98	4812.12	4761.56	4737.31	4711.56	4668.6	4592.88	4512.1	4473.08	4441.57	4397.65	4346.97	4318.68	4234.38	4108.04
7779.03	7741.25	7596.74	7493.89	7411.84	7259.1	7159.96	7099.11	6983.9	6918.3	6873.61	6807.31	6729.25	6660.36	6581.66	6536.2	6495.52	6379.35	6299.35	6149.28	6073.88	6030.05	5927.56	5830.66	5749.56	5691.6	5624.83	5570.44	5527.8	5485.88	5427.89	5392.52	5312.12	5256.37	5229.32	5201.48	5171.32	5044.86	5013.72	4977.96	4948.03	4850.75	4818.23	4785.64	4734.28	4685.72	4614.33	4539.79	4514.33	4465.77
8090.83	7894.12	7625.2	7625.2	7541.6	7408.67	7276.32	7214.12	7146.73	7099.32	6807.83	6726.86	6704.25	6637.58	6580.95	6540.9	6502.75	6454.28	6342.78	6270.06	6226.86	6194.88	6159.97	6041.13	5963.73	5822.4	5775.22	5697.65	5604.63	5566.27	5447.51	5361.64	5297.83	5203.49	5102.78	5070.63	5031.21	5004.08	4968.02	4871.2	4787.64	4701.51	4631.5	4573.72	4522.37	4483.3	4461.14	4366.21	4320.13	4275.7
7331.87	7331.87	7329.99	7125.41	7060.54	6992.28	6851.06	6736.55	6668.24	6619.9	6569.52	6499.65	6385.19	6273.07	6228.14	6049.14	5924.64	5835.87	5782.35	5739.32	5615.61	5517.99	5438.47	5394.15	5343.99	5285.36	5192.1	5107.45	5015.49	4946.33	4895.77	4841.33	4773.87	4741.6	4711.2	4677.01	4630.21	4581.69	4488.12	4441.39	4410.54	4364.56	4337.11	4297.05	4275.78	4247.9	4190.21	4143.82	4105.27	4071.67
7770.19	7746.7	7541.2	7487.64	7426.02	7296.69	7235.49	7169.28	7109.1	7001.45	6932.12	6881.84	6830.88	6785.01	6695.96	6621.13	6571.33	6525.79	6454.92	6370.44	6314.82	6220.02	6188.94	6151.02	6023.02	5964.78	5896.83	5851.9	5804.38	5720.15	5650.47	5474.3	5455.49	5412.07	5386.42	5338.88	5317.7	5268.44	5233.41	5150.04	5087.12	4899.48	4866.26	4836.96	4790.01	4762.93	4737.12	4711.83	4653.05	4596.08
7692.75	7610.63	7436.87	7361.66	7269.19	7132.64	7069.23	7021.73	6972.46	6917.33	6870.49	6837.63	6748.54	6666.92	6587.76	6525.07	6444.26	6381.78	6302.79	6259.11	6161.45	6066.36	6021.26	5964.11	5910.3	5867.03	5792.77	5627.96	5586.99	5504.03	5443.99	5309.55	5222.03	5149.52	5017.83	4931.8	4871.76	4823.14	4796.76	4772.18	4739.23	4683.84	4616.35	4569.07	4524.75	4451.75	4367.59	4319.09	4248.06	4206.58
7765.65	7675.85	7589.26	7437.57	7250.34	7153.87	7097.14	6981.3	6865.7	6791.85	6612.22	6556.13	6478.79	6446.74	6407.77	6346.75	6246.33	6190.9	6138.5	6089.55	6019.08	5942.38	5897.09	5852.24	5788.41	5733.14	5687.16	5602.76	5568.68	5432.69	5369.55	5311.66	5280.77	5198.83	5160.81	5083.42	5008.9	4970.34	4945.56	4922.36	4895.2	4865.4	4822.77	4755.61	4659.23	4609.82	4577.54	4451.03	4369.02	4322.37
7809.09	7546.22	7512.23	7449.79	7324.63	7213.85	7064.51	6987.84	6920.89	6802.07	6696.97	6618.1	6561.61	6489.54	6444.93	6407.52	6355.86	6321.54	6290.84	6264.41	6161.79	6109.42	6048.11	6013.41	5962.88	5933.91	5905.63	5859.76	5797.7	5651.16	5535.54	5462.22	5435.31	5372.99	5314.12	5268.18	5218.83	5096.71	5056.24	5031.63	5004.68	4965.23	4863.86	4790.42	4745.42	4708.69	4697.12	4659.77	4632.07	4574.18
7843.61	7843.61	7614.28	7479.1	7418.71	7335.79	7250.23	7195.9	7147.69	7082.86	6919.52	6825.82	6772.81	6721.76	6615.85	6535.83	6483.66	6379.47	6272.28	6181.03	6118.63	6044.72	5976.49	5918.43	5883.7	5759.84	5695.51	5640.41	5532.48	5450.64	5380.07	5321	5241.82	5195.63	5170.99	5121.21	5066.79	5050.88	5022.92	4995.73	4918.53	4853.58	4807.96	4769.78	4734.43	4687.29	4657.19	4584.41	4504.77	4430.27
7768.76	7668.85	7492.42	7355.55	7303.09	7193.98	7143.52	7051.99	6974.51	6934.35	6877.77	6837.41	6666.91	6603.75	6536.69	6428.63	6361.14	6300.19	6251.59	6222.8	6126.95	6095.7	6025.02	5964.81	5921.81	5887.69	5842.93	5809.47	5762.44	5694.13	5566.2	5510.94	5457.6	5361.18	5291.84	5203.88	5153.62	5100.23	5035.04	5018.08	4897.38	4821.9	4699.4	4668.22	4615.43	4573.07	4535.64	4491.86	4446.08	4332.08
7640.86	7638.59	7558	7510.72	7440.06	7299.55	7217.71	7135.14	7086.09	6977.18	6880.25	6807.42	6721.51	6632.42	6481.84	6431.08	6397.17	6366.44	6336.53	6252.77	6180.07	6125.27	6095.84	6051.59	6002.9	5975.91	5928.73	5874.7	5796.61	5702.78	5643.99	5589.93	5410.06	5320.59	5238.24	5094.95	5005.48	4945.14	4865.62	4753.48	4703.53	4674.71	4618.84	4574.18	4531.87	4468.19	4420.65	4354.96	4329	4298.37
7800.29	7540.04	7491.33	7419.6	7297.34	7210.83	7115.73	7048.29	6945.73	6846.08	6735.5	6707.21	6639.82	6574.74	6485.42	6416.69	6352.7	6287.11	6182.9	6108.76	6041.62	5959.53	5916.01	5864.96	5796.68	5671.87	5609.09	5569.8	5462.38	5442.9	5386.07	5324.1	5267.48	5189	5145.36	5069.7	5025.12	4972.76	4933.88	4886.49	4848.45	4789.97	4737.72	4713.97	4629.9	4594.58	4560.48	4534.96	4514.15	4460.43
7723.92	7494.46	7494.46	7457.46	7361.13	7260.33	7185.21	7094.47	7047.33	6971.41	6914.63	6852.18	6807.31	6767.23	6716.31	6643.92	6586.92	6498.62	6426.69	6376.64	6194.22	6084.77	6015.42	5983.19	5904.68	5818.18	5774.67	5712.33	5678.32	5569.48	5481.59	5399.89	5353.8	5311.19	5263.75	5227.81	5208.57	5131.33	5104.11	5003.8	4921.85	4876.39	4837.83	4795.29	4703.5	4587.87	4550.92	4490.28	4460.98	4417.93
7885.19	7737.66	7591.96	7469.35	7342.1	7218.64	7052.36	6971.92	6907.9	6750.69	6703.18	6671.28	6606.55	6522.32	6324.12	6278.73	6194.96	6155.85	6124.56	6095.02	6064.43	6004.66	5928.9	5881.55	5837.44	5732.53	5652.2	5588.28	5547.95	5496.05	5453.05	5375.01	5334.5	5288.54	5210.98	5169.15	5129.82	5068.64	5018.03	4968.42	4931.29	4897.85	4869.78	4848.63	4752.2	4658.34	4590.08	4545.18	4509.92	4449.94
7672.08	7672.08	7537.04	7284.8	7218.49	7107.83	7037.8	6940.15	6875.93	6715.14	6646.83	6585.29	6491.42	6389.47	6341.1	6289.11	6143.42	6061.31	6007.06	5927.86	5850.94	5737.09	5634.14	5544.23	5500.65	5447.4	5372.53	5324.46	5260.21	5211.53	5177.55	5121.15	5036.01	4971.15	4921.14	4886.94	4857.92	4828.09	4746.01	4708.61	4665.75	4590.24	4518.44	4480.08	4401.32	4315.69	4285.26	4252.92	4210.61	4158.16
7748.52	7633.92	7507.03	7396.76	7340.74	7279.39	7140.86	6964.35	6882.41	6833.6	6788.86	6735.19	6655.88	6597.48	6467.37	6390.25	6337.65	6254.01	6232.87	6211.58	6155.04	6101.59	6057.19	5919.45	5767.54	5704.73	5598.24	5541.63	5463.07	5407.11	5335.34	5270.56	5211.44	5155.69	5104.61	5062.39	4968.51	4900.46	4878.06	4811.23	4711.82	4611.23	4537.67	4501.57	4455.14	4424.87	4407.54	4380.68	4328.44	4246.04
7884.68	7656.63	7531.82	7477.88	7408.18	7326.92	7269.92	7177.81	7029.26	6953.99	6926.11	6893.65	6810.98	6677.7	6585.14	6478.22	6300.54	6227.28	6161.91	6110.07	6072.52	6021.84	5959.49	5865.71	5809.64	5760.58	5704.59	5592.14	5527.29	5464.23	5409.72	5359.8	5254.76	5230.06	5173.09	5126.19	5101.28	5007.32	4921.42	4880.72	4863.67	4831.54	4758.17	4691.05	4644.21	4593.2	4561.93	4501.97	4459.53	4400.13
7738.64	7638.97	7515.56	7420.45	7309.28	7206.69	7115.83	7032.05	6953.08	6871.57	6788.56	6720.2	6652.65	6585.71	6508.44	6436.21	6367.94	6297.4	6229.07	6159.11	6086.57	6019.66	5956.41	5883.11	5820.44	5748.1	5674.96	5611.25	5553.52	5480.96	5414.48	5346.36	5275.09	5213.26	5154.57	5097.75	5041.42	4982.09	4932.61	4879.55	4829.28	4771.51	4718.02	4671.2	4610.02	4555.86	4511.68	4455.33	4409.81	4350.22
[truncated: 250 more columns]
