# Supplementary material for: A new imperialist competitive algorithm with spiral rising mechanism for solving path optimization problems
Source: PeerJ Comput Sci. 2022 Sep 7;8:e1075. doi: 10.7717/peerj-cs.1075 (PMC9575848; doi:10.7717/peerj-cs.1075)
Supplement: Supplemental Information 11 [file peerj-cs-08-1075-s011.zip › high dimensional optimization problems/300/F5/PSO.xlsx]

## Sheet: Sheet1
7848.83	7693.08	7547.08	7415.04	7254.7	7108.17	6962.89	6819.94	6691.59	6553.6	6402.74	6271.93	6126.28	5984.85	5842.42	5715.35	5598.66	5471.13	5351.68	5229.28	5110.64	4973.52	4852.02	4728.51	4603.25	4487.26	4360.95	4241.43	4113.89	3999.56	3881.78	3783.61	3670.96	3555.84	3445.1	3336.1	3230.41	3133.45	3026	2921	2818.6	2731.19	2627.87	2546.9	2450.43	2358.96	2270	2186.24	2107.32	2022.45
7925.74	7769.13	7621.45	7493.13	7343.88	7208.04	7061.16	6926.48	6757.11	6610.7	6485.76	6335.76	6187.82	6053.24	5905.62	5780.8	5658.57	5519.61	5385.21	5256.86	5124.26	4996.92	4880.34	4752.52	4617.1	4493.84	4372.5	4253.9	4132.9	4008.49	3893.13	3770.41	3655.81	3548.29	3442.16	3328.12	3231.71	3125.35	3031.86	2923.69	2828.77	2741.28	2640.59	2549.43	2450.87	2371.7	2285.12	2200.07	2113.66	2032.83
7989.35	7857.14	7713.24	7543.09	7389.76	7257.14	7109.95	6977.93	6830.17	6675.23	6536.95	6382.77	6224.91	6083.45	5944.02	5792.76	5641.36	5499.86	5363.37	5230.56	5100.12	4967.82	4841.64	4706.74	4590.25	4470.65	4343.68	4231.84	4116.14	4010.15	3894.35	3780.87	3669.65	3569.43	3464.99	3355.54	3261.12	3153	3061.59	2965.22	2864.74	2766.38	2670.21	2578.01	2485.18	2405	2314.46	2228.06	2147.56	2064.44
7975.6	7853.88	7688.35	7544.17	7418.63	7303.75	7154.23	6993.61	6839.12	6688.08	6540.75	6400.08	6247.42	6113.51	5969.72	5831.9	5684.94	5545.64	5409.13	5288.99	5162.44	5038.04	4903.33	4788.99	4671.31	4537.92	4414.13	4300.88	4177.18	4068.34	3940.74	3829.17	3720.19	3607.19	3497.59	3386.68	3281.13	3177.87	3068.63	2977.53	2877.76	2775.61	2684.15	2589.08	2491.41	2404.93	2306.62	2212.47	2136.5	2045.71
7937.26	7913.6	7762.52	7606.63	7460.24	7305.69	7148.11	7002.6	6854.9	6698.81	6552.83	6396.44	6248.07	6100.12	5955.36	5810.29	5663.03	5535.21	5392.26	5251.43	5113.41	4989.98	4855.47	4720.76	4589.77	4470.23	4341.71	4222.04	4091.96	3977.55	3863.72	3753.5	3645.35	3534.31	3420.56	3312.59	3217.24	3112.51	3007.65	2899.87	2810.45	2711.02	2618.51	2522.9	2439.47	2347.12	2261.19	2176.8	2098.66	2017.12
7845.45	7705.88	7561.48	7436.08	7303.08	7171.76	7023.73	6869.08	6732.35	6586.16	6450.68	6275.47	6123.01	5993.71	5884.06	5743.2	5622.07	5502.04	5377.23	5233.72	5110.64	4985.88	4863.18	4719	4593.77	4459.91	4346.19	4253.83	4144.26	4035.39	3937.59	3820.88	3709.44	3598.79	3483.92	3379.67	3272.28	3163.53	3058.44	2961.63	2868.97	2769.68	2675.21	2580.92	2487.88	2389.67	2308.25	2223.87	2137.21	2058.57
7455.36	7455.36	7455.36	7450.97	7285.76	7138.32	6977.02	6834.59	6682.86	6547.11	6394.07	6264.41	6133.09	5996.18	5855.99	5736.69	5590.45	5467.84	5342.55	5224.44	5096.06	4960.06	4827.51	4708.29	4570.83	4457.29	4332.61	4199.53	4084.84	3968.23	3868.34	3751.86	3639.88	3529.17	3428.82	3316.17	3220.68	3116.02	2998.96	2899.81	2811.89	2723.23	2632.87	2543.34	2451.76	2360.64	2273.68	2190.55	2097.28	2022.58
7761.64	7761.64	7731.17	7571.95	7417.3	7267.11	7124.38	6979.58	6836.86	6674.25	6531.14	6377.42	6224.32	6071.2	5922.19	5782.44	5629	5500.63	5370.98	5254.58	5117.48	4984.87	4864.29	4730.02	4611.73	4487.87	4355.02	4243.13	4113.1	4008.06	3887.32	3783.48	3666.28	3552.53	3452.23	3336.43	3235.01	3128.6	3025.43	2928.15	2835.87	2739.08	2648.95	2556.79	2464.49	2380.32	2297.75	2219.19	2134.49	2049.77
7945.31	7836.06	7676.57	7512.54	7358.43	7193.64	7048.94	6923.79	6772.8	6628.74	6488.82	6350.88	6189.63	6047.62	5902.02	5779.64	5646.03	5510.47	5379.53	5247.36	5111.46	4989.08	4856.09	4710.61	4590.67	4468.6	4344.38	4232.36	4121.62	3993.65	3887.12	3782.66	3673.55	3558.96	3453.95	3346.37	3242.52	3136.61	3036.91	2934.2	2852.36	2761.21	2666.89	2580.32	2488.72	2399.65	2311.96	2233.16	2146.1	2056.99
7522.6	7522.6	7522.6	7374.57	7220.38	7083.38	6938.49	6784.92	6649.42	6505.92	6374.58	6227.83	6096.94	5967.55	5829.64	5701.88	5559.55	5424.76	5301.42	5168.81	5038.54	4909.15	4780.58	4661.01	4540.44	4415.65	4288.54	4168.29	4068.07	3951.87	3844.97	3733.47	3626.01	3504.94	3409.32	3294.69	3193.04	3094.68	2991.77	2892.67	2798.39	2700.6	2609.23	2517.2	2434.04	2345.63	2258.79	2169.97	2094.14	2010.58
7641.08	7506	7369.81	7251.79	7149.53	7030.39	6909.41	6766.14	6638.97	6510.28	6371.22	6252.94	6128.43	5999.09	5852.29	5724.82	5582.95	5433.16	5300.98	5179.03	5049.56	4925.98	4799.1	4667.99	4546.15	4430.65	4311.15	4193.82	4081.56	3969.53	3859.9	3743.6	3635.81	3530.13	3428.08	3323.78	3217.99	3119.59	3016.93	2922.65	2833.94	2734.05	2634.14	2543.59	2451.06	2362.8	2276.78	2189.83	2110.12	2018.3
7805.93	7780.92	7629.29	7491.81	7341.5	7204.73	7057.54	6921.51	6764.48	6622.27	6493.8	6353.46	6186.45	6034.88	5897.23	5766.79	5622.37	5498.62	5367.12	5231.25	5099.05	4982.34	4849.71	4730.75	4615.54	4497.26	4378.69	4256.36	4143.64	4027.34	3914.97	3796.44	3680.18	3579.53	3464.01	3361.52	3248.19	3148.84	3040.42	2947.47	2847.27	2745.54	2650.9	2565	2475.07	2383.17	2291.67	2205.39	2113.99	2038.77
7842.96	7786.04	7637.45	7508.36	7357.6	7216.06	7059.6	6909.27	6766.91	6623.5	6488.77	6353.47	6213.8	6081.71	5939.99	5804.85	5669.27	5541.6	5398.28	5266.03	5145.42	5016.69	4885.05	4760.73	4632.79	4515.91	4390.21	4268.11	4163.42	4046.23	3924.32	3802.82	3686.79	3589.05	3483.62	3371.41	3269.11	3157.56	3063.61	2954.08	2862	2761.82	2665.26	2575.78	2482.06	2393.34	2301.5	2211.86	2126.36	2049.62
7706	7706	7545.47	7397.43	7269.16	7158.06	7014.44	6866.42	6726.23	6570.48	6437.74	6301.65	6148.18	6017.02	5885.06	5761.67	5632.58	5491.87	5358.97	5225.26	5108.23	4978.21	4841.8	4714.55	4588.66	4463	4340.34	4229.08	4100.45	3988.9	3873.45	3762.3	3643.62	3541.05	3427.87	3337.94	3239.07	3137.44	3032.5	2923.01	2828.01	2732.57	2633.83	2547.7	2453.95	2363.94	2275.3	2180.93	2096	2013.21
7819.32	7749.6	7608.56	7484.42	7321.74	7180.05	7038.96	6898.1	6736.41	6593.59	6466.55	6325.9	6184.11	6036.33	5895.38	5753.73	5601.58	5474.77	5333.26	5212.53	5065.02	4925.16	4804.16	4673.37	4565.57	4440.37	4330.76	4223.25	4101.39	3979.2	3873.94	3765.22	3657.88	3553.66	3442.63	3341.51	3225.79	3127.36	3020.29	2919.66	2830.45	2740.96	2642.82	2549.71	2464.72	2380.21	2294.31	2195.58	2114.87	2032.75
7634.99	7634.99	7580.63	7428.17	7295.92	7155.58	6981.82	6831.97	6703.33	6568.27	6424.58	6291.75	6147.72	6014.72	5881.38	5746.3	5617.24	5476.95	5348.61	5213.61	5083.47	4956.38	4838.71	4705.32	4586.3	4474.69	4356.47	4236.33	4110.97	4002.13	3879.78	3757.53	3653.5	3535.01	3435.69	3333	3238.5	3140.51	3032.14	2933.24	2838.14	2742.84	2639.48	2559.92	2477.23	2382.79	2297.1	2203.93	2132.82	2051.37
7559.06	7559.06	7559.06	7489.82	7341.71	7181.08	7025.73	6882.33	6754.33	6608.85	6461.26	6324.83	6180.47	6044.61	5901.69	5760.51	5618.42	5482.32	5348.79	5199.05	5074.26	4950.51	4827.62	4696.03	4580.91	4450.4	4323.13	4215.96	4095.54	3986.94	3875.7	3764.46	3658.43	3545.83	3442.78	3332.5	3229.77	3130.84	3024.58	2930.46	2832.06	2738.87	2645.2	2553.31	2454.53	2364.08	2284.1	2197.64	2110.64	2031.9
8039.66	7901.68	7735.78	7572.67	7407.04	7242.13	7093.77	6939.18	6785.3	6641.88	6492.18	6351.04	6199.55	6063.93	5919.22	5791.18	5658.71	5535.68	5408.17	5281.51	5148.02	5029.48	4896.68	4772.21	4645.9	4528.29	4410.52	4280.75	4159.11	4047.76	3940.87	3824.64	3709.19	3598.94	3487.69	3375.14	3275.25	3171.36	3059.64	2960.46	2854.42	2760.57	2665.21	2571.73	2483.81	2395.58	2313.34	2225.45	2138.1	2060.87
7875.69	7839.12	7676.22	7529.28	7350.23	7192.37	7039.84	6866.84	6716.23	6569.74	6421.2	6277.26	6121.89	5977.6	5840.13	5719.97	5573.69	5432.56	5298.44	5173.3	5038.31	4906.42	4783.26	4661.28	4528.55	4411.75	4292.89	4170.88	4052.14	3929.23	3824.63	3714.05	3598.78	3491.38	3392.26	3285.82	3177.27	3079.66	2975.43	2872.33	2772.52	2687.17	2596.34	2497.66	2412.5	2324.84	2249.45	2165.46	2083.71	2005.22
7659.43	7499.28	7353.62	7227.13	7117.32	7022.02	6923.93	6785.21	6642.36	6483.86	6339.47	6197.3	6055.03	5925.44	5784.79	5642.24	5495.41	5370.56	5258.53	5130.73	5012.5	4888.75	4762.34	4646.94	4526.31	4398.38	4289.29	4168.99	4054.05	3937.66	3832.92	3730.44	3616.58	3519.75	3426.86	3314.03	3215.07	3111.78	3017.33	2918.53	2813.37	2724.59	2621.32	2529.88	2443.56	2348.16	2265.43	2184.33	2101.27	2021.39
7213.39	7213.39	7213.39	7111.58	6992.48	6890.25	6731.5	6595.08	6478.25	6378.19	6292.49	6166.83	6052.14	5914.36	5792.53	5666.78	5530.84	5395.16	5252.62	5115.34	4990.32	4867.16	4756.58	4632.08	4515.78	4392.14	4269.08	4145.95	4030.86	3923.95	3808.58	3681.08	3578.14	3471.92	3371.89	3278.8	3174.01	3077.97	2978.42	2885.63	2786.72	2702.89	2603.42	2517.59	2433.65	2346.66	2259.77	2174.1	2093.34	2015.57
7715.19	7715.19	7579.69	7442.15	7316.83	7172.44	7003.9	6857.28	6728.01	6577.18	6432.17	6286.32	6154.91	6012.13	5862.51	5731.38	5597.19	5480.88	5349.65	5210.73	5086.16	4952.67	4825.27	4693.42	4574.44	4460.81	4340.52	4206.25	4096.94	3982.95	3873.94	3765.3	3652.27	3548.17	3452.37	3345.83	3242.67	3144.31	3040.26	2938.12	2840.72	2755.06	2665.51	2573.97	2478.4	2389.41	2300.58	2219.1	2128.51	2049.79
8151.25	7998.37	7840.25	7667.72	7508.81	7355.33	7210.96	7056.26	6899.01	6744.8	6588.77	6428.6	6274.71	6122.27	5985.14	5844.1	5715.17	5576.39	5429.79	5288.37	5154.51	5033.61	4901.48	4771.62	4646.47	4528.22	4408.76	4285.57	4170.87	4051.49	3939	3827.25	3711.15	3613.03	3502.19	3383.68	3280.34	3177.67	3070.29	2976.02	2864.97	2768.98	2675.29	2581.79	2490.67	2402.38	2314.04	2220.84	2150.54	2066.45
7768.02	7686.51	7552.65	7436.68	7285.26	7148.85	7031.46	6891.37	6750.44	6604.45	6476.36	6339.73	6203.33	6058.8	5925.06	5796.66	5660.43	5515.52	5380.59	5256.75	5134.69	5012.8	4873.81	4757.08	4627.38	4514.11	4382.44	4271.24	4148.28	4041.13	3925.1	3814.6	3706.97	3592.74	3481.86	3381.63	3274.46	3174.93	3068.88	2962.23	2877.44	2775.55	2677.97	2588.23	2492.29	2399.06	2307.55	2226.42	2139.12	2056.36
7932.35	7784.85	7652.2	7518.53	7368.93	7220.76	7064.07	6901.71	6752.66	6619.21	6485.86	6335.99	6190.14	6051.08	5909.81	5770.03	5642.84	5500.88	5372.28	5245.44	5115.57	4978.31	4853.95	4732.81	4619.94	4498.58	4372.96	4254.18	4138.93	4017.71	3898.27	3800.94	3686.01	3573.05	3479.75	3384.04	3272.72	3165.95	3064.58	2960.9	2857.6	2757.24	2669.78	2568.32	2481.06	2387.42	2296.45	2209.05	2130.77	2050.82
7825.85	7656.91	7497.65	7359.01	7203.86	7068.07	6951.26	6781.03	6631.75	6503.97	6363.9	6240.98	6123.1	5995.22	5876.26	5747.73	5606.77	5484.02	5356.71	5235.76	5119.69	4998.57	4857.94	4738.06	4614.27	4501.11	4383.95	4272.25	4151.22	4033.89	3931.79	3819.75	3704.7	3595.43	3491.1	3392.39	3283.9	3179.3	3080.8	2971.37	2880.69	2788.9	2692.68	2596.49	2507.53	2404.38	2322.11	2236.15	2160.55	2081.05
7624.87	7547.01	7403.01	7278.04	7160.55	7019.85	6891.53	6762.73	6647.33	6518.99	6384.7	6248.2	6122.33	6001.19	5872.62	5761.32	5646.56	5510.93	5382.74	5265.03	5139.51	5034.43	4915.13	4794.47	4684.23	4562.39	4434.55	4315.87	4197.25	4078.42	3959.84	3839.65	3712.09	3603.37	3491.19	3384.72	3282.86	3175.92	3070.46	2974.94	2872.38	2769.25	2676.02	2581.87	2489.13	2399.57	2300.4	2214.21	2135.64	2055.84
7959.94	7860.78	7721.54	7582.88	7432.82	7293.36	7121.27	6973.35	6818.55	6653.76	6507.56	6369.95	6220.46	6065.55	5929.25	5790	5650.47	5521.8	5394.02	5271.44	5141.03	5013.71	4876.78	4751.33	4610.11	4487.97	4357.03	4242.72	4127.41	4004.63	3886.8	3781.82	3684.61	3570.04	3460.94	3363.85	3263.01	3153.91	3054.23	2957.53	2853.76	2750.96	2659.73	2568.64	2470.05	2390.36	2296.21	2206.37	2111.6	2039.79
7916.72	7843.3	7704.07	7546.45	7409.28	7261.59	7105.08	6961.46	6808.18	6665.91	6513.33	6373.85	6225.15	6085.22	5942.66	5805.76	5664.16	5531.54	5401.57	5267.27	5142.84	5006.23	4872.85	4749.56	4626.98	4510.84	4389.44	4274.32	4154.2	4050.74	3930.49	3819.16	3704.76	3600.69	3490.18	3380.1	3281.63	3175.18	3065.36	2962.37	2857.53	2772.33	2672.22	2570.35	2486.62	2389.89	2302.7	2226.26	2139.2	2053.66
7852.74	7848.33	7675.43	7521.55	7388.05	7228.4	7085.29	6944.43	6799.99	6658.01	6514.32	6369.33	6232.44	6103.61	5961.48	5827.18	5685.13	5552.41	5412.47	5274.68	5135.52	5002.38	4880.74	4748.38	4624.89	4509.61	4379.51	4248.24	4141.43	4021.72	3911.81	3794.7	3684.16	3574.83	3461.99	3360.67	3256.62	3147.9	3038.46	2942.63	2840.64	2739.84	2641.61	2553.89	2457.73	2365.46	2280.96	2199.05	2117.8	2037.63
7791.72	7716.19	7593.85	7459.79	7315.69	7175.95	7029.68	6883.47	6739.86	6596.19	6457.15	6315.75	6172.19	6033.87	5895.52	5762.93	5625.51	5492.83	5360.9	5230.97	5102.29	4975.17	4847.58	4720.81	4598.01	4477.52	4354.71	4236.91	4119.45	4004.76	3892.17	3779.86	3668.09	3559.57	3453.79	3347.49	3244.45	3141.32	3037.4	2937.25	2840.42	2745.64	2650.11	2558.68	2467.66	2377.9	2290.59	2204.41	2121.6	2040.38
[truncated: 250 more columns]
