# Supplementary material for: A new imperialist competitive algorithm with spiral rising mechanism for solving path optimization problems
Source: PeerJ Comput Sci. 2022 Sep 7;8:e1075. doi: 10.7717/peerj-cs.1075 (PMC9575848; doi:10.7717/peerj-cs.1075)
Supplement: Supplemental Information 11 [file peerj-cs-08-1075-s011.zip › high dimensional optimization problems/300/F5/SRICA.xlsx]

## Sheet: Sheet1
213.202	5.44295	1.09515	0.0165247	0.000894162	9.6371e-06	3.27132e-07	3.4461e-08	2.23482e-09	3.89122e-11	1.62759e-13	3.55271e-15	1.11022e-16	0	0	0	0	0	0	0	0	0	0	0	0	0	0	0	0	0	0	0	0	0	0	0	0	0	0	0	0	0	0	0	0	0	0	0	0	0
3.6073	1.14639	0.109038	0.000213323	2.21237e-06	1.25584e-06	6.44517e-07	3.00873e-09	3.06325e-11	1.28142e-12	1.4877e-14	1.66533e-15	1.11022e-16	0	0	0	0	0	0	0	0	0	0	0	0	0	0	0	0	0	0	0	0	0	0	0	0	0	0	0	0	0	0	0	0	0	0	0	0	0
696.439	11.7066	1.74422	1.16215	0.448548	0.0354003	0.00164017	0.000167425	2.56771e-06	6.00816e-07	1.04283e-07	4.29514e-08	3.14914e-11	2.83662e-13	1.0103e-14	1.66533e-15	0	0	0	0	0	0	0	0	0	0	0	0	0	0	0	0	0	0	0	0	0	0	0	0	0	0	0	0	0	0	0	0	0	0
464.388	4.38654	0.53165	0.00140469	4.17911e-07	9.3361e-08	3.42679e-09	2.93261e-11	2.54352e-12	4.94049e-14	1.77636e-15	0	0	0	0	0	0	0	0	0	0	0	0	0	0	0	0	0	0	0	0	0	0	0	0	0	0	0	0	0	0	0	0	0	0	0	0	0	0	0
442.746	1.18105	0.934437	0.23159	0.00715074	0.000107462	1.19522e-05	1.88217e-06	2.13413e-08	3.0709e-10	3.09808e-12	6.66134e-15	0	0	0	0	0	0	0	0	0	0	0	0	0	0	0	0	0	0	0	0	0	0	0	0	0	0	0	0	0	0	0	0	0	0	0	0	0	0
375.974	1.56789	0.0414681	0.00426736	0.000313486	2.32504e-05	1.31245e-06	5.55009e-07	1.51497e-07	7.60781e-10	2.25133e-11	1.25089e-12	1.29896e-14	0	0	0	0	0	0	0	0	0	0	0	0	0	0	0	0	0	0	0	0	0	0	0	0	0	0	0	0	0	0	0	0	0	0	0	0	0
376.337	29.7717	1.97648	0.970678	0.230175	0.00464183	0.000248293	1.07615e-06	7.93385e-09	1.41343e-09	4.84955e-10	4.59402e-10	7.85477e-11	3.45546e-12	1.50779e-12	2.29816e-14	1.11022e-16	0	0	0	0	0	0	0	0	0	0	0	0	0	0	0	0	0	0	0	0	0	0	0	0	0	0	0	0	0	0	0	0	0
555.197	6.26433	1.08964	0.242184	0.000878672	0.000235722	1.11138e-05	1.37036e-06	2.42356e-08	3.14504e-10	6.21725e-14	2.77556e-15	1.11022e-16	0	0	0	0	0	0	0	0	0	0	0	0	0	0	0	0	0	0	0	0	0	0	0	0	0	0	0	0	0	0	0	0	0	0	0	0	0
367.811	1.39202	0.193621	0.0179963	0.00274	1.5188e-05	1.50464e-06	2.94007e-07	1.51307e-08	2.559e-10	8.75167e-12	5.62994e-13	2.24265e-14	0	0	0	0	0	0	0	0	0	0	0	0	0	0	0	0	0	0	0	0	0	0	0	0	0	0	0	0	0	0	0	0	0	0	0	0	0
29.2251	2.27262	1.15797	0.727498	0.0577501	0.00556136	0.000139287	1.3784e-06	1.69757e-09	1.14273e-10	1.53877e-13	2.63123e-14	0	0	0	0	0	0	0	0	0	0	0	0	0	0	0	0	0	0	0	0	0	0	0	0	0	0	0	0	0	0	0	0	0	0	0	0	0	0
1085.19	36.7174	1.10752	0.02793	0.00306449	0.000164901	1.83361e-05	7.9231e-07	1.04324e-07	2.53682e-09	3.66994e-11	8.78297e-13	3.4861e-14	1.44329e-15	0	0	0	0	0	0	0	0	0	0	0	0	0	0	0	0	0	0	0	0	0	0	0	0	0	0	0	0	0	0	0	0	0	0	0	0
56.9175	36.0761	3.8277	1.17552	0.0806445	0.0129309	0.000229087	6.1497e-06	7.89057e-08	1.0209e-08	5.11744e-09	2.61701e-10	5.02032e-12	2.88103e-13	1.90514e-13	1.76525e-14	0	0	0	0	0	0	0	0	0	0	0	0	0	0	0	0	0	0	0	0	0	0	0	0	0	0	0	0	0	0	0	0	0	0
23.4312	2.83034	1.09019	0.0311411	0.00241038	3.0625e-05	6.3503e-07	9.99019e-09	3.29095e-09	1.01792e-10	2.28262e-13	4.65183e-14	2.22045e-16	0	0	0	0	0	0	0	0	0	0	0	0	0	0	0	0	0	0	0	0	0	0	0	0	0	0	0	0	0	0	0	0	0	0	0	0	0
1205.77	18.2001	1.61245	1.08666	0.0376771	0.00546523	2.6749e-05	1.28671e-06	1.67347e-08	5.80352e-09	6.27907e-10	3.02725e-11	5.58442e-14	5.66214e-15	0	0	0	0	0	0	0	0	0	0	0	0	0	0	0	0	0	0	0	0	0	0	0	0	0	0	0	0	0	0	0	0	0	0	0	0
403.442	13.0957	1.34885	0.793261	0.0653171	0.00397676	2.31623e-05	2.46895e-07	4.62123e-10	6.1765e-12	4.37206e-13	1.75415e-14	5.44009e-15	6.66134e-16	0	0	0	0	0	0	0	0	0	0	0	0	0	0	0	0	0	0	0	0	0	0	0	0	0	0	0	0	0	0	0	0	0	0	0	0
580.555	24.9139	1.11112	0.0864976	0.00141247	2.82115e-06	3.30133e-08	2.87642e-10	1.45826e-11	4.77729e-13	1.64313e-14	1.11022e-16	0	0	0	0	0	0	0	0	0	0	0	0	0	0	0	0	0	0	0	0	0	0	0	0	0	0	0	0	0	0	0	0	0	0	0	0	0	0
67.9347	2.43212	1.14099	0.0181322	0.00109686	7.83129e-05	1.87508e-07	9.12359e-09	2.91766e-10	1.0717e-12	1.37668e-14	0	0	0	0	0	0	0	0	0	0	0	0	0	0	0	0	0	0	0	0	0	0	0	0	0	0	0	0	0	0	0	0	0	0	0	0	0	0	0
399.638	72.8157	4.93452	1.5749	0.113052	0.000349419	1.43109e-05	2.12197e-06	1.20723e-07	7.86172e-09	6.6265e-11	1.662e-12	8.9373e-14	4.88498e-15	1.22125e-15	0	0	0	0	0	0	0	0	0	0	0	0	0	0	0	0	0	0	0	0	0	0	0	0	0	0	0	0	0	0	0	0	0	0	0
212.198	6.17946	1.18139	0.254639	0.0765534	0.00513032	5.67021e-05	5.3943e-06	3.30067e-07	5.75821e-09	2.8928e-10	8.08531e-12	4.61853e-14	0	0	0	0	0	0	0	0	0	0	0	0	0	0	0	0	0	0	0	0	0	0	0	0	0	0	0	0	0	0	0	0	0	0	0	0	0
624.808	28.7643	4.23269	1.20148	0.104799	0.00599932	0.000199496	2.00394e-05	4.17535e-08	4.39802e-09	4.57861e-10	1.6893e-11	1.7728e-12	5.10703e-15	3.33067e-16	0	0	0	0	0	0	0	0	0	0	0	0	0	0	0	0	0	0	0	0	0	0	0	0	0	0	0	0	0	0	0	0	0	0	0
320.699	3.62305	1.21386	0.457784	0.00510765	0.000109793	1.20547e-06	2.13249e-07	2.20668e-08	1.79053e-10	6.59472e-13	2.38476e-13	2.9976e-15	0	0	0	0	0	0	0	0	0	0	0	0	0	0	0	0	0	0	0	0	0	0	0	0	0	0	0	0	0	0	0	0	0	0	0	0	0
596.028	210.624	39.0536	2.13804	0.383469	0.004691	0.000333471	4.61584e-06	4.31992e-07	8.38331e-09	4.1673e-10	6.7529e-11	9.17189e-12	4.37428e-13	3.44169e-14	2.22045e-16	0	0	0	0	0	0	0	0	0	0	0	0	0	0	0	0	0	0	0	0	0	0	0	0	0	0	0	0	0	0	0	0	0	0
67.1943	16.6838	1.88324	0.245567	0.0396614	0.000647719	1.93678e-06	1.59681e-08	9.2747e-10	3.17166e-11	2.43694e-13	2.0095e-14	5.44009e-15	7.77156e-16	0	0	0	0	0	0	0	0	0	0	0	0	0	0	0	0	0	0	0	0	0	0	0	0	0	0	0	0	0	0	0	0	0	0	0	0
327.819	22.2375	2.66362	1.11903	0.0541861	0.00470849	0.000200358	2.21559e-06	2.59532e-07	1.22248e-09	6.29345e-11	1.71163e-12	5.32907e-14	2.22045e-16	0	0	0	0	0	0	0	0	0	0	0	0	0	0	0	0	0	0	0	0	0	0	0	0	0	0	0	0	0	0	0	0	0	0	0	0
923.913	33.906	5.90747	1.17486	0.295546	0.143585	0.00657318	0.000908653	6.77574e-05	1.66702e-06	1.68179e-08	9.56901e-10	4.67617e-11	8.30447e-14	5.55112e-16	0	0	0	0	0	0	0	0	0	0	0	0	0	0	0	0	0	0	0	0	0	0	0	0	0	0	0	0	0	0	0	0	0	0	0
2.47616	1.06955	0.391923	0.00145837	8.50622e-05	4.48171e-05	4.83388e-06	4.77903e-07	9.74047e-08	4.99144e-09	5.43198e-10	5.56222e-12	1.3578e-13	5.66214e-15	2.22045e-16	0	0	0	0	0	0	0	0	0	0	0	0	0	0	0	0	0	0	0	0	0	0	0	0	0	0	0	0	0	0	0	0	0	0	0
616.481	24.5585	3.00025	0.534011	0.0464439	0.00355837	1.09676e-05	3.47782e-07	1.12772e-08	1.30773e-09	1.0131e-11	4.20219e-13	4.03011e-14	0	0	0	0	0	0	0	0	0	0	0	0	0	0	0	0	0	0	0	0	0	0	0	0	0	0	0	0	0	0	0	0	0	0	0	0	0
258.547	6.76331	0.827851	0.0262553	0.0062764	0.00151402	3.19037e-05	1.55695e-06	2.6089e-07	5.46234e-09	5.10419e-10	1.00301e-11	1.65534e-13	5.55112e-16	0	0	0	0	0	0	0	0	0	0	0	0	0	0	0	0	0	0	0	0	0	0	0	0	0	0	0	0	0	0	0	0	0	0	0	0
568.942	33.0556	2.08144	1.22739	0.268966	0.0126302	0.000101743	6.48311e-06	5.35686e-07	1.85484e-08	3.3683e-09	8.76669e-10	9.53704e-12	5.53235e-12	3.9968e-15	0	0	0	0	0	0	0	0	0	0	0	0	0	0	0	0	0	0	0	0	0	0	0	0	0	0	0	0	0	0	0	0	0	0	0
160.179	31.2076	1.57051	0.580668	0.0416049	0.000703791	0.000247956	9.48798e-07	2.00443e-09	1.23668e-12	4.88498e-14	2.22045e-16	0	0	0	0	0	0	0	0	0	0	0	0	0	0	0	0	0	0	0	0	0	0	0	0	0	0	0	0	0	0	0	0	0	0	0	0	0	0
400.903	23.0295	2.9685	0.570991	0.0791942	0.00841059	0.000337695	3.78533e-05	2.42892e-06	7.82615e-08	4.43766e-09	1.52171e-09	6.09913e-12	3.36834e-13	5.83052e-14	1.41738e-15	3.70074e-18	0	0	0	0	0	0	0	0	0	0	0	0	0	0	0	0	0	0	0	0	0	0	0	0	0	0	0	0	0	0	0	0	0
[truncated: 250 more columns]
