# Supplementary material for: A new imperialist competitive algorithm with spiral rising mechanism for solving path optimization problems
Source: PeerJ Comput Sci. 2022 Sep 7;8:e1075. doi: 10.7717/peerj-cs.1075 (PMC9575848; doi:10.7717/peerj-cs.1075)
Supplement: Supplemental Information 11 [file peerj-cs-08-1075-s011.zip › high dimensional optimization problems/300/F5/TLBO.xlsx]

## Sheet: Sheet1
4270	2535.12	1413.15	1114.37	798.12	547.615	365.147	302.166	190.694	135.097	106.759	69.3502	51.5118	34.7956	28.0201	18.4913	13.0306	9.52545	6.86117	4.76257	4.21577	3.1114	2.42563	2.11835	1.85687	1.5231	1.33574	1.26923	1.20008	1.13697	1.06564	0.901463	0.78251	0.646322	0.431405	0.413135	0.307821	0.218192	0.169321	0.121344	0.082849	0.0579081	0.0372306	0.0286484	0.0191119	0.0127773	0.0085012	0.0067208	0.0039934	0.0030505
4152.19	2566.56	1478.27	1026	691.351	501.058	321.559	239.248	174.974	120.581	95.8694	65.5828	45.5652	35.8392	20.1001	16.6109	13.2061	9.11789	6.54809	4.52668	3.86949	3.08707	2.52114	1.96555	1.69545	1.41613	1.30726	1.22306	1.15111	1.07187	0.999191	0.873324	0.629941	0.600601	0.405675	0.362422	0.24675	0.192491	0.115752	0.0919298	0.0675916	0.0432977	0.0321554	0.0216878	0.0143037	0.0111463	0.0064782	0.0048746	0.00342385	0.00244653
4119.68	2355.66	1314.74	978.639	696.052	476.746	349.781	240.877	196.379	137.99	97.814	64.9134	46.522	32.9093	24.3094	15.232	12.1881	8.58946	6.38795	4.74992	3.46682	2.83086	2.11586	1.88163	1.68989	1.42188	1.3404	1.22557	1.14689	1.10703	1.03145	0.938762	0.791747	0.703494	0.565923	0.407774	0.281443	0.234468	0.178532	0.119623	0.0774153	0.0630137	0.0448265	0.0278703	0.0212976	0.0153401	0.00905253	0.00709508	0.00439117	0.00349161
4011.06	2289.14	1314.67	1048.07	681.076	513.527	353.612	229.461	180.353	136.467	89.1929	69.2035	48.5613	32.4277	26.6059	16.9911	13.0952	8.43992	6.04021	4.71721	3.39718	3.00731	2.26621	1.91972	1.57787	1.45665	1.33971	1.23228	1.14049	1.09569	1.00467	0.919755	0.756077	0.53285	0.48764	0.347969	0.260142	0.200618	0.139125	0.111929	0.0717182	0.0528895	0.0385733	0.0273281	0.0172594	0.0121013	0.00925173	0.00656331	0.00442946	0.0027337
3894.69	2546.3	1585.13	1034.46	656.379	462.766	365.527	265.267	189.546	126.405	95.6541	58.8029	47.5975	34.0791	24.8243	18.2039	12.4763	8.7335	6.05651	4.89459	3.75259	2.87599	2.25239	1.9141	1.61439	1.41276	1.30048	1.19257	1.11179	0.99892	0.941888	0.845014	0.704702	0.589575	0.454559	0.323424	0.240604	0.167667	0.127432	0.0846291	0.065169	0.0412436	0.0313059	0.022564	0.0160527	0.0102928	0.00773641	0.00556768	0.00365963	0.00274066
3791.24	2414.69	1485.7	955.166	644.701	487.024	317.012	231.656	190.001	124.88	86.1842	66.9699	44.1613	31.5516	22.5587	16.8892	13.5077	9.7194	6.63476	5.10605	4.03188	3.08248	2.37813	2.04828	1.72885	1.47675	1.3445	1.23229	1.14646	1.08953	0.963571	0.900272	0.748597	0.588164	0.41918	0.37522	0.304014	0.220103	0.154199	0.0975283	0.0691516	0.0595298	0.0349782	0.0258468	0.0186071	0.0144272	0.0100711	0.006975	0.00405288	0.00321246
4048.22	2462.99	1547.7	1134.82	791.659	578.114	398.728	328.162	216.739	153.375	102.035	71.9044	50.4902	35.1163	26.0751	20.4486	13.2912	10.3824	7.92877	5.60672	4.23406	3.57414	2.5919	2.13634	1.85267	1.52073	1.37601	1.27201	1.21037	1.1195	1.05226	0.957661	0.71637	0.654842	0.511551	0.436939	0.238601	0.175797	0.161807	0.112695	0.0793623	0.0504312	0.0404761	0.0267117	0.0180706	0.0123359	0.00856497	0.00638229	0.00466544	0.0033933
4184.06	2431.03	1526.57	1063.6	734.437	570.538	376.758	268.27	192.356	133.136	90.2502	61.8804	46.6525	33.0131	18.8913	16.2939	11.0169	7.74684	5.53917	5.08195	3.77179	2.99407	2.35641	1.96756	1.62316	1.45281	1.35058	1.21358	1.15938	1.11984	1.05015	0.917043	0.794364	0.583944	0.535467	0.346502	0.264727	0.21091	0.157004	0.117294	0.0720251	0.0567904	0.0355002	0.0245053	0.0181619	0.0124305	0.0102058	0.00732666	0.00519304	0.00374069
4040.75	2361.84	1497.46	930.331	853.391	543.451	414.962	257.948	202.382	149.477	96.2581	76.0224	50.5298	38.0354	25.2208	18.9927	13.6149	9.29833	7.6302	5.51774	3.98221	3.21748	2.51793	2.10918	1.83632	1.51932	1.38131	1.25632	1.16638	1.11239	1.04539	0.966784	0.85373	0.618585	0.499861	0.428584	0.316221	0.22845	0.180826	0.121015	0.0852174	0.0600057	0.0359069	0.0237688	0.0193169	0.0141869	0.0110664	0.00734319	0.00572755	0.00386141
4217.55	2449.92	1388.28	908.801	673.271	476.372	374.159	245.674	187.195	125.992	89.4567	61.3775	40.8211	25.891	20.2932	13.6064	10.1199	7.26764	5.41918	4.15415	3.38995	2.51996	2.10264	1.79027	1.51098	1.32304	1.26712	1.19436	1.12547	1.06574	0.964278	0.780468	0.632222	0.536851	0.481502	0.342299	0.250162	0.21457	0.14862	0.107088	0.0735747	0.050737	0.0406716	0.0251092	0.0174572	0.0129461	0.00888171	0.00536426	0.00398008	0.00284967
4158.21	2378.62	1511.29	1054.98	688.233	461.303	350.43	244.665	189.354	148.17	105.514	73.5453	50.1112	35.5203	24.175	17.5556	11.8361	7.93369	5.86064	4.62751	3.77696	2.8773	2.33129	1.86068	1.65795	1.45163	1.32154	1.2318	1.15545	1.05768	0.999298	0.872415	0.679805	0.5937	0.434516	0.331167	0.230169	0.164388	0.123744	0.0820774	0.0577174	0.0436602	0.0312958	0.0234119	0.0129856	0.0098473	0.00718069	0.0048795	0.00311461	0.00253603
4004.95	2367.44	1545.29	956.378	654.819	513.803	384.532	280.09	183.187	147.798	98.8645	68.7454	48.6058	34.5287	25.7365	16.0222	14.0806	10.0506	7.49833	5.35101	4.07753	3.16516	2.48209	1.98236	1.63723	1.48492	1.32261	1.2651	1.18277	1.11245	1.05617	0.913665	0.820159	0.640022	0.490611	0.367404	0.292045	0.213824	0.163255	0.1019	0.0728405	0.0540383	0.0379041	0.0269457	0.0203564	0.0122966	0.00946074	0.00672345	0.00473406	0.00361606
4185.68	2403.85	1360.66	1049.37	694.158	498.888	337.708	273.716	173.376	131.373	96.0752	62.1381	49.4588	32.7548	25.1756	17.358	11.33	8.49928	6.1483	4.39793	3.51303	2.79708	2.25433	1.93374	1.70122	1.47616	1.32204	1.22913	1.16124	1.11066	1.03114	0.959187	0.851467	0.620707	0.479374	0.36509	0.29187	0.2063	0.139829	0.112984	0.0749048	0.0562933	0.0362708	0.0270844	0.0185805	0.013094	0.00901086	0.00621997	0.0049325	0.00319742
4105.57	2472.27	1584.9	1029.21	751.922	511.171	364.905	267.601	184.347	126.722	101.22	72.9357	48.3618	35.8465	24.7158	15.5351	10.4831	8.16735	5.79116	4.02178	3.35176	2.59791	2.14327	1.82357	1.61942	1.41789	1.30631	1.21824	1.14437	1.07294	0.997682	0.912509	0.721461	0.612247	0.42915	0.381319	0.221409	0.186497	0.135453	0.105109	0.0692983	0.0541317	0.0382021	0.0229384	0.0177681	0.0127645	0.00963412	0.00645821	0.0052184	0.00303972
4020.75	2352.29	1454.22	1118.37	737.031	467.178	359.024	251.952	188.35	144.116	108.381	66.6887	50.2045	35.8301	25.6255	17.1428	12.1355	9.44576	6.90874	4.76494	3.4762	2.91197	2.17335	1.78858	1.66298	1.4505	1.29882	1.20036	1.15073	1.10226	0.991842	0.895523	0.750334	0.569861	0.465412	0.345045	0.267167	0.205327	0.157028	0.101395	0.0742763	0.0512733	0.036568	0.0244445	0.0216486	0.0150741	0.0100999	0.00745674	0.00493947	0.0036725
4341.09	2449.32	1559.2	1169.43	799.588	476.255	395.821	272.844	184.38	131.539	95.1156	71.1152	43.211	34.147	24.7114	18.8212	13.9582	10.0366	7.76094	5.76628	3.94544	2.96257	2.48179	1.98776	1.7747	1.56618	1.38851	1.28775	1.18662	1.14377	1.06473	0.973421	0.845329	0.678163	0.591325	0.430503	0.323973	0.24335	0.188219	0.136422	0.0972839	0.0696589	0.052512	0.0375772	0.0254034	0.0159878	0.0111166	0.00766267	0.00570913	0.0039694
4177.56	2276.3	1306.12	928.474	717.142	475.946	371.089	254.766	198.228	132.392	95.0406	63.0086	47.4158	33.6307	25.9439	19.1234	13.5558	10.109	7.3096	5.13229	3.97129	3.18293	2.5694	1.97249	1.70994	1.58853	1.39117	1.26599	1.18502	1.12031	1.02172	0.942965	0.878936	0.708289	0.528039	0.450814	0.324191	0.237871	0.15774	0.116487	0.0888872	0.0641246	0.0465462	0.0347384	0.022438	0.0141885	0.0117195	0.00743765	0.0049754	0.0037022
4183.19	2300.57	1550.49	1002.38	741.902	474.445	371.359	256.849	173.034	129.233	92.051	68.6514	47.176	34.4181	23.1274	16.5724	11.1458	8.6169	5.99507	4.80875	3.62381	2.69965	2.31446	1.82912	1.62494	1.41918	1.32313	1.21147	1.16277	1.10822	1.04213	0.88284	0.732501	0.570059	0.465373	0.34863	0.269747	0.197825	0.150908	0.0995268	0.0718153	0.052246	0.0379281	0.0305512	0.0211119	0.0139193	0.00895149	0.00705576	0.00399623	0.00308208
4159.95	2363.43	1648.15	1198.28	740.635	531.997	381.368	281.371	213.289	147.619	95.5392	69.1865	49.078	37.0099	28.4121	20.059	14.1154	8.8503	6.75308	5.44088	3.92047	2.8444	2.52354	2.05553	1.71894	1.5064	1.35056	1.27059	1.1957	1.13143	1.07966	0.950069	0.781696	0.719307	0.547016	0.395719	0.295103	0.263114	0.152512	0.120236	0.0850025	0.0633278	0.0453301	0.029339	0.0199515	0.0146595	0.0107553	0.00815224	0.00585889	0.0039398
3930.44	2064.53	1607.06	1121.74	745.313	488.872	355.087	266.56	185.469	146.116	92.8406	63.3324	46.9583	31.748	22.9357	16.9344	12.217	7.84576	6.59679	4.58712	3.77333	2.69425	2.24912	1.97787	1.70555	1.41804	1.33867	1.23011	1.18099	1.10933	1.01801	0.881305	0.749209	0.609709	0.484316	0.34682	0.276575	0.192095	0.138634	0.105171	0.0703691	0.0505776	0.0347745	0.0256033	0.0186136	0.0127477	0.00857861	0.00566171	0.00458276	0.00274449
4056.96	2558.61	1610.39	941.69	684.352	479.387	331.545	250.663	169.436	122.325	91.7487	66.6061	44.2859	33.7838	22.7448	16.2312	12.5717	9.05163	6.55833	4.52009	3.47663	3.06277	2.35208	1.9967	1.63686	1.45988	1.3326	1.22967	1.16902	1.11973	1.03027	0.921792	0.761432	0.628406	0.504286	0.32412	0.305928	0.193911	0.134953	0.108785	0.0793984	0.0587886	0.0356541	0.0283911	0.0200453	0.0142301	0.00987742	0.00784577	0.00523973	0.00309032
4020.43	2411.9	1558.23	1038.06	703.509	468.366	365.713	278.054	191.61	142.953	95.9147	69.0641	46.4709	33.7764	24.2049	16.2412	11.2115	8.6426	6.26143	4.52521	3.48895	2.75687	2.12757	1.81236	1.63805	1.43737	1.31162	1.21219	1.14724	1.08816	0.985785	0.849052	0.6951	0.617621	0.480911	0.342999	0.254423	0.186234	0.113402	0.0827553	0.0704816	0.0421127	0.0334735	0.0221682	0.0184997	0.0126824	0.00877633	0.00585463	0.00461793	0.00306103
4019.73	2600.95	1578.81	1133.89	751.61	436.03	351.811	279.963	203.475	121.396	106.106	75.5105	45.4531	30.8172	21.9331	16.1313	10.1827	8.18459	6.24464	4.28354	3.46653	2.84178	2.18557	1.82961	1.50447	1.4203	1.29892	1.19574	1.14281	1.0428	0.897744	0.776115	0.629232	0.461726	0.340682	0.282661	0.207838	0.144285	0.114351	0.080589	0.0537025	0.038199	0.0229325	0.018718	0.0107315	0.00961347	0.00572269	0.00385414	0.00315842	0.0021982
4033.09	2645.9	1471.09	1051.62	741.114	529.699	337.912	242.031	179.222	133.726	101.839	76.1924	49.9433	39.343	24.7017	19.533	13.7848	9.72796	6.89378	5.12439	4.05958	3.13593	2.49607	2.04526	1.76981	1.57622	1.3633	1.23436	1.19645	1.13095	1.04167	0.969906	0.763288	0.609284	0.499728	0.380735	0.290861	0.191444	0.169214	0.113622	0.0804929	0.0588112	0.0395145	0.0322686	0.0226023	0.0144172	0.0106738	0.00748919	0.00533685	0.00362693
4036.25	2147.81	1223.45	981.638	692.993	519.073	343.41	254.438	190.631	141.468	97.7448	69.5898	50.4855	34.9703	22.9331	16.8163	11.7311	9.65132	7.03689	5.27778	3.77936	3.2318	2.47478	2.02082	1.68594	1.50011	1.3724	1.26654	1.18578	1.1241	1.02878	1.00118	0.867961	0.725354	0.572485	0.43444	0.343337	0.239989	0.180147	0.141308	0.107753	0.0638367	0.0514172	0.0378842	0.0268224	0.0195411	0.0129483	0.00980996	0.00663124	0.00451063
4065.57	1999.27	1189.52	1162.92	752.653	572.759	365.301	294.856	202.969	155.175	103.168	77.4667	51.8092	36.3523	26.9181	18.5889	14.1528	10.402	7.64312	5.28828	4.0578	3.26394	2.52108	2.06559	1.77373	1.54728	1.34576	1.28897	1.20059	1.13034	1.00012	0.971783	0.808301	0.700504	0.499478	0.365807	0.284505	0.235547	0.152397	0.135852	0.0930169	0.0569629	0.0469404	0.0319712	0.0236787	0.019519	0.0125022	0.0089836	0.00584459	0.00408066
3964.22	2308.23	1469.74	1189.81	820.326	582.415	357.146	284.625	216.535	164.603	108.47	78.3502	56.8273	41.2608	27.0643	18.4449	14.43	11.1772	7.82509	5.73617	4.35447	3.29173	2.73335	2.17098	1.78318	1.52293	1.41795	1.28	1.181	1.13414	1.07677	1.00196	0.833571	0.735255	0.592197	0.47603	0.336948	0.262116	0.176771	0.137033	0.104643	0.0838979	0.0538257	0.0365418	0.0275693	0.0192548	0.0138628	0.00983913	0.00725038	0.00461241
3846.67	2389.14	1756.37	983.525	760.837	433.994	393.814	263.555	191.077	119.133	86.7415	54.7426	43.1618	30.4916	21.9806	16.0704	11.1675	7.48903	5.64638	4.02931	3.35186	2.62486	2.27906	1.8763	1.57853	1.3587	1.32571	1.20682	1.14385	1.05945	1.00405	0.837682	0.728347	0.601128	0.452126	0.352744	0.297158	0.189018	0.154871	0.102134	0.0735614	0.0524709	0.0376084	0.0259818	0.0183238	0.0134424	0.00918828	0.00592829	0.00422339	0.00330626
4008.27	2479.72	1572.3	1178.41	758.055	498.48	386.373	248.768	191.192	136.751	96.2053	71.6558	48.3519	33.7347	25.1977	19.0856	13.0148	9.70807	7.2571	5.47267	4.07172	3.25677	2.68191	2.07949	1.82223	1.50392	1.3978	1.29356	1.19617	1.13042	1.05584	0.962415	0.837994	0.696602	0.581278	0.390491	0.370745	0.255008	0.185217	0.128522	0.101341	0.0651577	0.0506015	0.0376303	0.0242336	0.0168802	0.0126255	0.00796003	0.00663084	0.00447966
4329.73	2281.84	1329.81	816.493	590.129	450.155	296.455	244.837	168.102	119.191	88.4635	69.3039	42.1835	33.0692	25.2939	17.839	12.7375	10.0605	7.01836	5.20563	3.92811	3.28731	2.61459	2.04058	1.75083	1.43187	1.37003	1.25361	1.17453	1.11333	1.02599	0.971887	0.838794	0.620157	0.529016	0.43842	0.273974	0.214296	0.155512	0.10158	0.0776215	0.0550911	0.0403116	0.0275391	0.0205523	0.0148176	0.00944025	0.00630162	0.00478103	0.00322097
4079.26	2388.84	1481.29	1043.36	724.892	500.914	361.268	263.364	189.929	136.173	96.8838	68.4612	47.7322	34.2231	24.3477	17.3955	12.513	9.08236	6.66846	4.91597	3.78589	2.99292	2.3839	1.96668	1.69143	1.46871	1.34142	1.23944	1.16672	1.102	1.01893	0.91494	0.766173	0.625778	0.492003	0.377841	0.282282	0.209524	0.152559	0.109952	0.0782827	0.0556836	0.0393745	0.027859	0.0197185	0.0138987	0.00973118	0.00685957	0.00484308	0.00337358
[truncated: 250 more columns]
