# Supplementary material for: A new imperialist competitive algorithm with spiral rising mechanism for solving path optimization problems
Source: PeerJ Comput Sci. 2022 Sep 7;8:e1075. doi: 10.7717/peerj-cs.1075 (PMC9575848; doi:10.7717/peerj-cs.1075)
Supplement: Supplemental Information 11 [file peerj-cs-08-1075-s011.zip › high dimensional optimization problems/300/F5/WOA.xlsx]

## Sheet: Sheet1
7532.93	7415.24	5759.41	2524.91	1418.74	895.45	406.782	262.766	121.208	67.8099	51.3342	38.5642	28.3817	23	14.2467	7.6342	5.94181	4.10915	3.26452	2.49597	1.90946	1.58202	1.4125	1.27879	1.21614	1.1952	1.15974	1.09915	0.868927	0.766265	0.700445	0.537218	0.379016	0.332444	0.144204	0.132519	0.113828	0.105423	0.0587041	0.0459661	0.0359411	0.0169638	0.0098848	0.00944871	0.00769886	0.00674374	0.00575145	0.00479108	0.00330359	0.00317523
7911.95	7715.54	5681.5	4287.93	2022.13	1571.64	914.346	445.868	250.604	182.326	94.8304	77.8909	62.7319	46.9454	30.6658	18.0172	7.87495	4.76473	3.63578	3.11847	2.29393	1.64234	1.42631	1.14528	1.10496	1.08242	1.05466	0.825451	0.788125	0.749945	0.622743	0.302151	0.242295	0.167444	0.0970792	0.0873605	0.0662658	0.0411507	0.0303374	0.0202971	0.0127217	0.00580732	0.0053266	0.00428294	0.00377428	0.00342543	0.00227387	0.00168781	0.00146354	0.000668172
7914.45	7742.32	6025.3	2739.37	977.222	576.456	315.288	215.669	97.0444	72.4168	43.2754	34.2011	21.9325	15.0755	10.8921	7.96048	5.03268	3.85028	2.88645	2.52358	2.14814	1.64734	1.51996	1.04605	0.907179	0.483542	0.43265	0.17159	0.132056	0.0979021	0.0920178	0.0739655	0.0278948	0.0221628	0.0145841	0.00516776	0.00371943	0.00184269	0.00184269	0.0017664	0.0017053	0.00162809	0.00149388	0.000255494	0.000164968	0.000155248	0.000114325	0.000105082	7.49183e-05	7.35851e-05
7782.81	7712.67	4433.91	2491.18	1185.66	907.62	619.243	354.893	292.625	171.644	83.3395	31.1379	19.3292	6.50231	4.32448	3.28713	2.5877	1.85939	1.73771	1.54664	1.28099	1.23851	1.14357	1.07599	1.05474	0.872796	0.819809	0.785461	0.732277	0.626465	0.367683	0.356908	0.297046	0.275312	0.165786	0.121989	0.0892486	0.0760888	0.0603505	0.0357494	0.0307706	0.0271372	0.0173617	0.00719736	0.00440442	0.00388689	0.0029474	0.00128563	0.00124379	0.00103218
7858.18	7756.38	5177.41	1339.09	929.024	809.132	587.032	394.064	230.741	186.696	83.2728	59.7811	46.6122	38.9011	22.9752	16.4622	8.02276	5.4314	4.33438	3.17094	2.55112	2.01223	1.61724	1.16787	1.07608	0.969492	0.955257	0.898599	0.803115	0.612221	0.521693	0.28911	0.264963	0.0919554	0.0846976	0.0372845	0.0319463	0.0268168	0.0177838	0.0145738	0.0112674	0.00680381	0.00343241	0.00195409	0.00184708	0.00137298	0.000959569	0.000869296	0.000475738	0.0004556
7699.96	7639.18	5249.23	2926.72	1686.29	1142.78	560.063	412.973	356.337	189.438	94.2018	70.9668	32.7583	5.58112	5.35004	5.31358	4.30239	3.41081	1.9174	1.50653	1.36599	1.32809	1.27986	1.21307	1.15928	1.05835	0.960207	0.805419	0.695933	0.199871	0.199871	0.176509	0.137614	0.113431	0.0497121	0.0455763	0.0124349	0.00613564	0.00442598	0.00277897	0.00174056	0.00109558	0.000340321	0.000248361	0.000229713	0.000179348	5.24347e-05	1.65648e-05	9.76718e-06	5.93788e-06
7773.72	7578.3	3792.5	2278.92	1465.33	993.753	504.066	227.372	118.888	97.7094	51.3521	39.0494	33.7654	23.5892	12.3318	8.11016	6.33389	4.60597	2.9041	1.80626	1.30044	1.2363	1.20083	1.1586	1.14936	1.12346	1.05818	1.00504	0.767193	0.46518	0.355436	0.285311	0.217321	0.185251	0.098488	0.0819924	0.0562442	0.0320171	0.0296372	0.0197649	0.0120461	0.0115115	0.0107046	0.00972824	0.00614632	0.00498644	0.0045981	0.00411761	0.00372456	0.0032008
8087.44	7596.9	4468.45	2413.7	1956.79	1606.61	871.615	683.561	199.771	143.388	120.823	97.9101	40.8847	33.8031	23.2089	19.2152	10.6941	6.90425	4.6602	3.54951	2.32308	2.01886	1.83073	1.75378	1.58286	1.23541	1.1499	0.902399	0.510073	0.14981	0.110579	0.0951115	0.0556964	0.0444958	0.0148624	0.0114174	0.0105714	0.00958926	0.00951383	0.00905249	0.00898243	0.00794639	0.00680382	0.00585356	0.00388683	0.00225777	0.00166082	0.00100359	0.000848827	0.000724704
7844.47	7711.49	4730.64	2339.23	1364.56	640.511	368.576	213.15	92.4399	73.9031	39.2727	18.6358	9.2242	7.98006	6.59622	6.11641	4.47008	2.70836	1.38898	1.38898	1.30532	1.10761	1.10701	0.988109	0.905229	0.887815	0.850914	0.60472	0.469288	0.383362	0.266151	0.208356	0.184407	0.154303	0.137749	0.10589	0.0646952	0.0490593	0.0262063	0.0120158	0.00936055	0.00612154	0.00592986	0.00540427	0.00374012	0.00266457	0.00251922	0.00244492	0.00177822	0.00132761
7904.38	7507.6	4869.95	3807.65	1170.5	839.032	678.629	459.301	256.268	80.2565	55.2003	28.6828	12.7613	10.1712	8.82307	7.57196	5.95798	5.01956	4.51867	3.12638	2.34048	2.09051	1.86286	1.52319	1.39335	1.22291	1.1703	1.12265	1.09906	1.00178	0.968291	0.931109	0.80852	0.617179	0.525493	0.406348	0.253342	0.115527	0.0906445	0.070033	0.0634541	0.049381	0.0410253	0.0344789	0.021725	0.0153771	0.01195	0.00594774	0.00239695	0.00239695
7757.16	7236.14	4901.4	2546.82	1348.23	560.802	456.998	352.285	139.687	63.3428	25.2888	23.0232	17.0199	9.12067	8.54184	7.08108	5.48292	4.57251	3.52233	1.95243	1.48362	1.4095	1.29304	1.18865	1.14878	1.11003	0.937472	0.766249	0.686455	0.524512	0.478268	0.329469	0.271685	0.226758	0.215187	0.204018	0.136576	0.0840282	0.061069	0.0379013	0.0314635	0.0288821	0.0208144	0.0182041	0.0143822	0.0124916	0.0112415	0.0108352	0.0084536	0.00689765
7195.51	7113.9	5035.75	3379.69	985.105	667.881	426.036	255.581	166.099	64.7779	42.8	30.7504	10.8829	7.05387	4.37152	3.38211	2.46508	1.91895	1.50012	1.45103	1.2662	1.22022	1.15543	1.06909	0.904279	0.853905	0.789292	0.703729	0.540059	0.513788	0.310642	0.224965	0.101437	0.0800807	0.0657128	0.0482939	0.0241672	0.0196117	0.0108304	0.00632493	0.00298532	0.00235392	0.00214344	0.00202498	0.00178789	0.00126845	0.000873844	0.000739415	0.000694614	0.000520287
7773.91	7517.71	4286.22	2562.32	1799.15	1034.24	829.601	522.045	210.77	182.477	156.987	69.8696	24.4224	16.7868	15.3358	10.0659	6.46275	4.59808	2.6843	2.41979	1.69918	1.36569	1.27328	1.19114	1.1406	1.06149	0.836683	0.792698	0.63858	0.571859	0.534375	0.471816	0.37086	0.274959	0.210345	0.0744259	0.0549489	0.0329369	0.0242792	0.0169198	0.0125252	0.00993137	0.00732722	0.00342936	0.0031958	0.00237862	0.00154301	0.00115658	0.00110733	0.00103358
7701.69	7359.56	3468.8	2589.4	1217.54	491.753	338.836	179.985	100.457	53.165	23.4184	16.5477	14.892	13.836	10.7563	9.67243	7.49632	6.89942	6.1359	3.29296	2.56032	1.93751	1.47396	1.2981	1.19484	1.18723	1.16676	1.12643	0.959562	0.76742	0.593628	0.558361	0.485635	0.370891	0.318481	0.0777564	0.0682357	0.0431472	0.0255234	0.0125609	0.00752811	0.00698526	0.00687115	0.00670075	0.00619928	0.00590857	0.00501994	0.00424995	0.00399518	0.00316187
7429.23	7289.66	4931.03	2364.13	1647.49	893.987	502.177	180.385	109.714	90.0013	54.2403	26.38	21.6952	10.1625	6.12952	4.31308	2.70211	2.12496	1.39074	1.33023	1.2134	1.16956	1.1266	1.0398	0.935341	0.751426	0.66231	0.405737	0.360767	0.240172	0.108954	0.0396849	0.0254389	0.0221105	0.0145714	0.0114815	0.00928445	0.00603474	0.00603474	0.00559236	0.00486823	0.00186172	0.00179614	0.000854185	0.000687286	0.000555301	0.000315596	0.000268856	0.000253818	0.000239852
8000.85	7063.86	4105.12	2740.65	1245.36	574.382	234.427	176.434	129.509	82.4305	65.7409	36.1806	22.6343	13.7385	5.55533	4.52551	3.96316	2.18138	1.77377	1.45797	1.33878	1.30642	1.24244	1.14264	1.10013	0.969285	0.867764	0.775099	0.648523	0.464556	0.28507	0.197688	0.144511	0.129309	0.115963	0.097938	0.0818757	0.0746416	0.0347613	0.0232256	0.0162605	0.00968907	0.00363952	0.00303643	0.00209752	0.00149991	0.00126114	0.0011005	0.00105527	0.000783736
7773.05	7515.3	3991.91	2392.18	1620.21	830.476	477.861	250.852	225.641	124.518	83.6944	38.5298	21.5998	8.12454	7.07771	5.65745	3.32132	2.35359	1.916	1.67365	1.40291	1.33639	1.2963	1.21159	0.946655	0.9284	0.841682	0.806778	0.659936	0.576295	0.359926	0.096659	0.0374782	0.0138295	0.011228	0.00505111	0.00257879	0.00251588	0.00237643	0.00237643	0.00219002	0.00164061	0.00157628	0.00143861	0.00128035	0.00119879	0.00106817	0.000959686	0.000915724	0.000839635
7627.1	7330.12	4726.93	1482.86	1298.39	789.019	619.821	313.068	157.053	120.217	101.565	54.9459	32.307	22.4754	12.5501	6.52928	4.24085	2.6386	2.5119	2.22408	2.07275	1.74742	1.6201	1.50213	1.39145	1.25176	1.11936	1.05853	0.995804	0.960069	0.828695	0.688376	0.659289	0.334201	0.183952	0.121017	0.0847068	0.0748921	0.0461762	0.042456	0.0146067	0.010814	0.00765713	0.00551146	0.00452211	0.00398796	0.00284139	0.00196824	0.00194241	0.00175094
7712.13	7499.62	4378.47	2457.98	1111.63	725.666	196.306	135.26	60.1238	45.4493	34.6588	28.4935	14.032	10.1352	6.84602	5.22981	4.83763	3.58546	1.64673	1.57921	1.49286	1.15471	1.05677	1.04427	1.00404	0.909032	0.672334	0.50043	0.205357	0.135281	0.116012	0.103369	0.0561487	0.0408537	0.0328444	0.0215689	0.0168313	0.0157742	0.00696756	0.00609409	0.00464408	0.00308375	0.00236029	0.00142886	0.00107705	0.000950183	0.000777849	0.000620281	0.000223129	0.000169856
7986.31	7518.47	4052.08	2249.42	1717.38	906.592	488.742	282.313	147.75	84.8014	56.5782	41.3846	21.4633	13.2878	1.73671	1.7209	1.69495	1.30264	1.20479	1.12512	1.08145	1.00721	0.942765	0.936397	0.842006	0.795657	0.391648	0.384521	0.333144	0.230349	0.127705	0.0834191	0.0498333	0.0417895	0.0312004	0.0213252	0.0187349	0.0156041	0.0143521	0.0122641	0.0102257	0.00797313	0.00314702	0.00281207	0.002461	0.00217025	0.00153722	0.00141733	0.00132137	0.00106324
7883.8	7614.62	2970.99	2229.21	1484.28	640.656	364.103	213.082	152.486	71.4722	35.6939	24.3334	20.6253	16.5178	12.7943	9.01196	5.20689	3.93913	2.24692	1.9097	1.29452	1.27093	1.19552	1.1619	1.1586	1.10482	0.986874	0.781478	0.654173	0.62583	0.401108	0.290135	0.266426	0.263137	0.16975	0.115009	0.0884985	0.0401121	0.0399816	0.0312951	0.0083923	0.00690985	0.00526858	0.0043203	0.00397345	0.00280266	0.00186133	0.00126503	0.000791607	0.000403772
7417.81	6961.24	4799.47	2360.8	1975.78	963.841	338.33	155.274	113.043	55.8554	42.6749	32.2224	21.1426	10.9969	10.1056	4.89316	3.53346	3.0788	1.77282	1.66801	1.55164	1.49648	1.28029	1.15612	1.09692	0.724063	0.536403	0.361102	0.322291	0.288042	0.212305	0.135473	0.116838	0.106014	0.0959341	0.0853145	0.0815967	0.0743424	0.0570959	0.023575	0.0149598	0.00669185	0.00201751	0.00151896	0.000582484	0.000461366	0.000399862	0.000282218	0.000173729	0.000168831
7636.59	6966.83	4330.53	2371.6	1373.19	814.835	316.643	283.053	234.464	127.976	106.08	80.4397	62.6853	29.9141	24.3843	17.6918	10.9087	6.59482	4.89849	2.13725	1.86917	1.80538	1.59756	1.45421	1.16729	1.15055	1.13506	1.13271	1.11506	1.03459	0.882963	0.807302	0.529837	0.355244	0.16065	0.100521	0.0830661	0.024777	0.0201645	0.0118641	0.00941661	0.00468547	0.00391161	0.00379047	0.00305006	0.00268572	0.0014827	0.0011718	0.0010611	0.000747245
7863.26	7566.6	4092.83	2620.91	1332.32	889.134	553.766	277.546	143.092	55.9155	52.2591	37.5366	25.0287	14.3216	8.68808	7.21714	6.77386	4.09102	2.83869	2.6727	2.34439	2.09537	1.68432	1.45865	1.3742	1.17038	1.1064	1.00743	0.986702	0.957701	0.862783	0.776711	0.583054	0.442051	0.269926	0.228133	0.217541	0.206267	0.185529	0.140538	0.0847166	0.0701463	0.0315377	0.0289307	0.0275738	0.0254102	0.0217152	0.0163079	0.00938753	0.00644323
7711.09	7142.92	4010.34	2492.71	1656.39	1383.21	832.787	643.435	453.512	288.758	168.972	63.5684	51.6067	47.7351	36.7519	17.0931	15.7	8.7508	7.96168	6.35616	5.42863	3.09667	2.614	1.72619	1.38101	1.36848	1.17971	1.13675	1.13102	1.09741	0.910919	0.815239	0.546044	0.412663	0.245322	0.223183	0.114863	0.0709074	0.0704083	0.0683286	0.0603564	0.0322348	0.0283515	0.0209511	0.0153908	0.00705829	0.00518987	0.00353098	0.00287788	0.00112886
7732.93	7377.85	4539.99	2534.35	1457.57	732.131	589.061	362.503	234.814	178.439	82.8383	51.0033	28.0863	20.3472	13.3949	10.5802	9.6085	8.08293	4.41402	2.93377	2.55359	2.10609	1.84183	1.65388	1.39734	1.22633	1.15458	0.746807	0.737611	0.680805	0.615613	0.557979	0.531747	0.280982	0.18172	0.136728	0.0783208	0.0758948	0.0569246	0.0469813	0.0438202	0.0355338	0.02463	0.0141242	0.0114062	0.00977477	0.0067625	0.00667962	0.0057587	0.00574716
8040.93	7744.51	4969.06	3589.97	1668.17	721.411	340.81	233.358	184.787	72.3551	64.9808	42.8705	28.4513	10.376	10.0312	9.63072	8.62876	4.6914	3.28494	2.96448	2.36939	1.80828	1.43599	1.24707	1.16609	0.910293	0.910293	0.876436	0.786029	0.580512	0.486282	0.424968	0.376258	0.305586	0.275429	0.107374	0.102156	0.0332865	0.0251944	0.0135606	0.0135606	0.0116913	0.00863102	0.00746491	0.00520238	0.00473348	0.00455579	0.00412027	0.00336765	0.00141529
7859.13	7330.28	3334.26	2697.53	1515.76	950.865	729.241	283.748	185.139	82.6131	48.2987	44.9439	34.5604	20.1491	15.6679	7.02254	5.19772	3.84457	2.04976	1.94709	1.68747	1.22518	1.11798	1.11068	0.876635	0.821689	0.323426	0.219737	0.0938779	0.0508012	0.0363878	0.0355988	0.0349674	0.0262879	0.0203377	0.0174994	0.0131036	0.0121978	0.0116115	0.00654098	0.00500831	0.00337314	0.0027078	0.001832	0.00137843	0.000948773	0.000577183	0.000373648	0.000296113	0.000194426
7885.74	7475.97	2809.05	1904.31	319.96	280.306	213.912	124.631	79.6661	58.2821	30.7076	20.7923	14.9064	6.33728	5.34485	2.85028	2.44557	2.21796	2.01535	1.85427	1.73809	1.64929	1.36973	1.30323	1.24487	1.13555	1.02696	0.737635	0.413009	0.277784	0.200758	0.189889	0.172298	0.103748	0.0926964	0.0218547	0.00869607	0.00774911	0.00577568	0.00386457	0.0025596	0.00208138	0.00165812	0.000788333	0.000669842	0.000609504	0.000598506	0.000551641	0.000439915	0.000316844
7934.19	7693.09	5088.26	1399.12	1232.21	788.727	340.148	242.756	212.594	143.796	82.942	70.7203	31.0519	21.4882	8.58699	6.12794	4.07986	2.7049	2.58259	2.06902	1.75519	1.56656	1.30274	1.1986	1.16605	1.15406	1.0332	0.901176	0.828641	0.80639	0.706903	0.635126	0.438225	0.28066	0.268396	0.228208	0.165082	0.135342	0.0449676	0.035917	0.0326268	0.0275337	0.0234903	0.0230335	0.018425	0.0171445	0.0119617	0.0114702	0.00964995	0.00784953
7774.42	7456.46	4500.36	2537.16	1406.08	854.097	500.508	304.574	181.878	110.408	69.2441	44.3785	27.5825	17.8151	12.1355	8.33283	5.86563	4.09453	2.98667	2.30841	1.90075	1.58929	1.41072	1.24817	1.13954	1.02386	0.90966	0.781398	0.665422	0.547899	0.44214	0.357266	0.280426	0.203838	0.143743	0.0994082	0.071772	0.0504571	0.0359823	0.0260059	0.0190235	0.0139498	0.009728	0.00770157	0.00596535	0.00483628	0.00381372	0.00304462	0.00230288	0.00179789
[truncated: 250 more columns]
