# Supplementary material for: A new imperialist competitive algorithm with spiral rising mechanism for solving path optimization problems
Source: PeerJ Comput Sci. 2022 Sep 7;8:e1075. doi: 10.7717/peerj-cs.1075 (PMC9575848; doi:10.7717/peerj-cs.1075)
Supplement: Supplemental Information 11 [file peerj-cs-08-1075-s011.zip › high dimensional optimization problems/300/F8/ICA.xlsx]

## Sheet: Sheet1
862266	854271	844285	822985	809386	799836	787663	778231	764627	755739	748327	743116	739568	732483	725622	721239	715945	710584	702703	688122	680937	677115	667720	660308	654763	648238	644337	638289	632681	628492	620371	613846	602864	600641	597143	593754	588133	581685	573862	565924	559641	553230	542680	537573	532867	527800	524113	517216	510870	499516
872319	872319	854066	842852	831005	822560	813307	806617	796967	789747	781096	771184	765162	754397	748476	738223	733511	723740	713177	700985	694585	689010	680723	674177	668920	664190	652932	646217	637822	632260	628675	621578	607249	603366	600190	596037	592511	586562	578001	574503	568878	564070	560037	553264	545228	537997	529271	519084	509419	497114
850731	829200	829200	824533	814587	805206	795734	787081	780187	771375	754087	743998	735144	729225	717006	710505	703702	695833	689583	682546	679129	674295	664305	650841	647987	643171	634016	626597	620494	612066	607299	601257	596379	589694	582249	577421	573579	568913	560342	555494	549312	544250	540496	534307	529839	526690	523287	514909	509190	505104
849121	828163	824116	824116	814038	807390	793479	788434	780126	764621	754001	745460	737552	734718	728893	710213	703883	692332	683433	676939	671960	664589	659980	651999	646835	641812	634906	626081	619686	615899	605524	598942	593821	581606	575832	570926	563476	553631	549243	545008	539824	536289	532804	529244	521075	511490	503084	496551	489701	482041
875269	870202	855277	839500	823873	815793	803503	789805	786537	777192	773598	763324	752559	748654	737658	724992	722481	715844	711808	706209	694297	687597	682604	671162	660920	653734	648905	644454	632279	624173	619718	615788	604976	591340	584451	575863	569486	563119	556864	550867	546680	542624	539486	536887	527974	520475	515613	511723	504006	494593
826057	823711	801557	775214	763732	753548	747803	740890	736110	731152	728439	725902	720815	712717	706949	687596	677686	664125	656026	647518	642504	629474	621872	617464	607327	604431	599414	595596	587752	582191	576931	573111	567642	565195	563447	561023	554164	549634	541262	526951	518243	511876	506680	502086	498203	493903	484193	479364	474064	470981
836230	823998	817463	812390	795580	786181	779588	770514	760856	756499	751305	746626	737025	730102	722089	711267	704654	700530	698691	694375	690653	684072	676961	672312	668377	664052	658072	646381	637625	630494	618855	614995	609625	605839	597788	593289	588547	584448	578404	574653	570440	567491	563354	559453	555220	551285	545555	539150	528058	521251
851370	851370	842770	826387	806438	798940	788224	774276	764002	755903	746288	733474	725494	718660	711762	707678	702282	699051	694831	684269	663635	651843	638091	631505	621326	613680	602719	596547	591102	587204	584523	581028	572344	564213	554431	550069	546748	542342	535561	531738	529573	527889	525271	523006	510530	492328	490478	484267	479573	477516
870428	853806	835681	830270	819785	805044	788703	771452	751864	731384	720962	713135	697763	691484	688097	679894	666565	655706	651533	645061	640001	637478	627622	622837	616949	609408	604417	598783	589585	579584	575218	571054	566946	561264	557057	542593	535493	531173	526386	520402	516655	510502	506694	499212	495695	489091	481339	473967	468201	462740
864012	857331	845950	835859	831751	818619	806047	801183	797518	792379	781591	772988	766350	757741	748922	741347	734030	728696	714445	703246	698388	695214	689952	683241	672512	663733	660799	651584	640526	635090	627316	616707	608056	604325	601043	597977	591555	587246	582167	578995	574922	571202	567893	557185	541651	539104	530801	526256	522327	515482
880418	875147	855121	845825	828791	820274	812156	802933	795504	785432	775739	770810	765223	757317	750117	737073	728441	723399	717408	713123	701517	688943	679980	673914	658708	650203	643487	639739	635081	624928	615182	609105	604327	592809	584634	579713	565633	558817	554865	547023	541837	535887	530986	525633	515808	509203	503536	499862	492760	485183
849554	843244	831519	818468	799296	794224	782245	775099	763936	759591	753762	747074	742345	737942	735093	729009	721669	710414	703795	698061	692366	682700	675730	665681	658232	648784	641173	636497	628122	620335	612547	607156	598908	591322	578893	570556	564674	559542	552131	547134	539617	523117	513322	506217	499922	496057	486850	478102	474635	471261
875941	875941	854763	832753	807822	798778	791668	780580	759229	751677	738561	723931	718638	716299	710074	704067	699845	697121	685139	670936	665110	661472	657662	654138	646136	637909	626888	616893	612186	607438	602556	597288	591197	584032	574295	568682	559697	553767	542145	537311	531142	526746	521217	512983	507348	503885	499659	496436	491103	482913
784354	782393	754179	743853	735660	727620	718673	712154	707278	701407	693109	686050	672671	661439	657363	653414	633194	620981	613713	608079	599143	591125	578163	572669	568583	564520	558189	550646	545001	540193	534940	527340	522404	518933	515800	509504	505602	502916	501062	496310	493831	490881	487622	480831	476155	471197	466012	460925	455197	450018
882711	874376	858792	852388	837478	830219	813779	806621	797250	789894	784872	762204	746280	736188	716772	707014	698178	682817	673188	662491	655828	651319	645452	638583	634254	626121	622812	617959	611601	598019	589963	584439	572217	563418	555001	550882	545323	541359	535947	530043	524457	519688	516361	501653	493069	489186	486148	480775	477481	473398
869095	868398	855870	837978	831177	815866	808169	800340	790911	779951	760719	751025	746192	741666	733829	726906	718250	711719	708734	702904	694528	686724	679938	670744	660614	656621	653667	646163	639775	630766	625081	615346	601022	593176	590005	587341	583619	580238	571040	560146	554683	550556	545797	541034	536921	533308	529612	521666	518543	505189
850868	830888	811950	808540	800742	790987	776148	771145	763800	751330	744704	732001	725755	722352	717374	712627	708652	702808	698520	686658	677627	670454	661620	653228	640191	633849	631518	624390	608755	604377	597173	592800	589966	584282	574046	569468	555212	549054	539583	534370	530767	523592	515300	508271	501458	496326	489299	487139	484301	480163
842186	834616	830625	820251	810633	806542	797732	786903	773166	765934	761414	748548	743819	736145	731119	728040	721718	714187	708188	704279	698640	691675	685413	679133	671474	657050	643884	632352	621930	610103	596487	594225	588452	575370	569431	564583	561352	556958	549020	534169	528063	522997	514883	510212	504293	501273	498247	490178	487779	483131
862518	862518	837618	816792	811314	801041	792995	780697	761372	750323	739483	727095	721130	715910	706792	696870	691449	689201	678613	671968	662819	655127	645201	639946	634238	627894	625064	607934	595128	583947	579415	576172	566374	554758	548049	540323	531909	525043	522280	518922	515977	510608	501519	494938	489409	485020	481213	477884	474107	463286
851077	851077	845082	839882	825080	818081	810579	801494	794612	788206	777375	769468	760743	753986	746057	737219	730496	723135	717390	708897	703744	700773	689689	680356	673825	667966	657180	649390	643280	636358	628868	622257	618309	613092	608840	604433	600076	595363	580261	573879	570707	565712	555283	547877	536228	531952	524893	518018	514680	512299
869588	856733	851601	833054	822725	803031	797668	790483	780582	775317	768667	763278	759932	757101	750092	746350	743188	729946	717834	707888	697292	692594	686808	681969	674354	669007	664034	659620	656421	646362	637384	631306	625841	617125	610509	604359	594067	579598	569842	566424	557568	555638	552398	546392	541947	539344	534991	529161	521838	509723
856567	850963	826500	819615	805997	800205	789196	776285	760858	748660	738854	733382	729050	723857	706761	693679	676579	671268	663110	657796	649492	645396	641486	633608	629206	625774	615735	604607	598793	593779	588737	580070	576729	572850	568955	561941	558760	553360	544283	537436	535519	533100	528822	525069	519126	516944	512238	505055	498351	494452
863088	836107	836107	825854	817085	805514	786405	774630	764224	756944	751134	743524	726170	716591	703189	696149	691735	685074	680357	676863	662937	655171	649175	644875	635059	625069	619368	613473	609646	605275	597033	589778	583244	576855	567657	562184	556897	553829	550119	536491	533718	525248	512854	505141	501119	493454	489003	485143	478994	473712
863795	863795	850171	846071	834170	824021	814062	798510	793200	788383	779711	775650	766532	756151	745293	737911	730742	724293	718098	705176	695993	692555	671513	664674	652054	643918	638846	625156	617361	604218	592701	586458	582484	576062	572657	566648	562232	553189	548965	544323	541498	535578	530938	526947	514627	508017	504656	499457	496476	489858
876354	851886	851886	835641	826000	815389	808789	801273	795930	789514	776705	768115	762766	754708	747920	743618	736167	728338	722876	714657	708720	704873	695352	688495	681877	674601	667028	653613	645899	641079	636437	628413	617696	610192	605174	598893	595658	590658	582706	569937	565940	561065	557646	556304	553113	549102	537091	529469	526271	522709
856447	817968	816393	799138	788919	775447	764608	760814	753956	750444	745713	736841	725405	715359	709915	694485	687765	681111	674265	662624	654399	647080	640120	630388	625650	617401	612251	608512	605148	594959	583731	574722	560777	556740	552494	548222	545650	540488	537528	523994	512050	504282	496708	490878	486822	481946	473440	462290	458149	453325
844131	830371	821120	809759	791628	781364	769707	754772	749809	746781	741623	736367	726984	721702	712253	700635	692920	683282	678754	669239	662030	655832	647385	635737	624255	614974	608401	600752	595615	588446	584524	582490	578428	574692	563217	555032	544384	536113	530556	523547	519469	512449	507813	502658	496464	486371	482175	477891	469287	456388
874684	855024	855024	851723	834912	834398	820840	812228	804042	798451	788982	782528	770402	752019	746745	740271	728776	722068	718786	713400	708962	701182	695481	687049	682529	676743	672152	657069	651648	645198	636233	630911	624433	618909	612243	607709	601019	594541	582103	568324	562362	555251	548516	541035	536733	528947	516643	509678	504115	501633
850163	832292	832292	816103	800207	794928	784124	777352	770765	754423	747397	741710	737603	733579	725394	717857	712100	699223	686019	672562	659317	651997	645083	638990	635421	633265	627394	622168	619155	616857	614003	611504	605009	602262	599625	594832	590473	586942	579373	575289	568661	565879	552098	546181	539954	537206	533045	527602	524283	520460
868410	867740	856456	851490	836303	822240	811825	801055	789294	783297	772759	768183	758983	745640	737742	733095	726338	717072	706431	701513	699186	695166	683584	674364	664661	650604	642668	636110	625793	614951	609618	603427	600177	596504	593424	586144	576669	566788	562830	558480	555624	550965	546956	543092	540258	537676	532110	527438	523358	512511
857658	847528	836114	824643	811870	802443	791847	782462	772950	764732	756033	747566	739469	732204	724179	715641	708098	700130	692915	684613	676858	670428	662155	654813	647241	640291	633742	625786	618530	611168	604235	598450	591263	584695	578619	573013	566753	560911	553958	546936	541922	536622	530748	524852	518302	512886	506953	500889	495571	488932
[truncated: 250 more columns]
