# Supplementary material for: A new imperialist competitive algorithm with spiral rising mechanism for solving path optimization problems
Source: PeerJ Comput Sci. 2022 Sep 7;8:e1075. doi: 10.7717/peerj-cs.1075 (PMC9575848; doi:10.7717/peerj-cs.1075)
Supplement: Supplemental Information 11 [file peerj-cs-08-1075-s011.zip › high dimensional optimization problems/300/F8/PSO.xlsx]

## Sheet: Sheet1
852379	766048	687746	594583	509865	430613	358788	294622	237709	186464	146594	108174	79875.6	58541.9	44515.4	34712.4	31926.1	30894.5	29211.5	29211.5	29211.5	28221	27789.8	27386.5	26727.9	26410.1	25734.7	25734.7	25734.7	25690.7	25099.2	25099.2	24271.7	23951.9	23269.8	22983.3	22637.7	21720.8	21720.8	21318.9	20347.6	20175.1	19954.4	19347.8	19223.6	19153.8	18974.7	18605.7	18354.8	17752.1
838271	741856	655973	575629	493296	420074	351624	291634	233711	183515	144098	107644	82105.5	60719.1	45446.1	37527.2	34873.2	34790.9	32230.6	30898.1	30898.1	30731.5	30155.5	29645.2	28542.6	28001.6	27441.1	27231.1	26762	26167.4	25736.7	25575.3	25541	25062.8	24510.5	23619.7	22627	22627	22363.7	22149.9	21419.8	21024.1	20711.6	20353.8	20048.3	19493.4	19330.7	19142.2	18564.7	18564.7
843129	778071	682413	592135	504225	424367	350530	291488	231021	181347	140803	105502	79968.4	60087.1	45517.7	36197.7	30821.1	30023.1	29480	27969	27861	27555.5	26501.1	25874.7	25225.2	24942.4	24540.6	24206.8	23794.6	23132	23025.5	22485.3	21467.6	21143.7	20653.3	20500.4	20397.4	20227	20105.7	19953.9	19726.7	18773.6	18502.8	18269.7	17817.6	17817.6	16527.1	16527.1	16527.1	16311.5
866779	780636	679216	585379	508471	426524	355083	293466	233874	186561	146383	111397	83631.2	61837.6	47712.1	36930.3	32873.3	32188.9	31919.6	30295.5	29951.4	29729.7	28775.3	28508.3	27741.1	27149.2	26833.8	25967.7	25155.4	24953.2	24332.7	23224	23148.4	23076.4	22271.9	21787.6	21345.1	21031.1	20878.4	20488.6	20148.4	20007.7	19334	19139.9	19029.6	18581	18581	18450.1	18138.9	17434.9
887332	797830	697822	607851	511323	428799	359541	292906	234629	185524	146451	110895	82705.6	61205.5	47221.7	37348.5	31455.4	30055.9	30055.9	29003	27775.4	27511.9	27074	26781.6	26290.2	25423.4	25007.8	24200.2	24166.9	23512	22812.7	22500.8	21967	21899.1	20784.8	20307.6	20255.2	19938.2	19779.1	19012.9	18875.4	18875.4	18043.9	18013.2	18013.2	17547.8	17431.7	17431.7	17136.7	16514.9
873145	788942	703519	597806	514925	434206	364366	299724	239128	187784	145322	110031	79918.7	61518.5	47006.1	37099.7	31935.1	30652.5	30235.6	28620.3	27626	27509.8	26808.3	25517.7	25100	25100	24437	23886.5	23631.7	23208.9	22839.9	22002.8	21714.1	21267.3	21041	20835.5	20148.7	19723.5	19194.9	19194.9	18939.6	18555.4	18423.7	18322	16969.6	16868.4	16460.3	16124.1	15912.8	15394.7
849535	771894	666874	589169	510187	431208	363114	298580	244330	197883	156359	119720	89443.1	66106.2	52212.2	39919.1	37645	35470.5	35249.3	34968.2	33904.2	32769.3	32769.3	32532.1	32176.8	31451	31098.8	29922	29430.1	29430.1	29129.9	28334.7	27655	26801.9	25921.9	25722.4	25211.1	24501.6	24073.5	23925.9	22957.1	22224.2	21750.8	21620.5	21000.5	20779.3	20779.3	20234.1	19895.3	19621.2
885031	783395	683922	588443	505271	425067	360673	296142	235543	188407	144804	109352	82562.4	63836.1	48220.5	37449.1	32553.8	30692.6	30692.6	28050.3	28050.3	28050.3	27587.7	27472.7	27295.8	26808.2	26173.1	25015.8	24316.4	24316.4	23953.7	23875.8	23628.4	23427.5	22929.7	22435.1	22000.9	21762.9	20987	20487.1	20004.2	19708.9	19476.1	18865.5	18865.5	18668.5	18067.1	18067.1	17819.6	17390.6
857975	766048	673255	580327	497827	425790	354458	293763	237427	185656	144568	109463	81920.7	57871.3	45478.1	36735	33325.5	32557.3	31275.7	29325.3	28420.7	28420.7	28038.9	27078.9	26367.9	25897.8	25512.6	25193.6	24590.9	23716.4	23381.3	22987.4	22694.7	21707.3	21707.3	21502.5	21090.3	20716.1	20297	19473.9	19220.3	18768.1	18689.7	18313.6	17795.2	17795.2	17404	17107.6	16945.2	16655.2
862870	757612	654018	569023	483163	415237	354495	293319	238144	188682	146171	110994	87443.6	67073.2	50093.1	41427.3	38291.3	35415	35084.5	34123.2	33515.4	32461.2	31614.1	30550.3	29962.1	29094.6	29094.6	28357.6	28208.9	27884.5	26366.2	26122.3	25546.2	25022.4	24901.7	24306.9	23417	23106.7	22585	22524.8	22040.6	21582.6	21025.8	20575.5	20174.5	19596	19354.8	19058.5	19014	18395
843551	777811	680185	585039	503833	420272	345955	283247	227216	180541	145121	110624	81247.2	61763	47698.8	39738.5	35350.9	33549.1	33236	32160.6	31709.5	31709.5	31110.7	30596.1	29537.9	29340.6	28963.7	28364.1	28068.9	26940	26731.1	26305.7	25780.9	25300.3	24812.7	23721.4	23334.5	22745.4	22185.7	21862.1	21108.3	21108.3	21108.3	20571.4	19779.3	19663.7	19133.9	18784.5	18634.3	18394.3
855311	761554	669192	579265	498483	415134	347752	284469	230585	181040	139190	105829	76624.9	58007.1	44907.3	34941.8	32031.5	31825.8	28541.4	27878.5	27878.5	27060.1	26792.2	26687.8	25808	25432.1	24870.2	24867.4	24082	23719.4	22970.6	22213.4	21777	21109.4	21008.1	20743.5	20389.7	20353	19758.9	19381	18541.8	18352.9	18014	18009.1	17459.4	17209.5	16421.8	16076.9	16076.9	15549.7
861403	771014	687506	601662	518107	435413	364867	303065	241368	193172	150447	112195	79569.9	60109.5	45425.6	35011.5	32320.2	29063.3	29063.3	27963.7	27963.7	27699.4	27299.6	26813.6	25810.5	25256.7	25009.9	24642.8	23222.8	23101	22623.6	22246.6	21479.5	20513.4	20493.6	19996.4	19659	19596.3	18655	18655	18388.2	17711.9	17711.9	17372	17122.1	16590.2	16208	15739.4	15739.4	15632
864110	788751	691924	593450	504315	432720	358807	295732	239414	190967	147455	113421	84590.4	63426.8	49291.8	40115.1	35449.5	34040.2	32025.7	31245.8	31119.6	30229.9	30112.2	28864	28710.4	28552.4	27699.7	27412.3	27369.7	26718.7	25992.3	25365.4	25365.4	25062.5	24500.5	24417.6	24175.6	23473.1	23063.5	22536.9	21363.5	21363.5	21363.5	21098.2	20772.1	20305.7	20009.9	19574.1	18975.4	18798.4
876361	777326	676016	587680	506261	433495	358430	291625	240141	184675	143170	109679	82546.9	60569.2	46207.9	37868.6	34919	34919	33059.8	33026.9	32010.6	30858.2	30317.3	29716.6	28510.6	28272.1	26934.6	26520.3	26035.3	25419.1	25344.9	24428.3	24045.4	23849.2	23498.8	22934.8	21757.4	21757.4	21463.6	20914.8	20580.3	19923.6	19650.9	19024.1	19024.1	18887.2	18453.4	18152.7	17839	16646.8
838437	750037	661391	573108	488761	402997	343144	291000	238058	189243	146331	110613	86253.1	65896.4	49967.3	40403.7	34780	34191.7	33594.8	31923.5	31923.5	31911.9	31808.7	30766.7	30212.2	29740.9	29038.3	28654.9	27813.9	27307	26797.6	26797.6	25995.8	25286.2	24960	24689.8	24025.7	23047.4	23047.4	23047.4	22722.3	21744.4	21744.4	21689.8	20621.5	20621.5	20322.9	20020.3	19749.1	19600.8
870106	772614	675370	575035	489724	420328	349763	284940	230711	183100	141526	105569	76043.6	57221	44369.6	36297	32100.5	31517.6	29481.8	29481.8	29481.8	29481.8	28557.3	26801.3	26801.3	26686.6	26246.9	25819.5	25617.7	25617.7	25251.9	24269.3	23526.1	22067.8	21968.7	21968.7	21968.7	21968.7	21809.3	20680.7	20680.7	20316.6	19628.6	19628.6	19042.2	18927.9	18699.2	18292.1	17806.6	17806.6
850632	786074	696305	595392	517541	442019	366560	301064	241945	187594	148244	116592	87233.1	67074.9	50839.3	42034.6	36318.7	34247.6	33326.2	32622.2	32261.6	31228.7	30453.7	29737.6	29598.5	29319.3	28934.2	28470.1	28301	27583.5	27207.9	26542.7	25645.8	25233.4	24558.3	23426.8	23426.8	23288.7	23141.5	22551.3	21985.6	21985.6	21636	20834.1	20510.8	19891	19584.3	19283	18894.2	18854.9
880898	784295	684230	589746	501715	430802	357802	299364	242043	191110	149889	115922	88853.3	67307.6	51316.7	41115.8	36003.7	33933.8	33444.6	33048.3	31945.3	31601.4	30087.8	29874.3	29480.9	29321.5	28837.3	28007.8	27505.2	25999.9	25360.3	25195.1	24452.2	23957.6	23791.6	23380.3	22899.1	22019	21712.9	21528.1	21183.6	20730.7	20300	19779.1	19043.7	18774.1	18411.9	18360.6	18339.8	18067.5
859147	769303	682653	592372	511428	431430	358108	294164	237080	188304	147448	114702	85130.3	63247	46681.6	37218.8	32681.7	31664.7	31183.6	30143.3	29902.1	28318.2	28318.2	28318.2	27947.4	27024.2	26064.9	25147	24772.9	24531.9	23900.5	23128.3	22413.4	22278.4	21959.5	20834.8	20569.5	20420.3	19903.6	19297.4	18746.9	18744.2	18331.9	17867.5	17576	17019.2	17019.2	16856.4	16601.2	15858.5
873894	777364	688178	600753	510286	435811	357564	297604	240930	190172	143388	105511	83432.5	61232.6	46653.2	37232.3	33832.2	33519.8	31553.6	31095.2	31028.9	28332.4	28241.6	27932.3	27281.1	26712.8	25933.8	25468.8	25261.8	24659.7	24178.6	23829.8	23547.4	23155.8	22716.7	21993.3	21668.3	21285	21109.9	20764.1	20101.6	19972	19627.4	18356.3	18356.3	17971.8	17736.5	16468.4	15993.5	15993.5
878995	791869	688058	592677	501368	424385	357624	290874	237582	191150	149845	113784	87024.4	68214.2	51752.2	43780.6	38471.6	37253.5	37253.5	35651.3	35000.9	34286.7	33429.2	32098.2	32098.2	31475.4	30933.2	30500.5	29755.1	29135.9	28402.5	27957.9	27618	27283.6	26760.3	26046.5	25353.5	24659.9	24659.9	24339.2	23734.9	22951.6	22193.1	21770.2	21201	21092.2	20771.3	19616.4	19196.1	19196.1
851981	765666	674646	587548	509374	436405	364270	300939	245071	193674	147752	115135	86918.6	65386.3	48284.8	38953.5	34208.6	33252.5	32863.4	31603.6	30879.9	30006.3	28475	28399.5	27701.8	26844.8	26604.5	26256.2	25815.6	24863.8	24863.8	24366.8	23471.2	23454.9	22884.4	22419.5	21975.1	21724.9	21724.9	21331.4	21094.2	21033.3	20688.2	19995.8	19917.6	19077.9	18848.6	18807.4	18003.1	17665.4
855600	762347	679486	595838	512705	431130	358439	293775	237665	190297	148963	113859	84441.5	63281.5	47086.3	38680.1	33246.8	31979.7	31165.4	30720.4	29944.2	29141	28734.8	27168.1	27168.1	26720.7	26225.5	26035.1	25929.2	24747.9	24579.2	23896.6	23041.2	22788.7	22386	21574.9	21241.9	21189.8	20365.4	18998.2	18998.2	18720.2	18570	18569.7	18052.3	18052.3	17770.7	17071	16721.2	16721.2
875746	802069	702729	606919	521756	442310	369498	306652	246855	193788	156348	115656	86286.4	64235	47392.4	37769.3	32784.9	32717.4	31112	30168	30044.8	28585.4	28585.4	27872.3	27300.1	27069.8	25983.4	25701.6	24852.4	24404.1	24113.3	23490.1	23367.2	22819.5	21956.7	21956.7	21956.7	21878.1	21320.5	21155	20765.9	20229.5	20136.5	19523	19347.6	19046.3	18913	18630.3	17957.2	17835.1
868166	771139	677589	582946	507098	429911	356186	291449	236521	186942	143624	109837	82553.9	62295.8	46764.7	37542.8	33334.3	32543	32543	30664.1	30239.4	29617.7	28475.2	27810.4	27757.2	27034.9	26299.3	25320.2	25320.2	24525.3	23981.6	23981.6	23336.4	21929.3	21929.3	21363.7	21272.4	20041.3	19560.9	19560.9	19556.5	19556.5	19137.8	18310.5	18201.2	17167.7	16879.5	16521.9	16113.2	16113.2
862014	774421	682710	578529	501705	429714	361571	292622	241533	191387	151682	115022	88371.4	66311.5	51542.9	41593.9	37960.1	34802.4	34744.3	33858.3	33541.4	33010.5	32132.8	31835.6	31332.5	30727.5	30157.2	29755.4	29299.8	28677.2	27343.2	27179.6	27032.6	26612.8	25690.1	25108.4	24912.6	24018.8	23319.7	22915.8	22861.8	21926.9	21309	20255.4	20255.4	20108.7	19960.1	19356.9	19356.9	19356.9
866161	784508	694711	597599	510897	433988	364771	296865	238076	188403	145065	111504	83160.6	60806	48803	38914.4	34628.3	33891.7	32857.3	31485.2	30616	29854.6	29380.7	29104.7	28131.8	28131.8	28099.7	27608.9	26471.9	25644.2	25337	24716.2	24003.8	23529	22769.9	22646.2	22184.9	22038.4	21072.8	20717.7	20467.1	20017.1	19117.1	19000.5	18675	18086.3	17791	17126	17126	16658.7
869369	780457	686451	586792	498736	420131	351832	291003	235887	185498	143072	110649	81508.4	62583	46674.8	36276.7	32251.5	31711.6	31192.8	29985.3	29491.5	28258.6	28258.6	28085.3	27206	26531.3	26017.8	25531.6	24638	24638	24638	24066.9	23768.4	23291.8	22574.4	22380.5	21802.8	21728.5	21239.5	20598.3	20570.9	20058	19859.9	19155.3	18924.3	18018	17648.8	17648.8	17648.8	17146.9
879288	801941	699118	609745	520649	438664	361725	296170	239913	189332	144825	112066	83031.3	60993	43267.8	34887.4	31125.6	29540.1	28501.3	28357.7	26343.1	26343.1	26259	26161.6	25043.7	24380.4	24380.4	24013.1	23740.1	23498.2	23030.9	22704.9	22251.3	21643.6	20982.1	20659.7	20584.8	20100.3	19849.8	19526.1	19215.9	18776.4	18303.3	17685.4	17569.1	17326.4	17001.9	16425	15798.9	15798.9
863254	776096	682107	589748	505776	428298	357578	294409	237804	188074	146498	111378	83479.9	62625.3	47611.7	38190.8	33983.3	32763.5	31872.6	30851.6	30351.4	29683.2	29131.5	28533.1	27962.3	27495.1	26970.3	26460.5	25988.8	25458.1	24977.6	24496.3	23985.1	23484.3	23006.5	22542.2	22143	21756.3	21365	20963.1	20544.9	20163.9	19811.5	19377.2	19013	18671.3	18349.9	17985.3	17696	17391
[truncated: 250 more columns]
