# Supplementary material for: A new imperialist competitive algorithm with spiral rising mechanism for solving path optimization problems
Source: PeerJ Comput Sci. 2022 Sep 7;8:e1075. doi: 10.7717/peerj-cs.1075 (PMC9575848; doi:10.7717/peerj-cs.1075)
Supplement: Supplemental Information 11 [file peerj-cs-08-1075-s011.zip › high dimensional optimization problems/300/F8/SRICA.xlsx]

## Sheet: Sheet1
8543.4	86.3431	1.15553	0.00623508	7.28789e-06	3.14928e-07	3.73929e-09	3.43453e-10	2.79177e-12	3.39046e-13	1.32686e-17	2.21896e-19	1.95992e-20	3.76281e-22	1.16798e-24	1.51944e-25	3.2376e-26	3.79951e-27	5.10073e-28	4.91259e-29	1.38671e-30	5.25908e-33	7.24408e-34	5.93139e-36	3.33092e-38	2.25449e-40	9.68065e-44	8.64356e-45	4.81557e-46	1.4071e-47	2.36294e-48	1.50076e-49	2.91119e-51	8.14432e-52	5.07429e-52	1.31299e-53	7.63952e-55	1.54109e-55	5.56094e-56	1.21246e-58	1.42512e-61	2.86011e-63	1.21141e-65	1.05364e-66	1.53197e-68	3.03025e-70	5.37868e-71	7.92531e-73	1.40829e-74	2.35088e-75
233.896	62.6737	8.26392	0.168658	0.00536932	2.62048e-05	8.12343e-08	2.10899e-08	4.97208e-10	1.4471e-12	1.74781e-14	2.07519e-16	1.65371e-17	4.68097e-19	5.0589e-20	5.16564e-21	2.0085e-22	1.76193e-23	7.25102e-25	1.05474e-25	1.25334e-26	6.47175e-29	8.05475e-30	5.7324e-31	8.75022e-33	1.41007e-34	2.71181e-36	1.00384e-37	1.20912e-39	8.23808e-42	2.87194e-42	1.17757e-43	4.78259e-47	4.00834e-48	3.19416e-49	7.45846e-51	8.50754e-53	8.97695e-55	4.8392e-57	1.52956e-58	8.34973e-60	1.01502e-60	5.29681e-62	4.09529e-63	5.75415e-65	1.0791e-67	3.54979e-70	6.22052e-72	2.2255e-73	9.1605e-77
5457.34	484.69	179.924	17.3959	0.0581814	0.00380589	0.000114208	3.45384e-06	1.09925e-07	2.23467e-08	1.97511e-09	4.94491e-11	3.42533e-12	1.12759e-13	2.23255e-14	3.58939e-16	3.07809e-17	6.45488e-19	2.00021e-20	9.15422e-24	2.77962e-25	1.25652e-26	3.14178e-27	7.47082e-29	1.27525e-30	4.28404e-32	4.98267e-34	3.92884e-36	3.023e-39	1.00559e-39	2.7198e-40	7.41e-42	3.86569e-44	1.1046e-45	7.06783e-48	1.36097e-48	4.95823e-50	3.38196e-51	1.09435e-54	6.77814e-56	3.60053e-57	3.85009e-58	6.70886e-59	1.15807e-60	1.25194e-61	8.06073e-63	8.33718e-64	1.15728e-64	1.25447e-66	3.18702e-70
19096.7	1112.5	54.6854	5.63525	0.106354	0.0149149	0.00142576	8.55618e-06	5.11982e-07	5.67459e-08	6.52613e-11	6.08807e-13	6.29947e-14	1.4411e-15	4.43494e-16	2.92238e-17	4.99515e-18	2.24224e-19	6.45791e-21	5.05606e-22	3.33012e-23	8.76624e-25	1.12994e-26	5.79271e-28	1.01335e-29	4.081e-32	2.16477e-33	5.41602e-35	2.13753e-36	3.62886e-38	9.56707e-39	9.03786e-42	1.98392e-42	2.65139e-43	2.36596e-45	3.98147e-46	9.73031e-47	6.1557e-49	2.59036e-50	9.64226e-53	2.61283e-54	4.99698e-56	3.02619e-56	2.61446e-57	1.1669e-59	1.20977e-60	1.83453e-61	2.2137e-62	1.98473e-64	5.07015e-66
8136.22	918.844	19.5195	1.07852	0.0253821	0.00359056	0.000404023	5.5559e-06	2.90976e-07	3.96063e-10	3.39063e-11	9.61802e-13	7.15627e-14	1.27688e-15	3.88289e-17	7.29975e-18	4.53332e-18	3.53019e-20	3.95628e-21	2.53424e-22	6.45615e-23	2.05039e-23	7.10437e-24	9.58346e-28	1.60801e-28	1.50375e-29	1.75069e-30	4.25918e-31	5.12199e-32	9.32484e-34	4.37272e-36	1.89511e-37	7.2999e-39	1.21759e-41	3.83443e-42	1.71215e-43	6.23666e-46	6.30585e-47	8.81903e-49	1.43092e-51	5.57564e-53	6.66844e-55	2.21267e-55	3.13418e-56	1.12057e-56	2.32829e-57	9.90015e-58	8.46542e-59	2.25981e-60	7.3898e-62
23332.4	2837.53	341.332	1.00705	0.155771	0.0085075	0.00038854	4.94609e-05	7.3522e-09	1.54721e-10	9.15902e-14	7.05758e-15	4.67735e-17	5.45535e-19	4.06531e-20	3.22063e-22	3.02859e-24	2.29928e-25	1.05896e-26	1.05306e-30	2.54695e-32	1.32394e-32	9.02692e-34	5.55733e-36	4.74514e-38	9.76484e-40	1.09383e-41	2.86991e-43	4.6883e-46	7.78314e-48	7.87121e-50	8.92299e-53	1.0441e-53	1.06867e-54	3.17218e-59	1.5303e-60	5.74519e-62	2.59369e-62	1.16795e-62	1.75475e-64	1.26021e-65	3.22588e-67	1.52623e-68	2.79918e-70	4.56135e-72	3.90307e-73	4.19192e-75	4.21248e-77	4.15434e-78	3.61284e-79
1536.58	272.443	0.715432	0.0046005	7.34073e-05	7.24314e-07	3.97404e-08	4.74765e-09	5.81499e-10	1.29873e-11	3.5049e-13	8.78367e-14	4.09381e-15	1.20829e-15	1.51818e-16	4.34268e-17	1.98905e-18	7.63802e-21	6.54173e-23	2.33715e-24	3.64958e-26	7.6803e-27	2.68329e-28	3.64286e-30	9.94591e-32	1.17579e-33	7.08102e-35	5.61883e-37	3.47247e-38	2.35046e-39	3.63866e-41	4.17427e-42	2.7268e-46	4.38696e-47	9.83422e-49	6.04771e-50	2.45787e-50	7.6015e-51	6.75348e-54	3.84637e-54	8.4134e-56	2.4077e-57	1.16498e-57	3.41239e-59	6.40648e-62	3.28767e-63	1.554e-64	1.28151e-65	4.86103e-67	8.85497e-69
23951.8	1239.49	130.687	2.77973	0.119626	0.00467996	3.85722e-05	3.31909e-06	1.36521e-07	3.25512e-08	4.34208e-09	7.40481e-11	2.52252e-14	8.26999e-15	4.32188e-16	5.97933e-17	2.17538e-17	1.29442e-18	8.74273e-21	1.58963e-21	1.95922e-22	1.08898e-24	2.75402e-25	1.05103e-26	1.53188e-27	2.07901e-29	8.45978e-31	1.60703e-33	2.73257e-34	8.55046e-37	3.96518e-38	1.49854e-38	3.0929e-41	4.71671e-42	9.92031e-43	8.59005e-44	6.43838e-45	9.20036e-47	1.67098e-48	2.87633e-49	1.56039e-50	1.13302e-52	8.16346e-54	1.57256e-54	7.70192e-57	8.12903e-58	1.8905e-58	8.68708e-60	5.02741e-63	3.26946e-63
71783.9	1158.09	23.9284	0.122186	0.00194272	7.49375e-06	4.93806e-06	2.76374e-07	4.23963e-08	2.72506e-09	4.21805e-11	4.37081e-12	1.4032e-13	2.97964e-15	2.98283e-18	4.07023e-19	8.58441e-21	7.63569e-21	5.15025e-21	1.16599e-22	1.05585e-23	1.09309e-26	6.3121e-28	2.25814e-30	5.48956e-32	2.60556e-34	3.73999e-35	4.54198e-37	9.78038e-41	2.51694e-41	1.53904e-43	4.71065e-45	6.66201e-47	2.12671e-47	4.8101e-49	5.80135e-50	1.26726e-50	7.38453e-51	5.84103e-51	5.50375e-51	4.89274e-53	2.5014e-53	2.26776e-54	3.89365e-56	7.92255e-59	6.2929e-61	1.30305e-62	9.92359e-65	1.06211e-65	1.22094e-67
38596.7	2390.89	818.579	37.6815	4.39986	0.0341815	0.00479294	7.18504e-05	7.8344e-08	3.42568e-09	9.7794e-10	6.84371e-11	1.43792e-11	1.96189e-13	3.74294e-16	2.1078e-17	7.05078e-19	2.73733e-20	6.23897e-21	1.62256e-22	8.60933e-24	5.8569e-26	2.14565e-27	1.37913e-29	7.86932e-31	7.09231e-32	1.09957e-32	9.91712e-36	2.04947e-36	3.97871e-37	2.84991e-39	1.12673e-40	2.50608e-42	7.8251e-44	2.1915e-46	3.4211e-47	7.17255e-50	2.13353e-50	1.4183e-51	6.22931e-53	3.82147e-54	6.56895e-56	1.92953e-57	4.56208e-59	3.19892e-60	7.3712e-62	6.85487e-63	1.38589e-63	3.22903e-64	5.59661e-66
51873.7	875.001	134.068	10.8261	0.187148	0.0075898	0.00041099	4.48076e-05	1.39693e-05	4.60131e-06	2.36095e-07	6.03179e-09	4.33474e-11	1.0576e-13	6.20766e-15	1.49983e-15	1.76588e-16	5.2862e-18	8.43327e-19	4.54027e-21	3.02938e-22	1.32335e-24	4.93912e-28	9.51844e-29	1.2943e-29	6.57471e-31	2.05794e-32	3.02776e-33	3.78648e-35	5.91101e-36	2.87166e-37	1.33079e-39	3.30667e-41	1.0791e-42	9.60177e-44	3.57986e-45	3.67774e-46	1.75162e-47	4.72881e-49	1.61191e-50	4.81147e-52	2.22999e-54	8.8749e-56	1.64816e-58	1.30259e-59	9.54481e-62	1.41362e-62	7.10773e-64	8.44736e-66	1.08817e-67
40324.7	965.669	35.5149	1.85658	0.419486	0.0890665	0.00274596	0.000452576	3.65006e-05	1.2662e-08	4.44896e-10	5.06531e-12	3.63699e-14	2.83415e-16	2.38089e-17	2.04435e-18	2.42939e-19	1.07897e-20	4.31571e-22	1.38615e-23	1.38095e-24	2.2074e-25	1.68061e-27	8.69377e-29	2.75845e-30	1.01197e-31	3.63217e-33	2.65289e-34	1.95107e-36	2.06184e-39	2.64965e-40	2.75452e-43	4.0426e-44	4.87569e-45	1.35649e-45	1.96395e-47	6.34518e-50	2.51131e-52	4.87371e-53	1.60672e-56	5.06384e-59	3.64826e-60	1.40881e-61	1.51774e-62	7.49529e-64	5.90022e-66	1.5377e-67	9.97605e-69	1.65636e-70	1.46544e-72
10621.4	63.9282	10.0969	1.31167	0.463004	0.0814285	0.000327001	3.13852e-06	1.53106e-07	1.18421e-10	1.7164e-13	7.5631e-15	8.21772e-16	3.80596e-17	1.96169e-18	1.17116e-20	3.31435e-25	8.13094e-26	2.09079e-28	6.66461e-29	2.12458e-29	9.1103e-31	3.93821e-34	3.24053e-36	1.0933e-38	6.68909e-39	5.15382e-39	4.76147e-41	1.81267e-41	5.92962e-42	8.0035e-43	3.86423e-44	1.22735e-45	3.18615e-47	2.96247e-49	1.95006e-50	7.57748e-53	4.265e-55	2.31715e-56	2.24737e-57	5.87716e-58	3.86126e-59	3.42049e-61	2.42546e-63	2.43335e-65	1.44582e-68	5.77674e-70	3.95755e-72	3.14898e-73	2.46697e-75
45939.1	12089	14.4251	0.51513	0.0956738	0.00254263	0.000440236	0.000117294	1.4379e-05	2.72159e-06	2.11345e-08	2.06418e-09	2.08331e-11	7.25652e-12	9.14718e-14	1.40826e-15	1.90004e-17	7.55475e-19	1.34353e-19	1.22648e-20	3.71203e-22	6.06827e-24	1.08109e-25	1.69086e-26	1.58383e-27	6.72378e-29	1.97913e-30	1.93789e-32	1.97578e-33	1.9434e-34	4.20486e-35	6.79912e-36	1.37121e-37	2.41925e-38	5.7851e-41	4.39236e-42	6.78217e-45	1.70075e-46	2.75863e-48	9.24214e-50	7.52183e-52	3.99313e-53	9.90896e-55	1.94038e-55	2.4583e-56	8.2843e-58	6.87853e-59	3.18981e-61	5.26677e-63	9.92798e-65
40588.3	6851.15	1267.19	35.2421	11.4156	3.97852	0.133627	0.00266509	3.84659e-05	8.80731e-06	6.11837e-08	5.02156e-09	7.09794e-10	7.75444e-12	2.88214e-14	5.49868e-15	3.99459e-16	5.71855e-19	3.9687e-21	8.47355e-23	4.13881e-24	1.07895e-26	1.27314e-28	3.74012e-31	1.1725e-34	1.51025e-35	1.06396e-37	5.20335e-39	9.04641e-41	3.89311e-41	2.37444e-43	2.27907e-45	5.64378e-46	4.79469e-49	3.19339e-53	5.81296e-54	8.75905e-56	1.12946e-56	2.82845e-57	4.98917e-60	1.11744e-60	1.17952e-61	4.06288e-63	1.94471e-64	3.17601e-66	7.52617e-68	6.85393e-71	3.7855e-72	7.23871e-74	2.59658e-75
25380.9	675.556	20.7857	1.59086	0.100492	0.0102078	0.0005528	5.27673e-05	4.99459e-06	1.2687e-07	1.59061e-08	8.69385e-10	1.53791e-11	1.44082e-12	1.76671e-14	4.10745e-15	1.17907e-17	1.25651e-18	1.82911e-19	3.39399e-22	3.414e-23	1.00169e-24	2.18856e-27	1.13102e-28	8.62917e-30	2.29716e-31	3.31756e-32	2.50398e-32	3.04546e-33	1.4206e-34	3.66058e-36	1.65164e-36	4.13523e-38	5.30723e-40	1.65857e-40	4.49245e-41	7.53298e-42	4.92894e-44	6.49092e-46	2.47817e-48	8.18603e-51	2.19404e-52	4.31805e-53	1.12477e-54	1.07586e-55	2.7585e-57	3.07795e-59	6.67775e-60	3.89361e-62	4.22379e-64
69680.2	2143.75	270.226	43.8301	0.067441	0.0100131	0.000202497	6.51617e-08	5.25561e-09	2.47759e-09	2.8131e-10	9.96187e-12	2.96882e-12	1.37348e-13	2.45049e-15	2.4865e-17	2.04772e-18	1.87551e-19	2.94e-21	3.55338e-24	1.05956e-26	3.20731e-27	6.67777e-33	1.20132e-34	8.84948e-36	7.48125e-37	4.00923e-38	2.87573e-39	2.06506e-41	2.84913e-42	9.89919e-45	9.27577e-46	9.05111e-47	1.01858e-47	7.38534e-51	3.35286e-54	1.60559e-55	1.34194e-59	4.19151e-61	1.81222e-62	7.45028e-65	1.03391e-66	4.46113e-69	9.13462e-70	2.53492e-70	1.94954e-72	3.86033e-73	1.51103e-74	6.03324e-76	3.79436e-77
10213.8	12.0683	0.536701	0.177186	0.0109567	0.00204807	5.95746e-05	5.1507e-06	6.15732e-08	1.84296e-09	1.7386e-10	7.45944e-12	5.60978e-14	2.63793e-17	8.73742e-18	5.40845e-19	2.43557e-20	1.54887e-21	1.05455e-22	2.50119e-24	1.04591e-25	2.22882e-26	3.19092e-28	6.62409e-30	1.24451e-31	4.47e-33	1.05159e-34	1.56283e-35	9.42233e-37	1.17251e-37	1.61193e-39	2.6726e-40	9.58905e-44	3.8156e-46	2.11868e-48	3.63799e-50	8.94515e-52	3.10409e-53	5.48129e-54	5.66298e-55	1.3281e-56	1.25463e-57	2.45256e-59	7.18275e-61	5.35637e-63	9.22254e-65	7.2184e-66	1.49975e-67	5.53233e-69	1.11678e-70
1331.19	45.7158	4.12681	0.300061	0.00160604	3.21728e-05	7.21302e-08	2.31108e-08	1.02317e-09	1.39478e-10	1.27968e-11	7.8884e-14	1.13071e-14	2.25335e-16	1.89062e-17	5.08828e-18	1.77407e-18	2.07314e-19	1.85269e-20	3.65576e-21	3.19566e-23	1.26961e-24	1.37092e-25	8.2447e-27	6.81147e-30	1.69714e-31	7.32275e-34	4.3478e-35	7.06756e-36	3.16801e-37	1.12787e-38	1.19185e-39	2.74427e-41	1.35669e-42	2.41422e-44	4.03283e-45	3.61899e-46	3.2873e-47	3.23134e-50	4.12279e-52	5.31509e-53	1.38232e-54	5.81931e-55	9.55481e-56	3.06412e-57	5.45198e-60	1.23487e-60	3.05412e-62	7.92918e-63	3.01632e-65
30245.3	65.621	5.88766	0.274464	0.0183399	2.1553e-05	2.17058e-06	1.69319e-07	1.37456e-08	2.34743e-10	1.03599e-11	5.92423e-13	3.33308e-14	3.36278e-15	5.68163e-16	1.04993e-18	1.08357e-19	1.93104e-21	1.4837e-22	2.20612e-23	6.46626e-25	1.61982e-27	2.64174e-32	5.5212e-34	4.38043e-35	1.62838e-36	3.35038e-37	3.54778e-40	7.32938e-42	5.13716e-43	2.68427e-44	3.0037e-45	2.3761e-46	1.19396e-48	2.80325e-50	1.4098e-51	2.16072e-52	2.86147e-53	2.7338e-57	4.6052e-59	3.26508e-60	6.48645e-62	2.11593e-64	6.4573e-66	2.43664e-66	3.59998e-68	1.18857e-69	1.42822e-71	2.53809e-72	5.86064e-74
5681.48	143.31	0.233888	0.025637	0.00154646	0.000191924	3.54715e-06	7.91767e-07	3.76402e-08	1.45049e-09	6.31949e-11	2.35791e-12	2.52644e-14	4.46232e-15	1.01779e-16	1.19064e-17	1.62343e-18	2.67191e-19	8.46251e-21	5.45128e-23	8.70889e-25	6.05376e-26	9.40898e-28	7.41308e-29	1.00034e-31	9.44588e-34	8.49489e-36	5.42954e-37	1.59205e-38	4.24056e-40	4.35448e-42	4.88443e-44	1.95366e-44	1.26896e-45	1.67904e-47	2.60049e-51	3.31505e-52	3.1253e-53	7.80675e-54	2.65261e-56	2.23976e-58	2.90592e-61	3.43932e-63	2.48692e-64	1.73469e-66	5.63529e-68	2.51709e-70	1.16372e-70	4.30577e-72	6.91116e-74
13362.3	471.339	16.9729	0.0485189	0.0243617	0.000537365	2.53733e-07	3.33474e-08	3.34322e-10	2.96772e-11	5.24373e-12	9.37206e-13	3.24927e-13	1.31171e-13	3.68327e-16	4.62271e-17	1.86805e-19	2.92905e-21	6.0748e-22	7.51293e-24	7.55049e-26	2.62646e-27	1.78605e-29	3.6406e-32	5.76122e-35	1.75159e-36	2.20315e-37	3.19548e-39	5.65776e-42	1.6142e-42	1.32988e-43	4.90501e-46	4.23942e-47	9.64521e-50	6.96885e-51	3.15598e-52	1.50877e-53	5.22612e-56	2.14122e-57	2.4104e-60	3.62249e-61	4.96263e-62	3.65784e-64	3.81787e-65	6.54904e-66	5.92869e-67	3.3414e-68	3.60232e-69	1.38028e-70	1.21982e-71
26307.6	319.006	9.2987	0.875097	0.0183242	9.58854e-05	8.98868e-08	2.8258e-09	1.369e-09	5.72705e-10	5.00471e-11	5.8591e-12	2.42762e-13	3.94048e-14	1.62817e-14	8.23884e-15	2.08243e-15	1.39275e-19	1.52256e-20	1.12734e-21	1.97663e-23	1.60834e-24	8.94726e-26	2.14069e-28	8.11762e-30	5.14045e-31	2.81016e-34	9.5127e-36	1.49945e-37	7.53564e-39	1.11677e-39	3.61189e-42	1.09025e-43	7.36764e-45	5.60304e-45	4.49951e-46	1.68583e-46	7.81401e-48	3.5105e-49	9.149e-51	6.06842e-52	5.00685e-53	4.10422e-54	8.93106e-57	5.87248e-57	6.03146e-59	1.63859e-60	3.36214e-61	3.07556e-62	5.02275e-63
1739.19	459.544	18.2341	8.80746	7.26556	0.0780553	0.00183001	2.5288e-05	2.31687e-06	1.40442e-09	1.03447e-11	1.21524e-13	8.58244e-15	1.11908e-15	5.42286e-17	4.15637e-18	5.45958e-19	1.20554e-20	3.74288e-21	9.51139e-22	1.52936e-24	1.00924e-25	3.69204e-27	1.88141e-31	6.53119e-32	6.62253e-33	7.76684e-35	4.16085e-36	7.20698e-37	1.23116e-38	2.94135e-40	1.64021e-41	3.09803e-43	4.75612e-44	3.92991e-46	9.21508e-49	6.36753e-51	3.33275e-52	5.89508e-54	1.50706e-55	2.93589e-56	6.70478e-57	9.4814e-58	1.98954e-59	6.82908e-61	1.63267e-62	8.54603e-64	2.01709e-65	2.87853e-67	8.19659e-68
132527	26191	2099.27	20.7896	0.135664	0.00286324	3.04163e-05	1.00379e-09	2.11724e-12	1.20132e-13	2.27072e-14	4.2703e-16	6.56276e-17	1.37697e-18	4.34031e-21	1.99757e-22	4.7135e-24	4.78847e-26	5.14925e-27	1.89935e-29	8.73331e-31	1.20634e-32	1.25371e-33	4.09329e-36	4.30366e-37	1.16526e-38	6.65194e-40	2.59322e-40	3.44935e-43	4.00395e-45	2.10802e-46	6.81676e-47	1.16169e-47	4.0174e-49	2.67938e-50	4.23369e-52	6.38367e-53	1.11152e-54	7.37762e-56	3.3944e-57	1.49452e-59	1.32194e-60	7.29937e-62	2.92263e-63	9.99181e-66	3.02303e-69	2.35263e-71	2.06739e-72	5.41142e-75	8.40252e-77
29741.2	3529.87	88.2457	1.14415	0.0110875	0.000110159	7.32207e-06	1.24888e-07	1.5029e-08	2.7456e-09	5.49358e-11	6.46425e-12	1.86656e-14	1.55462e-14	9.26533e-15	4.53984e-15	4.25675e-16	5.07499e-18	9.48861e-20	4.38618e-23	1.2868e-23	9.99513e-26	9.33794e-27	8.2574e-29	8.66113e-30	7.04056e-31	8.25151e-33	4.90547e-34	1.0399e-37	2.92457e-39	4.64032e-41	2.60207e-42	6.93326e-44	7.78798e-47	2.10114e-49	3.63766e-51	1.98121e-52	2.12852e-53	4.69865e-55	9.56932e-56	2.84161e-58	1.28692e-59	5.58329e-63	1.02933e-63	1.4184e-64	2.40319e-67	1.32402e-68	5.95268e-71	5.06924e-74	5.21703e-75
2772.5	80.1436	0.500338	0.0348276	0.0204078	0.000234418	6.10371e-05	2.38517e-07	2.43447e-08	5.75534e-10	7.08917e-12	1.21492e-13	2.74206e-14	5.75799e-15	1.0714e-17	2.19764e-19	1.33141e-20	8.18836e-23	8.861e-24	3.82683e-25	2.5578e-26	5.39008e-28	5.12182e-29	9.21257e-31	8.88193e-32	8.80217e-35	1.10892e-35	1.78476e-36	1.59727e-37	2.50061e-38	3.65244e-39	1.11221e-39	9.24673e-41	4.89673e-42	1.32766e-44	3.94024e-46	6.23162e-48	5.34451e-49	1.2827e-51	5.20607e-53	7.05743e-55	9.37527e-57	1.1807e-58	1.96569e-60	4.00703e-61	4.76566e-64	9.55589e-66	1.89136e-67	2.41901e-68	1.11314e-69
3217.13	8.98116	0.174321	0.0784425	0.00223598	5.1746e-06	6.70139e-07	6.18825e-08	2.44736e-09	5.04112e-10	1.17582e-10	3.16209e-12	3.51961e-13	2.61299e-14	4.76083e-15	1.6016e-16	3.2257e-19	9.95001e-20	2.10585e-20	2.39091e-22	8.37218e-24	8.84512e-26	2.31523e-26	3.00546e-27	8.67564e-28	9.24413e-29	4.3923e-31	2.00366e-32	2.8131e-34	1.53007e-35	6.8851e-38	9.2588e-40	2.15306e-41	2.74129e-43	4.51583e-46	4.06569e-49	8.71855e-51	1.95185e-52	1.81791e-53	1.23725e-54	4.19982e-56	1.48156e-56	1.01454e-57	1.61417e-58	8.15613e-60	1.34741e-60	3.51169e-61	8.79356e-63	5.17455e-64	5.3096e-65
12391.1	1430.27	228.044	13.306	1.54025	0.0837738	0.000399855	2.09324e-06	4.93915e-07	7.24964e-09	2.87518e-10	1.5208e-11	6.15788e-14	5.64541e-15	2.45596e-17	8.35042e-18	1.33358e-18	2.43487e-19	1.72025e-21	3.15607e-24	1.44518e-25	8.47379e-27	1.59484e-28	1.70898e-29	6.95721e-32	6.03158e-35	3.88313e-37	5.71406e-39	1.00495e-39	3.01984e-41	3.74575e-44	1.92607e-46	2.59136e-47	2.67621e-49	4.84785e-50	2.53132e-51	7.21723e-52	6.29265e-53	1.50132e-55	8.95885e-58	3.34482e-58	4.4944e-59	8.66558e-61	1.35468e-61	4.14164e-63	2.69998e-64	2.43892e-65	7.51936e-67	3.14814e-68	1.23688e-70
57487.1	323.899	4.74505	0.764097	0.0118618	0.00285662	0.00112269	1.88721e-05	9.30467e-06	5.34749e-08	1.80977e-08	5.44939e-11	1.42641e-12	1.63085e-14	1.97743e-16	9.3942e-18	1.77039e-18	1.67489e-20	1.22264e-21	4.16686e-23	6.78843e-24	1.33429e-25	3.18023e-26	1.24607e-26	1.14197e-28	1.08996e-29	1.85985e-31	3.72624e-33	3.38737e-36	5.42529e-37	4.89721e-38	7.82933e-39	7.70397e-40	3.79374e-41	3.94704e-43	3.65322e-46	1.72239e-47	1.18522e-47	5.96535e-50	2.31917e-51	5.41679e-52	6.32781e-53	6.68092e-55	2.33066e-56	3.78772e-59	1.4071e-59	3.39541e-60	7.14397e-63	6.59086e-64	2.83001e-65
27069.8	2243.61	193.579	6.92259	0.889454	0.14733	0.00496644	0.000117703	4.06398e-06	5.48698e-07	1.20458e-08	4.76559e-10	2.71019e-11	5.75616e-13	6.73581e-15	8.69569e-16	1.06324e-16	5.45917e-19	4.61421e-20	8.67825e-22	3.7008e-23	1.15281e-24	2.60197e-25	1.78179e-27	1.43967e-28	6.96503e-30	1.76054e-31	1.66545e-32	1.89508e-33	4.30805e-35	1.68525e-36	2.88935e-37	6.22515e-39	8.26201e-40	7.63575e-42	1.65277e-42	2.51595e-43	1.65619e-45	2.18451e-47	9.64458e-50	8.77896e-52	1.71809e-53	2.01008e-54	1.03083e-55	5.33893e-57	2.27045e-58	4.2849e-59	3.35817e-60	7.83148e-62	2.76115e-63
[truncated: 250 more columns]
