# Supplementary material for: A new imperialist competitive algorithm with spiral rising mechanism for solving path optimization problems
Source: PeerJ Comput Sci. 2022 Sep 7;8:e1075. doi: 10.7717/peerj-cs.1075 (PMC9575848; doi:10.7717/peerj-cs.1075)
Supplement: Supplemental Information 11 [file peerj-cs-08-1075-s011.zip › high dimensional optimization problems/300/F8/TLBO.xlsx]

## Sheet: Sheet1
460261	247987	188034	109008	78583	57847.5	45499.1	33651.2	23426.7	15617.3	10798.6	7774.51	5497.25	4396.02	2832.23	1693.4	1325.64	880.723	637.977	505.016	290.563	243.901	158.841	116.874	83.6072	62.6526	41.7761	27.4814	20.5294	13.6531	8.73478	7.06679	5.53831	3.82149	2.75871	1.7469	1.32888	0.884501	0.557783	0.460151	0.324522	0.20701	0.151082	0.111045	0.0772958	0.0537567	0.0408174	0.0286058	0.019822	0.0136148
473178	292270	174503	103174	86317.5	62192.4	37322.3	28610.4	22305.5	15116	11078.3	7074.87	5464.14	4078.06	2622.88	1775.65	1313.56	898.315	631.577	463.005	310.13	229.09	149.556	95.6778	62.1088	48.3497	32.6341	23.1208	19.8245	12.4908	9.34339	5.83833	4.65995	3.38639	2.04169	1.57141	1.11344	0.805037	0.572057	0.450832	0.296112	0.202595	0.138562	0.0926257	0.0654337	0.0427662	0.033312	0.0227135	0.015509	0.012372
445504	261280	161249	124741	76484.7	61339	40009.7	29769	20764.3	15087	9663.1	6691.6	5016.28	3687.48	2746.79	1853.4	1376.5	961.304	677.851	507.661	362.887	219.377	151.244	119.088	81.44	49.8802	39.1412	23.4114	18.8308	13.7533	9.2627	6.62308	5.04616	3.60653	2.52595	1.67206	1.14908	0.775316	0.64854	0.43528	0.308571	0.220436	0.164989	0.106113	0.0726754	0.0527341	0.0378841	0.0264146	0.0184202	0.0138456
423569	258410	148744	108860	72371.9	51474.4	37661	30660.3	21405	14372	10907.7	7164.56	4678.62	3212.57	2260.5	1785.88	1088.47	780.316	560.891	429.5	277.159	213.036	157.711	98.5734	81.2434	53.5203	44.418	29.9111	21.6848	15.0234	8.7591	6.41013	4.95729	3.72172	2.41692	1.61838	1.18674	0.79596	0.558491	0.415902	0.300481	0.202146	0.146092	0.10754	0.0709286	0.0495403	0.0326781	0.0244749	0.0188949	0.0125805
444053	241063	138292	106700	83710.1	51459.6	41087.8	26118.2	19827.2	14517.2	8710.03	6430.2	4452.69	3500.35	2509.76	1760.08	1211.17	844.782	632.721	391.693	301.943	188.625	137.962	96.0711	76.2431	51.8537	35.373	26.0273	17.5335	11.2953	9.56094	5.92603	4.30818	2.92876	2.33782	1.58071	1.13008	0.732379	0.558956	0.352602	0.225248	0.199127	0.13806	0.0914425	0.0687264	0.0429614	0.0312476	0.0228672	0.0166041	0.0114449
455203	274366	187446	109577	90543.7	59128.2	38119.1	27738	21915.9	16089.1	10513.8	7254.44	5468.92	3794.32	2217.3	1758.65	1278.15	975.677	661.179	361.338	305.08	214.66	138.753	99.2569	77.011	55.718	38.4632	25.8648	19.1279	12.6072	8.63729	6.12443	4.2715	2.98077	1.89603	1.57044	1.20625	0.770435	0.505837	0.340538	0.252679	0.190999	0.111355	0.0894973	0.0640477	0.048454	0.0347916	0.0235527	0.0176219	0.0122073
461449	239044	187773	124711	80059.2	57906.6	42353.5	31078.6	21398.4	14848.1	11316.2	7826.69	5916.36	3387.07	2708.56	2013.43	1429.65	1085.03	735.657	503.221	359.35	242.673	187.756	115.682	87.7053	68.5564	45.788	31.6304	20.4353	15.3321	9.69785	6.54007	4.5185	3.67803	2.5256	1.85663	1.24627	0.754725	0.566374	0.397791	0.307863	0.209271	0.129356	0.0963192	0.0662551	0.0464517	0.0327705	0.0228199	0.0154553	0.0112344
459952	275097	169003	111688	76936.9	53550.7	40326.5	27146.2	19091.8	14432.6	10818.5	7512.33	5127.6	3486.33	2367.43	1635.98	1186.98	898.12	601.891	420.112	287.776	203.306	154.75	103.584	73.7457	53.8359	40.0964	29.5169	18.569	13.8279	10.1716	7.60586	4.85512	3.39872	2.78831	1.90619	1.3447	0.959832	0.671158	0.46024	0.326135	0.248446	0.159525	0.106476	0.0798385	0.0542763	0.0381004	0.0244309	0.0198407	0.0145886
441146	287763	174589	125706	80450.9	57474.7	45640.4	31563.7	21278.3	15873.5	11192.3	8464.76	5439.37	3512.09	2780.46	1962.6	1300.06	1022.88	682.86	506.883	323.715	258.288	186.507	123.8	95.7553	67.1376	49.2158	35.9671	27.6557	18.6428	12.2326	9.11958	6.69504	4.57299	3.03248	2.27893	1.62188	1.16021	0.757059	0.571552	0.368539	0.279736	0.192398	0.138003	0.107847	0.0747605	0.0484419	0.0372732	0.0253549	0.0182352
433205	261166	177037	127855	78573.1	55215	31282	26769.2	19209.9	12981.6	9173.04	6441.06	4210.57	3344.87	2679.3	1721.38	1332.28	885.374	638.901	452.529	312.964	204.943	150.016	103.865	63.3431	51.5618	32.9044	21.9002	15.9675	11.4707	8.16724	5.57366	3.62276	2.88519	1.98062	1.32568	0.878226	0.689405	0.449512	0.347544	0.219086	0.1613	0.128466	0.0792368	0.0582404	0.0432602	0.0303796	0.0198945	0.0148788	0.0104802
477939	252655	192096	128990	86875.8	63812.1	42753.6	30386.4	24996.9	18315.8	12453.7	8955.16	5709.93	3914.43	3024.55	2182.77	1290.52	1051.66	755.999	534.403	370.599	260.028	176.057	138.939	81.7246	65.6718	39.8198	28.7066	20.0205	16.0123	10.5782	7.4173	4.79287	3.47118	2.37635	1.86613	1.10327	0.791285	0.575907	0.40286	0.27573	0.197072	0.129014	0.0930918	0.0723312	0.0503248	0.0297501	0.0250289	0.0164135	0.010129
465766	253192	160458	114432	62081.3	54498.9	35419.1	29437.2	20027	14309.4	10779	7817.17	5070.68	3719.81	2458.13	1683.47	1069.58	822.673	575.542	398.407	326.104	226.955	147.888	101.585	71.5025	51.8639	39.4796	26.4853	20.099	14.0485	9.26171	6.36529	5.34014	3.54801	2.56746	1.42246	1.13037	0.75109	0.511519	0.37169	0.252131	0.174245	0.125143	0.0959068	0.0691224	0.0458089	0.0303363	0.023094	0.0154331	0.0112312
455348	272775	183992	115173	71391.5	61770.9	38866.2	27948.4	20345.8	15761.7	10072.2	6723.55	5194.59	3524.13	2535.56	1688.42	1326.66	987.052	642.099	412.048	340.04	224.288	142.195	107.646	72.6448	56.8191	38.5662	27.0287	16.8531	13.9475	8.31896	6.59004	4.09725	2.83491	2.17402	1.50392	1.11465	0.78632	0.571721	0.412135	0.280528	0.21646	0.137806	0.0965154	0.0711949	0.0453651	0.0309887	0.0221457	0.0161954	0.0105771
465673	284305	182001	123706	91129.3	59357.1	36537.9	30409.3	21748.5	15658.1	11640.6	8515.46	5753.37	3617.48	2805.95	1792.93	1351.35	963.401	633.225	485.911	310.447	226.676	177.735	126.601	80.7585	58.6211	40.6517	32.7071	21.6652	14.4809	9.11585	6.60255	5.11889	3.33067	2.37839	1.63842	1.24676	0.771881	0.549931	0.380956	0.254172	0.193549	0.131798	0.0988992	0.0671822	0.0463417	0.0314452	0.0257184	0.0167415	0.0122749
481348	255957	157151	99238.4	87753.9	58168.4	42412.2	32363.8	23415	16538.4	11477.7	7745.77	5338.91	3692.68	2519.69	1666.12	1203.71	950.335	673.321	465.152	332.225	211.515	175.132	119.516	92.669	61.1293	43.872	26.5738	16.8513	14.3287	10.3807	7.47994	5.36367	3.8369	2.60159	1.82686	1.3376	0.825593	0.604522	0.352936	0.302923	0.193079	0.143113	0.11238	0.0727522	0.0563588	0.0384186	0.0266607	0.0200846	0.0110459
450249	234764	185537	124142	73333.2	53249.9	38278.3	28469.2	20230	14136.1	10141.5	8629.01	5392.12	3814.7	2587.07	1712.24	1276.3	990.3	699.782	477.557	306.375	216.94	160.904	109.08	76.1236	60.2546	43.0457	27.0625	23.1193	15.6726	10.4927	6.52476	4.64378	2.98129	2.2657	1.61239	1.13093	0.820293	0.508878	0.404582	0.303881	0.197443	0.12961	0.0863907	0.0662603	0.0470342	0.0309755	0.0225897	0.017595	0.0116838
446559	262298	174517	119896	79500.4	57645	39818.8	27871.2	20742	14452.8	10468.4	7763.2	4151.06	3577.56	2669.42	1714.73	1292.1	881.866	661.563	454.27	320.862	216.648	152.113	114.368	80.1186	56.7848	43.6611	31.0918	19.9198	15.364	12.2347	7.52522	5.63728	3.92952	2.72161	1.85707	1.37899	0.913553	0.691285	0.508008	0.381383	0.229003	0.168533	0.120047	0.0830648	0.054228	0.0394449	0.0245985	0.0184078	0.0117371
468375	273024	188644	118227	87045.9	58471	37255	26740.3	22581.8	14261	9681.29	7252.81	5445.6	3512.32	2763.49	2074.5	1504.41	962.081	694.328	439.157	344.522	223.028	162.169	115.675	86.0275	59.722	41.3658	31.8601	21.9161	14.0075	9.87854	7.59659	5.67556	3.87099	2.47359	1.55437	1.24888	0.957836	0.671652	0.436736	0.297879	0.207062	0.148082	0.0997823	0.0772504	0.0522247	0.0333263	0.0247544	0.0163161	0.0118487
452396	264832	179941	118809	81899.4	57130.1	42100.1	33156.9	21372.2	16253.6	11197.5	7715.19	5509.69	4017.73	2887.72	1960.06	1410.17	925.779	713.991	506.592	327.902	234.499	167.289	111.136	79.6805	48.898	39.1969	29.9992	19.2856	12.6637	10.1673	6.99783	5.21849	3.45463	2.46993	1.61179	1.25911	0.879219	0.622227	0.419649	0.308739	0.187952	0.173676	0.112116	0.0738376	0.056888	0.0413159	0.0300833	0.0197961	0.0138416
468111	263418	160328	128477	84893.2	57022.5	42074.4	35070	25938.3	16935.4	13242.7	8760.47	6587.86	3836.54	3264.61	2234.15	1493.83	971.649	679.129	442.85	341.351	230.667	192.217	123.78	78.8079	63.9101	42.1094	28.6705	17.5514	15.3567	8.95253	6.61157	5.38915	3.67416	2.43794	1.81107	1.25936	0.918568	0.616423	0.448648	0.345042	0.230441	0.145262	0.114866	0.0766808	0.0621647	0.0386708	0.0262446	0.0190769	0.0143667
459563	263846	147028	115400	82039.3	57851.3	43724.6	30097.2	22496.4	16469.6	11970.4	7360.24	5462.9	3735.84	2517.45	1834.42	1330.17	820.71	626.528	444.003	319.629	224.054	161.055	116.333	66.7384	51.551	37.295	25.5811	19.8434	13.7739	9.68805	6.6777	5.10449	3.27906	2.27764	1.79548	1.20399	0.795834	0.550631	0.370376	0.250468	0.187923	0.132701	0.0984782	0.057998	0.0464312	0.0363667	0.0230955	0.0167976	0.00863748
465460	264189	178593	126222	83159.8	57981.5	43750.8	28001.2	19617	15649.1	9918.35	7185.86	5254.85	3375.9	2334.44	1676.46	1155.4	880.358	607.697	447.066	318.97	195.792	151.911	107.024	82.8541	61.6143	41.0081	30.336	19.1318	15.2116	10.0948	7.10056	5.13792	3.06261	2.06	1.39	1.01124	0.816782	0.541769	0.360469	0.266299	0.190773	0.149642	0.0973971	0.0736836	0.0525146	0.0351884	0.021937	0.0173094	0.0103325
458392	271840	184623	124658	75416.2	57295	40178.1	29406.8	20593.8	14848.6	9783.08	7180.1	4495.49	3488.25	2302.72	1808.45	1250.26	851.655	694.588	479.469	291.163	233.263	153.848	113.152	81.5811	57.1473	40.7899	25.08	20.3992	14.0418	10.2945	7.04518	4.67118	3.41537	2.60167	1.81232	1.23345	0.812785	0.549231	0.378836	0.264427	0.198859	0.139818	0.0953326	0.0657646	0.0456126	0.0335947	0.0253265	0.0187788	0.0146028
470029	271240	179496	115653	85502.7	55914.7	39734.3	26335.9	20949.2	14467.3	9660.11	6054.66	4654.85	3794.85	2438.45	1764.99	1152.81	880.168	588.587	387.647	249.709	179.828	135.038	89.277	71.9168	52.0403	37.7585	26.886	17.2016	12.3585	9.01036	6.61503	4.47347	3.3047	2.24491	1.57615	1.01738	0.758247	0.50626	0.350363	0.243807	0.173676	0.118966	0.0851031	0.0649904	0.040174	0.0315743	0.0192345	0.0163584	0.0111951
443919	251800	154713	110776	93301.9	59607.2	40631.7	31337.2	21770.5	15726.7	11248.6	8034.21	5848.16	4104.39	2622.04	1984.01	1464.72	1021.78	673.49	395.59	345.423	244.806	163.415	126.293	76.7476	51.6543	43.5282	30.2317	20.7789	14.0403	8.8138	6.75857	5.07002	3.63758	2.33191	1.57518	1.05397	0.711626	0.542324	0.402109	0.304048	0.210845	0.157218	0.111805	0.07065	0.0511688	0.0345155	0.0253052	0.0175332	0.0113199
466357	282133	150753	113240	75130.7	51955.7	38200.7	30311.8	22614.6	16218.9	11570.4	7599.66	5149.22	3334.7	2315.48	1765.06	1322.84	870.407	607.036	401.108	284.228	189.923	152.211	92.6769	69.7414	53.7263	34.5736	26.7237	18.4773	13.1417	8.87891	5.61305	4.74452	2.91111	2.05904	1.49556	1.15081	0.767916	0.574045	0.371226	0.269235	0.195154	0.136699	0.0996884	0.0640351	0.0421455	0.0283602	0.023133	0.0148666	0.0115894
465873	265204	183428	116432	77903.5	56650	39618.5	31490.1	20011.9	15880.6	10869.4	7696.59	5102.03	3711.93	2337.76	1866.53	1246.09	936.259	662.952	426.854	308.678	218.629	165.237	109.338	74.3547	52.5219	33.4835	27.8165	20.1705	13.0117	9.2876	7.22559	4.53295	3.32529	2.06499	1.48214	1.02571	0.796273	0.531491	0.375036	0.2513	0.184291	0.140549	0.0893776	0.0657649	0.0470717	0.0329809	0.0204885	0.0145324	0.010532
455923	250039	170188	120570	75663.5	60822.1	42494.4	27967.1	19425.1	14276.6	10314.7	7074.18	5511.42	3575.71	2661.26	2068.4	1393.73	904.024	638.187	462.046	345.44	236.539	184.116	132.245	91.7405	61.1979	41.7012	29.2183	18.9414	13.7011	9.95168	7.62652	5.23691	3.63796	2.08007	1.75302	1.18826	0.848066	0.614296	0.36508	0.340059	0.20951	0.148131	0.0998789	0.0750499	0.0469875	0.0321853	0.0271998	0.018675	0.0135627
442923	267281	175208	111953	75189.6	53832.8	39854.3	25501.7	19480.1	14245.2	10314.4	6545.92	4953.6	3740.41	2395.98	1723.01	984.843	747.346	523.669	376.25	259.987	183.286	130.461	92.6227	70.2377	52.2116	37.7294	23.5244	17.5058	12.2615	9.04315	5.67507	4.20221	3.1366	2.16568	1.56382	1.13742	0.679885	0.510492	0.360519	0.267071	0.19055	0.123749	0.0859891	0.0715292	0.0471764	0.0338552	0.0209527	0.0162586	0.00967085
429546	250652	195068	113523	93345.3	50182.5	39225.4	32515.4	22706.4	15285.2	11533	7916.58	5721.65	3798.15	2318.35	1902.71	1392.02	778.176	677.672	478.694	331.469	223.798	154.622	105.495	69.9657	50.8404	38.693	26.6287	20.4904	13.355	9.99539	7.0292	4.83429	2.75644	2.42697	1.66517	1.15712	0.844942	0.462961	0.350541	0.278265	0.203727	0.153604	0.0908112	0.0625175	0.0477391	0.0296436	0.0225002	0.0159539	0.010696
456242	263130	173014	117051	80886.2	57026.9	40074.3	29597.4	21389.5	15287.5	10750.3	7505.36	5252.66	3676.22	2582.84	1835.46	1291.8	914.34	649.696	448.534	316.89	220.635	159.29	110.842	77.938	56.3749	39.938	27.9014	19.6793	13.9625	9.63357	6.79685	4.92526	3.41265	2.36945	1.66469	1.18649	0.819193	0.571778	0.40184	0.288888	0.203089	0.1431	0.100072	0.0710983	0.0497574	0.0344453	0.0244379	0.0175175	0.0120493
[truncated: 250 more columns]
