# Supplementary material for: A new imperialist competitive algorithm with spiral rising mechanism for solving path optimization problems
Source: PeerJ Comput Sci. 2022 Sep 7;8:e1075. doi: 10.7717/peerj-cs.1075 (PMC9575848; doi:10.7717/peerj-cs.1075)
Supplement: Supplemental Information 11 [file peerj-cs-08-1075-s011.zip › high dimensional optimization problems/300/F8/WOA.xlsx]

## Sheet: Sheet1
1.50301e+06	1.45437e+06	909262	591162	286665	189732	150702	77719.5	55969.9	20795.6	15753.4	11376.6	6447.76	3840.98	2073.19	1158.57	354.505	312.254	129.419	109.082	70.9215	47.9111	40.4767	18.5256	16.9626	13.1613	9.9559	8.68689	5.39189	3.4987	2.65304	1.76373	1.20748	1.20443	0.473186	0.408164	0.242089	0.172526	0.126096	0.0696895	0.060228	0.0428922	0.0372562	0.0153327	0.0146354	0.0146354	0.0142078	0.010758	0.00790459	0.00580956
1.47487e+06	1.47062e+06	981809	449260	247045	174611	80122.3	71573.9	57033.5	37785.2	18758.8	3986.5	1719.04	455.155	280.095	236.382	226.303	169.342	110.011	98.1573	40.6308	29.9573	22.6945	14.1283	8.77031	4.29135	2.68833	2.24741	1.73234	0.853998	0.699996	0.479197	0.388836	0.310981	0.0892261	0.0807936	0.0173774	0.0117301	0.0111677	0.00813199	0.00643813	0.00603516	0.00505784	0.00468887	0.00347587	0.00216633	0.00212601	0.00177846	0.000759226	0.000720121
1.49198e+06	1.40475e+06	773165	402095	152139	91236.4	69012.8	28104.9	22215.6	13889.6	8692.72	6977.3	5978.28	3468.65	2580.43	1411.39	562.491	487.029	385.085	339.33	148.147	99.6874	65.5424	56.3173	24.6386	17.5196	12.6822	7.69265	4.55041	3.88377	2.72941	2.54839	2.06854	1.78999	0.821411	0.623829	0.389016	0.192961	0.156073	0.125745	0.11018	0.0935821	0.0793904	0.0656442	0.0448958	0.041186	0.0301565	0.0248337	0.0143544	0.00846783
1.51983e+06	1.49211e+06	698023	438834	161666	123759	96365.1	25483.8	25306.4	20713.6	12597.4	9403.55	2962.55	2564.91	1817.11	1113.61	683.882	521.759	411.946	347.098	295.669	244.606	225.834	182.544	94.5358	84.7084	66.3638	44.1418	27.5725	23.2113	17.1334	10.7165	8.28824	7.36679	6.63158	6.12484	5.95212	3.96078	1.18903	1.1306	0.679933	0.360932	0.209853	0.113963	0.0637597	0.0471973	0.0417252	0.0400562	0.0349238	0.0248638
1.41376e+06	1.40969e+06	1.18093e+06	618316	324589	253255	195156	74852.4	52340.6	39469.3	19497.5	8102.51	6421.55	3045.05	2083.21	1190.26	1094.8	600	574.488	379.875	182.542	171.041	107.671	89.0799	52.3678	27.7232	19.196	12.9302	8.21093	4.10009	3.82497	2.12245	1.42725	1.05364	0.648724	0.498621	0.43646	0.376982	0.272593	0.258594	0.0904226	0.0756066	0.0690909	0.0476542	0.0369744	0.0291169	0.0225311	0.0125609	0.0067618	0.00328544
1.43873e+06	1.4218e+06	1.02617e+06	748434	556749	252394	108810	99344.1	76374.5	34491.2	17888	13281.8	9053.82	4224.71	3128.12	2201.87	1661.6	1124.51	804.306	385.245	152.928	96.7626	94.3157	86.6303	60.9058	57.4685	27.4104	12.8057	9.78253	6.84551	5.59723	4.46953	3.59278	3.23065	2.74301	2.20587	2.06548	1.37417	1.13367	0.911945	0.803754	0.500577	0.307574	0.195409	0.108033	0.0262947	0.0189761	0.0179403	0.0172512	0.0135009
1.51891e+06	1.47954e+06	932150	464825	240837	148793	72296	54216.4	18700.2	7336.71	5522.65	3524.99	3171.19	2174.66	1522.09	1059.99	607.328	482.946	275.97	95.2673	67.0975	37.6043	33.3744	26.3855	12.5786	7.29831	5.89904	4.9958	1.82749	1.47661	0.676009	0.366368	0.264376	0.224499	0.0849384	0.0486316	0.022663	0.00459266	0.00459266	0.00424279	0.00368505	0.00352647	0.00338572	0.00166224	0.00135885	0.00129678	0.000740325	0.000738652	0.000525856	0.000324888
1.46728e+06	1.44992e+06	938704	642641	480291	299031	145923	109563	74388.9	42901.2	25714.1	15551.9	8798.85	7205	4166.3	2473.68	1173.08	903.462	503.121	278.705	229.952	57.339	42.5905	41.3447	25.5877	23.0848	21.2487	17.5668	15.9751	14.5349	7.93034	5.14811	1.78122	1.01251	0.743567	0.322905	0.23624	0.166845	0.0904756	0.0516756	0.0418097	0.0359063	0.0326265	0.0270957	0.00933795	0.00486581	0.0044415	0.00396457	0.00366211	0.00326054
1.48148e+06	1.46252e+06	821949	330399	252740	167384	65836	55077.3	38837	19682.3	7534.38	2891.73	1041.27	818.922	704.163	376.019	351.977	239.38	180.837	71.8935	48.2409	31.9766	23.0919	14.3772	12.5389	7.75665	4.49741	4.0107	3.40754	2.6409	1.93966	1.87145	1.67472	0.984635	0.380613	0.211745	0.109704	0.0776233	0.0467655	0.0346976	0.0228786	0.0128723	0.0128503	0.00868056	0.00583541	0.0027946	0.00238408	0.00177417	0.000718641	0.00043769
1.49111e+06	1.47942e+06	1.10991e+06	459073	350641	216909	181412	77553.1	26246.1	22853.6	14565.4	13134.4	10455.3	9208.04	8182.77	5576.3	4564.56	3482.76	1606.08	923.826	700.922	464.022	240.155	59.7114	12.3591	11.668	10.8729	9.9783	8.49908	7.04223	6.55267	5.52666	1.78706	1.12649	1.02072	0.846999	0.710471	0.57653	0.364614	0.26686	0.162085	0.0523549	0.0402087	0.0375305	0.0314126	0.0201598	0.0125511	0.0125363	0.0108597	0.00973059
1.49046e+06	1.48373e+06	1.00846e+06	679896	503527	201082	81133.3	74770.1	39997.3	30878.9	19392.3	12217.1	5422.42	3558.04	2260.22	1804.56	1325.66	1086.32	840.799	324.179	234.07	172.476	127.177	71.4601	50.7055	26.268	23.3134	19.7559	8.64426	7.78736	5.47244	4.69778	2.96587	2.90475	1.25644	1.2377	1.06262	0.371556	0.329605	0.245346	0.243583	0.228505	0.224999	0.148092	0.0921925	0.0704098	0.0554408	0.0467204	0.0429724	0.013043
1.47649e+06	1.43977e+06	1.09958e+06	497743	305543	233093	187528	143854	95183.5	33138.5	8756.14	6386.94	5629.39	5028.06	3855.85	1814.06	1262.96	935.08	370.916	270.16	234.453	221.08	70.7315	38.1147	30.5084	29.783	24.7115	19.6718	14.6685	11.8601	5.38449	3.93302	2.9844	2.52228	1.4401	1.23275	0.894439	0.684723	0.59351	0.410352	0.375846	0.16469	0.134378	0.0890883	0.0622878	0.0343946	0.0202232	0.015523	0.00912929	0.00829788
1.51293e+06	1.46554e+06	983026	461587	303326	70660.4	58415.9	43948.2	19072.6	16999.4	7360.14	6044.69	4084.98	2213.16	1164.03	802.798	363.941	244.583	167.662	135.717	74.0425	38.7531	32.9974	27.7226	14.2294	14.0105	12.0865	4.19231	4.19231	3.58364	2.84692	2.41167	0.693719	0.585581	0.398786	0.316331	0.151564	0.103916	0.0334432	0.0296026	0.0203285	0.00867156	0.00211337	0.00198266	0.00198266	0.000935291	0.000885012	0.000809314	0.000577767	0.000400345
1.45443e+06	1.43912e+06	1.00719e+06	444449	220715	182832	146266	113923	35015.2	30060	5586.62	3512	2376.84	2156.23	1018.57	744.908	685.613	402.319	316.926	228.975	161.667	120.781	85.1068	79.5285	65.5592	40.3822	31.9818	26.8744	22.8183	8.54399	5.6729	3.04077	2.11529	1.31306	1.05435	0.94932	0.626849	0.593175	0.168083	0.154181	0.143646	0.0654051	0.0278284	0.00708463	0.00684613	0.00654207	0.0063726	0.00586499	0.00444155	0.00139335
1.47957e+06	1.44288e+06	748488	472228	347638	266362	129948	92841.9	38945.3	16075.8	14293.1	9968.93	7416.9	4366.04	2093.66	1386.98	301.204	183.3	110.733	101.313	97.5332	86.4293	70.3126	49.088	44.3474	26.435	24.2503	23.9639	21.7511	12.0936	7.86226	3.57876	2.45886	2.11441	1.514	1.20259	0.370036	0.253838	0.163414	0.148817	0.0781177	0.0730001	0.0312734	0.0216665	0.0120784	0.00533256	0.00147805	0.000562508	0.000463972	0.000463972
1.48142e+06	1.41523e+06	551154	338861	262151	122722	24926.1	17773.7	11154.7	8694.8	5807.11	3595.31	2864.1	2043.89	1177.5	630.905	413.145	323.457	211.919	182.046	141.27	82.293	71.2514	59.6077	53.1433	38.4106	27.5995	23.0486	19.6238	16.8305	10.5489	6.08925	1.46065	0.731603	0.600513	0.534065	0.525721	0.519842	0.345818	0.325683	0.263496	0.144359	0.120008	0.0382544	0.0382544	0.00965628	0.00251119	0.0019104	0.0019104	0.0019104
1.50352e+06	1.438e+06	794967	412869	238143	154195	66650.4	35310.4	33592.5	29450.4	22644.6	6508.89	5096.35	3349.65	2088.52	1782.24	1153.17	611.751	493.258	363.027	268.693	98.3892	74.8178	51.339	30.6968	28.9135	22.2051	7.22931	3.86882	1.88075	1.11415	0.704566	0.332282	0.259438	0.194167	0.112165	0.112165	0.108023	0.0977897	0.0730969	0.0396526	0.0359867	0.0241225	0.0178051	0.0166911	0.0152048	0.0113977	0.0085961	0.00837555	0.00666366
1.47879e+06	1.41156e+06	786807	535114	233199	210585	144849	98336.4	38463.7	9255.76	5382.12	3484.41	2965.61	2510.87	1785.69	1320.2	524.524	419.301	335.515	291.514	139.405	122.762	39.6375	23.724	17.3198	9.69902	4.62549	2.49684	1.06339	1.04722	0.872533	0.587418	0.419432	0.32068	0.277932	0.137106	0.111886	0.103379	0.0910074	0.0799517	0.0697009	0.0439522	0.0282766	0.0210199	0.0163369	0.0162226	0.013739	0.0108339	0.0108339	0.00768257
1.47628e+06	1.45484e+06	1.00093e+06	482908	326936	184422	134899	57953.9	44604.5	19648.1	18283.3	13941.2	5460.52	3958.28	2905.41	1631.85	1315.75	1004.58	733.691	656.473	508.789	287.028	171.592	97.155	77.4744	51.1471	30.9812	24.442	12.5771	7.40049	6.83471	5.11991	3.20978	2.87022	2.60114	1.66827	1.21108	1.03962	1.0151	0.980287	0.740879	0.380767	0.277982	0.215275	0.179736	0.0977425	0.0775925	0.0670085	0.0381695	0.0346385
1.5012e+06	1.49683e+06	1.14659e+06	369228	309660	51648.2	22020.6	18830.3	17452.1	13324.2	8440.7	6498.85	3825.43	3305.32	2620.42	1616.58	1285.47	838.937	575.312	506.734	61.4861	56.237	30.0159	26.3422	17.2297	14.2705	8.37076	3.96554	3.25659	2.70322	1.27044	0.856111	0.200603	0.18161	0.103436	0.0882479	0.0718954	0.0701267	0.0511493	0.0256932	0.0220717	0.00418558	0.00325603	0.00265059	0.00243198	0.00192592	0.00124783	0.000657945	0.000634818	0.000584961
1.5063e+06	1.47208e+06	621244	428052	368970	254253	147762	104515	65173.8	54292.2	42614.3	18838.3	17556.4	13539.2	6578.86	5197.43	2851.84	1656.81	1317.33	1007.03	379.334	209.12	120.592	67.2894	41.0308	25.9025	19.317	13.783	6.94935	4.34115	1.8503	1.79758	1.4789	0.584784	0.327813	0.229562	0.0999883	0.0266418	0.0266418	0.0187042	0.0126072	0.00834448	0.00642135	0.00370355	0.00356912	0.00248185	0.001359	0.000402856	0.000355188	0.000313541
1.49906e+06	1.41559e+06	931813	585933	363791	177332	156542	91583.4	60305	38315.1	28815.1	20320.7	12607.9	10199.6	5402.42	1362.28	857.331	750.739	645.144	366.224	189.29	159.793	140.98	78.473	78.473	49.5846	42.1139	33.0515	24.2545	18.3839	10.746	9.27421	2.79684	1.06696	0.620949	0.524116	0.371417	0.302123	0.194837	0.161585	0.12668	0.0904312	0.0471199	0.0385134	0.0325723	0.0294322	0.0179827	0.0158695	0.00707914	0.00628808
1.47352e+06	1.39424e+06	943290	629719	443812	305309	183926	42285	23993	21096	10939	8018.71	3684.89	3104.31	2326.48	891.859	487.248	177.761	140.088	103.914	72.603	69.8243	56.9407	21.6203	15.8444	9.66476	7.42431	7.05118	5.40705	2.78268	2.11037	1.70406	1.35529	0.873802	0.780015	0.397114	0.178566	0.157567	0.132269	0.0770206	0.0377327	0.0176554	0.00321883	0.00196923	0.00184882	0.00137587	0.000796497	0.000672613	0.000592608	0.000300835
1.48917e+06	1.46579e+06	743530	554271	194425	163101	64115.9	56464.4	36149.6	16896.9	12199.6	9217.39	4833.96	2345.11	1429.28	1002.1	541.02	321.521	237.566	104.423	59.3339	51.8592	37.6452	28.8484	10.5594	6.95071	2.51977	1.58579	1.4464	1.08667	0.408395	0.255265	0.207893	0.12399	0.0741303	0.0294522	0.025897	0.0187553	0.0162087	0.0142441	0.0142441	0.0108592	0.00898334	0.00684561	0.00461235	0.00141683	0.00118749	0.00113349	0.000783314	0.000506206
1.51081e+06	1.48749e+06	1.0271e+06	522559	340537	290532	199473	118699	50330.1	32441.5	27585.7	8549.21	6867.37	4578.77	3171.17	1251.19	1052.48	980.461	435.487	392.835	272.768	195.832	136.284	83.5197	71.3312	38.686	17.6025	7.35757	6.84041	5.0841	3.57473	2.35466	1.78248	1.6711	0.97729	0.79787	0.557263	0.482026	0.371583	0.283902	0.204501	0.165168	0.118427	0.106389	0.0618613	0.0488949	0.0385763	0.0294827	0.0162834	0.00950257
1.5051e+06	1.48392e+06	999044	553417	281271	127153	63943.6	18758.3	10945.9	9498.57	6849.67	3032.88	1808.01	966.388	605.843	257.767	178.169	82.8007	51.38	23.8997	13.2813	6.76565	5.00548	2.23856	2.11403	1.27535	1.00851	0.740073	0.435904	0.381563	0.250569	0.207951	0.0936692	0.0650166	0.0603256	0.0524465	0.0507036	0.0302827	0.0200965	0.0171265	0.0166176	0.0137091	0.0134053	0.0128683	0.0120336	0.00362066	0.00249346	0.0011406	0.00076301	0.000749186
1.51288e+06	1.48496e+06	951907	463405	421531	314773	152342	102044	49046.5	35949.3	27097.8	21185.1	17371.4	3572.99	3370.1	2793.83	1802.28	1451.29	629.12	524.578	200.145	137.778	45.615	39.5795	26.8539	20.7307	11.5757	8.04479	5.35395	3.32293	1.99132	1.31146	1.21615	1.10994	1.03206	0.810832	0.722378	0.656705	0.403561	0.403349	0.271107	0.222918	0.157067	0.121866	0.0995976	0.07125	0.0662325	0.0553807	0.0494795	0.0427619
1.52594e+06	1.49136e+06	975513	339293	261458	140864	119013	105882	58302.5	41991.5	21864.6	14848.5	5566.76	4030.72	2707.31	1837.75	1013.86	395.3	340.136	113.894	93.7541	77.1836	50.2327	39.1453	19.9776	16.0942	8.84106	5.83731	2.55121	1.91539	0.413526	0.313779	0.288147	0.246673	0.118898	0.0507621	0.040411	0.0379849	0.0379849	0.0298433	0.0255011	0.0188404	0.0142502	0.00893031	0.0075761	0.00385224	0.00161005	0.00143681	0.00142251	0.000877401
1.48909e+06	1.4382e+06	690561	513652	302340	256965	117740	87947.8	50085.6	34197.1	13290.1	11958.8	7932.4	5116.76	2899.05	2216.1	1708.21	1393.78	870.987	580.846	296.96	226.935	57.335	49.6095	36.3297	19.4914	12.283	8.32044	6.45183	4.19341	3.18287	1.21426	0.864959	0.598246	0.390216	0.191309	0.16033	0.122988	0.101491	0.0874979	0.0872642	0.0537119	0.0466243	0.0417009	0.0334245	0.0211652	0.018045	0.0129199	0.0115795	0.00756573
1.46159e+06	1.40719e+06	789010	397046	213629	172925	52719.3	21828.6	15957.1	9911.27	4526.33	2783.04	1880.82	1044.46	775.4	698.89	562.095	262.693	167.388	141.79	58.06	38.3836	23.6248	19.0355	15.5463	12.0934	7.14088	4.73819	4.02815	2.83369	2.24098	1.78483	1.74133	1.39555	0.725904	0.365951	0.354391	0.281963	0.148821	0.109563	0.0842872	0.0449669	0.019975	0.0109426	0.00977757	0.00839434	0.00662582	0.00511302	0.0024346	0.00224218
1.48765e+06	1.45177e+06	905743	494242	309866	193264	113995	70701.2	41372.8	25401.1	15275.1	9304.74	6043.4	3933.13	2559.11	1594.74	1032.22	728.207	465.754	314.935	183.133	124.687	78.1213	51.4162	34.684	24.4824	17.3589	12.3736	8.77109	6.20481	4.14618	2.87499	1.7049	1.32814	0.939515	0.743346	0.59604	0.429332	0.257916	0.217934	0.161976	0.0993471	0.0702341	0.0478104	0.0338476	0.0213321	0.0165212	0.0136327	0.0102001	0.00721959
[truncated: 250 more columns]
