# Supplementary material for: A new imperialist competitive algorithm with spiral rising mechanism for solving path optimization problems
Source: PeerJ Comput Sci. 2022 Sep 7;8:e1075. doi: 10.7717/peerj-cs.1075 (PMC9575848; doi:10.7717/peerj-cs.1075)
Supplement: Supplemental Information 11 [file peerj-cs-08-1075-s011.zip › high dimensional optimization problems/500/F12/ICA.xlsx]

## Sheet: Sheet1
3.69054e+06	3.68028e+06	3.6178e+06	3.54196e+06	3.50891e+06	3.48915e+06	3.46909e+06	3.45805e+06	3.44043e+06	3.41722e+06	3.38247e+06	3.34345e+06	3.30761e+06	3.28245e+06	3.27038e+06	3.22413e+06	3.18682e+06	3.15553e+06	3.07777e+06	3.0365e+06	3.00548e+06	2.97926e+06	2.97065e+06	2.93308e+06	2.90042e+06	2.88794e+06	2.87042e+06	2.85909e+06	2.84132e+06	2.82106e+06	2.80311e+06	2.78908e+06	2.77998e+06	2.77222e+06	2.72324e+06	2.69856e+06	2.68083e+06	2.64527e+06	2.62994e+06	2.6068e+06	2.58496e+06	2.56213e+06	2.55513e+06	2.54342e+06	2.53662e+06	2.50436e+06	2.47541e+06	2.46211e+06	2.44444e+06	2.41494e+06
3.67363e+06	3.67363e+06	3.6469e+06	3.63288e+06	3.60389e+06	3.57351e+06	3.5337e+06	3.50004e+06	3.44918e+06	3.41656e+06	3.39106e+06	3.37436e+06	3.35812e+06	3.33911e+06	3.31238e+06	3.27247e+06	3.24366e+06	3.22393e+06	3.16125e+06	3.13566e+06	3.07293e+06	2.99414e+06	2.9473e+06	2.91779e+06	2.89017e+06	2.87086e+06	2.85604e+06	2.84483e+06	2.80358e+06	2.77655e+06	2.73195e+06	2.68605e+06	2.6614e+06	2.63561e+06	2.61508e+06	2.60124e+06	2.5843e+06	2.54903e+06	2.5263e+06	2.50821e+06	2.49681e+06	2.48033e+06	2.45533e+06	2.44021e+06	2.42795e+06	2.41275e+06	2.39798e+06	2.38939e+06	2.36965e+06	2.35271e+06
3.69566e+06	3.69566e+06	3.65523e+06	3.58904e+06	3.58904e+06	3.56302e+06	3.52496e+06	3.45469e+06	3.42907e+06	3.41359e+06	3.39889e+06	3.37941e+06	3.36391e+06	3.34074e+06	3.32558e+06	3.29553e+06	3.28054e+06	3.24361e+06	3.22289e+06	3.19968e+06	3.18935e+06	3.17655e+06	3.15419e+06	3.12567e+06	3.08765e+06	3.07787e+06	3.06683e+06	3.02355e+06	3.00213e+06	2.97015e+06	2.90578e+06	2.88664e+06	2.86232e+06	2.84249e+06	2.82375e+06	2.79769e+06	2.78358e+06	2.77468e+06	2.76309e+06	2.73222e+06	2.71579e+06	2.69042e+06	2.66417e+06	2.64162e+06	2.60494e+06	2.5755e+06	2.54774e+06	2.5283e+06	2.50726e+06	2.49206e+06
3.68046e+06	3.68046e+06	3.64252e+06	3.62677e+06	3.59962e+06	3.57427e+06	3.52268e+06	3.47571e+06	3.45264e+06	3.43779e+06	3.39294e+06	3.34779e+06	3.32049e+06	3.28798e+06	3.24319e+06	3.20354e+06	3.17558e+06	3.15902e+06	3.13718e+06	3.10462e+06	3.0761e+06	3.06163e+06	3.04764e+06	3.03713e+06	3.01294e+06	2.98453e+06	2.97086e+06	2.955e+06	2.94388e+06	2.93212e+06	2.92452e+06	2.91363e+06	2.90376e+06	2.87591e+06	2.84698e+06	2.82588e+06	2.77422e+06	2.75233e+06	2.72651e+06	2.72042e+06	2.69482e+06	2.63514e+06	2.59887e+06	2.56859e+06	2.53325e+06	2.51246e+06	2.486e+06	2.45592e+06	2.43816e+06	2.41451e+06
3.64237e+06	3.64237e+06	3.62115e+06	3.58694e+06	3.55212e+06	3.51159e+06	3.47717e+06	3.45603e+06	3.43744e+06	3.40423e+06	3.36569e+06	3.34272e+06	3.3266e+06	3.24596e+06	3.22731e+06	3.21841e+06	3.20174e+06	3.15097e+06	3.11538e+06	3.10141e+06	3.05849e+06	3.01089e+06	2.99641e+06	2.98555e+06	2.94117e+06	2.9108e+06	2.86533e+06	2.84368e+06	2.82081e+06	2.79609e+06	2.77497e+06	2.74965e+06	2.71872e+06	2.68403e+06	2.67058e+06	2.64999e+06	2.63028e+06	2.61667e+06	2.60263e+06	2.5822e+06	2.55942e+06	2.53909e+06	2.52627e+06	2.51183e+06	2.4999e+06	2.48867e+06	2.43015e+06	2.40762e+06	2.37052e+06	2.34522e+06
3.59358e+06	3.56433e+06	3.56433e+06	3.50019e+06	3.46723e+06	3.43301e+06	3.40704e+06	3.38762e+06	3.35675e+06	3.32205e+06	3.29769e+06	3.26532e+06	3.24261e+06	3.20774e+06	3.18144e+06	3.15275e+06	3.13623e+06	3.1169e+06	3.07578e+06	3.04326e+06	3.02858e+06	3.01456e+06	2.9517e+06	2.92518e+06	2.90343e+06	2.8693e+06	2.85511e+06	2.84232e+06	2.81302e+06	2.79276e+06	2.7657e+06	2.73728e+06	2.72333e+06	2.70989e+06	2.67935e+06	2.65703e+06	2.63283e+06	2.61928e+06	2.60234e+06	2.57113e+06	2.55325e+06	2.50511e+06	2.48673e+06	2.45091e+06	2.42328e+06	2.39579e+06	2.3802e+06	2.37068e+06	2.35891e+06	2.35143e+06
3.46695e+06	3.46695e+06	3.4422e+06	3.40527e+06	3.35566e+06	3.33976e+06	3.31094e+06	3.268e+06	3.22774e+06	3.20261e+06	3.18398e+06	3.16328e+06	3.12073e+06	3.08224e+06	3.0749e+06	3.05071e+06	3.0357e+06	3.02032e+06	3.00455e+06	2.97975e+06	2.92458e+06	2.89449e+06	2.87425e+06	2.84323e+06	2.83158e+06	2.80695e+06	2.78442e+06	2.76376e+06	2.7468e+06	2.71764e+06	2.69858e+06	2.6874e+06	2.68067e+06	2.67289e+06	2.63727e+06	2.61346e+06	2.5823e+06	2.53377e+06	2.50782e+06	2.49065e+06	2.47859e+06	2.44743e+06	2.41975e+06	2.40016e+06	2.38894e+06	2.37949e+06	2.36838e+06	2.34532e+06	2.32349e+06	2.30821e+06
3.52229e+06	3.52229e+06	3.46101e+06	3.32612e+06	3.27245e+06	3.23864e+06	3.2104e+06	3.17332e+06	3.11508e+06	3.08426e+06	3.03553e+06	3.01841e+06	2.97363e+06	2.95659e+06	2.92325e+06	2.91724e+06	2.90845e+06	2.89928e+06	2.86803e+06	2.84291e+06	2.83109e+06	2.81518e+06	2.78741e+06	2.77567e+06	2.76456e+06	2.73711e+06	2.69657e+06	2.65987e+06	2.62973e+06	2.61483e+06	2.60091e+06	2.59285e+06	2.58172e+06	2.57067e+06	2.55005e+06	2.53311e+06	2.51906e+06	2.49694e+06	2.48301e+06	2.44393e+06	2.43254e+06	2.41605e+06	2.3887e+06	2.34131e+06	2.32562e+06	2.31331e+06	2.30164e+06	2.29224e+06	2.24224e+06	2.19676e+06
3.65738e+06	3.65738e+06	3.60552e+06	3.57334e+06	3.5587e+06	3.53282e+06	3.50695e+06	3.48007e+06	3.46045e+06	3.43714e+06	3.4115e+06	3.38771e+06	3.37209e+06	3.35241e+06	3.31032e+06	3.27643e+06	3.25204e+06	3.23722e+06	3.17378e+06	3.14004e+06	3.05274e+06	3.0436e+06	3.01025e+06	2.99012e+06	2.93714e+06	2.91494e+06	2.89368e+06	2.85945e+06	2.82168e+06	2.76596e+06	2.73141e+06	2.68749e+06	2.65455e+06	2.64208e+06	2.62889e+06	2.57904e+06	2.55203e+06	2.53318e+06	2.50537e+06	2.47383e+06	2.43416e+06	2.41716e+06	2.40574e+06	2.39376e+06	2.37427e+06	2.34979e+06	2.32813e+06	2.3099e+06	2.29198e+06	2.27626e+06
3.67182e+06	3.63947e+06	3.62236e+06	3.56651e+06	3.52342e+06	3.48862e+06	3.46875e+06	3.42389e+06	3.39154e+06	3.34098e+06	3.31745e+06	3.29035e+06	3.27057e+06	3.21511e+06	3.19527e+06	3.1651e+06	3.14963e+06	3.13727e+06	3.12387e+06	3.09423e+06	3.06692e+06	3.01985e+06	2.99241e+06	2.96502e+06	2.94281e+06	2.92727e+06	2.91414e+06	2.88106e+06	2.84128e+06	2.81989e+06	2.80196e+06	2.77459e+06	2.75973e+06	2.69736e+06	2.6637e+06	2.63748e+06	2.60864e+06	2.57035e+06	2.53166e+06	2.51413e+06	2.49604e+06	2.45995e+06	2.43613e+06	2.40273e+06	2.36415e+06	2.33187e+06	2.28235e+06	2.25438e+06	2.23754e+06	2.20631e+06
3.73275e+06	3.70559e+06	3.63736e+06	3.5627e+06	3.50833e+06	3.49727e+06	3.44346e+06	3.41047e+06	3.31773e+06	3.27297e+06	3.24192e+06	3.22053e+06	3.19643e+06	3.16487e+06	3.13369e+06	3.12245e+06	3.09921e+06	3.07277e+06	3.04277e+06	3.00934e+06	2.99297e+06	2.97945e+06	2.96639e+06	2.9472e+06	2.9089e+06	2.89056e+06	2.86191e+06	2.82021e+06	2.79662e+06	2.78267e+06	2.77118e+06	2.72448e+06	2.68251e+06	2.65909e+06	2.63759e+06	2.59401e+06	2.56654e+06	2.54002e+06	2.51661e+06	2.48729e+06	2.46615e+06	2.44006e+06	2.42747e+06	2.4092e+06	2.37892e+06	2.3528e+06	2.33831e+06	2.3224e+06	2.30292e+06	2.29314e+06
3.63334e+06	3.62456e+06	3.62005e+06	3.55101e+06	3.50969e+06	3.49302e+06	3.4742e+06	3.44872e+06	3.43305e+06	3.41186e+06	3.39706e+06	3.37851e+06	3.357e+06	3.31657e+06	3.29346e+06	3.26425e+06	3.244e+06	3.1828e+06	3.1708e+06	3.08445e+06	3.07411e+06	3.04788e+06	3.02928e+06	3.0183e+06	2.99913e+06	2.97021e+06	2.94326e+06	2.91879e+06	2.89886e+06	2.88635e+06	2.85957e+06	2.83442e+06	2.81207e+06	2.78682e+06	2.77825e+06	2.71829e+06	2.6853e+06	2.66869e+06	2.65112e+06	2.61321e+06	2.58554e+06	2.56304e+06	2.54216e+06	2.51709e+06	2.49631e+06	2.48177e+06	2.45277e+06	2.43917e+06	2.40959e+06	2.37338e+06
3.63256e+06	3.60596e+06	3.60596e+06	3.58017e+06	3.53784e+06	3.50138e+06	3.48134e+06	3.44151e+06	3.39284e+06	3.35119e+06	3.30626e+06	3.26652e+06	3.21582e+06	3.1616e+06	3.12738e+06	3.08123e+06	3.05984e+06	3.04561e+06	3.02839e+06	3.01025e+06	3.00032e+06	2.96232e+06	2.95115e+06	2.93481e+06	2.89963e+06	2.87494e+06	2.85175e+06	2.82741e+06	2.79143e+06	2.76634e+06	2.741e+06	2.72013e+06	2.69134e+06	2.6784e+06	2.65826e+06	2.6393e+06	2.61975e+06	2.58642e+06	2.56367e+06	2.54301e+06	2.52653e+06	2.4745e+06	2.44264e+06	2.41805e+06	2.40402e+06	2.38421e+06	2.36682e+06	2.35608e+06	2.34431e+06	2.33538e+06
3.61577e+06	3.61577e+06	3.60522e+06	3.53372e+06	3.50744e+06	3.48357e+06	3.44548e+06	3.42386e+06	3.38133e+06	3.34588e+06	3.29031e+06	3.21083e+06	3.18686e+06	3.16103e+06	3.1267e+06	3.09648e+06	3.07162e+06	3.05313e+06	3.0414e+06	3.03309e+06	3.01528e+06	2.99892e+06	2.98454e+06	2.94583e+06	2.91714e+06	2.90292e+06	2.89096e+06	2.86491e+06	2.85384e+06	2.83659e+06	2.78725e+06	2.76101e+06	2.72351e+06	2.69061e+06	2.65313e+06	2.63135e+06	2.6183e+06	2.60355e+06	2.58073e+06	2.55977e+06	2.50204e+06	2.4795e+06	2.46702e+06	2.45642e+06	2.45051e+06	2.44046e+06	2.43026e+06	2.39454e+06	2.37976e+06	2.36873e+06
3.65856e+06	3.65856e+06	3.64218e+06	3.61785e+06	3.60128e+06	3.54797e+06	3.50608e+06	3.45878e+06	3.43575e+06	3.39601e+06	3.37419e+06	3.35603e+06	3.32667e+06	3.2376e+06	3.19235e+06	3.17459e+06	3.1612e+06	3.12818e+06	3.10616e+06	3.0897e+06	3.04522e+06	3.01738e+06	2.99696e+06	2.97577e+06	2.95429e+06	2.93179e+06	2.91572e+06	2.90176e+06	2.86583e+06	2.8332e+06	2.80732e+06	2.7799e+06	2.73799e+06	2.71424e+06	2.69541e+06	2.67476e+06	2.6623e+06	2.63846e+06	2.6207e+06	2.5897e+06	2.5789e+06	2.5686e+06	2.55702e+06	2.54482e+06	2.51608e+06	2.49661e+06	2.48714e+06	2.45631e+06	2.43111e+06	2.41489e+06
3.59655e+06	3.59655e+06	3.4765e+06	3.41866e+06	3.37232e+06	3.33339e+06	3.25018e+06	3.21887e+06	3.20604e+06	3.17855e+06	3.16064e+06	3.12025e+06	3.10067e+06	3.081e+06	3.06368e+06	3.04645e+06	3.02595e+06	3.00545e+06	2.98585e+06	2.97144e+06	2.95523e+06	2.94091e+06	2.91982e+06	2.89615e+06	2.87902e+06	2.86778e+06	2.84221e+06	2.7722e+06	2.73786e+06	2.72102e+06	2.7028e+06	2.68462e+06	2.67856e+06	2.67356e+06	2.65187e+06	2.63176e+06	2.60849e+06	2.59261e+06	2.56642e+06	2.55099e+06	2.53352e+06	2.49827e+06	2.48499e+06	2.46971e+06	2.44919e+06	2.42542e+06	2.41367e+06	2.39817e+06	2.38828e+06	2.37813e+06
3.64551e+06	3.64551e+06	3.55632e+06	3.53841e+06	3.47976e+06	3.46011e+06	3.4252e+06	3.40104e+06	3.37867e+06	3.35212e+06	3.33359e+06	3.30979e+06	3.29511e+06	3.2604e+06	3.22547e+06	3.20259e+06	3.1811e+06	3.16676e+06	3.15435e+06	3.127e+06	3.1015e+06	3.07263e+06	3.0163e+06	3.00589e+06	2.96951e+06	2.93895e+06	2.89278e+06	2.86788e+06	2.8433e+06	2.8159e+06	2.78762e+06	2.77792e+06	2.76343e+06	2.75304e+06	2.73729e+06	2.70087e+06	2.67968e+06	2.6456e+06	2.60648e+06	2.58275e+06	2.55251e+06	2.52407e+06	2.49946e+06	2.47552e+06	2.4659e+06	2.4532e+06	2.43661e+06	2.42226e+06	2.40769e+06	2.39385e+06
3.68293e+06	3.68293e+06	3.62991e+06	3.50848e+06	3.46592e+06	3.43211e+06	3.40949e+06	3.37911e+06	3.33975e+06	3.32773e+06	3.30843e+06	3.30179e+06	3.29038e+06	3.26292e+06	3.24391e+06	3.22501e+06	3.18593e+06	3.17025e+06	3.15915e+06	3.15173e+06	3.12469e+06	3.09553e+06	3.06678e+06	3.0354e+06	3.02043e+06	2.95418e+06	2.93478e+06	2.91044e+06	2.88634e+06	2.8726e+06	2.85922e+06	2.84602e+06	2.83232e+06	2.80734e+06	2.77358e+06	2.75469e+06	2.71831e+06	2.69808e+06	2.67463e+06	2.64558e+06	2.62652e+06	2.6152e+06	2.59248e+06	2.57227e+06	2.54549e+06	2.52489e+06	2.50733e+06	2.48768e+06	2.47272e+06	2.4441e+06
3.6044e+06	3.6044e+06	3.56533e+06	3.49168e+06	3.4714e+06	3.41494e+06	3.38635e+06	3.35302e+06	3.33254e+06	3.32004e+06	3.30283e+06	3.2923e+06	3.27718e+06	3.24606e+06	3.22838e+06	3.18868e+06	3.14801e+06	3.11125e+06	3.06742e+06	3.04782e+06	3.01186e+06	2.98062e+06	2.96201e+06	2.93498e+06	2.91668e+06	2.89819e+06	2.87781e+06	2.86791e+06	2.8523e+06	2.82965e+06	2.79454e+06	2.76332e+06	2.69672e+06	2.66407e+06	2.63388e+06	2.6129e+06	2.59813e+06	2.58373e+06	2.56071e+06	2.54597e+06	2.53369e+06	2.52063e+06	2.49387e+06	2.47728e+06	2.46926e+06	2.45905e+06	2.45125e+06	2.44402e+06	2.41315e+06	2.39519e+06
3.74687e+06	3.74422e+06	3.71311e+06	3.6771e+06	3.64297e+06	3.60007e+06	3.5559e+06	3.48732e+06	3.45918e+06	3.43065e+06	3.41562e+06	3.39895e+06	3.38566e+06	3.36455e+06	3.34319e+06	3.30511e+06	3.27849e+06	3.23543e+06	3.16447e+06	3.12133e+06	3.09563e+06	3.06943e+06	3.0442e+06	3.01118e+06	2.97197e+06	2.93683e+06	2.91398e+06	2.89214e+06	2.84799e+06	2.81555e+06	2.7912e+06	2.78024e+06	2.75267e+06	2.67076e+06	2.62184e+06	2.60117e+06	2.58462e+06	2.5711e+06	2.55253e+06	2.53674e+06	2.51079e+06	2.49517e+06	2.48089e+06	2.4234e+06	2.38792e+06	2.33208e+06	2.30721e+06	2.28901e+06	2.27233e+06	2.25077e+06
3.6152e+06	3.6152e+06	3.58381e+06	3.54495e+06	3.50453e+06	3.46901e+06	3.43307e+06	3.39642e+06	3.36843e+06	3.35708e+06	3.3346e+06	3.3016e+06	3.26788e+06	3.2401e+06	3.21723e+06	3.17294e+06	3.10954e+06	3.0731e+06	3.04886e+06	3.00356e+06	2.9625e+06	2.92125e+06	2.90141e+06	2.8871e+06	2.84362e+06	2.8271e+06	2.79751e+06	2.77456e+06	2.76384e+06	2.74916e+06	2.74124e+06	2.73097e+06	2.69646e+06	2.66313e+06	2.624e+06	2.56367e+06	2.51239e+06	2.48475e+06	2.46943e+06	2.45818e+06	2.43975e+06	2.42601e+06	2.39611e+06	2.38021e+06	2.36672e+06	2.35089e+06	2.34293e+06	2.31405e+06	2.27664e+06	2.24321e+06
3.55417e+06	3.55417e+06	3.51918e+06	3.45555e+06	3.4161e+06	3.38291e+06	3.35983e+06	3.33366e+06	3.30397e+06	3.27885e+06	3.24395e+06	3.21792e+06	3.17924e+06	3.1277e+06	3.09426e+06	3.05977e+06	3.02377e+06	3.00996e+06	2.96788e+06	2.91666e+06	2.88723e+06	2.825e+06	2.78674e+06	2.76245e+06	2.73916e+06	2.707e+06	2.69957e+06	2.65705e+06	2.63431e+06	2.61254e+06	2.58421e+06	2.52815e+06	2.51027e+06	2.48701e+06	2.47569e+06	2.46033e+06	2.41736e+06	2.3926e+06	2.37186e+06	2.35563e+06	2.34216e+06	2.32931e+06	2.30245e+06	2.28902e+06	2.25939e+06	2.23405e+06	2.21238e+06	2.19741e+06	2.17727e+06	2.16746e+06
3.77087e+06	3.74535e+06	3.7118e+06	3.66808e+06	3.58684e+06	3.57005e+06	3.53654e+06	3.50416e+06	3.47407e+06	3.44994e+06	3.43231e+06	3.4028e+06	3.37631e+06	3.3554e+06	3.33667e+06	3.31474e+06	3.30575e+06	3.28608e+06	3.24364e+06	3.21411e+06	3.19071e+06	3.16303e+06	3.10781e+06	3.07952e+06	3.06123e+06	3.04043e+06	3.01374e+06	3.00253e+06	2.97029e+06	2.95628e+06	2.94305e+06	2.89073e+06	2.87311e+06	2.84485e+06	2.78259e+06	2.76484e+06	2.74321e+06	2.73003e+06	2.7188e+06	2.70546e+06	2.67182e+06	2.65266e+06	2.63175e+06	2.61827e+06	2.60363e+06	2.57442e+06	2.49893e+06	2.47962e+06	2.45957e+06	2.44659e+06
3.57481e+06	3.524e+06	3.51909e+06	3.47376e+06	3.47376e+06	3.43405e+06	3.39098e+06	3.356e+06	3.33167e+06	3.30428e+06	3.292e+06	3.2524e+06	3.22831e+06	3.19644e+06	3.1755e+06	3.13178e+06	3.08311e+06	3.05901e+06	3.03612e+06	3.01163e+06	2.99845e+06	2.96928e+06	2.94832e+06	2.91644e+06	2.90282e+06	2.86763e+06	2.84749e+06	2.83712e+06	2.82809e+06	2.80715e+06	2.78892e+06	2.77186e+06	2.75312e+06	2.73639e+06	2.71325e+06	2.68065e+06	2.66467e+06	2.6124e+06	2.56753e+06	2.52833e+06	2.50103e+06	2.48065e+06	2.4655e+06	2.44766e+06	2.40889e+06	2.38779e+06	2.34617e+06	2.33279e+06	2.32179e+06	2.30251e+06
3.69645e+06	3.68614e+06	3.59246e+06	3.57012e+06	3.543e+06	3.51012e+06	3.46847e+06	3.45187e+06	3.40912e+06	3.37695e+06	3.35901e+06	3.32857e+06	3.30539e+06	3.27262e+06	3.19577e+06	3.17457e+06	3.14743e+06	3.12547e+06	3.10944e+06	3.08606e+06	3.05308e+06	3.0337e+06	2.99201e+06	2.94468e+06	2.92075e+06	2.90229e+06	2.88541e+06	2.87404e+06	2.85596e+06	2.8292e+06	2.79493e+06	2.76296e+06	2.74239e+06	2.73382e+06	2.71494e+06	2.7013e+06	2.67585e+06	2.64211e+06	2.62643e+06	2.61994e+06	2.60526e+06	2.59698e+06	2.58446e+06	2.56879e+06	2.55569e+06	2.54218e+06	2.53033e+06	2.51129e+06	2.49336e+06	2.47491e+06
3.65796e+06	3.65796e+06	3.60259e+06	3.56459e+06	3.541e+06	3.50431e+06	3.48149e+06	3.42963e+06	3.35294e+06	3.32075e+06	3.25744e+06	3.2467e+06	3.22861e+06	3.19413e+06	3.17363e+06	3.14876e+06	3.1299e+06	3.11591e+06	3.10221e+06	3.08649e+06	3.06681e+06	3.04143e+06	2.99584e+06	2.98118e+06	2.96477e+06	2.94148e+06	2.90539e+06	2.86241e+06	2.84719e+06	2.8229e+06	2.81299e+06	2.7786e+06	2.75002e+06	2.71761e+06	2.69183e+06	2.67962e+06	2.64674e+06	2.62348e+06	2.60191e+06	2.58304e+06	2.56354e+06	2.55155e+06	2.52604e+06	2.49577e+06	2.46902e+06	2.41004e+06	2.39995e+06	2.36326e+06	2.31392e+06	2.29027e+06
3.4769e+06	3.4769e+06	3.4533e+06	3.41391e+06	3.33277e+06	3.30696e+06	3.29349e+06	3.27458e+06	3.25775e+06	3.23594e+06	3.21352e+06	3.18601e+06	3.14631e+06	3.12679e+06	3.07934e+06	3.05033e+06	3.02453e+06	2.96334e+06	2.94063e+06	2.92461e+06	2.90357e+06	2.88853e+06	2.84118e+06	2.82322e+06	2.78413e+06	2.76322e+06	2.74757e+06	2.73382e+06	2.71719e+06	2.67764e+06	2.63802e+06	2.61714e+06	2.60164e+06	2.58037e+06	2.56496e+06	2.54191e+06	2.52584e+06	2.50894e+06	2.48342e+06	2.46848e+06	2.44424e+06	2.4089e+06	2.37127e+06	2.34578e+06	2.32801e+06	2.31367e+06	2.29341e+06	2.26703e+06	2.24992e+06	2.24174e+06
3.68779e+06	3.68779e+06	3.63077e+06	3.60171e+06	3.57488e+06	3.54989e+06	3.52797e+06	3.50998e+06	3.44669e+06	3.42163e+06	3.38154e+06	3.36905e+06	3.35312e+06	3.32144e+06	3.30206e+06	3.2428e+06	3.19856e+06	3.17111e+06	3.11474e+06	3.0766e+06	3.04545e+06	3.02026e+06	2.99223e+06	2.95772e+06	2.93345e+06	2.90891e+06	2.88041e+06	2.85211e+06	2.80876e+06	2.76335e+06	2.74199e+06	2.69151e+06	2.64995e+06	2.62654e+06	2.59951e+06	2.56289e+06	2.54099e+06	2.52773e+06	2.50502e+06	2.46482e+06	2.43704e+06	2.39824e+06	2.38088e+06	2.33881e+06	2.3188e+06	2.30496e+06	2.29262e+06	2.27582e+06	2.25338e+06	2.2362e+06
3.67673e+06	3.67673e+06	3.52118e+06	3.51562e+06	3.48471e+06	3.46128e+06	3.41958e+06	3.39436e+06	3.37432e+06	3.35713e+06	3.30143e+06	3.2807e+06	3.24524e+06	3.22627e+06	3.18601e+06	3.1571e+06	3.12645e+06	3.10482e+06	3.07918e+06	3.06089e+06	3.04712e+06	3.02514e+06	2.98545e+06	2.94142e+06	2.88774e+06	2.85264e+06	2.82644e+06	2.79991e+06	2.78006e+06	2.75762e+06	2.74661e+06	2.73812e+06	2.7073e+06	2.68635e+06	2.67468e+06	2.65333e+06	2.63049e+06	2.60867e+06	2.58628e+06	2.57254e+06	2.55838e+06	2.54677e+06	2.53258e+06	2.50904e+06	2.4925e+06	2.46425e+06	2.447e+06	2.42151e+06	2.39621e+06	2.39365e+06
3.58466e+06	3.58466e+06	3.56584e+06	3.53798e+06	3.48245e+06	3.4479e+06	3.4142e+06	3.38856e+06	3.35787e+06	3.33112e+06	3.28063e+06	3.23224e+06	3.19383e+06	3.1807e+06	3.16876e+06	3.14638e+06	3.12409e+06	3.07124e+06	3.03287e+06	3.00504e+06	2.95296e+06	2.91753e+06	2.90351e+06	2.88922e+06	2.85733e+06	2.83692e+06	2.81106e+06	2.7981e+06	2.78973e+06	2.76189e+06	2.72916e+06	2.70317e+06	2.68018e+06	2.65795e+06	2.64584e+06	2.59703e+06	2.56796e+06	2.55327e+06	2.53434e+06	2.50886e+06	2.48608e+06	2.46688e+06	2.4559e+06	2.42542e+06	2.3934e+06	2.37575e+06	2.35419e+06	2.31513e+06	2.29172e+06	2.28229e+06
3.63798e+06	3.63053e+06	3.5877e+06	3.53917e+06	3.50227e+06	3.47149e+06	3.43783e+06	3.40464e+06	3.37047e+06	3.34324e+06	3.31348e+06	3.28621e+06	3.26041e+06	3.22695e+06	3.19905e+06	3.16941e+06	3.1433e+06	3.11652e+06	3.08523e+06	3.057e+06	3.0277e+06	2.99935e+06	2.9708e+06	2.94623e+06	2.91812e+06	2.89338e+06	2.87044e+06	2.8456e+06	2.82113e+06	2.79682e+06	2.77206e+06	2.74633e+06	2.72206e+06	2.69784e+06	2.67224e+06	2.64527e+06	2.6205e+06	2.59679e+06	2.57458e+06	2.55213e+06	2.5304e+06	2.50633e+06	2.48573e+06	2.46257e+06	2.44129e+06	2.41908e+06	2.39691e+06	2.37678e+06	2.35466e+06	2.33616e+06
[truncated: 250 more columns]
