# Supplementary material for: A new imperialist competitive algorithm with spiral rising mechanism for solving path optimization problems
Source: PeerJ Comput Sci. 2022 Sep 7;8:e1075. doi: 10.7717/peerj-cs.1075 (PMC9575848; doi:10.7717/peerj-cs.1075)
Supplement: Supplemental Information 11 [file peerj-cs-08-1075-s011.zip › high dimensional optimization problems/500/F12/PSO.xlsx]

## Sheet: Sheet1
3.62923e+06	2.08998e+06	2.08998e+06	2.08998e+06	2.07887e+06	2.07887e+06	2.0097e+06	2.0097e+06	2.0097e+06	1.97693e+06	1.97693e+06	1.97693e+06	1.97693e+06	1.88625e+06	1.88625e+06	1.88625e+06	1.88625e+06	1.86536e+06	1.86536e+06	1.86536e+06	1.86536e+06	1.86536e+06	1.86536e+06	1.86536e+06	1.86536e+06	1.86536e+06	1.86536e+06	1.86536e+06	1.86536e+06	1.86536e+06	1.86536e+06	1.86536e+06	1.86536e+06	1.86536e+06	1.86536e+06	1.86536e+06	1.86536e+06	1.86536e+06	1.86536e+06	1.86536e+06	1.86536e+06	1.86536e+06	1.86536e+06	1.86536e+06	1.86536e+06	1.86536e+06	1.86536e+06	1.86536e+06	1.86536e+06	1.86536e+06
3.62803e+06	2.12094e+06	2.12094e+06	2.12094e+06	2.04946e+06	2.04946e+06	2.04946e+06	2.04946e+06	2.04946e+06	2.04946e+06	2.04946e+06	2.04946e+06	2.04946e+06	2.04946e+06	2.04946e+06	2.04946e+06	2.04946e+06	2.04946e+06	2.0378e+06	2.0378e+06	2.0378e+06	2.0378e+06	1.88798e+06	1.88798e+06	1.88798e+06	1.88798e+06	1.88798e+06	1.88798e+06	1.88798e+06	1.88798e+06	1.85233e+06	1.85233e+06	1.85233e+06	1.85233e+06	1.85233e+06	1.85233e+06	1.85233e+06	1.85233e+06	1.85233e+06	1.85233e+06	1.85233e+06	1.85233e+06	1.85233e+06	1.85233e+06	1.85233e+06	1.85233e+06	1.85233e+06	1.85233e+06	1.85233e+06	1.85233e+06
3.53918e+06	2.00275e+06	2.00275e+06	2.00275e+06	2.00275e+06	2.00275e+06	2.00275e+06	2.00275e+06	2.00275e+06	2.00275e+06	2.00275e+06	2.00275e+06	2.00275e+06	2.00275e+06	2.00275e+06	2.00275e+06	2.00275e+06	2.00275e+06	2.00275e+06	2.00275e+06	2.00275e+06	2.00275e+06	2.00275e+06	2.00275e+06	2.00275e+06	2.00275e+06	2.00275e+06	2.00275e+06	2.00275e+06	2.00275e+06	2.00275e+06	2.00275e+06	2.00275e+06	2.00275e+06	2.00275e+06	2.00275e+06	2.00275e+06	2.00275e+06	2.00275e+06	2.00275e+06	2.00275e+06	1.99943e+06	1.99943e+06	1.99943e+06	1.99943e+06	1.99943e+06	1.99943e+06	1.99943e+06	1.99943e+06	1.99943e+06
3.64379e+06	2.05884e+06	2.05884e+06	2.05884e+06	2.04149e+06	2.04149e+06	2.02435e+06	2.02435e+06	2.02435e+06	2.02435e+06	2.02435e+06	2.02435e+06	2.02435e+06	2.02435e+06	2.02435e+06	2.02435e+06	2.02435e+06	2.02435e+06	2.02435e+06	2.02435e+06	2.02435e+06	2.02435e+06	2.02435e+06	2.02435e+06	2.02435e+06	2.02435e+06	2.02435e+06	2.02435e+06	2.02435e+06	2.02435e+06	2.02435e+06	2.02435e+06	2.02435e+06	2.02435e+06	2.02435e+06	2.02435e+06	2.02435e+06	2.02435e+06	2.02435e+06	2.02435e+06	2.02435e+06	2.02435e+06	2.0077e+06	1.98262e+06	1.98262e+06	1.98262e+06	1.98262e+06	1.98262e+06	1.98262e+06	1.97853e+06
3.73627e+06	2.01605e+06	2.01605e+06	2.01605e+06	2.01605e+06	2.01605e+06	2.01605e+06	2.01605e+06	2.01605e+06	2.01605e+06	2.01605e+06	2.01605e+06	2.01605e+06	2.01605e+06	2.01605e+06	2.01605e+06	2.01605e+06	2.01605e+06	2.01605e+06	2.01605e+06	2.01605e+06	2.01605e+06	2.01605e+06	2.01605e+06	2.01605e+06	2.01605e+06	2.01605e+06	2.01605e+06	2.01605e+06	2.01605e+06	2.01605e+06	2.01605e+06	2.01605e+06	2.01605e+06	2.01605e+06	2.01605e+06	2.01605e+06	2.01605e+06	1.92002e+06	1.92002e+06	1.92002e+06	1.92002e+06	1.89218e+06	1.89218e+06	1.89218e+06	1.89218e+06	1.89218e+06	1.89218e+06	1.8659e+06	1.8659e+06
3.68162e+06	2.14191e+06	2.14191e+06	2.14191e+06	1.98635e+06	1.98635e+06	1.98635e+06	1.98635e+06	1.98635e+06	1.98635e+06	1.98635e+06	1.98635e+06	1.98635e+06	1.98635e+06	1.98635e+06	1.98635e+06	1.94049e+06	1.94049e+06	1.94049e+06	1.93943e+06	1.93943e+06	1.93943e+06	1.93943e+06	1.93943e+06	1.93943e+06	1.93943e+06	1.93943e+06	1.93943e+06	1.93943e+06	1.93943e+06	1.93943e+06	1.93943e+06	1.93943e+06	1.93943e+06	1.93943e+06	1.93943e+06	1.93943e+06	1.93943e+06	1.93943e+06	1.93943e+06	1.93943e+06	1.93943e+06	1.93943e+06	1.93943e+06	1.93943e+06	1.93943e+06	1.93943e+06	1.93943e+06	1.93943e+06	1.93943e+06
3.69463e+06	2.06826e+06	2.06826e+06	2.06826e+06	2.05117e+06	1.95095e+06	1.95095e+06	1.95095e+06	1.95095e+06	1.95095e+06	1.95095e+06	1.95095e+06	1.95095e+06	1.95095e+06	1.95095e+06	1.95095e+06	1.9452e+06	1.9452e+06	1.9452e+06	1.93632e+06	1.93632e+06	1.93632e+06	1.93632e+06	1.93632e+06	1.93632e+06	1.93632e+06	1.93632e+06	1.93632e+06	1.93632e+06	1.93632e+06	1.93632e+06	1.93632e+06	1.93632e+06	1.93632e+06	1.92338e+06	1.92338e+06	1.92338e+06	1.92338e+06	1.92338e+06	1.92172e+06	1.92172e+06	1.92172e+06	1.92172e+06	1.92172e+06	1.92172e+06	1.92172e+06	1.92172e+06	1.92172e+06	1.92172e+06	1.92172e+06
3.55644e+06	2.10596e+06	2.10596e+06	2.10596e+06	2.05851e+06	2.05851e+06	2.05851e+06	2.05851e+06	1.84798e+06	1.84798e+06	1.84798e+06	1.84798e+06	1.84798e+06	1.84798e+06	1.84798e+06	1.84798e+06	1.84798e+06	1.84798e+06	1.84798e+06	1.84798e+06	1.84798e+06	1.84798e+06	1.84798e+06	1.84798e+06	1.84798e+06	1.84798e+06	1.84144e+06	1.84144e+06	1.84144e+06	1.84144e+06	1.84144e+06	1.84144e+06	1.84144e+06	1.84144e+06	1.84144e+06	1.84144e+06	1.84144e+06	1.84144e+06	1.84144e+06	1.84144e+06	1.84144e+06	1.84144e+06	1.84144e+06	1.84144e+06	1.84144e+06	1.84144e+06	1.84144e+06	1.84144e+06	1.84144e+06	1.84144e+06
3.69673e+06	2.11016e+06	2.11016e+06	2.11016e+06	2.0525e+06	2.0525e+06	2.03857e+06	2.03857e+06	2.03857e+06	2.03857e+06	2.03857e+06	2.03857e+06	2.03857e+06	2.03857e+06	2.03857e+06	2.03857e+06	2.03857e+06	2.03857e+06	2.03857e+06	2.03857e+06	2.03857e+06	2.03857e+06	2.03857e+06	2.03857e+06	2.03857e+06	2.03857e+06	2.02205e+06	2.02205e+06	2.02205e+06	2.00639e+06	2.00639e+06	2.00639e+06	2.00639e+06	2.00639e+06	2.00639e+06	2.00639e+06	2.00639e+06	2.00639e+06	2.00639e+06	2.00639e+06	2.00639e+06	2.00639e+06	2.00639e+06	2.00639e+06	2.00639e+06	1.97549e+06	1.92585e+06	1.92585e+06	1.92585e+06	1.92585e+06
3.65786e+06	2.08182e+06	2.08182e+06	2.08182e+06	2.04739e+06	2.04739e+06	2.04739e+06	2.04739e+06	2.02156e+06	2.01123e+06	2.01123e+06	2.01123e+06	2.01123e+06	2.01123e+06	2.01123e+06	2.01123e+06	2.01123e+06	1.98508e+06	1.98508e+06	1.98508e+06	1.98508e+06	1.93862e+06	1.93862e+06	1.93862e+06	1.93862e+06	1.92423e+06	1.92423e+06	1.92423e+06	1.92423e+06	1.92423e+06	1.92423e+06	1.92423e+06	1.92423e+06	1.92423e+06	1.92423e+06	1.92423e+06	1.92423e+06	1.88071e+06	1.88071e+06	1.88071e+06	1.88071e+06	1.74277e+06	1.74277e+06	1.74277e+06	1.74277e+06	1.74277e+06	1.74277e+06	1.74277e+06	1.74277e+06	1.74277e+06
3.66679e+06	2.01442e+06	2.01442e+06	2.01442e+06	1.98684e+06	1.98684e+06	1.98684e+06	1.98684e+06	1.98684e+06	1.98684e+06	1.98684e+06	1.98684e+06	1.98684e+06	1.98684e+06	1.98684e+06	1.98684e+06	1.98684e+06	1.98684e+06	1.98684e+06	1.98684e+06	1.98684e+06	1.98684e+06	1.98684e+06	1.94821e+06	1.94821e+06	1.94821e+06	1.94821e+06	1.94821e+06	1.94821e+06	1.94821e+06	1.94821e+06	1.94821e+06	1.94821e+06	1.94821e+06	1.94821e+06	1.94821e+06	1.94821e+06	1.94821e+06	1.94821e+06	1.94821e+06	1.87129e+06	1.87129e+06	1.87129e+06	1.80332e+06	1.80332e+06	1.80332e+06	1.80332e+06	1.80332e+06	1.80332e+06	1.80332e+06
3.6844e+06	2.10122e+06	2.10122e+06	2.10122e+06	2.10122e+06	2.10122e+06	2.10122e+06	2.10122e+06	2.10122e+06	1.96243e+06	1.96243e+06	1.96243e+06	1.95801e+06	1.95801e+06	1.95801e+06	1.95801e+06	1.95801e+06	1.95801e+06	1.95801e+06	1.95801e+06	1.95801e+06	1.95801e+06	1.95801e+06	1.95801e+06	1.95801e+06	1.95801e+06	1.95801e+06	1.95801e+06	1.95801e+06	1.95801e+06	1.95801e+06	1.95801e+06	1.95801e+06	1.95801e+06	1.95801e+06	1.95801e+06	1.95801e+06	1.95801e+06	1.95801e+06	1.95801e+06	1.95801e+06	1.95801e+06	1.95801e+06	1.95801e+06	1.95801e+06	1.95801e+06	1.95801e+06	1.95801e+06	1.95801e+06	1.95801e+06
3.73684e+06	2.04758e+06	2.04758e+06	2.04758e+06	2.04758e+06	2.04758e+06	2.04758e+06	2.04758e+06	2.04758e+06	2.04758e+06	2.04758e+06	2.04758e+06	2.04758e+06	2.04758e+06	2.04758e+06	2.04758e+06	2.04758e+06	2.04758e+06	2.04758e+06	2.04758e+06	2.04758e+06	2.04758e+06	2.04758e+06	2.04758e+06	2.04758e+06	2.04758e+06	2.04758e+06	2.04758e+06	2.04758e+06	2.04758e+06	2.04758e+06	2.03724e+06	2.03724e+06	2.03724e+06	2.00754e+06	2.00754e+06	2.00754e+06	2.00754e+06	2.00754e+06	2.00754e+06	2.00754e+06	2.00754e+06	2.00754e+06	2.00754e+06	2.00754e+06	2.00754e+06	2.00754e+06	2.00754e+06	2.00754e+06	2.00754e+06
3.54782e+06	2.003e+06	2.003e+06	2.003e+06	2.003e+06	2.003e+06	2.003e+06	2.003e+06	2.003e+06	2.003e+06	2.003e+06	2.003e+06	2.003e+06	2.003e+06	2.003e+06	2.003e+06	2.003e+06	2.003e+06	2.003e+06	2.003e+06	2.003e+06	2.003e+06	2.003e+06	2.003e+06	2.003e+06	2.003e+06	2.003e+06	2.003e+06	2.003e+06	2.003e+06	2.003e+06	2.003e+06	2.003e+06	2.003e+06	2.003e+06	2.003e+06	2.003e+06	2.003e+06	1.98194e+06	1.98194e+06	1.98194e+06	1.94537e+06	1.94537e+06	1.94537e+06	1.90389e+06	1.90389e+06	1.90389e+06	1.90389e+06	1.82903e+06	1.82903e+06
3.61602e+06	2.0535e+06	2.0535e+06	2.0535e+06	2.0535e+06	2.0535e+06	2.04804e+06	2.04804e+06	2.04804e+06	2.04804e+06	2.04804e+06	2.04804e+06	2.04804e+06	2.04804e+06	2.04804e+06	2.04804e+06	2.04804e+06	2.04804e+06	2.04804e+06	2.04804e+06	2.04804e+06	2.04804e+06	2.04804e+06	2.04804e+06	2.04804e+06	2.04804e+06	2.04804e+06	2.01202e+06	2.01202e+06	2.01202e+06	1.92036e+06	1.92036e+06	1.92036e+06	1.92036e+06	1.92036e+06	1.92036e+06	1.92036e+06	1.92036e+06	1.92036e+06	1.92036e+06	1.92036e+06	1.92036e+06	1.92036e+06	1.92036e+06	1.92036e+06	1.92036e+06	1.92036e+06	1.92036e+06	1.92036e+06	1.92036e+06
3.5923e+06	2.06452e+06	2.06452e+06	2.06452e+06	2.06452e+06	2.01023e+06	1.82267e+06	1.82267e+06	1.82267e+06	1.82267e+06	1.82267e+06	1.82267e+06	1.82267e+06	1.82267e+06	1.82267e+06	1.82267e+06	1.82267e+06	1.82267e+06	1.82267e+06	1.82267e+06	1.82267e+06	1.82267e+06	1.82267e+06	1.82267e+06	1.82267e+06	1.82267e+06	1.82267e+06	1.82267e+06	1.82267e+06	1.82267e+06	1.82267e+06	1.82267e+06	1.82267e+06	1.82267e+06	1.82267e+06	1.82267e+06	1.82267e+06	1.82267e+06	1.82267e+06	1.82267e+06	1.82267e+06	1.82267e+06	1.82267e+06	1.82267e+06	1.82267e+06	1.82267e+06	1.82267e+06	1.82267e+06	1.82267e+06	1.82267e+06
3.77484e+06	2.10561e+06	2.10561e+06	2.10561e+06	2.10561e+06	2.10561e+06	2.07777e+06	2.07777e+06	2.07777e+06	2.07777e+06	2.07777e+06	2.07777e+06	2.07777e+06	2.07777e+06	2.07777e+06	2.07777e+06	2.07777e+06	2.07777e+06	2.07777e+06	2.07777e+06	2.07777e+06	2.07777e+06	2.07777e+06	2.07777e+06	2.07777e+06	2.07777e+06	2.07777e+06	2.07777e+06	2.06376e+06	2.06376e+06	2.06376e+06	1.8865e+06	1.8865e+06	1.8865e+06	1.8865e+06	1.8865e+06	1.8865e+06	1.8865e+06	1.8865e+06	1.8865e+06	1.8865e+06	1.8865e+06	1.8865e+06	1.8865e+06	1.8865e+06	1.8865e+06	1.8865e+06	1.8865e+06	1.8865e+06	1.8865e+06
3.61059e+06	2.0304e+06	2.0304e+06	2.0304e+06	2.0287e+06	2.0287e+06	2.0287e+06	2.0287e+06	1.99509e+06	1.99509e+06	1.99509e+06	1.99509e+06	1.99509e+06	1.99509e+06	1.99509e+06	1.96301e+06	1.96301e+06	1.96301e+06	1.96301e+06	1.96301e+06	1.96301e+06	1.96301e+06	1.96301e+06	1.96301e+06	1.96301e+06	1.96301e+06	1.96301e+06	1.96301e+06	1.96301e+06	1.96301e+06	1.96301e+06	1.96301e+06	1.90823e+06	1.90823e+06	1.90823e+06	1.90315e+06	1.90315e+06	1.90315e+06	1.90315e+06	1.86609e+06	1.86609e+06	1.86609e+06	1.86609e+06	1.85171e+06	1.77456e+06	1.77456e+06	1.77456e+06	1.77456e+06	1.77456e+06	1.77456e+06
3.69757e+06	2.1339e+06	2.1339e+06	2.1339e+06	2.00645e+06	2.00645e+06	2.00645e+06	2.00645e+06	1.95597e+06	1.95597e+06	1.95597e+06	1.95597e+06	1.95597e+06	1.95597e+06	1.95597e+06	1.95597e+06	1.95597e+06	1.95597e+06	1.95597e+06	1.95597e+06	1.95597e+06	1.95597e+06	1.95597e+06	1.95597e+06	1.95597e+06	1.95597e+06	1.95597e+06	1.87425e+06	1.87425e+06	1.87425e+06	1.87425e+06	1.87425e+06	1.87425e+06	1.87425e+06	1.87425e+06	1.87425e+06	1.87425e+06	1.87425e+06	1.87425e+06	1.87425e+06	1.85085e+06	1.85085e+06	1.85085e+06	1.78981e+06	1.78981e+06	1.78981e+06	1.78981e+06	1.78981e+06	1.78981e+06	1.78981e+06
3.65309e+06	1.91094e+06	1.91094e+06	1.91094e+06	1.91094e+06	1.91094e+06	1.91094e+06	1.91094e+06	1.91094e+06	1.91094e+06	1.91094e+06	1.91094e+06	1.91094e+06	1.91094e+06	1.91094e+06	1.91094e+06	1.91094e+06	1.91094e+06	1.91094e+06	1.91094e+06	1.91094e+06	1.91094e+06	1.91094e+06	1.91094e+06	1.91094e+06	1.91094e+06	1.91094e+06	1.91094e+06	1.91094e+06	1.91094e+06	1.91094e+06	1.91094e+06	1.91094e+06	1.91094e+06	1.91094e+06	1.91094e+06	1.91094e+06	1.91094e+06	1.91094e+06	1.91094e+06	1.91094e+06	1.91094e+06	1.91094e+06	1.91094e+06	1.91094e+06	1.91094e+06	1.91094e+06	1.91094e+06	1.91094e+06	1.91094e+06
3.61947e+06	2.03315e+06	2.03315e+06	2.03315e+06	1.98992e+06	1.98992e+06	1.98992e+06	1.98992e+06	1.98992e+06	1.98992e+06	1.98992e+06	1.98992e+06	1.93637e+06	1.93637e+06	1.93637e+06	1.93637e+06	1.93637e+06	1.93637e+06	1.93637e+06	1.93637e+06	1.93637e+06	1.93637e+06	1.93637e+06	1.93637e+06	1.93637e+06	1.93637e+06	1.93637e+06	1.93637e+06	1.93637e+06	1.93637e+06	1.93637e+06	1.93637e+06	1.93637e+06	1.93637e+06	1.93637e+06	1.93637e+06	1.93637e+06	1.93637e+06	1.88683e+06	1.88683e+06	1.88683e+06	1.86537e+06	1.86537e+06	1.86537e+06	1.86537e+06	1.86537e+06	1.86537e+06	1.86537e+06	1.86537e+06	1.86537e+06
3.66065e+06	2.05204e+06	2.05204e+06	2.05204e+06	2.03519e+06	2.03519e+06	2.03519e+06	2.03519e+06	1.99822e+06	1.99822e+06	1.99822e+06	1.99822e+06	1.99822e+06	1.99822e+06	1.99822e+06	1.99822e+06	1.99822e+06	1.99822e+06	1.99822e+06	1.99822e+06	1.99822e+06	1.99822e+06	1.99822e+06	1.99822e+06	1.99822e+06	1.99822e+06	1.99822e+06	1.99822e+06	1.99822e+06	1.99822e+06	1.99822e+06	1.99822e+06	1.99822e+06	1.99822e+06	1.99822e+06	1.97416e+06	1.97416e+06	1.97416e+06	1.87371e+06	1.84394e+06	1.84394e+06	1.84394e+06	1.84394e+06	1.84394e+06	1.84394e+06	1.84394e+06	1.84394e+06	1.84394e+06	1.84394e+06	1.84394e+06
3.62497e+06	2.04144e+06	2.04144e+06	2.04144e+06	2.04144e+06	2.04144e+06	2.04144e+06	2.04144e+06	2.04144e+06	2.04144e+06	2.04144e+06	2.04144e+06	2.04144e+06	2.04144e+06	2.04144e+06	2.04144e+06	2.04144e+06	2.04144e+06	2.04144e+06	2.04144e+06	2.04144e+06	2.04144e+06	2.04144e+06	2.04144e+06	2.04144e+06	2.04144e+06	2.04144e+06	2.04144e+06	2.04144e+06	2.04144e+06	2.04144e+06	2.04144e+06	2.04144e+06	2.04144e+06	2.04144e+06	2.04144e+06	2.04144e+06	2.04144e+06	2.01734e+06	2.01734e+06	2.01734e+06	2.00402e+06	2.00402e+06	2.00402e+06	2.00402e+06	2.00402e+06	2.00402e+06	2.00402e+06	2.00402e+06	2.00402e+06
3.55562e+06	2.05459e+06	2.05459e+06	2.05459e+06	2.05459e+06	2.05459e+06	2.05459e+06	2.05459e+06	2.05459e+06	2.05459e+06	2.05459e+06	2.05459e+06	2.05459e+06	2.05459e+06	2.05459e+06	2.05459e+06	2.05459e+06	2.05459e+06	2.05459e+06	2.05459e+06	2.05459e+06	2.05459e+06	2.05459e+06	2.05459e+06	2.05459e+06	2.05459e+06	2.05459e+06	2.05459e+06	2.05459e+06	2.05459e+06	2.05459e+06	2.05459e+06	2.05459e+06	2.05459e+06	2.05459e+06	2.03397e+06	2.03397e+06	2.03397e+06	1.78183e+06	1.78183e+06	1.78183e+06	1.78183e+06	1.78183e+06	1.78183e+06	1.78183e+06	1.78183e+06	1.78183e+06	1.78183e+06	1.78183e+06	1.78183e+06
3.6761e+06	2.02928e+06	2.02928e+06	2.02928e+06	2.02928e+06	2.02928e+06	2.02928e+06	2.02928e+06	2.02928e+06	2.02928e+06	2.02928e+06	2.02928e+06	2.02928e+06	2.02928e+06	2.02928e+06	2.02928e+06	2.02928e+06	2.02928e+06	2.02928e+06	2.02928e+06	2.02928e+06	2.02928e+06	2.02928e+06	2.02928e+06	2.02928e+06	2.02928e+06	2.02928e+06	2.02928e+06	2.02928e+06	1.98659e+06	1.98659e+06	1.98659e+06	1.9772e+06	1.91611e+06	1.91611e+06	1.91611e+06	1.88775e+06	1.88775e+06	1.88775e+06	1.88775e+06	1.88775e+06	1.88775e+06	1.88775e+06	1.88775e+06	1.88775e+06	1.88775e+06	1.88775e+06	1.88775e+06	1.88775e+06	1.88775e+06
3.70251e+06	2.06689e+06	2.06689e+06	2.06689e+06	2.06689e+06	2.06689e+06	2.06689e+06	2.06689e+06	2.06689e+06	2.06689e+06	2.06689e+06	2.06689e+06	2.06689e+06	2.06689e+06	2.06689e+06	2.06689e+06	2.06689e+06	2.06689e+06	2.06689e+06	2.06689e+06	2.06689e+06	2.06689e+06	2.06689e+06	2.06689e+06	2.06689e+06	2.06689e+06	2.06689e+06	2.06689e+06	2.06689e+06	2.06689e+06	2.06689e+06	2.06689e+06	2.06689e+06	2.06689e+06	2.06689e+06	2.06689e+06	2.06689e+06	2.06689e+06	2.06689e+06	2.06689e+06	2.04131e+06	2.04131e+06	2.04131e+06	2.04131e+06	2.04131e+06	2.04131e+06	2.04131e+06	2.03385e+06	2.03385e+06	2.03385e+06
3.69009e+06	2.10147e+06	2.10147e+06	2.10147e+06	2.09172e+06	2.09172e+06	2.09172e+06	2.09172e+06	1.93516e+06	1.88991e+06	1.88991e+06	1.88991e+06	1.88991e+06	1.88991e+06	1.88991e+06	1.88991e+06	1.88991e+06	1.88991e+06	1.88991e+06	1.88991e+06	1.88991e+06	1.88991e+06	1.88991e+06	1.88991e+06	1.87799e+06	1.87799e+06	1.87799e+06	1.87799e+06	1.87799e+06	1.87799e+06	1.87799e+06	1.87799e+06	1.87799e+06	1.87799e+06	1.87799e+06	1.87799e+06	1.87799e+06	1.87799e+06	1.87799e+06	1.87799e+06	1.87687e+06	1.87687e+06	1.87687e+06	1.87687e+06	1.87687e+06	1.87687e+06	1.87687e+06	1.87687e+06	1.87687e+06	1.87687e+06
3.66566e+06	1.99909e+06	1.99909e+06	1.99909e+06	1.99385e+06	1.97421e+06	1.97421e+06	1.97421e+06	1.97421e+06	1.97421e+06	1.97421e+06	1.97421e+06	1.97421e+06	1.97421e+06	1.97421e+06	1.97421e+06	1.97421e+06	1.97421e+06	1.97421e+06	1.97421e+06	1.97421e+06	1.97421e+06	1.97421e+06	1.97421e+06	1.97421e+06	1.97421e+06	1.97421e+06	1.97421e+06	1.97421e+06	1.97421e+06	1.97421e+06	1.97421e+06	1.97421e+06	1.97421e+06	1.97421e+06	1.97421e+06	1.97421e+06	1.97421e+06	1.97421e+06	1.97421e+06	1.97421e+06	1.97421e+06	1.97421e+06	1.97421e+06	1.97421e+06	1.97421e+06	1.97421e+06	1.97421e+06	1.97421e+06	1.97421e+06
3.73832e+06	2.1056e+06	2.1056e+06	2.1056e+06	1.93432e+06	1.93432e+06	1.93432e+06	1.93432e+06	1.93432e+06	1.93432e+06	1.93432e+06	1.93432e+06	1.93432e+06	1.93432e+06	1.93432e+06	1.93432e+06	1.93432e+06	1.93432e+06	1.93432e+06	1.93432e+06	1.93432e+06	1.93432e+06	1.93432e+06	1.93432e+06	1.93432e+06	1.93432e+06	1.93432e+06	1.93432e+06	1.93432e+06	1.93432e+06	1.93432e+06	1.93432e+06	1.93432e+06	1.93432e+06	1.93432e+06	1.93432e+06	1.93432e+06	1.93432e+06	1.93432e+06	1.93432e+06	1.93432e+06	1.93432e+06	1.93432e+06	1.93432e+06	1.93432e+06	1.93432e+06	1.93432e+06	1.93432e+06	1.93432e+06	1.93432e+06
3.56123e+06	1.96686e+06	1.96686e+06	1.96686e+06	1.96686e+06	1.96686e+06	1.96686e+06	1.96686e+06	1.96686e+06	1.96686e+06	1.96686e+06	1.96686e+06	1.96686e+06	1.96686e+06	1.96686e+06	1.96686e+06	1.96686e+06	1.96686e+06	1.96686e+06	1.96686e+06	1.96686e+06	1.96686e+06	1.96686e+06	1.96686e+06	1.96686e+06	1.96686e+06	1.96686e+06	1.96686e+06	1.96686e+06	1.96686e+06	1.96686e+06	1.96686e+06	1.96686e+06	1.96686e+06	1.96686e+06	1.96686e+06	1.96686e+06	1.96686e+06	1.96686e+06	1.96686e+06	1.96686e+06	1.96686e+06	1.96686e+06	1.95424e+06	1.95424e+06	1.95424e+06	1.94483e+06	1.94483e+06	1.94483e+06	1.8409e+06
3.65129e+06	2.05707e+06	2.05707e+06	2.05707e+06	2.0299e+06	2.02409e+06	2.01339e+06	2.01339e+06	1.99626e+06	1.98869e+06	1.98869e+06	1.98869e+06	1.98675e+06	1.98373e+06	1.98373e+06	1.98266e+06	1.98094e+06	1.97937e+06	1.97899e+06	1.97865e+06	1.97865e+06	1.97711e+06	1.97211e+06	1.97082e+06	1.97043e+06	1.96995e+06	1.96918e+06	1.96525e+06	1.96479e+06	1.96284e+06	1.9586e+06	1.95234e+06	1.9502e+06	1.94817e+06	1.94675e+06	1.94509e+06	1.94414e+06	1.94269e+06	1.92458e+06	1.9223e+06	1.91807e+06	1.91098e+06	1.90949e+06	1.90346e+06	1.8995e+06	1.89847e+06	1.89651e+06	1.89626e+06	1.89289e+06	1.88929e+06
[truncated: 250 more columns]
