# Supplementary material for: A new imperialist competitive algorithm with spiral rising mechanism for solving path optimization problems
Source: PeerJ Comput Sci. 2022 Sep 7;8:e1075. doi: 10.7717/peerj-cs.1075 (PMC9575848; doi:10.7717/peerj-cs.1075)
Supplement: Supplemental Information 11 [file peerj-cs-08-1075-s011.zip › high dimensional optimization problems/500/F12/SRICA.xlsx]

## Sheet: Sheet1
315.331	0.545387	0.116992	0.00337144	1.87227e-05	1.67214e-06	9.11759e-08	7.99034e-09	9.61527e-10	2.67056e-12	4.54303e-14	3.18511e-15	2.48386e-17	8.4837e-19	9.10151e-20	1.19868e-22	1.14943e-23	6.14794e-26	3.07571e-26	3.91029e-27	6.72754e-29	4.97576e-33	5.27925e-35	5.1946e-36	8.02555e-38	2.62595e-39	1.45038e-40	1.40215e-41	1.56845e-43	1.60511e-44	7.20437e-46	7.68103e-48	2.11594e-48	1.87972e-49	1.14448e-50	9.73813e-52	6.97889e-53	6.11028e-55	2.40666e-57	9.84758e-59	1.50588e-59	1.62631e-60	9.39732e-62	4.16552e-63	1.07925e-64	7.52714e-66	4.66393e-67	6.1544e-68	7.46016e-70	4.7923e-71
1.48303	0.00102154	9.2618e-05	1.54726e-06	2.72776e-07	1.70843e-07	9.79896e-09	2.54539e-10	4.97204e-11	5.71224e-12	2.22379e-13	8.24328e-15	1.45636e-16	1.29734e-18	6.57123e-20	1.61426e-21	8.02095e-23	4.93689e-24	1.08521e-26	8.78989e-28	9.3488e-29	1.65153e-29	1.35563e-30	4.76005e-31	3.06106e-32	7.90912e-33	2.46778e-34	1.82792e-35	2.0101e-36	5.36412e-37	1.18188e-38	1.99183e-39	2.29082e-42	3.1764e-43	3.38583e-46	2.06309e-47	3.70302e-49	1.39564e-50	3.14149e-52	4.32764e-53	2.21797e-54	1.70837e-56	5.91123e-58	5.42968e-59	4.01017e-60	1.51541e-60	8.20484e-64	1.78461e-65	9.30375e-67	1.36836e-67
9.06775	0.242559	0.0774537	0.0061691	0.000431768	4.14636e-05	2.04147e-06	7.45867e-09	6.81807e-10	2.74203e-11	1.20683e-12	6.80459e-14	2.95861e-15	3.67901e-16	9.10446e-17	1.52732e-18	1.10013e-19	4.25753e-21	3.31299e-22	2.56625e-25	8.25131e-26	1.75447e-28	3.56677e-30	3.84264e-31	1.60596e-33	2.36271e-34	2.53865e-35	8.67355e-37	1.45486e-37	8.68615e-40	5.14337e-41	7.42421e-42	9.10538e-43	1.63626e-43	1.10138e-45	2.48428e-47	1.00363e-48	7.4319e-50	1.68538e-51	4.91618e-52	2.69939e-54	8.45872e-55	2.14839e-56	8.61337e-60	1.6671e-60	3.55489e-61	3.20922e-62	1.09396e-64	7.71143e-66	1.22923e-66
321.646	0.994846	0.0413759	7.86751e-05	9.24177e-07	2.30793e-08	4.16066e-10	1.56897e-11	1.14294e-12	2.17082e-13	7.80045e-15	1.5363e-16	2.45436e-17	1.5532e-18	1.79374e-21	4.50357e-22	7.95037e-24	5.82869e-27	2.14127e-27	2.72013e-28	1.45445e-29	1.33618e-30	1.36721e-31	4.42342e-32	1.41761e-33	1.2727e-34	4.5385e-36	9.15961e-39	1.98572e-40	1.0884e-42	1.22622e-43	4.24586e-45	7.64638e-47	3.96553e-48	1.85282e-49	5.48243e-52	1.13069e-52	1.80414e-53	8.27194e-56	5.17254e-57	8.85626e-59	2.6692e-59	2.33587e-61	6.83418e-62	1.53103e-63	5.22288e-64	1.8725e-65	2.75343e-67	4.4797e-68	3.21724e-70
181.215	59.3048	1.56148	0.00986009	4.19641e-05	7.87037e-06	3.33775e-07	6.80628e-09	2.93287e-10	4.85962e-12	3.72e-13	6.26881e-14	8.45766e-15	1.73088e-15	1.72393e-16	5.19637e-19	4.07538e-20	1.14516e-21	6.801e-23	8.47922e-24	6.66781e-25	4.65226e-26	6.52848e-28	1.433e-29	5.28188e-32	4.86123e-34	5.58602e-36	1.3167e-37	3.84537e-39	4.16162e-40	5.34877e-41	3.42147e-42	2.29463e-45	1.33196e-47	2.26052e-48	1.78174e-49	1.98314e-52	8.68257e-54	9.66716e-56	1.0686e-56	2.34626e-58	1.12079e-60	1.35629e-61	7.37094e-63	4.12936e-66	6.9208e-67	6.07047e-68	1.98547e-68	3.9115e-69	9.80371e-71
149.477	0.000789019	1.77241e-05	6.36802e-07	1.31427e-07	3.33066e-09	2.46251e-11	7.95124e-13	1.77348e-14	7.12229e-16	1.23428e-17	5.96879e-19	2.43039e-20	3.9968e-21	1.69583e-21	7.0291e-23	3.94054e-25	6.17053e-27	1.80038e-28	2.19241e-30	1.2349e-31	5.79379e-33	1.46716e-34	5.09563e-36	1.95739e-38	2.60095e-40	1.55502e-41	1.18549e-42	1.64756e-43	2.82605e-45	6.47939e-47	2.70304e-48	3.45072e-49	3.75737e-50	3.02272e-51	7.22479e-54	2.1238e-55	1.32199e-56	8.55794e-59	3.40996e-60	6.38009e-61	5.91005e-62	1.42671e-63	2.39885e-64	7.28621e-65	1.29358e-66	1.00414e-67	1.04131e-68	7.98453e-71	5.06471e-73
27.5072	0.233623	0.000124568	6.30626e-07	1.83478e-07	7.04627e-09	1.62684e-10	5.95998e-12	9.4693e-13	7.53327e-14	2.90663e-15	5.67896e-17	1.01314e-18	6.47439e-21	1.43009e-21	4.63598e-23	7.532e-24	7.72991e-25	9.38321e-26	7.56253e-27	2.57415e-28	5.85762e-30	1.20775e-30	1.0147e-31	3.62494e-33	4.91288e-34	3.58014e-37	2.51071e-39	1.79155e-41	7.62954e-44	3.95842e-47	1.26356e-49	6.59581e-52	3.34682e-53	4.38938e-54	7.751e-56	1.44322e-57	1.30086e-60	1.60399e-61	6.91926e-62	4.49249e-63	5.59342e-64	1.43354e-65	1.38483e-66	1.60286e-67	1.69683e-69	1.18678e-70	4.00225e-72	2.05836e-73	1.96921e-74
1.91532	0.0136538	0.00515386	0.00444538	0.000177713	3.78043e-06	5.21426e-07	1.25816e-08	3.88112e-10	5.03061e-11	3.2037e-13	4.44186e-14	1.56027e-15	2.29722e-16	4.88864e-17	6.37684e-20	3.82861e-21	1.12905e-22	4.59995e-25	1.80844e-26	5.98585e-29	2.46765e-30	2.36473e-32	2.70264e-33	1.29659e-34	1.29554e-34	8.52692e-35	7.78339e-36	1.27178e-36	1.95667e-37	4.28997e-38	2.27515e-40	5.7309e-42	2.38855e-44	5.5143e-47	1.03728e-48	4.83222e-49	1.65817e-49	1.48652e-51	2.29985e-52	4.52049e-53	5.19195e-57	4.50401e-57	2.41764e-59	6.32053e-61	3.48441e-62	2.35153e-63	2.1775e-65	8.43739e-67	4.28473e-69
98.2533	1.06777	0.686226	0.0545842	0.00159566	0.000234253	1.11105e-05	1.49697e-07	8.83521e-09	6.07422e-10	1.23995e-11	1.94639e-12	2.27647e-14	7.83221e-16	1.10727e-16	1.41839e-17	3.21913e-18	1.18054e-19	1.20698e-20	1.75551e-21	4.56766e-24	1.28318e-26	4.73366e-29	8.16837e-30	2.17695e-30	2.50849e-31	1.06169e-32	2.26011e-35	5.23385e-36	1.40601e-37	1.18424e-38	4.49957e-41	1.03413e-42	8.47241e-45	5.21308e-46	3.06494e-47	7.32945e-49	1.05892e-50	4.07662e-53	1.05778e-54	1.20904e-56	1.04729e-57	4.7198e-59	2.90832e-60	1.46822e-61	1.5715e-63	4.58787e-64	1.77982e-65	1.10523e-66	6.82359e-68
132.789	2.69869	0.429905	0.0035139	1.90866e-05	5.04131e-08	1.07155e-08	2.34984e-10	6.46006e-12	1.74366e-13	1.05106e-14	1.10187e-15	5.72574e-18	1.64736e-18	6.82565e-20	3.33397e-21	7.96767e-23	1.35591e-24	1.4002e-25	3.68501e-27	2.21804e-28	3.51916e-30	1.6248e-32	5.10177e-35	4.43467e-36	4.43676e-37	5.01468e-38	1.28188e-38	2.42683e-41	3.62815e-43	2.4655e-44	2.82669e-45	3.90832e-47	6.01004e-49	4.1711e-52	8.15651e-54	9.09894e-56	2.58758e-57	1.3943e-58	1.70087e-60	3.245e-61	3.12745e-62	1.10442e-62	2.14246e-64	1.22442e-66	7.39437e-69	6.02912e-70	4.62092e-71	7.40178e-72	1.51669e-72
2.07931	0.0281141	0.00293034	0.000132248	5.57054e-06	4.3683e-07	4.28771e-08	1.25611e-10	5.71782e-13	2.2526e-15	2.56213e-16	2.90624e-18	8.22821e-19	1.09264e-19	4.58967e-21	1.29658e-23	8.30991e-26	2.78466e-27	4.4678e-28	1.81362e-29	1.72364e-30	5.98302e-31	1.96703e-31	3.444e-33	1.20658e-35	6.39922e-37	1.14337e-37	1.39998e-38	1.01672e-39	1.51319e-41	1.24266e-42	5.66429e-43	2.41311e-43	8.29518e-46	2.69457e-46	3.88991e-47	7.03796e-48	2.02365e-48	1.49036e-50	1.43965e-51	3.14028e-53	6.85808e-55	9.90556e-59	2.0612e-62	2.15952e-63	1.92157e-64	1.02899e-65	2.10261e-68	8.84419e-72	1.18711e-72
503.626	7.92216	0.259547	0.000769342	2.58065e-05	1.24757e-05	1.9591e-06	3.25112e-08	9.87333e-09	6.56029e-10	2.29343e-11	8.26063e-12	4.45967e-14	3.08439e-17	2.84344e-18	2.29501e-19	1.9127e-21	1.15571e-22	1.27305e-24	2.73355e-25	4.50917e-26	2.26192e-27	1.83986e-28	5.90157e-30	5.72342e-31	4.01722e-33	5.72319e-34	6.12243e-35	2.70878e-36	6.4023e-37	1.8413e-38	1.35631e-39	1.14278e-40	1.08529e-42	1.61669e-44	3.74407e-45	3.24294e-48	5.00102e-50	4.05732e-52	3.15825e-53	3.78616e-54	2.47739e-55	5.79237e-57	1.70374e-58	1.20042e-60	2.09772e-62	2.28853e-65	4.98831e-67	1.41405e-67	1.10577e-68
237.193	15.8804	0.677565	0.00911984	1.61686e-05	4.31624e-07	5.09403e-08	1.34325e-10	4.8492e-15	9.14477e-18	2.58545e-20	3.59931e-21	1.82204e-22	1.22153e-23	6.92739e-24	9.63329e-27	1.07351e-28	1.20647e-29	6.87362e-31	2.61241e-32	5.78202e-33	3.81318e-33	1.41254e-33	3.21171e-34	2.61607e-37	3.33573e-38	3.22308e-40	1.71599e-41	2.84489e-42	2.02347e-44	3.13588e-45	9.06753e-47	3.84045e-48	4.53767e-49	3.0099e-51	1.04565e-51	4.14069e-52	3.04552e-55	2.54205e-56	1.04295e-57	7.26814e-60	3.46591e-61	2.20958e-63	5.793e-64	1.49666e-66	1.80712e-68	2.03572e-69	9.42126e-71	3.20283e-72	2.56713e-75
720.527	0.250959	0.0106448	0.00214817	2.9281e-05	4.57137e-07	5.76046e-11	2.51795e-12	1.29222e-12	3.19341e-13	8.66826e-14	1.34336e-16	5.23017e-17	1.33442e-17	3.18344e-18	8.27079e-20	3.88101e-21	1.47208e-21	1.85652e-22	1.41095e-24	1.89313e-26	1.56779e-28	2.7975e-30	5.12427e-32	2.12613e-34	2.29403e-36	1.85378e-37	6.97436e-40	2.7094e-40	9.93514e-41	1.53342e-42	1.13638e-44	6.89495e-48	2.2368e-48	9.84728e-49	2.11469e-50	2.01801e-53	1.68053e-53	2.61613e-54	7.73161e-56	3.47856e-58	2.02954e-59	6.12622e-61	4.83536e-63	3.38389e-64	5.41235e-66	1.0846e-68	9.77153e-71	9.49871e-74	3.04527e-76
81.8755	0.0129375	0.000415039	3.89112e-06	3.1297e-07	2.35533e-08	5.57181e-10	9.12641e-11	6.56936e-12	5.9004e-13	2.48641e-13	7.43538e-15	9.61273e-18	2.16796e-18	1.18632e-18	1.36328e-19	4.90803e-21	1.59047e-21	4.84111e-23	2.38676e-23	1.55102e-23	3.42218e-24	2.76968e-27	1.67241e-28	1.97526e-29	3.87013e-31	5.40545e-32	7.2252e-33	1.14313e-33	4.08601e-35	3.01453e-37	6.61442e-39	3.7216e-40	1.15401e-42	1.19336e-43	1.11398e-44	1.2165e-46	3.25594e-47	1.02322e-48	2.7862e-50	1.17614e-51	1.9886e-54	2.49791e-56	5.93955e-58	1.00793e-58	3.75638e-61	5.31267e-62	2.4501e-64	1.92471e-65	2.59523e-67
174.513	18.2198	1.35339	0.0136509	0.000841211	1.59354e-05	3.28509e-06	5.4622e-07	1.42687e-08	3.16206e-10	2.83153e-13	3.70514e-16	6.67833e-18	6.22455e-20	9.54466e-22	1.63033e-24	3.11382e-26	1.53437e-28	5.70641e-30	2.15597e-31	1.9529e-33	8.77043e-35	1.28274e-35	9.04874e-37	9.61225e-39	8.79227e-40	1.50748e-40	6.65107e-44	9.44498e-46	1.59179e-46	5.78606e-47	8.38102e-48	7.98914e-49	1.12567e-50	2.61498e-52	1.32968e-54	1.56317e-56	2.0407e-57	1.09113e-59	1.97747e-60	7.34217e-62	3.00106e-62	2.99759e-65	2.54572e-66	6.84888e-67	4.1846e-68	3.39999e-69	1.6419e-71	2.39477e-73	9.08066e-75
125.041	26.7198	0.154751	0.000151348	1.68849e-05	3.26194e-07	1.95407e-08	5.02925e-10	6.76472e-15	2.11453e-16	8.5604e-18	5.05726e-19	7.03623e-22	3.09813e-24	1.74042e-25	6.49392e-28	2.74785e-28	1.29075e-28	1.9932e-29	5.28185e-31	1.18659e-32	4.26371e-34	3.81756e-36	2.76742e-37	2.63567e-38	1.28853e-39	2.14409e-40	3.13364e-42	1.5641e-42	5.81984e-44	9.12591e-47	1.44786e-47	4.64352e-48	3.27656e-51	4.72717e-53	2.02478e-54	5.05583e-55	1.97899e-55	8.23393e-58	2.13189e-58	3.41228e-61	1.96659e-62	5.77333e-65	3.12229e-66	7.94445e-69	1.04599e-69	4.57426e-72	3.30049e-74	1.24491e-75	1.03321e-77
245.558	9.88816	0.714303	0.00143231	6.84463e-06	1.33564e-06	1.07721e-08	2.00926e-09	2.47273e-10	1.40625e-12	1.65967e-13	5.06598e-14	1.01821e-16	3.3463e-18	2.6624e-19	9.85977e-21	5.27397e-23	1.13758e-24	3.52664e-26	5.41804e-28	3.45895e-28	7.27712e-29	1.26219e-30	6.40201e-32	2.07179e-32	3.02042e-33	2.34337e-34	2.87866e-35	1.55012e-36	1.8742e-38	1.22121e-39	3.56575e-41	2.42175e-42	1.27255e-43	8.27309e-45	1.10752e-45	6.62255e-47	1.40923e-48	2.0901e-51	6.07521e-52	9.45326e-53	4.94128e-54	5.56766e-56	3.81389e-57	6.13558e-59	1.69758e-60	8.35256e-64	4.72539e-65	1.45982e-68	1.95443e-69
53.8155	0.0641955	0.0352609	0.00137418	9.9844e-05	8.34876e-07	1.59854e-07	8.50512e-09	1.27829e-10	1.36095e-12	3.18613e-14	2.34129e-16	2.51167e-18	1.57949e-20	1.76687e-21	1.02431e-22	2.33272e-24	6.64122e-25	3.6259e-27	4.41142e-29	9.17815e-30	9.02195e-31	3.90599e-31	1.51908e-32	6.56386e-34	4.75857e-36	9.53965e-39	1.93192e-40	8.76131e-42	2.99861e-42	2.77335e-47	3.80322e-48	3.2711e-49	8.58779e-52	7.32243e-53	4.60347e-54	7.48312e-55	6.19897e-57	1.27498e-58	2.53326e-59	5.56884e-62	8.20594e-64	4.26777e-65	1.16584e-67	5.39311e-69	8.47493e-70	2.08748e-71	1.32446e-72	1.60496e-73	1.57027e-75
124.469	0.511454	0.0302368	0.0112172	0.00286765	0.000265751	8.13907e-06	3.01242e-08	2.29669e-09	2.63539e-10	4.86419e-12	2.37734e-14	3.00878e-15	2.92668e-16	4.43097e-17	5.93283e-20	1.52529e-21	5.03672e-23	9.35632e-25	4.07461e-25	3.00136e-26	1.3562e-27	1.57243e-28	1.63182e-32	3.00211e-34	6.15678e-36	2.34123e-38	1.8004e-39	5.82496e-41	1.66715e-41	2.35432e-42	1.60519e-42	1.65447e-43	2.53341e-45	4.44239e-46	4.1675e-49	1.8152e-51	3.31708e-52	4.98017e-53	2.82676e-54	8.24962e-55	1.02297e-56	5.7151e-58	8.19536e-59	1.14334e-61	6.17677e-63	3.40386e-65	1.88979e-66	9.17693e-68	8.4045e-70
1273.14	0.341333	0.00139262	6.70508e-05	2.28421e-07	7.81283e-09	2.11872e-10	3.70988e-11	4.07525e-12	6.18851e-13	1.80703e-13	3.97597e-15	7.92104e-17	1.15126e-18	9.38479e-21	6.08959e-23	1.68426e-24	3.05654e-25	2.00384e-27	1.89044e-29	4.63051e-33	2.70252e-34	3.91216e-36	1.15432e-36	1.3383e-38	3.45274e-39	1.83641e-40	1.14102e-43	2.15925e-44	1.59042e-45	1.69096e-46	1.09584e-47	9.34391e-50	6.18678e-51	8.61824e-52	8.81618e-55	2.36438e-55	6.85274e-57	1.23333e-57	9.44992e-60	3.27086e-61	1.90519e-62	1.59086e-64	1.34632e-67	2.92646e-69	4.45211e-71	2.16433e-73	6.52199e-76	2.41443e-77	8.09696e-79
39.3507	6.70478	0.0288116	0.00157195	0.00012264	2.37446e-05	1.39948e-08	1.28809e-09	9.13874e-13	1.2001e-13	5.62467e-16	3.21353e-16	2.64367e-17	8.09951e-18	1.3944e-18	9.82812e-20	5.26321e-21	2.50277e-22	1.64129e-23	4.76929e-25	2.52469e-27	6.36197e-28	1.5455e-29	4.88918e-30	2.59213e-31	2.42008e-33	6.97158e-35	8.18258e-37	4.01941e-38	5.09008e-40	3.56971e-41	4.3019e-43	5.13707e-45	1.18039e-46	1.38734e-47	1.6837e-50	8.9045e-52	5.28607e-53	9.90444e-55	7.77169e-57	2.78157e-58	1.53307e-58	3.02919e-59	2.5593e-60	5.2653e-61	3.55618e-62	9.98294e-64	7.5283e-66	2.84962e-67	1.08094e-68
817.399	40.0985	8.78016	0.40025	0.00670905	2.65844e-05	1.66761e-07	3.73427e-08	4.77891e-09	4.69679e-11	1.64981e-11	5.67332e-12	1.13206e-13	5.47256e-15	8.12768e-16	1.38627e-16	5.91653e-17	2.26905e-19	7.3545e-21	1.55357e-23	2.3754e-24	2.17266e-26	1.74915e-27	1.86346e-29	1.312e-30	4.33456e-32	3.85056e-34	2.81275e-35	1.4273e-36	2.5654e-37	1.0161e-39	3.65611e-41	2.18467e-43	2.89701e-44	7.94869e-45	1.517e-46	5.64309e-48	2.59271e-50	3.21096e-52	1.43481e-54	2.16516e-57	6.32035e-58	3.01791e-59	6.66274e-60	1.30934e-61	1.00204e-63	3.28337e-65	5.0837e-66	5.20621e-68	3.54391e-69
148.291	2.28655	0.319208	0.00311677	2.15018e-06	2.65325e-07	5.385e-09	3.07818e-10	8.66372e-11	3.04886e-13	2.26602e-14	1.32188e-15	2.11307e-16	1.46105e-17	7.55944e-20	1.02171e-21	6.40515e-24	6.86739e-25	2.75799e-25	1.91907e-27	4.2111e-30	2.05559e-31	3.70444e-32	1.26605e-33	7.44994e-35	1.98044e-36	3.26823e-38	4.18232e-39	2.67067e-41	6.61874e-43	5.35523e-44	6.30292e-46	1.0605e-47	4.78863e-48	4.68849e-49	1.88481e-50	1.47358e-51	5.13577e-52	1.20357e-52	9.07601e-55	8.32598e-56	4.94899e-57	6.09765e-60	4.07874e-61	3.81744e-63	1.34161e-64	1.49625e-65	3.35335e-66	4.97544e-67	1.74145e-68
148.848	54.2686	0.115791	0.00703924	0.00026661	5.95707e-06	9.88452e-07	1.8006e-08	2.92919e-09	1.15905e-10	5.88217e-12	4.05906e-13	5.8471e-15	3.02881e-17	1.05198e-18	7.45256e-20	4.60931e-21	7.37062e-24	2.42992e-24	1.2031e-25	8.85057e-29	1.867e-30	2.30321e-31	5.34386e-33	2.04838e-34	3.03503e-36	1.25145e-38	4.14279e-40	9.40104e-44	4.03602e-45	3.50285e-47	2.23262e-48	7.12925e-50	4.65909e-51	1.50983e-51	2.54574e-52	8.95102e-54	2.15345e-56	4.77048e-58	3.35773e-60	1.57083e-61	6.00079e-62	6.22449e-63	8.58062e-64	5.93709e-65	2.75793e-66	1.53641e-68	1.58229e-71	7.16289e-73	7.28969e-74
40.0918	1.33843	0.0132676	0.00133717	1.19502e-05	2.62888e-08	1.31619e-09	3.5522e-10	2.78332e-11	5.2326e-14	2.22997e-15	7.72364e-16	7.58027e-18	4.27401e-20	4.20194e-22	7.10934e-23	3.29664e-25	4.59335e-26	3.96927e-27	9.56158e-29	5.0146e-30	5.84108e-31	1.60741e-31	4.85514e-34	1.23312e-35	1.26179e-36	3.19229e-37	3.86892e-39	7.91701e-42	1.0013e-42	2.19378e-44	2.11409e-46	9.47176e-48	1.11211e-49	2.19164e-50	2.38469e-51	3.76769e-53	3.73202e-56	9.63691e-58	1.31483e-58	4.18701e-60	9.4728e-61	4.40109e-63	1.20362e-64	3.94972e-67	6.57539e-68	1.19499e-69	3.26381e-70	9.77857e-71	1.45937e-71
1388.45	12.62	0.372895	0.000759874	1.13503e-05	5.64501e-07	3.57246e-08	5.24559e-09	6.16534e-12	4.39125e-13	3.12496e-14	1.07733e-15	9.60171e-18	2.69718e-19	6.83428e-21	5.34677e-22	6.67109e-24	7.85435e-26	7.88974e-27	3.78491e-28	8.34385e-31	6.31711e-32	3.21035e-33	5.01823e-35	1.32161e-37	2.37137e-38	1.88839e-39	1.80676e-41	3.00189e-42	6.19033e-45	4.40912e-47	7.59332e-48	1.18771e-48	1.46702e-50	5.37526e-51	6.97852e-52	1.72718e-53	7.44081e-54	1.84064e-55	7.32908e-57	2.52328e-57	8.08527e-58	4.73739e-59	2.73604e-60	3.4763e-61	5.02577e-63	2.44119e-64	3.38058e-65	1.1069e-66	1.65729e-68
45.8434	0.0436226	0.00921115	0.00107984	5.85378e-05	7.05393e-06	1.21288e-07	4.68277e-09	1.92983e-10	1.56442e-11	1.88852e-12	3.45172e-13	4.10059e-14	5.63707e-17	8.57667e-19	3.11534e-20	2.97198e-22	9.28279e-23	2.50869e-24	2.28614e-25	8.03718e-28	5.01926e-29	2.27122e-29	3.28653e-31	6.32797e-32	1.31308e-32	5.96233e-34	2.59762e-35	6.38095e-38	1.84126e-39	3.13593e-40	5.2321e-41	2.81034e-42	3.45126e-43	7.90447e-45	5.99826e-46	1.70584e-46	5.92471e-48	5.59745e-50	2.56845e-51	4.19392e-52	1.39058e-53	7.03615e-55	1.34904e-56	4.87391e-58	7.0569e-60	3.39259e-61	5.92223e-63	7.306e-67	1.67245e-67
468.034	43.9576	0.00239884	6.35687e-06	6.94145e-07	1.27852e-07	1.20875e-09	2.069e-11	5.50374e-13	5.5213e-15	1.27453e-18	2.12339e-20	9.43857e-21	9.61792e-22	3.85677e-22	2.28484e-22	1.4166e-23	1.67621e-24	2.94215e-26	3.06745e-27	1.77787e-29	3.3318e-30	6.16041e-32	3.93478e-33	3.48116e-35	4.07977e-36	3.40253e-38	1.83556e-40	1.32043e-40	1.5177e-41	2.64791e-42	5.86712e-44	3.59277e-45	3.45831e-46	1.03267e-47	6.36027e-49	5.30236e-50	9.87141e-55	2.9134e-56	4.25831e-57	2.68505e-58	2.18167e-59	1.07496e-60	4.14208e-62	7.24827e-63	6.78055e-64	3.66843e-66	6.67859e-68	1.54705e-69	1.26019e-70
65.2939	4.04076	0.0299572	0.00650649	9.12318e-05	5.04226e-06	1.79908e-07	2.23379e-09	5.50547e-11	2.16784e-12	7.18828e-14	3.2945e-15	1.18308e-15	6.17753e-17	1.0097e-19	3.32564e-20	6.96025e-21	1.44052e-21	9.16514e-22	9.18761e-23	6.59318e-24	3.59099e-25	3.22641e-26	3.54864e-28	4.91992e-30	2.63638e-32	1.00784e-32	7.20741e-34	4.62914e-35	5.02088e-36	6.00256e-37	4.70778e-37	7.15847e-38	7.31605e-40	1.84691e-42	1.19696e-44	1.0317e-45	2.04805e-47	1.16735e-48	6.63563e-50	4.0158e-52	2.45982e-54	1.28089e-56	5.28494e-58	7.43825e-61	1.96203e-62	2.21796e-63	4.64421e-65	6.57257e-67	3.18301e-70
264.737	10.3434	0.527699	0.0181253	0.000449015	2.18892e-05	9.7672e-07	2.91597e-08	1.53743e-09	7.06846e-11	2.25936e-12	5.63756e-13	8.17662e-15	3.03494e-16	4.30447e-17	5.18946e-18	2.08562e-18	1.18502e-20	6.9996e-22	6.32829e-23	9.96478e-25	1.28903e-25	1.26247e-27	1.91842e-29	9.72293e-31	2.46521e-32	2.56587e-33	2.71353e-34	4.01294e-35	1.5891e-36	3.29794e-38	1.60384e-38	2.4029e-39	2.44954e-41	6.69764e-44	9.60994e-46	4.69578e-47	2.0913e-48	7.55988e-50	3.32122e-51	7.25961e-53	8.37168e-55	2.76762e-56	6.26052e-58	2.19692e-59	3.70911e-61	1.44181e-62	2.16012e-64	1.11554e-66	6.42825e-68
[truncated: 250 more columns]
