# Supplementary material for: A new imperialist competitive algorithm with spiral rising mechanism for solving path optimization problems
Source: PeerJ Comput Sci. 2022 Sep 7;8:e1075. doi: 10.7717/peerj-cs.1075 (PMC9575848; doi:10.7717/peerj-cs.1075)
Supplement: Supplemental Information 11 [file peerj-cs-08-1075-s011.zip › high dimensional optimization problems/500/F12/TLBO.xlsx]

## Sheet: Sheet1
2.00128e+06	1.20406e+06	751461	473959	330774	232510	184886	132428	92792.9	67085.6	42871.7	31786.8	22649.5	14419.4	11210.5	7748.55	5870.26	3786.28	2764.39	1907.84	1238.4	901.588	638.132	461.825	350.311	262.565	173.204	127.664	84.8481	59.4998	40.1068	28.5184	21.2986	11.9684	10.0524	7.23871	5.02313	3.83382	2.6165	1.89666	1.2678	0.949377	0.756759	0.484298	0.343609	0.228266	0.178448	0.127891	0.0861422	0.0568302
1.83635e+06	1.21266e+06	733411	458348	329867	205250	173601	108816	89762.5	64246.5	42374	31485.5	24554.2	17322.3	11382.9	7840.44	6233.96	4233.12	3113.11	2182.29	1684.81	1144.38	668.941	554.937	364.751	263.91	169.042	124.371	100.569	64.7578	49.7028	33.8948	22.2915	16.8756	11.7039	8.81876	6.26661	4.13735	2.70401	2.19364	1.32797	1.00336	0.749314	0.448398	0.366419	0.22747	0.150408	0.109178	0.0811189	0.0580968
1.93181e+06	1.08182e+06	704901	434145	324411	212440	189819	129059	97968.1	65218.9	49029.1	35920.6	26582.4	17173.3	11907.2	9349.58	5993.97	4136.89	2950.77	2162.02	1441	1055.29	715.953	489.228	342.703	242.339	173.704	115.512	88.965	62.0929	42.0054	31.2667	21.6134	14.8015	11.7244	7.49931	5.86712	4.13747	2.97458	2.20161	1.60315	0.945075	0.761943	0.4891	0.359597	0.244294	0.168272	0.121779	0.0917979	0.0597863
2.00903e+06	1.16794e+06	693309	535621	378600	296652	199364	144239	97746	71048.4	47689.5	37881.3	23837.4	18974.9	13170.4	9081.83	6696.29	4807.45	3529.06	2514.54	1674.65	1249.25	900.197	646.94	420.026	307.785	214.527	156.706	114.895	85.492	59.7151	42.0728	29.6103	21.3778	15.3736	10.4781	8.39478	5.33036	3.7974	2.6194	1.88007	1.36728	0.950418	0.683309	0.4615	0.357495	0.241984	0.172588	0.117671	0.079477
2.06313e+06	1.16968e+06	840700	594526	386039	272085	199948	146340	100703	76176.2	54334.2	37092.3	26031.1	18138.3	12928.8	9320	6445.48	4147.17	3076.05	2053.32	1479.1	1027.84	720.295	457.938	386.57	266.383	187.694	119.097	86.5061	64.2443	43.8357	35.0623	22.548	14.9929	10.3934	7.97795	5.35857	4.00093	2.57045	1.96326	1.30737	0.979549	0.689712	0.47754	0.318978	0.213007	0.137112	0.0956417	0.0672981	0.050881
1.91484e+06	1.07942e+06	685064	480103	318846	257164	181403	132649	81595	70078.7	48644.6	32706.6	22163.7	17195.2	11751.9	8223.28	5163.96	3838.17	2709.95	1852.61	1353.72	923.562	710.248	479.386	301.26	235.813	169.899	123.777	86.5887	64.0324	45.2991	29.3582	19.5516	14.4053	9.34636	7.52857	5.21738	3.95511	2.79584	1.96128	1.40207	0.867232	0.650977	0.51578	0.347585	0.24489	0.170734	0.124584	0.0906808	0.060919
1.92335e+06	1.17092e+06	729383	463597	356252	238691	161601	136139	95116.5	69233.1	47357	31684.5	21179.4	15705.9	11464.2	7319.45	5578.49	3963.73	2660.63	1708.41	1475.29	990.838	747.756	450.809	356.688	229.573	181.481	123.708	80.7961	60.4868	38.5087	28.2009	20.2861	12.9505	8.96272	6.33353	4.94066	3.14297	2.24745	1.70676	1.13998	0.783544	0.561354	0.420405	0.295062	0.186802	0.142683	0.102264	0.0708302	0.0519991
1.84185e+06	988528	612539	509882	330548	259609	180919	116223	78007.3	65439.1	48124.3	33600	22634.9	16647.2	11613.9	8525.52	6083.22	3902.65	2648.93	2033.32	1428.76	885.721	631.458	471.846	326.62	250.27	138.354	110.909	81.5342	56.7247	39.3775	27.9219	19.3337	12.9559	9.05884	6.29391	4.73178	3.44391	2.48709	1.69941	1.21129	0.881294	0.530872	0.426334	0.316776	0.224193	0.159514	0.106507	0.0772594	0.045824
1.87772e+06	1.12043e+06	617552	492019	348010	226708	186049	135800	92231.1	67714.3	46471.1	30138.7	21727.8	14370.6	10387.5	7484.97	5176.02	3599.17	2735.54	1872.88	1383.36	910.099	677.381	440.387	350.615	240.195	163.38	117.11	81.1331	57.9243	39.4533	29.2112	20.3957	14.8597	10.0438	7.49695	5.66691	3.42977	2.57597	1.88009	1.16878	0.833004	0.652875	0.468134	0.340402	0.245147	0.163865	0.102445	0.0751752	0.0559075
2.01705e+06	1.18008e+06	730843	491652	368556	258625	171489	144830	99318	69225.7	47262.8	35045.6	24092.4	16804.3	12520.5	8382.15	5942.14	4264.95	2857.85	2072.75	1428.63	961.892	707.617	487.613	292.725	227.103	144.035	114.009	83.3599	60.4665	44.7164	32.9883	20.6747	14.1077	11.9245	7.35558	5.3962	3.70361	2.52445	2.00746	1.37386	0.979759	0.684411	0.453114	0.329757	0.227697	0.165246	0.122012	0.0791864	0.0615907
1.8992e+06	1.17688e+06	707006	528532	349172	249684	198875	138383	97373.9	75237.3	47019.1	32600.2	22884.6	16542.8	11661.7	7807.46	5989.01	4010.09	3021.74	2076.68	1411.84	1032.03	722.732	522.511	346.66	287.074	192.848	129.234	96.6074	68.5867	45.0926	33.7737	21.6534	16.4138	8.79991	7.74103	5.44802	3.76581	2.71373	1.93633	1.33398	0.981613	0.697719	0.45618	0.325448	0.208641	0.179364	0.123392	0.0851162	0.0614058
1.7661e+06	1.05724e+06	690860	502146	330720	261712	174096	122984	93236.6	66043	45309.1	33184	23016.4	15119.6	11206.9	7900.13	5273.34	3701.06	2649.28	1963.04	1286.41	939.474	634.518	410.025	326.755	245.619	144.33	104.403	77.8865	53.9867	38.6734	23.146	18.8112	12.4028	9.50334	7.05283	5.26537	3.54692	2.50795	1.67911	1.19195	0.836562	0.586793	0.386418	0.305389	0.190586	0.137526	0.091223	0.0656408	0.0479058
2.02007e+06	1.10896e+06	691688	521252	340229	245066	188899	136123	93883.3	69093.2	44067	33491.1	24918.4	17254.3	11496.9	8104.57	6124.42	4122.43	2856.27	2137.93	1555.35	1038.55	721.281	525.284	402.533	264.583	196.024	126.312	101.59	72.6213	45.1282	34.4325	23.2678	17.4252	12.1532	8.42085	6.46722	4.50468	2.86398	2.31925	1.49412	1.03205	0.809384	0.554433	0.37305	0.269065	0.197195	0.136368	0.0935148	0.0664205
1.85857e+06	1.10866e+06	690374	463232	320413	245414	160166	116731	88542.2	65599	45080.8	32835.1	24330.3	16364.5	10837.2	7692.67	5108.12	3951.6	2737.48	1883.42	1158.05	893.477	625.743	495.259	298.895	225.987	164.058	120.095	83.3152	54.718	41.4768	29.4791	18.2838	12.5202	8.89609	6.95309	4.87648	3.32793	2.43675	1.71032	1.06725	0.866516	0.633172	0.402282	0.281583	0.227512	0.148365	0.111222	0.0749413	0.0490727
1.92909e+06	1.10336e+06	651550	441366	370600	294788	184067	135724	99283.9	66848.6	47114.5	33539.5	24511.2	16296	11550.7	8487.23	6166.73	4382.53	3260.15	2016.43	1485.49	1120.71	760.351	573.047	390.306	281.983	181.637	135.172	99.8001	69.0245	46.9096	36.1708	24.0714	16.486	12.7034	8.27006	5.66207	3.8823	2.83597	2.10594	1.41249	0.928948	0.671854	0.482011	0.343499	0.263134	0.183097	0.128886	0.0815419	0.0599825
1.94122e+06	1.08785e+06	759517	428399	354591	240326	191351	135002	87910.3	68066.1	50380	36729.8	25862	17464.1	11866	8317.95	5885.25	4457.28	3090.8	2189.27	1430.34	1174.43	787.119	507.142	389.861	259.602	175.858	113.639	81.7289	64.0201	39.202	27.0412	21.7098	13.3375	10.0452	6.68975	4.77672	3.1901	2.40952	1.77207	1.12466	0.790873	0.602235	0.411987	0.304693	0.200073	0.129012	0.0975931	0.0664173	0.0478709
1.70532e+06	916809	732611	476697	321441	246679	166785	136095	98257.5	68285.2	51045.6	34403.6	24530.1	15932.5	13392.8	9628.17	5660.77	4734.77	2980.56	2176.62	1469.76	1134.75	761.564	562.577	388.921	271.007	198.584	141.703	89.5579	65.9688	43.2511	30.0514	19.521	15.9237	11.6814	8.45402	5.6738	4.18108	2.86245	2.00395	1.47947	0.906432	0.609257	0.496299	0.35535	0.246223	0.164851	0.118941	0.0864028	0.0685952
1.9892e+06	1.21242e+06	681935	441084	323188	218021	172370	128763	87878.5	50153.5	37852.2	24995.2	18609.2	13002.1	9427.28	6577.83	4854.21	3325.71	2477.62	1753.73	1284.45	782.039	612.94	388.382	263.593	220.483	162.022	115.202	75.8528	56.332	40.4181	28.208	19.2093	12.6974	9.138	6.49118	4.63277	3.18513	2.40618	1.55473	1.17298	0.811941	0.578071	0.439413	0.305531	0.205451	0.144118	0.102048	0.0661579	0.0423471
1.96482e+06	1.13932e+06	721195	434704	341287	241364	167364	131238	97663.2	60178.6	42547.7	31178.3	20047.2	13804.9	9286.79	6389.81	5044.29	3268.15	2284.76	1545.14	1290.14	957.987	710.448	450.582	350.49	233.63	169.483	126.509	85.2684	62.7153	42.4812	28.7265	22.5371	17.2177	12.9951	8.83465	6.37127	4.53027	2.60895	2.08188	1.50125	1.04858	0.708741	0.513879	0.375056	0.25318	0.165819	0.123372	0.0894111	0.0637882
1.90792e+06	1.10442e+06	615513	475274	315297	212668	180711	117844	85420.3	60868.1	41757.3	28668.8	23880.4	16435.7	10564.2	7211.63	5082.51	3891.08	2876.93	2001.39	1171.42	942.865	644.796	476.634	322.273	249.915	184.74	127.169	85.1729	63.9427	45.5279	29.4607	21.0203	14.8073	10.702	8.0331	5.21412	3.31522	2.54369	1.81561	1.37229	1.02661	0.636031	0.426432	0.320285	0.224079	0.142806	0.112713	0.0810763	0.0490315
1.85636e+06	1.0714e+06	767380	488173	310519	231019	145021	117384	86487	52783.4	41980.5	27288.9	19791.3	13801.4	10532.9	7056.54	4942.89	3266.25	2291.28	1604.71	1147.28	806.534	594.655	421.886	317.59	209.112	148.48	111.918	65.2605	48.8588	36.1426	23.9963	16.7823	12.5439	8.63062	6.56132	4.7389	3.02422	2.34827	1.58557	1.23687	0.811484	0.557933	0.365954	0.279095	0.196795	0.133836	0.0911982	0.0562113	0.0478811
1.97341e+06	1.17829e+06	668327	548094	294554	215161	171782	118472	82468	59235.9	44505.3	30182.3	23323	15004.8	10231.7	7053.7	5234.19	3791.24	2625.24	1835.19	1350.57	917.371	618.788	373.035	285.589	209.36	144.517	109.064	74.7132	54.0724	41.2521	26.5247	19.339	12.5287	10.0032	6.80098	5.16182	3.53028	2.39038	1.67937	1.33445	0.918125	0.541906	0.410561	0.300337	0.199584	0.138937	0.101054	0.0712868	0.047569
1.89191e+06	1.11631e+06	784817	589528	393769	259679	179008	135705	101110	69624.3	50000.6	35498.9	25018.8	17000.5	12686.8	9179.05	5765.75	4505.88	3358.51	2236.02	1723.88	1111.26	821.744	548.727	370.658	245.779	166.012	128.096	84.3165	61.8155	46.1668	31.5469	21.7644	16.0457	11.9277	7.15843	5.04448	3.77518	2.63436	1.52489	1.1404	0.776631	0.567696	0.418399	0.285547	0.199224	0.153791	0.107523	0.0732383	0.0541064
1.95567e+06	1.11615e+06	666259	479346	376762	239190	168145	125406	96761.1	68410	45144.1	32189.9	22686.9	15154.5	11248.2	7772.66	5543.16	4069.41	3219.44	2137.58	1435.5	1090.13	772.942	524.35	358.075	261.525	195.801	143.689	91.4224	64.4559	47.7982	33.7931	24.5287	15.1352	13.4705	8.83791	5.69018	4.11824	2.93365	2.13161	1.55847	1.09429	0.732549	0.53676	0.38617	0.264731	0.19339	0.137466	0.0917142	0.0669387
1.78074e+06	1.11925e+06	688705	511732	305395	223323	169844	121675	99954	68243.8	49676.5	32474.9	25596.7	16348.8	11602.1	9285.7	6225.63	4463.01	3209.65	2061.42	1523.68	1071.46	756.845	496.535	368.503	263.36	176.535	125.353	83.0847	64.6559	44.3969	30.2222	22.9731	16.1504	10.3987	7.28093	5.51481	3.52458	2.77674	1.99368	1.45916	0.973881	0.649288	0.498082	0.347261	0.247829	0.165586	0.133429	0.0852824	0.0549024
1.88471e+06	1.10622e+06	647149	418830	287906	230015	156569	116424	83980.1	66615.1	42184.5	28464.9	20832	15636.4	10493.6	7648.09	5440.12	3610.78	2450.59	1712.65	1168.19	904.75	651.153	447.53	331.964	236.198	167.954	115.472	78.7673	54.1336	38.6211	24.0183	17.7398	13.4416	8.81539	7.24425	5.01135	3.26799	2.39902	1.74054	1.2702	0.862418	0.57918	0.447019	0.246241	0.199505	0.146606	0.0846876	0.0672927	0.0465529
1.90993e+06	1.01689e+06	669996	506695	331540	229135	177342	122014	79233.5	60974.5	44696.7	31377.1	19614.6	14981.1	10494.8	7390.62	4869.57	3583.19	2537.47	1766.87	1204.32	848.679	595.027	440.015	321.485	222.792	159.148	115.826	72.1496	60.6846	38.3849	28.6281	17.6526	12.7157	10.1289	6.91043	4.94588	3.48507	2.38468	1.88811	1.21005	0.861357	0.641482	0.446573	0.286983	0.207926	0.129045	0.0830621	0.071517	0.0512923
1.92755e+06	1.09929e+06	721098	450065	303822	223522	171336	121052	82858.6	58819.4	43958.6	28662	21942.8	14385	10861.3	7581.72	5381.86	4007.25	3054.8	1917.76	1387.96	1037.61	751.481	515.953	339.245	269.22	194.223	141.39	90.1365	62.6659	46.0431	31.5997	20.3345	15.4968	11.5642	8.51655	5.91218	3.92227	3.18306	2.17116	1.60546	1.11	0.816721	0.472995	0.344594	0.2591	0.178293	0.121124	0.0828654	0.0590182
1.94469e+06	1.10219e+06	644636	501839	326415	223070	167875	128094	93208	69672.2	48804.4	30712.3	22717.1	14773.4	10257.4	7551.72	5045.7	3658.77	2845.81	1876.68	1397.5	986.873	633.34	484.602	345.711	256.074	193.522	117.452	89.4423	56	41.5025	31.1948	21.3626	13.9904	10.4402	7.33159	5.40319	3.95377	2.79889	2.01574	1.39653	0.914721	0.759331	0.553436	0.371766	0.252541	0.184411	0.137583	0.0983761	0.0710429
1.87664e+06	1.1735e+06	670847	504072	365484	244079	191881	129606	99167.8	68597.7	49107	37743	25787	18429.8	12620.4	9632.51	6699.81	4833.21	3377.86	2383.25	1712.43	1239.41	782.691	595.953	353.897	254.069	205.726	144.172	98.7906	64.4541	45.2078	30.6505	26.3608	17.447	12.3039	7.86054	6.3113	4.38018	3.05305	2.06105	1.4761	1.00214	0.834746	0.554129	0.386304	0.260623	0.166099	0.13125	0.0975969	0.068478
1.91332e+06	1.11637e+06	699021	488164	337834	241122	177086	128708	91997.3	65960.5	46213	32452.1	23178.4	16016.1	11355.2	8051.52	5650.7	4010.44	2875.08	1987.86	1406.08	1002.69	702.605	490.031	345.509	249.777	174.561	124.158	86.4686	61.9811	43.2132	30.372	21.2176	14.8007	10.7628	7.6155	5.4995	3.78422	2.6795	1.93002	1.35068	0.938155	0.673424	0.471322	0.333462	0.232502	0.162014	0.115301	0.0807587	0.0568505
[truncated: 250 more columns]
