# Supplementary material for: A new imperialist competitive algorithm with spiral rising mechanism for solving path optimization problems
Source: PeerJ Comput Sci. 2022 Sep 7;8:e1075. doi: 10.7717/peerj-cs.1075 (PMC9575848; doi:10.7717/peerj-cs.1075)
Supplement: Supplemental Information 11 [file peerj-cs-08-1075-s011.zip › high dimensional optimization problems/500/F12/WOA.xlsx]

## Sheet: Sheet1
3.55471e+06	3.47898e+06	2.40889e+06	860708	646796	263116	213386	122831	77762.9	48564.9	39279.8	26374.7	21126.5	11617.3	7099.18	3477.19	3384.19	2934.27	2361.11	1705.79	1025.6	977.233	817.39	316.09	183.74	43.5097	13.0764	7.69665	5.439	3.62829	3.43662	1.84021	1.46417	0.594105	0.41153	0.1958	0.093496	0.0719178	0.0709231	0.0381831	0.0251476	0.0191432	0.0191432	0.0171194	0.00948587	0.00736855	0.00679945	0.00590509	0.00548861	0.00276387
3.63722e+06	3.60558e+06	2.33572e+06	1.40695e+06	1.22383e+06	666634	381391	33960.9	24757.8	23305.2	20583.5	6207.35	5883.36	4976.02	2421.96	1716.95	1019.4	784.785	221.509	199.425	172.271	120.926	45.3563	37.6661	32.4473	20.4461	17.0664	13.6859	12.0834	9.65597	3.50196	3.02262	0.879148	0.786472	0.414729	0.313103	0.259845	0.229176	0.188619	0.0558879	0.0382876	0.00741451	0.00610021	0.00285053	0.0020213	0.00122055	0.000818229	0.000778761	0.000679067	0.000568234
3.60372e+06	3.54937e+06	2.38708e+06	846634	575671	316846	210812	141289	72794.6	35908.5	28718.8	12236.1	10144.2	4405.02	3942.87	2016.27	1367.3	1211.25	1071.63	908.405	352.546	236.307	201.47	185.977	120.897	87.9868	77.3253	53.0957	36.3213	17.9866	9.60936	7.53971	5.87909	5.22484	1.93461	1.78117	1.54002	0.818747	0.720182	0.663799	0.616647	0.551797	0.441082	0.32374	0.267236	0.259927	0.203571	0.182379	0.137372	0.0917568
3.60608e+06	3.43039e+06	1.99287e+06	1.0991e+06	957741	591657	351528	133443	91714.1	27579.6	18926.9	10084.1	9399.63	8459.76	6918.09	5206.48	3373.33	1210.21	1023.15	885.163	472.499	310.359	277.6	120.867	76.0285	63.6759	60.4542	37.0836	25.4193	18.7438	7.49727	4.41445	3.44873	1.34157	1.23932	1.06965	0.73424	0.0279144	0.0279144	0.0250154	0.0204364	0.0166393	0.0145711	0.0142537	0.0123802	0.0119687	0.0114577	0.00666691	0.00463738	0.00463738
3.75668e+06	3.61211e+06	2.80674e+06	2.14937e+06	1.16178e+06	529137	414015	284935	110036	78752.3	44574	26419.6	16553.7	12794.4	10264.4	8148.85	4419.49	3466.44	2455.56	1890.33	1226.44	1087.08	750.61	458.7	349.204	42.6967	42.6967	35.5331	22.646	14.0651	10.3764	8.07286	6.46719	5.49411	4.23896	2.86699	2.13483	1.6385	1.42318	0.949408	0.792167	0.421849	0.0978379	0.094954	0.0762797	0.0543135	0.0433841	0.0336681	0.0242559	0.0215933
3.63759e+06	3.5444e+06	2.49463e+06	1.50553e+06	836669	566405	499356	319467	254156	150152	121703	80168.1	55629.3	22526	16522.6	8535.8	8051.09	7910.78	6757.42	5101.81	4204.82	2642.88	1659.62	954.303	867.453	630.18	327.972	261.296	196.872	188.592	81.4779	71.2732	47.0368	38.6957	25.1573	18.0868	13.0078	7.11291	6.79754	4.71584	3.74466	1.77087	0.959502	0.873635	0.528212	0.163094	0.154833	0.147607	0.122626	0.0829999
3.6873e+06	3.65353e+06	2.59235e+06	1.62349e+06	1.21489e+06	620812	357327	70097.8	53406.6	42368.3	21597	10404.6	8197.41	3380.97	3006.18	1872.46	933.952	772.985	487.971	415.579	360.593	318.144	233.262	209.665	122.651	70.1607	42.2525	36.1911	33.0344	25.3457	20.7418	16.85	7.85232	4.70781	3.81835	3.11974	1.4432	0.956358	0.790844	0.767354	0.635662	0.191792	0.169604	0.148354	0.102855	0.0729576	0.0452807	0.0411647	0.0341068	0.0231473
3.49404e+06	3.44754e+06	2.2345e+06	1.51807e+06	987144	369970	262821	164930	63226.8	48088.9	5756.77	5646.37	3821.15	1763.07	1440.86	1171.62	1024.32	908.576	381.305	283.279	253.906	143.558	114.768	97.0117	91.2002	68.3098	48.9139	39.1231	16.4453	12.3327	10.0462	7.47998	4.87951	3.7079	2.39892	0.422278	0.254312	0.207908	0.165167	0.139314	0.0510983	0.0265638	0.0227115	0.021926	0.0173371	0.0156708	0.00696375	0.00577599	0.00386899	0.00134553
3.69724e+06	3.64427e+06	2.18609e+06	1.07847e+06	775428	311629	146895	122012	75671.8	38374.1	30436.4	14464.3	7824.42	4288.28	3222.3	1819.41	1749.33	1415.26	684.214	363.71	184.956	150.168	111.26	99.2601	74.6534	64.7268	50.2475	44.7122	32.5169	20.6431	18.6719	12.0082	10.5012	9.06579	4.37417	1.41978	1.21555	1.03437	0.730853	0.261669	0.195486	0.0984052	0.0723715	0.0576857	0.0513682	0.0231539	0.0165153	0.0126327	0.0113755	0.00726495
3.59368e+06	3.45276e+06	2.26415e+06	1.38444e+06	842918	242821	106825	102797	74240.5	61234.7	35847.1	30659.5	19410.6	13094.4	10017.3	3076.64	2846.43	2275.76	1169.39	521.291	306.735	184.789	138.877	74.2013	50.6359	28.8038	16.7057	15.4227	14.5288	6.07613	3.15392	1.90579	1.52053	1.32557	0.91172	0.532523	0.467412	0.225455	0.139864	0.108221	0.0861276	0.0578281	0.0321888	0.0308515	0.0245579	0.0241641	0.0230604	0.0186642	0.0153229	0.0130308
3.67436e+06	3.51874e+06	1.87133e+06	826927	534504	245645	226482	159535	55022.1	41124.9	23685.9	8292.15	7119.58	5698.03	4722.43	3357.92	1406.65	872.344	495.911	301.65	189.6	135.234	66.999	51.0309	31.3428	18.7871	11.3414	8.52634	7.4021	3.49751	2.95919	2.2054	1.16358	1.13466	0.927694	0.887239	0.62377	0.263261	0.217011	0.204886	0.192275	0.112383	0.0969305	0.0771027	0.0242336	0.0184131	0.017717	0.0166935	0.0161977	0.0150716
3.69172e+06	3.62015e+06	2.36676e+06	1.31356e+06	1.00494e+06	682526	459605	206442	71471.4	51956.5	38902.4	20456.5	13977.7	9424.12	4066.06	2242.45	1293.11	979.25	673.673	555.21	308.962	198.447	134.036	104.919	73.2518	55.41	27.7889	17.26	10.6664	4.47287	2.33229	1.24619	0.837451	0.393592	0.351197	0.196177	0.143024	0.0927031	0.0859213	0.0822662	0.0749635	0.0629112	0.0575329	0.0311177	0.0274244	0.023399	0.018557	0.00990175	0.00869101	0.00692376
3.59009e+06	3.4943e+06	2.13519e+06	974350	502676	349327	165453	110844	30949.9	15279.5	10644	9137.55	4146.62	2839.59	2554.61	1975.78	1005.64	788.499	743.571	709.223	292.508	170.624	132.986	65.2324	42.0608	32.455	20.3705	12.9379	6.43351	5.72699	3.23422	2.28408	1.53946	0.499362	0.41557	0.279938	0.166455	0.145831	0.080547	0.0715271	0.0249746	0.0225461	0.0208969	0.0108048	0.00997982	0.00309561	0.00191692	0.00162152	0.00159268	0.00141346
3.64575e+06	3.6007e+06	2.58399e+06	1.71267e+06	692565	544223	342663	187162	146566	97488.4	67087.5	45672.3	36300.3	19652.1	9692.36	7096.88	4140.71	3143.11	2448.97	1753.28	1146.39	753.544	553.169	407.162	319.026	249.192	97.1351	51.5398	40.1215	10.8546	8.48196	3.64393	2.4419	1.86564	1.22795	1.21577	1.06057	0.432541	0.40204	0.266412	0.193332	0.150982	0.101767	0.0735962	0.0490505	0.0169327	0.00590722	0.00543839	0.00399402	0.00219776
3.61351e+06	3.58397e+06	2.51283e+06	1.41454e+06	657302	331230	244994	196273	133924	84490.2	71127.7	52565.5	29474.8	23221.8	15108.6	11235.4	4282.93	3375.99	2707.26	2042.18	1240.16	693.855	287.766	228.602	183.162	162.885	125.991	50.7631	35.1247	21.8169	18.1711	10.2112	5.27765	1.75597	1.39418	1.22766	1.11626	0.798435	0.511418	0.227906	0.0878012	0.0518662	0.0447962	0.0302122	0.0286235	0.0278042	0.0266764	0.0200698	0.0122104	0.00763756
3.73491e+06	3.52818e+06	2.19127e+06	1.34959e+06	387668	335426	153021	77787	75812.3	45378.6	37329.4	22208.7	14080.5	5994.16	540.81	491.022	424.788	272.288	134.055	121.698	114.246	52.5078	34.6014	18.1242	17.3338	7.99931	3.18557	2.8163	1.931	1.52892	1.18812	0.964672	0.875661	0.717792	0.670749	0.460637	0.257335	0.221362	0.190945	0.076137	0.0494084	0.0319508	0.0247551	0.0169209	0.0152075	0.00741309	0.003007	0.00246713	0.00100596	0.000676345
3.62333e+06	3.33742e+06	1.41687e+06	792450	683227	443308	339810	200656	102685	62664.1	48164.8	27819.9	14679	10454.7	5345.76	2714.52	2394.4	2098.49	1616.59	1135.01	859.62	683.572	558.054	362.507	301.101	253.137	168.079	99.2155	63.2014	53.3257	43.4075	35.6889	31.3105	26.3315	21.7135	18.9431	9.03611	7.81037	6.88532	0.938367	0.681128	0.506859	0.491839	0.357971	0.162751	0.150279	0.0908606	0.0675973	0.0567929	0.0554008
3.56343e+06	3.41763e+06	2.41168e+06	1.16323e+06	882744	562827	172928	81818.2	61801.5	31220.5	13085.3	7290.21	5508.06	4749.74	3711.12	3141.23	1408.91	1010.99	473.999	145.367	54.7185	43.8545	40.8133	15.7843	12.7678	10.9808	1.515	1.41157	1.30543	1.2866	1.1348	0.753306	0.144756	0.0274084	0.0142391	0.0139497	0.00889645	0.00319026	0.00254662	0.00222784	0.00214239	0.00205838	0.00122272	0.00122272	0.00115684	0.000940946	0.000917464	0.000882819	0.000550499	0.000294216
3.71713e+06	3.66701e+06	2.40298e+06	1.16461e+06	515530	401117	152174	93016.8	64445.9	43018.6	34159.8	14307.3	12895.2	7459.84	4015.2	2653.42	1752.47	1152.28	894.316	660.88	491.318	369.968	268.529	230.997	177.241	64.2594	50.6263	39.5586	31.9095	24.6982	23.145	17.4415	6.59268	3.79536	2.26411	2.09145	1.78436	1.10186	0.807896	0.573541	0.53476	0.491201	0.419058	0.37282	0.141523	0.102176	0.0787319	0.0765814	0.0677032	0.0586621
3.62477e+06	3.59993e+06	2.33927e+06	1.34345e+06	624206	387201	231108	98113.1	79479.9	33526.6	26213.3	19722.4	13696.3	6384.06	6189.05	3385.71	2795.39	2518.31	1840.45	1252.39	769.355	685.673	592.276	365.616	296.851	231.937	96.9811	91.644	46.46	46.4575	45.9878	43.1551	34.8914	29.8818	13.8323	10.3562	8.01226	3.87743	2.65739	1.73363	1.29351	0.952354	0.479875	0.411965	0.318746	0.271641	0.215406	0.173618	0.158322	0.142887
3.71244e+06	3.67156e+06	2.45409e+06	1.1746e+06	989719	428001	193796	62122.5	13930.2	11345.4	5933.22	4843.2	4519.25	3455.28	3095.12	1219.65	1101.7	741.671	585.845	438.275	199.014	172.49	138.491	45.6596	24.7299	19.2019	9.58191	9.54003	8.64172	5.31736	3.66468	3.38232	2.21088	1.1291	0.869041	0.622887	0.432522	0.407441	0.347118	0.324127	0.225351	0.161473	0.116941	0.0964815	0.0779677	0.0706087	0.0563585	0.0458728	0.0437124	0.037172
3.62586e+06	3.25092e+06	1.68254e+06	1.15373e+06	496505	271103	255453	122100	61681.7	28953.3	18589	10970.9	8001.87	4679.66	3314.71	2020.42	736.152	664.85	427.765	288.184	214.171	153.711	130.96	55.3944	34.1773	20.1841	15.5306	13.6234	9.86392	9.65158	7.39353	3.79275	3.69635	3.14211	2.16737	1.90565	1.58809	0.988619	0.47183	0.32593	0.204522	0.139161	0.119225	0.0739676	0.0542091	0.0344071	0.0284572	0.0253729	0.0192544	0.019078
3.50752e+06	3.4226e+06	1.53073e+06	723260	127619	74435.9	59374.2	28095.9	20805.5	10214.7	7591.24	3670.08	3013.1	1776.16	1312.54	576.208	504.811	363.158	219.111	119.329	106.799	50.565	30.8228	23.4937	17.7094	11.7427	6.92843	6.38981	4.01392	2.56231	2.25972	2.17115	1.61848	0.981897	0.909703	0.899671	0.754265	0.690955	0.215893	0.133226	0.084193	0.0628626	0.0405421	0.02313	0.0167093	0.014824	0.0135377	0.00630484	0.00552831	0.00238224
3.64448e+06	3.51493e+06	2.08985e+06	1.29437e+06	547445	486159	407239	285149	129207	94333.5	77807.6	34296.5	27339.3	21977.9	16797.6	11927.9	4729.62	3701.48	2264.96	743.012	685.788	448.925	319.357	181.011	79.478	72.6056	30.945	25.6144	23.9928	23.2648	17.5389	8.16426	7.17875	4.76219	3.67961	3.19597	2.07914	1.22689	0.972699	0.929312	0.620513	0.491706	0.310389	0.298243	0.200369	0.185627	0.131568	0.10748	0.0904343	0.0813879
3.61201e+06	3.5439e+06	1.87561e+06	1.31416e+06	365836	311256	241669	137055	71664.3	54111.2	40784.9	10208.3	9585.38	8462.38	7460.38	3216.17	2819.66	983.056	709.503	675.362	540.375	427.576	257.904	159.76	80.4302	56.7183	39.5153	26.0464	18.1281	10.0799	9.82976	8.977	7.22041	6.68538	4.21697	3.44228	1.56065	1.23721	1.09348	0.831145	0.694385	0.551935	0.503355	0.270136	0.237684	0.205748	0.115639	0.0525948	0.0257884	0.00820207
3.72724e+06	3.58908e+06	2.00683e+06	1.41519e+06	596278	328122	144350	113598	78344.6	67301.1	29065.8	12937.9	9689.95	8353.77	4388.1	2792.08	1938.57	1138.45	800.636	413.958	355.01	264.929	190.027	150.479	124.598	46.7168	30.5062	11.993	11.1038	8.18416	3.79696	3.35698	2.02525	0.981202	0.806159	0.562971	0.313538	0.213257	0.0924267	0.0692506	0.0420607	0.0303725	0.0176573	0.0114262	0.0107358	0.0100411	0.00887794	0.00710562	0.00243227	0.00214888
3.6197e+06	3.50583e+06	1.95765e+06	1.24976e+06	468943	392989	89459	75819.7	23460.8	7281.42	4463.37	1801.57	921.749	700.076	546.202	388.908	291.79	106.93	82.4755	60.1331	41.9952	34.9899	24.1919	21.307	16.5912	14.4599	10.3729	3.69497	3.3153	2.3578	1.91608	1.38522	1.11997	0.561219	0.388283	0.245472	0.228086	0.154676	0.149423	0.0946887	0.0725853	0.0541182	0.0519664	0.0393108	0.0283907	0.0188727	0.0171928	0.00858405	0.00768261	0.00498539
3.71946e+06	3.57763e+06	1.70125e+06	1.10064e+06	962818	390958	291112	250692	157935	85750.1	57071.2	36972.7	20295.1	14518.8	10082.8	7567.23	4155.53	2726.43	1877.05	693.73	405.485	275.437	112.305	68.0261	60.7459	54.9619	43.4226	41.5049	23.791	16.6274	14.0856	6.1301	3.50656	2.74517	1.45873	1.30044	1.1647	0.946374	0.766322	0.401112	0.273304	0.171093	0.143569	0.0697476	0.0547179	0.0299394	0.0291703	0.0196398	0.0127781	0.00758246
3.68203e+06	3.60801e+06	2.55485e+06	1.35519e+06	854339	643387	237385	177125	81774.1	59952.5	38898.7	20939.4	11714.7	8069.91	3989.76	3649.63	2334.57	1525.09	1210.77	954.748	688.471	309.103	279.868	204.874	60.3965	58.5378	52.6428	45.7936	41.1679	33.3047	14.2067	9.16527	6.79759	5.39005	3.59055	1.18402	0.952639	0.563394	0.463347	0.395932	0.242859	0.0841644	0.0754703	0.0515201	0.0359519	0.0233078	0.0203509	0.0195713	0.0148599	0.00931173
3.66339e+06	3.56878e+06	1.58072e+06	993724	728778	295129	142603	81510.6	41974.8	31081.8	21385.8	12408.4	10961.5	9501.81	3322.41	2605.44	1494.11	886.01	726.954	351.381	338.665	293.991	186.8	171.22	116.945	45.4406	19.6931	12.7917	4.99805	3.33631	1.34553	1.12402	0.848276	0.692668	0.493668	0.321062	0.241427	0.149103	0.102962	0.0792769	0.0731695	0.050071	0.050071	0.0341507	0.0331187	0.0299312	0.0173727	0.0153633	0.0138214	0.0104169
3.64205e+06	3.53467e+06	2.17898e+06	1.24342e+06	728217	412780	249834	141356	80023.4	50360	34647.1	19972.9	13863.7	8822.64	5837.05	3709.99	2306.01	1731.3	1251.57	856.326	586.767	413.015	289.672	182.831	134.628	86.937	51.9621	37.2168	26.2959	20.1807	13.1531	9.98834	7.04088	5.4806	3.54304	2.63868	1.75583	1.12161	0.919054	0.516186	0.395765	0.244812	0.166766	0.131241	0.0873428	0.0626413	0.0470302	0.0379335	0.0307695	0.024098
[truncated: 250 more columns]
