# Supplementary material for: A new imperialist competitive algorithm with spiral rising mechanism for solving path optimization problems
Source: PeerJ Comput Sci. 2022 Sep 7;8:e1075. doi: 10.7717/peerj-cs.1075 (PMC9575848; doi:10.7717/peerj-cs.1075)
Supplement: Supplemental Information 11 [file peerj-cs-08-1075-s011.zip › high dimensional optimization problems/500/F14/ICA.xlsx]

## Sheet: Sheet1
8.89282e+10	8.37859e+10	7.82577e+10	7.04456e+10	7.04456e+10	6.84617e+10	6.58032e+10	6.31873e+10	6.16462e+10	5.95447e+10	5.64807e+10	5.42982e+10	5.21515e+10	4.97013e+10	4.82799e+10	4.70885e+10	4.57762e+10	4.4795e+10	4.38028e+10	4.2506e+10	4.19274e+10	4.1266e+10	4.04401e+10	3.97344e+10	3.88793e+10	3.81021e+10	3.74425e+10	3.65095e+10	3.51705e+10	3.37988e+10	3.32394e+10	3.24481e+10	3.14015e+10	3.01617e+10	2.92072e+10	2.87954e+10	2.8017e+10	2.76376e+10	2.72897e+10	2.70138e+10	2.65852e+10	2.60091e+10	2.57313e+10	2.55794e+10	2.5111e+10	2.46429e+10	2.4113e+10	2.3797e+10	2.35959e+10	2.33949e+10
7.81777e+10	7.81777e+10	7.49097e+10	7.15621e+10	6.94017e+10	6.7112e+10	6.4655e+10	6.16581e+10	5.73721e+10	5.20802e+10	5.03444e+10	4.80705e+10	4.5996e+10	4.45375e+10	4.31962e+10	4.27256e+10	4.23939e+10	4.13271e+10	3.97906e+10	3.93245e+10	3.89783e+10	3.84076e+10	3.75205e+10	3.68935e+10	3.59564e+10	3.48905e+10	3.4512e+10	3.41745e+10	3.30281e+10	3.25835e+10	3.16172e+10	2.9945e+10	2.9345e+10	2.89864e+10	2.83985e+10	2.80422e+10	2.75058e+10	2.72028e+10	2.66949e+10	2.60769e+10	2.53438e+10	2.50021e+10	2.45164e+10	2.41867e+10	2.38256e+10	2.34281e+10	2.30167e+10	2.25984e+10	2.21259e+10	2.12256e+10
8.45145e+10	7.84243e+10	7.63853e+10	6.94067e+10	6.60159e+10	6.46852e+10	6.16705e+10	5.98929e+10	5.89911e+10	5.83089e+10	5.7206e+10	5.64679e+10	5.47619e+10	5.40191e+10	5.29168e+10	5.17544e+10	5.07942e+10	5.02003e+10	4.96845e+10	4.88391e+10	4.73055e+10	4.46806e+10	4.33205e+10	4.21358e+10	4.17632e+10	4.09765e+10	3.99317e+10	3.85384e+10	3.75346e+10	3.62305e+10	3.40025e+10	3.35167e+10	3.33473e+10	3.30239e+10	3.19636e+10	3.04893e+10	2.95513e+10	2.88716e+10	2.8171e+10	2.77476e+10	2.68388e+10	2.6174e+10	2.55703e+10	2.46927e+10	2.43354e+10	2.41329e+10	2.38774e+10	2.34187e+10	2.31822e+10	2.29044e+10
8.50648e+10	8.03889e+10	7.54742e+10	7.11427e+10	6.8819e+10	6.64914e+10	6.41259e+10	6.08961e+10	5.98523e+10	5.81285e+10	5.69488e+10	5.55141e+10	5.3875e+10	5.22169e+10	5.08307e+10	4.93748e+10	4.75464e+10	4.62395e+10	4.46628e+10	4.23819e+10	4.19481e+10	4.08099e+10	4.00337e+10	3.96016e+10	3.72714e+10	3.65371e+10	3.61058e+10	3.32338e+10	3.0393e+10	2.86108e+10	2.77844e+10	2.74216e+10	2.69507e+10	2.63428e+10	2.52883e+10	2.45181e+10	2.33646e+10	2.2821e+10	2.21991e+10	2.16418e+10	2.12986e+10	2.0917e+10	2.06533e+10	2.03249e+10	1.93247e+10	1.90535e+10	1.88162e+10	1.85659e+10	1.81241e+10	1.80437e+10
8.65452e+10	8.28408e+10	7.55244e+10	7.48806e+10	7.23435e+10	6.83696e+10	6.60425e+10	6.48131e+10	6.35434e+10	6.23516e+10	6.15245e+10	6.06276e+10	5.98705e+10	5.83945e+10	5.71074e+10	5.41154e+10	5.02325e+10	4.77219e+10	4.57472e+10	4.50868e+10	4.44146e+10	4.34778e+10	4.28284e+10	4.15718e+10	4.09979e+10	4.03025e+10	3.93268e+10	3.86979e+10	3.82567e+10	3.70858e+10	3.63548e+10	3.5519e+10	3.41039e+10	3.30112e+10	3.23607e+10	3.15815e+10	3.07185e+10	3.00766e+10	2.96041e+10	2.9092e+10	2.87215e+10	2.81159e+10	2.75037e+10	2.7076e+10	2.66584e+10	2.62407e+10	2.58142e+10	2.4669e+10	2.42603e+10	2.38613e+10
9.09687e+10	8.02714e+10	7.67526e+10	7.37869e+10	7.06681e+10	6.69063e+10	6.49087e+10	6.37344e+10	6.08057e+10	5.7833e+10	5.57461e+10	5.42315e+10	5.28545e+10	5.22699e+10	5.16638e+10	5.12572e+10	5.01579e+10	4.94839e+10	4.87961e+10	4.78859e+10	4.72468e+10	4.59124e+10	4.50675e+10	4.43217e+10	4.40352e+10	4.28437e+10	4.23234e+10	4.09657e+10	3.91691e+10	3.82512e+10	3.73011e+10	3.58046e+10	3.48945e+10	3.42523e+10	3.35951e+10	3.1325e+10	3.05748e+10	2.93764e+10	2.88312e+10	2.80883e+10	2.69661e+10	2.6243e+10	2.60676e+10	2.57262e+10	2.48104e+10	2.44083e+10	2.4076e+10	2.35051e+10	2.19826e+10	2.15656e+10
8.54138e+10	8.14464e+10	7.93992e+10	7.52771e+10	7.39705e+10	7.32101e+10	7.06377e+10	7.00187e+10	6.8556e+10	6.70755e+10	6.60835e+10	6.46785e+10	6.29e+10	6.20303e+10	6.1168e+10	6.05428e+10	5.87177e+10	5.73409e+10	5.54906e+10	5.48237e+10	5.14021e+10	4.77031e+10	4.51861e+10	4.30813e+10	4.21809e+10	4.14502e+10	4.09994e+10	3.99599e+10	3.91166e+10	3.83764e+10	3.79819e+10	3.76228e+10	3.66011e+10	3.61014e+10	3.49662e+10	3.40231e+10	3.28722e+10	3.19431e+10	3.14018e+10	3.03784e+10	2.85408e+10	2.7736e+10	2.72407e+10	2.67283e+10	2.6444e+10	2.61689e+10	2.56162e+10	2.47484e+10	2.41698e+10	2.31542e+10
8.97094e+10	8.59294e+10	8.0188e+10	7.81868e+10	7.41208e+10	6.89346e+10	6.5687e+10	6.36273e+10	6.25064e+10	5.77396e+10	5.46855e+10	5.36632e+10	5.11969e+10	5.01778e+10	4.95285e+10	4.91937e+10	4.75482e+10	4.62816e+10	4.37768e+10	4.24913e+10	4.1569e+10	4.07735e+10	3.91289e+10	3.86028e+10	3.80555e+10	3.76164e+10	3.71358e+10	3.58535e+10	3.53546e+10	3.46331e+10	3.43476e+10	3.35145e+10	3.26113e+10	3.23572e+10	3.19932e+10	3.15834e+10	3.06564e+10	3.01181e+10	2.94675e+10	2.92239e+10	2.83655e+10	2.76819e+10	2.72404e+10	2.69703e+10	2.67014e+10	2.57824e+10	2.53033e+10	2.51492e+10	2.46446e+10	2.40955e+10
8.84445e+10	8.72467e+10	7.79569e+10	7.6048e+10	7.30826e+10	6.92241e+10	6.70699e+10	6.55241e+10	6.43169e+10	6.34299e+10	6.12359e+10	5.92544e+10	5.86194e+10	5.79141e+10	5.70554e+10	5.63863e+10	5.48391e+10	5.32919e+10	5.11021e+10	4.96101e+10	4.86917e+10	4.79282e+10	4.76322e+10	4.7204e+10	4.63225e+10	4.57385e+10	4.44815e+10	4.31176e+10	4.25307e+10	4.04427e+10	3.88471e+10	3.8109e+10	3.78487e+10	3.74157e+10	3.69125e+10	3.60926e+10	3.48095e+10	3.37504e+10	3.33829e+10	3.3236e+10	3.15196e+10	3.05219e+10	2.8886e+10	2.82325e+10	2.777e+10	2.67442e+10	2.55567e+10	2.49628e+10	2.45517e+10	2.41617e+10
8.53836e+10	8.28069e+10	8.01283e+10	7.4577e+10	7.34463e+10	7.13833e+10	6.81563e+10	6.62039e+10	6.35123e+10	6.25399e+10	6.16289e+10	6.07865e+10	5.97028e+10	5.89348e+10	5.72284e+10	5.58112e+10	5.44435e+10	5.24556e+10	5.11959e+10	5.05571e+10	4.97762e+10	4.945e+10	4.84067e+10	4.74363e+10	4.67492e+10	4.60696e+10	4.53129e+10	4.48123e+10	4.40539e+10	4.35379e+10	4.30118e+10	4.12173e+10	4.06233e+10	3.9319e+10	3.86113e+10	3.67451e+10	3.57771e+10	3.43546e+10	3.34623e+10	3.25169e+10	3.11851e+10	3.02969e+10	2.95803e+10	2.90456e+10	2.87344e+10	2.85014e+10	2.7859e+10	2.72195e+10	2.61328e+10	2.53741e+10
8.22216e+10	7.78711e+10	7.23111e+10	6.7855e+10	6.62982e+10	6.33394e+10	5.99937e+10	5.77515e+10	5.44165e+10	5.33195e+10	5.23176e+10	5.0873e+10	4.96619e+10	4.83643e+10	4.71945e+10	4.57444e+10	4.45429e+10	4.39712e+10	4.35013e+10	4.29596e+10	4.12098e+10	4.03136e+10	3.93582e+10	3.89096e+10	3.79458e+10	3.73038e+10	3.61571e+10	3.55754e+10	3.51947e+10	3.45603e+10	3.30924e+10	3.14574e+10	3.07684e+10	3.01876e+10	2.88384e+10	2.82951e+10	2.79634e+10	2.72784e+10	2.67261e+10	2.63701e+10	2.53656e+10	2.39982e+10	2.33953e+10	2.28627e+10	2.13924e+10	2.0351e+10	1.97974e+10	1.93384e+10	1.89048e+10	1.87681e+10
8.90633e+10	8.09504e+10	7.66316e+10	7.05086e+10	6.91692e+10	6.59674e+10	6.24467e+10	6.09836e+10	5.89398e+10	5.71633e+10	5.55392e+10	5.38496e+10	5.1957e+10	5.03093e+10	4.92779e+10	4.77845e+10	4.64327e+10	4.49996e+10	4.40638e+10	4.36039e+10	4.30718e+10	4.104e+10	4.0483e+10	3.98244e+10	3.91669e+10	3.80763e+10	3.62919e+10	3.5597e+10	3.51085e+10	3.47601e+10	3.43824e+10	3.31957e+10	3.22283e+10	3.12164e+10	3.06755e+10	2.93406e+10	2.82184e+10	2.74156e+10	2.70449e+10	2.65859e+10	2.61536e+10	2.58205e+10	2.56198e+10	2.51204e+10	2.44005e+10	2.37582e+10	2.33668e+10	2.32254e+10	2.249e+10	2.18745e+10
8.89219e+10	8.65283e+10	8.01716e+10	7.77367e+10	7.20712e+10	7.00879e+10	6.67722e+10	6.43779e+10	6.22162e+10	6.06169e+10	5.9565e+10	5.84177e+10	5.70825e+10	5.65735e+10	5.56051e+10	5.36225e+10	5.23118e+10	5.07783e+10	4.80364e+10	4.71109e+10	4.63164e+10	4.55278e+10	4.39472e+10	4.25045e+10	4.09126e+10	3.92393e+10	3.78348e+10	3.65027e+10	3.54372e+10	3.39145e+10	3.35808e+10	3.28511e+10	3.12384e+10	3.04458e+10	3.00525e+10	2.92583e+10	2.8435e+10	2.79399e+10	2.77275e+10	2.72559e+10	2.68829e+10	2.62462e+10	2.5599e+10	2.49987e+10	2.43127e+10	2.36583e+10	2.3397e+10	2.31062e+10	2.24852e+10	2.22907e+10
8.55472e+10	7.97934e+10	7.69285e+10	7.33859e+10	7.05334e+10	6.79455e+10	6.37215e+10	6.08296e+10	5.99653e+10	5.82667e+10	5.74971e+10	5.56347e+10	5.39459e+10	5.34506e+10	5.14551e+10	4.81849e+10	4.57969e+10	4.4694e+10	4.3818e+10	4.31178e+10	4.25879e+10	4.15799e+10	4.00414e+10	3.96765e+10	3.82639e+10	3.67396e+10	3.62516e+10	3.54911e+10	3.48957e+10	3.3101e+10	3.2108e+10	3.13563e+10	3.01625e+10	2.88864e+10	2.74603e+10	2.70089e+10	2.66025e+10	2.6153e+10	2.57812e+10	2.54829e+10	2.52848e+10	2.51188e+10	2.48249e+10	2.31493e+10	2.23673e+10	2.14244e+10	2.11323e+10	2.0752e+10	2.03047e+10	1.98869e+10
8.92016e+10	8.09133e+10	7.65158e+10	7.07046e+10	6.83695e+10	6.65606e+10	6.42886e+10	6.2237e+10	6.09613e+10	5.95012e+10	5.74971e+10	5.58339e+10	5.4585e+10	5.40012e+10	5.29244e+10	5.27249e+10	5.18451e+10	5.10496e+10	4.75223e+10	4.59814e+10	4.4751e+10	4.35537e+10	4.21542e+10	4.16411e+10	4.12831e+10	4.0912e+10	4.04672e+10	3.63296e+10	3.5444e+10	3.45567e+10	3.39892e+10	3.29582e+10	3.25532e+10	3.21974e+10	3.16091e+10	3.13289e+10	3.05873e+10	3.00616e+10	2.92423e+10	2.81422e+10	2.76838e+10	2.72563e+10	2.69481e+10	2.57151e+10	2.49919e+10	2.42809e+10	2.38576e+10	2.32509e+10	2.28267e+10	2.23969e+10
8.11163e+10	7.39569e+10	6.99723e+10	6.6237e+10	6.44252e+10	6.08286e+10	5.79459e+10	5.57252e+10	5.43189e+10	5.22413e+10	5.043e+10	4.93972e+10	4.83453e+10	4.76313e+10	4.6244e+10	4.4807e+10	4.36711e+10	4.28101e+10	4.19905e+10	4.08165e+10	3.87495e+10	3.80287e+10	3.74421e+10	3.63826e+10	3.55519e+10	3.48679e+10	3.35222e+10	3.24521e+10	3.20999e+10	3.17662e+10	3.12258e+10	3.05661e+10	3.0306e+10	2.98531e+10	2.91434e+10	2.8853e+10	2.8013e+10	2.74669e+10	2.69133e+10	2.64417e+10	2.62141e+10	2.60032e+10	2.54496e+10	2.42356e+10	2.39297e+10	2.34908e+10	2.30851e+10	2.26005e+10	2.20854e+10	2.15423e+10
8.54361e+10	7.45095e+10	7.16259e+10	6.59116e+10	6.45241e+10	6.04383e+10	5.772e+10	5.63275e+10	5.54239e+10	5.42922e+10	5.33173e+10	5.25159e+10	5.16763e+10	5.09795e+10	5.0483e+10	4.82351e+10	4.57264e+10	4.32283e+10	4.22714e+10	4.11601e+10	4.01665e+10	3.89846e+10	3.80575e+10	3.73231e+10	3.68792e+10	3.66911e+10	3.61563e+10	3.55609e+10	3.52934e+10	3.37039e+10	3.25435e+10	3.12265e+10	2.99647e+10	2.87285e+10	2.7993e+10	2.74471e+10	2.68464e+10	2.61898e+10	2.56578e+10	2.53776e+10	2.49788e+10	2.47532e+10	2.43302e+10	2.34821e+10	2.29012e+10	2.2159e+10	2.16072e+10	2.12192e+10	2.09308e+10	2.07613e+10
9.37335e+10	8.6599e+10	8.16601e+10	7.49232e+10	7.28485e+10	6.9384e+10	6.74725e+10	6.48717e+10	6.3134e+10	6.03723e+10	5.6532e+10	5.56592e+10	5.38219e+10	5.27116e+10	5.07907e+10	5.0099e+10	4.92082e+10	4.81265e+10	4.75014e+10	4.64885e+10	4.56974e+10	4.49865e+10	4.43888e+10	4.37894e+10	4.19262e+10	3.93914e+10	3.83022e+10	3.77665e+10	3.68638e+10	3.6128e+10	3.5645e+10	3.36664e+10	3.22043e+10	3.09857e+10	2.97646e+10	2.89086e+10	2.82893e+10	2.77299e+10	2.72498e+10	2.69808e+10	2.64689e+10	2.60399e+10	2.57194e+10	2.51972e+10	2.48768e+10	2.39946e+10	2.34827e+10	2.29132e+10	2.26406e+10	2.22263e+10
8.4894e+10	8.45483e+10	7.8085e+10	7.5444e+10	7.25442e+10	7.05176e+10	6.86775e+10	6.74707e+10	6.58404e+10	6.24524e+10	5.9986e+10	5.86798e+10	5.76123e+10	5.56328e+10	5.31721e+10	5.21282e+10	4.98793e+10	4.88566e+10	4.8214e+10	4.71037e+10	4.59348e+10	4.4377e+10	4.11295e+10	4.04111e+10	3.95071e+10	3.89002e+10	3.86758e+10	3.83784e+10	3.63685e+10	3.46084e+10	3.30145e+10	3.24893e+10	3.22687e+10	3.19238e+10	3.16514e+10	3.1378e+10	3.04163e+10	2.98245e+10	2.94862e+10	2.93252e+10	2.90434e+10	2.87941e+10	2.80383e+10	2.72438e+10	2.69722e+10	2.59036e+10	2.5019e+10	2.40422e+10	2.36836e+10	2.315e+10
9.40789e+10	8.4348e+10	8.22615e+10	7.65256e+10	7.14842e+10	6.77705e+10	6.51016e+10	6.36341e+10	6.20577e+10	6.08391e+10	5.94332e+10	5.65095e+10	5.48849e+10	5.34092e+10	5.15885e+10	5.05532e+10	4.93669e+10	4.84126e+10	4.76338e+10	4.67238e+10	4.43255e+10	4.25776e+10	4.08816e+10	3.8401e+10	3.72858e+10	3.66142e+10	3.51786e+10	3.44646e+10	3.37885e+10	3.32283e+10	3.25886e+10	3.21194e+10	3.16215e+10	3.09897e+10	3.05909e+10	3.00405e+10	2.96229e+10	2.85939e+10	2.79959e+10	2.73915e+10	2.63991e+10	2.60074e+10	2.56887e+10	2.5419e+10	2.47865e+10	2.46437e+10	2.42238e+10	2.40809e+10	2.39719e+10	2.37721e+10
9.00683e+10	8.72511e+10	8.0843e+10	7.70994e+10	7.39022e+10	7.11409e+10	6.88079e+10	6.73257e+10	6.63152e+10	6.44656e+10	6.35249e+10	6.27208e+10	5.91918e+10	5.68755e+10	5.39108e+10	5.24848e+10	5.15831e+10	5.08328e+10	5.00606e+10	4.90982e+10	4.82714e+10	4.78791e+10	4.69431e+10	4.54699e+10	4.42744e+10	4.37568e+10	4.26749e+10	4.15693e+10	4.10422e+10	4.05201e+10	3.97978e+10	3.80227e+10	3.68914e+10	3.62626e+10	3.50533e+10	3.39487e+10	3.34214e+10	3.29566e+10	3.24411e+10	3.15933e+10	3.06629e+10	2.96898e+10	2.90339e+10	2.79631e+10	2.71821e+10	2.63124e+10	2.55912e+10	2.41382e+10	2.34362e+10	2.31492e+10
8.91693e+10	8.54363e+10	7.67791e+10	7.3103e+10	7.15399e+10	7.05574e+10	6.79598e+10	6.61661e+10	6.444e+10	6.10979e+10	5.98432e+10	5.82648e+10	5.54248e+10	5.36625e+10	5.24232e+10	5.11903e+10	4.94865e+10	4.85764e+10	4.79816e+10	4.71395e+10	4.64056e+10	4.55721e+10	4.27176e+10	4.10394e+10	4.05131e+10	3.96899e+10	3.91914e+10	3.82694e+10	3.73792e+10	3.63333e+10	3.5715e+10	3.44823e+10	3.33585e+10	3.2786e+10	3.24551e+10	3.21024e+10	3.1054e+10	2.98772e+10	2.84888e+10	2.7822e+10	2.66775e+10	2.63267e+10	2.59029e+10	2.5267e+10	2.48087e+10	2.4481e+10	2.39629e+10	2.34741e+10	2.28261e+10	2.25903e+10
8.76468e+10	8.0111e+10	7.57724e+10	7.32293e+10	7.09913e+10	6.91073e+10	6.79896e+10	6.57083e+10	6.43933e+10	6.28579e+10	5.98087e+10	5.91153e+10	5.81104e+10	5.25082e+10	5.05622e+10	4.83518e+10	4.72961e+10	4.58096e+10	4.41791e+10	4.25602e+10	4.15167e+10	4.06103e+10	3.99615e+10	3.92489e+10	3.87201e+10	3.81662e+10	3.77697e+10	3.73222e+10	3.7054e+10	3.63135e+10	3.58474e+10	3.49741e+10	3.45333e+10	3.33633e+10	3.23263e+10	3.17293e+10	3.09199e+10	3.02027e+10	2.91513e+10	2.86654e+10	2.79646e+10	2.74182e+10	2.69754e+10	2.65005e+10	2.59612e+10	2.56277e+10	2.51762e+10	2.46383e+10	2.42288e+10	2.39704e+10
9.06951e+10	7.72408e+10	7.69687e+10	7.40666e+10	7.21881e+10	7.1373e+10	6.93744e+10	6.74601e+10	6.57522e+10	6.45726e+10	6.32389e+10	6.03827e+10	5.93433e+10	5.84121e+10	5.66094e+10	5.58886e+10	5.4447e+10	4.91266e+10	4.56621e+10	4.51821e+10	4.44772e+10	4.30364e+10	4.18447e+10	3.92544e+10	3.77655e+10	3.66815e+10	3.57557e+10	3.47851e+10	3.37218e+10	3.26501e+10	3.16854e+10	3.06537e+10	2.97025e+10	2.8217e+10	2.74299e+10	2.70314e+10	2.6538e+10	2.58239e+10	2.53152e+10	2.49432e+10	2.45682e+10	2.43196e+10	2.37757e+10	2.35018e+10	2.32506e+10	2.27679e+10	2.24486e+10	2.15476e+10	2.13059e+10	2.08397e+10
9.1746e+10	8.67631e+10	8.14949e+10	7.53048e+10	7.1318e+10	6.7983e+10	6.62548e+10	6.51721e+10	6.34385e+10	6.16989e+10	6.01432e+10	5.91034e+10	5.8249e+10	5.7598e+10	5.68333e+10	5.59471e+10	5.37477e+10	5.25596e+10	5.08841e+10	4.89144e+10	4.85833e+10	4.75095e+10	4.68559e+10	4.55477e+10	4.4655e+10	4.34825e+10	4.173e+10	4.05737e+10	3.98084e+10	3.89822e+10	3.81517e+10	3.73121e+10	3.6746e+10	3.57123e+10	3.48568e+10	3.36773e+10	3.29919e+10	3.20926e+10	3.10411e+10	3.05462e+10	2.95087e+10	2.81456e+10	2.73571e+10	2.66898e+10	2.60027e+10	2.55558e+10	2.51269e+10	2.47577e+10	2.43519e+10	2.42539e+10
7.98337e+10	7.93521e+10	7.76647e+10	7.50139e+10	7.20636e+10	7.08592e+10	6.97312e+10	6.83227e+10	6.68255e+10	6.56442e+10	6.40597e+10	6.24762e+10	5.94469e+10	5.85243e+10	5.77941e+10	5.52214e+10	5.4569e+10	5.37051e+10	5.30676e+10	5.25168e+10	5.19871e+10	5.1411e+10	5.06448e+10	4.90946e+10	4.70833e+10	4.34032e+10	4.11397e+10	3.89754e+10	3.7894e+10	3.74393e+10	3.6766e+10	3.57835e+10	3.52605e+10	3.47093e+10	3.4032e+10	3.28425e+10	3.20695e+10	3.15245e+10	3.10951e+10	3.0754e+10	3.04144e+10	2.85169e+10	2.81529e+10	2.78731e+10	2.73389e+10	2.69661e+10	2.67e+10	2.65249e+10	2.63072e+10	2.58088e+10
8.80828e+10	8.49577e+10	8.38649e+10	8.00467e+10	7.52727e+10	7.31149e+10	7.11479e+10	6.90021e+10	6.65174e+10	6.40252e+10	6.2606e+10	6.1108e+10	6.05065e+10	5.8909e+10	5.71008e+10	5.53002e+10	5.43615e+10	5.38513e+10	5.28616e+10	5.22274e+10	5.12945e+10	5.02458e+10	4.95312e+10	4.80288e+10	4.60869e+10	4.50772e+10	4.21387e+10	4.08963e+10	3.61746e+10	3.43287e+10	3.23944e+10	3.10208e+10	2.98659e+10	2.91095e+10	2.81613e+10	2.76872e+10	2.73238e+10	2.70089e+10	2.67688e+10	2.63245e+10	2.57822e+10	2.50819e+10	2.46833e+10	2.42827e+10	2.35407e+10	2.28324e+10	2.21896e+10	2.17553e+10	2.11019e+10	2.05445e+10
8.39392e+10	7.96264e+10	7.7922e+10	7.45493e+10	7.06361e+10	6.73024e+10	6.53347e+10	6.28302e+10	6.05432e+10	5.91208e+10	5.74821e+10	5.62197e+10	5.54492e+10	5.45708e+10	5.14846e+10	4.93487e+10	4.70158e+10	4.51232e+10	4.46626e+10	4.39126e+10	4.34799e+10	4.29711e+10	4.0848e+10	3.95679e+10	3.87285e+10	3.79043e+10	3.6537e+10	3.58249e+10	3.43947e+10	3.31789e+10	3.2093e+10	3.14995e+10	3.06423e+10	3.00813e+10	2.92853e+10	2.85895e+10	2.78757e+10	2.75904e+10	2.71446e+10	2.68167e+10	2.63325e+10	2.58572e+10	2.54499e+10	2.49869e+10	2.45778e+10	2.4389e+10	2.40149e+10	2.35747e+10	2.20731e+10	2.14432e+10
8.00478e+10	7.55814e+10	7.39486e+10	6.89543e+10	6.65072e+10	6.51512e+10	6.32217e+10	6.19053e+10	5.97669e+10	5.71604e+10	5.48672e+10	5.28583e+10	5.05068e+10	4.88725e+10	4.79747e+10	4.7364e+10	4.68677e+10	4.52818e+10	4.37308e+10	4.28968e+10	4.20901e+10	4.13429e+10	3.97652e+10	3.8764e+10	3.78638e+10	3.71574e+10	3.65544e+10	3.56893e+10	3.4876e+10	3.44507e+10	3.34837e+10	3.22394e+10	3.16536e+10	3.1371e+10	3.09292e+10	3.04843e+10	2.95e+10	2.87877e+10	2.79297e+10	2.77068e+10	2.74039e+10	2.69979e+10	2.62742e+10	2.55278e+10	2.46482e+10	2.42914e+10	2.40057e+10	2.33487e+10	2.28963e+10	2.25841e+10
7.81798e+10	7.79798e+10	7.3242e+10	7.21457e+10	6.69702e+10	6.35668e+10	6.28377e+10	6.03118e+10	5.82023e+10	5.70544e+10	5.50399e+10	5.28079e+10	5.13758e+10	4.9627e+10	4.82098e+10	4.68785e+10	4.6038e+10	4.54773e+10	4.50495e+10	4.29375e+10	4.16037e+10	4.1257e+10	4.00742e+10	3.94106e+10	3.88615e+10	3.80931e+10	3.75226e+10	3.72977e+10	3.66494e+10	3.60499e+10	3.55734e+10	3.52993e+10	3.484e+10	3.43708e+10	3.3557e+10	3.27633e+10	3.22034e+10	3.15645e+10	3.10446e+10	3.08634e+10	3.00726e+10	2.96593e+10	2.91669e+10	2.86799e+10	2.79961e+10	2.73854e+10	2.66941e+10	2.64648e+10	2.60399e+10	2.56783e+10
8.65591e+10	8.15212e+10	7.73213e+10	7.32686e+10	7.05324e+10	6.79258e+10	6.55186e+10	6.3599e+10	6.1819e+10	5.98598e+10	5.81538e+10	5.66673e+10	5.51035e+10	5.37607e+10	5.23538e+10	5.10036e+10	4.95548e+10	4.82136e+10	4.68914e+10	4.58653e+10	4.48593e+10	4.37738e+10	4.25545e+10	4.14958e+10	4.05162e+10	3.95558e+10	3.85808e+10	3.75062e+10	3.64699e+10	3.54708e+10	3.46055e+10	3.36097e+10	3.28179e+10	3.2079e+10	3.13054e+10	3.05303e+10	2.9758e+10	2.90745e+10	2.84917e+10	2.80135e+10	2.73076e+10	2.66916e+10	2.61792e+10	2.55753e+10	2.49984e+10	2.44459e+10	2.39643e+10	2.34462e+10	2.2922e+10	2.25104e+10
[truncated: 250 more columns]
