# Supplementary material for: A new imperialist competitive algorithm with spiral rising mechanism for solving path optimization problems
Source: PeerJ Comput Sci. 2022 Sep 7;8:e1075. doi: 10.7717/peerj-cs.1075 (PMC9575848; doi:10.7717/peerj-cs.1075)
Supplement: Supplemental Information 11 [file peerj-cs-08-1075-s011.zip › high dimensional optimization problems/500/F14/PSO.xlsx]

## Sheet: Sheet1
8.89787e+10	7.89645e+10	6.92748e+10	5.90947e+10	5.08354e+10	4.22559e+10	3.51924e+10	2.78818e+10	2.24396e+10	1.74044e+10	1.31679e+10	9.65575e+09	7.24988e+09	5.1896e+09	4.033e+09	3.06793e+09	2.77108e+09	2.63301e+09	2.36935e+09	2.20506e+09	2.16399e+09	1.96793e+09	1.8098e+09	1.75185e+09	1.64424e+09	1.58677e+09	1.53307e+09	1.50948e+09	1.4372e+09	1.4372e+09	1.40601e+09	1.34952e+09	1.30928e+09	1.23263e+09	1.23197e+09	1.15587e+09	1.15587e+09	1.15246e+09	1.10908e+09	1.06522e+09	1.00682e+09	9.51785e+08	9.51785e+08	9.30763e+08	9.30763e+08	9.30763e+08	9.26284e+08	9.12379e+08	9.07667e+08	9.03858e+08
9.01528e+10	8.01079e+10	6.98348e+10	6.05717e+10	5.1506e+10	4.26237e+10	3.57604e+10	2.74874e+10	2.13989e+10	1.66932e+10	1.3385e+10	9.66879e+09	7.35e+09	5.15056e+09	3.93594e+09	3.29132e+09	3.06351e+09	2.86557e+09	2.69816e+09	2.47144e+09	2.38389e+09	2.32847e+09	2.19828e+09	2.13501e+09	2.06083e+09	1.90726e+09	1.85833e+09	1.73474e+09	1.72891e+09	1.65561e+09	1.58321e+09	1.40788e+09	1.35115e+09	1.35115e+09	1.25776e+09	1.25451e+09	1.24477e+09	1.2414e+09	1.22719e+09	1.21069e+09	1.15358e+09	1.15358e+09	1.15358e+09	1.1419e+09	1.04547e+09	1.04547e+09	1.04547e+09	1.01777e+09	1.01777e+09	1.01475e+09
9.01816e+10	8.1293e+10	6.9548e+10	6.02258e+10	5.21554e+10	4.29279e+10	3.55244e+10	3.01432e+10	2.45659e+10	1.91384e+10	1.4612e+10	1.13313e+10	8.64628e+09	6.74772e+09	5.57837e+09	4.24161e+09	3.64978e+09	3.29209e+09	3.23451e+09	3.10608e+09	2.78799e+09	2.73736e+09	2.60474e+09	2.44252e+09	2.27256e+09	2.27256e+09	2.22567e+09	2.13606e+09	2.03422e+09	1.96157e+09	1.93364e+09	1.77872e+09	1.75851e+09	1.71632e+09	1.67287e+09	1.63304e+09	1.5669e+09	1.55219e+09	1.46754e+09	1.44141e+09	1.42383e+09	1.41717e+09	1.3896e+09	1.32514e+09	1.28002e+09	1.25023e+09	1.22601e+09	1.20471e+09	1.19897e+09	1.13351e+09
9.46656e+10	8.14587e+10	7.00962e+10	6.06598e+10	5.1438e+10	4.37877e+10	3.61016e+10	2.97311e+10	2.31723e+10	1.84617e+10	1.42715e+10	1.11862e+10	8.17394e+09	6.00175e+09	4.61331e+09	3.61722e+09	3.05235e+09	2.92253e+09	2.80185e+09	2.68046e+09	2.44062e+09	2.29903e+09	2.2039e+09	2.09781e+09	1.94799e+09	1.90232e+09	1.80652e+09	1.78537e+09	1.69058e+09	1.67689e+09	1.65566e+09	1.60632e+09	1.53732e+09	1.52231e+09	1.49863e+09	1.46354e+09	1.42542e+09	1.37641e+09	1.37321e+09	1.30753e+09	1.26889e+09	1.23165e+09	1.21105e+09	1.18271e+09	1.15997e+09	1.13386e+09	1.116e+09	1.03026e+09	1.00965e+09	1.0079e+09
7.89322e+10	7.89127e+10	7.01538e+10	5.97614e+10	5.16046e+10	4.24471e+10	3.45614e+10	2.89956e+10	2.30392e+10	1.73605e+10	1.41448e+10	1.06036e+10	7.89188e+09	6.02602e+09	4.23598e+09	3.18837e+09	2.5874e+09	2.39217e+09	2.39217e+09	2.22674e+09	2.11296e+09	2.0105e+09	1.97634e+09	1.89424e+09	1.75962e+09	1.6035e+09	1.53396e+09	1.48203e+09	1.3879e+09	1.3879e+09	1.3879e+09	1.36761e+09	1.31339e+09	1.20226e+09	1.18826e+09	1.18826e+09	1.15738e+09	1.15738e+09	1.13859e+09	1.11831e+09	1.08907e+09	1.08907e+09	1.06644e+09	1.02813e+09	9.76397e+08	9.76397e+08	9.76397e+08	9.12566e+08	8.964e+08	8.964e+08
8.39079e+10	7.94756e+10	6.95612e+10	5.96261e+10	4.8919e+10	4.13014e+10	3.61788e+10	3.08319e+10	2.52464e+10	2.00914e+10	1.56708e+10	1.20308e+10	8.87787e+09	6.65003e+09	5.16056e+09	3.77215e+09	3.58207e+09	3.2668e+09	2.96229e+09	2.92535e+09	2.75577e+09	2.60263e+09	2.44397e+09	2.44397e+09	2.39554e+09	2.33679e+09	2.22575e+09	1.98999e+09	1.93612e+09	1.90232e+09	1.7922e+09	1.73432e+09	1.67571e+09	1.65547e+09	1.57191e+09	1.48533e+09	1.44472e+09	1.39463e+09	1.36203e+09	1.34559e+09	1.30936e+09	1.27273e+09	1.27273e+09	1.20399e+09	1.20399e+09	1.18486e+09	1.16672e+09	1.13523e+09	1.10948e+09	1.08651e+09
9.02664e+10	7.93138e+10	6.88526e+10	5.9577e+10	4.93412e+10	4.21889e+10	3.49735e+10	2.92672e+10	2.38834e+10	1.85369e+10	1.37879e+10	1.04912e+10	7.69108e+09	5.0201e+09	3.72965e+09	3.12191e+09	2.50882e+09	2.34132e+09	2.2617e+09	2.05028e+09	1.86452e+09	1.80596e+09	1.80596e+09	1.78255e+09	1.67383e+09	1.59738e+09	1.56966e+09	1.50544e+09	1.45857e+09	1.29584e+09	1.29584e+09	1.29584e+09	1.29584e+09	1.2768e+09	1.25458e+09	1.22486e+09	1.20909e+09	1.15809e+09	1.15809e+09	1.15809e+09	1.15809e+09	1.15648e+09	1.11331e+09	1.09921e+09	1.09921e+09	1.09921e+09	1.08296e+09	1.06935e+09	1.01747e+09	1.01747e+09
7.93029e+10	7.76039e+10	6.68221e+10	5.6624e+10	4.91525e+10	4.19714e+10	3.57066e+10	2.85606e+10	2.26416e+10	1.9192e+10	1.50698e+10	1.16521e+10	8.8402e+09	6.49032e+09	5.25453e+09	4.22345e+09	3.43843e+09	3.21308e+09	3.21308e+09	3.18075e+09	2.96641e+09	2.8567e+09	2.63732e+09	2.63732e+09	2.55433e+09	2.47638e+09	2.41607e+09	2.30122e+09	2.13582e+09	2.04294e+09	2.01668e+09	1.88285e+09	1.82711e+09	1.78567e+09	1.75439e+09	1.60696e+09	1.60696e+09	1.56618e+09	1.49489e+09	1.49489e+09	1.42099e+09	1.36781e+09	1.30864e+09	1.26488e+09	1.23243e+09	1.22681e+09	1.17883e+09	1.16587e+09	1.13944e+09	1.08882e+09
9.28815e+10	8.18714e+10	7.0899e+10	6.16591e+10	5.16413e+10	4.41738e+10	3.51918e+10	2.81107e+10	2.34028e+10	1.85007e+10	1.39737e+10	1.06561e+10	7.55137e+09	5.44843e+09	4.04003e+09	2.98152e+09	2.49663e+09	2.30377e+09	2.10869e+09	1.93939e+09	1.93939e+09	1.89615e+09	1.83781e+09	1.80507e+09	1.71213e+09	1.64535e+09	1.6298e+09	1.53566e+09	1.46789e+09	1.46789e+09	1.44479e+09	1.40797e+09	1.37664e+09	1.34642e+09	1.30913e+09	1.26382e+09	1.24578e+09	1.23142e+09	1.20151e+09	1.14404e+09	1.11157e+09	9.87596e+08	9.82764e+08	9.82764e+08	9.66534e+08	9.16332e+08	9.16332e+08	9.06678e+08	8.95116e+08	8.8321e+08
8.74381e+10	7.66008e+10	6.72602e+10	5.81294e+10	5.0109e+10	4.39127e+10	3.74294e+10	3.031e+10	2.36325e+10	1.88709e+10	1.50079e+10	1.11244e+10	8.35543e+09	5.92221e+09	4.39884e+09	3.39114e+09	2.94679e+09	2.60142e+09	2.60142e+09	2.33083e+09	2.25919e+09	2.09915e+09	1.91471e+09	1.86539e+09	1.86539e+09	1.80877e+09	1.73757e+09	1.66156e+09	1.56964e+09	1.54306e+09	1.54306e+09	1.47906e+09	1.38252e+09	1.37166e+09	1.28016e+09	1.26143e+09	1.20079e+09	1.20079e+09	1.19804e+09	1.19242e+09	1.11283e+09	1.06813e+09	1.06426e+09	1.00085e+09	1.00085e+09	9.69386e+08	9.61814e+08	9.59898e+08	8.50301e+08	8.50301e+08
9.29681e+10	8.52047e+10	7.4566e+10	6.34087e+10	5.41403e+10	4.4085e+10	3.67656e+10	2.96769e+10	2.31281e+10	1.86908e+10	1.42653e+10	1.01906e+10	7.60195e+09	5.61259e+09	3.80857e+09	2.87329e+09	2.3068e+09	2.3068e+09	2.13714e+09	2.04607e+09	1.93392e+09	1.72694e+09	1.5829e+09	1.55446e+09	1.52671e+09	1.46195e+09	1.40993e+09	1.34684e+09	1.26349e+09	1.26349e+09	1.22669e+09	1.16486e+09	1.15378e+09	1.10351e+09	1.10351e+09	1.09189e+09	1.09189e+09	1.08877e+09	1.00841e+09	1.00841e+09	9.88527e+08	9.82438e+08	9.26215e+08	9.22803e+08	9.13881e+08	8.69381e+08	8.69381e+08	8.15203e+08	8.15203e+08	8.12339e+08
8.99877e+10	8.33149e+10	7.24897e+10	6.29132e+10	5.22445e+10	4.40941e+10	3.68863e+10	2.9531e+10	2.45768e+10	1.92183e+10	1.47041e+10	1.18299e+10	8.72728e+09	5.9527e+09	4.52496e+09	3.12253e+09	2.62811e+09	2.33738e+09	2.27074e+09	2.03451e+09	1.97695e+09	1.84264e+09	1.73719e+09	1.73719e+09	1.69787e+09	1.62508e+09	1.51488e+09	1.51488e+09	1.46494e+09	1.36659e+09	1.36376e+09	1.3471e+09	1.3471e+09	1.26771e+09	1.21769e+09	1.21769e+09	1.17598e+09	1.14088e+09	1.10586e+09	1.06002e+09	1.06002e+09	1.05066e+09	9.6361e+08	9.6361e+08	9.6236e+08	9.6236e+08	9.57703e+08	9.42334e+08	9.42334e+08	9.16551e+08
7.66077e+10	7.66077e+10	7.08588e+10	6.13638e+10	5.02841e+10	4.16333e+10	3.41203e+10	2.87201e+10	2.4303e+10	1.99515e+10	1.61655e+10	1.20374e+10	8.87389e+09	6.60505e+09	4.70162e+09	3.78453e+09	3.1159e+09	3.1159e+09	2.78171e+09	2.53724e+09	2.53724e+09	2.41192e+09	2.33165e+09	2.20228e+09	2.13468e+09	2.00094e+09	1.89861e+09	1.84848e+09	1.80157e+09	1.7783e+09	1.73316e+09	1.69342e+09	1.57747e+09	1.51606e+09	1.45768e+09	1.45574e+09	1.4048e+09	1.38311e+09	1.3473e+09	1.28012e+09	1.28012e+09	1.25945e+09	1.22768e+09	1.22768e+09	1.19462e+09	1.18293e+09	1.17115e+09	1.12576e+09	1.12557e+09	1.09823e+09
8.57028e+10	7.51574e+10	6.51263e+10	5.77561e+10	5.18809e+10	4.44369e+10	3.75176e+10	3.10585e+10	2.61606e+10	2.07708e+10	1.62296e+10	1.23201e+10	8.95801e+09	6.95131e+09	5.39933e+09	4.18929e+09	3.75084e+09	3.42307e+09	3.10324e+09	2.76039e+09	2.72188e+09	2.72175e+09	2.61262e+09	2.48339e+09	2.3234e+09	2.24223e+09	2.06488e+09	2.0324e+09	2.01563e+09	1.97239e+09	1.91128e+09	1.86179e+09	1.78615e+09	1.74888e+09	1.65456e+09	1.55051e+09	1.55051e+09	1.54269e+09	1.48835e+09	1.46231e+09	1.41667e+09	1.41667e+09	1.39691e+09	1.38735e+09	1.38735e+09	1.37374e+09	1.28527e+09	1.24969e+09	1.22792e+09	1.16514e+09
9.16831e+10	8.27526e+10	7.14347e+10	6.13501e+10	5.30694e+10	4.52085e+10	3.65356e+10	3.01968e+10	2.41772e+10	1.91879e+10	1.51768e+10	1.19463e+10	8.61776e+09	6.38118e+09	4.89385e+09	3.785e+09	3.18938e+09	2.98627e+09	2.57552e+09	2.45165e+09	2.38846e+09	2.1803e+09	2.1803e+09	2.1803e+09	2.15188e+09	2.06134e+09	1.84484e+09	1.74498e+09	1.70104e+09	1.6233e+09	1.60594e+09	1.56504e+09	1.48874e+09	1.41789e+09	1.41789e+09	1.36111e+09	1.34253e+09	1.29301e+09	1.23249e+09	1.17786e+09	1.14938e+09	1.14938e+09	1.14938e+09	1.07674e+09	1.07674e+09	1.06031e+09	1.06031e+09	1.06031e+09	1.06031e+09	1.06031e+09
8.35652e+10	7.75308e+10	6.58757e+10	5.73369e+10	5.01263e+10	4.2405e+10	3.621e+10	2.99107e+10	2.32743e+10	1.74226e+10	1.28152e+10	9.95486e+09	7.23813e+09	5.35616e+09	4.06188e+09	3.12919e+09	2.72929e+09	2.67435e+09	2.5436e+09	2.30717e+09	2.29445e+09	2.24173e+09	2.1392e+09	2.05692e+09	1.98067e+09	1.93937e+09	1.85569e+09	1.74192e+09	1.70338e+09	1.69616e+09	1.58405e+09	1.548e+09	1.39798e+09	1.39798e+09	1.39798e+09	1.39204e+09	1.33102e+09	1.33102e+09	1.3116e+09	1.27366e+09	1.27366e+09	1.23156e+09	1.22904e+09	1.18717e+09	1.15669e+09	1.14032e+09	1.10295e+09	1.08586e+09	1.00824e+09	1.00824e+09
8.15627e+10	7.43718e+10	6.62344e+10	5.90035e+10	5.18755e+10	4.26781e+10	3.54245e+10	2.91358e+10	2.4205e+10	1.93227e+10	1.44875e+10	1.05871e+10	7.91629e+09	6.0728e+09	4.41707e+09	3.50066e+09	2.84629e+09	2.54087e+09	2.53897e+09	2.29968e+09	2.14247e+09	1.99469e+09	1.99469e+09	1.99469e+09	1.91309e+09	1.81429e+09	1.73699e+09	1.68638e+09	1.65257e+09	1.63156e+09	1.55701e+09	1.55701e+09	1.48251e+09	1.46466e+09	1.3937e+09	1.36189e+09	1.30816e+09	1.27709e+09	1.22396e+09	1.15883e+09	1.13706e+09	1.13706e+09	1.12941e+09	1.10649e+09	1.06868e+09	9.91104e+08	9.91104e+08	9.91104e+08	9.55354e+08	9.5344e+08
9.57829e+10	8.51238e+10	7.39673e+10	6.44486e+10	5.42089e+10	4.40674e+10	3.52918e+10	2.87049e+10	2.32042e+10	1.81186e+10	1.38635e+10	1.05682e+10	7.32748e+09	5.68014e+09	4.05751e+09	3.0776e+09	2.61142e+09	2.59364e+09	2.36549e+09	2.28503e+09	2.10757e+09	2.01247e+09	1.86818e+09	1.79914e+09	1.68709e+09	1.6097e+09	1.60523e+09	1.47663e+09	1.47663e+09	1.4463e+09	1.38693e+09	1.38234e+09	1.38234e+09	1.38234e+09	1.32697e+09	1.28376e+09	1.25238e+09	1.22329e+09	1.20179e+09	1.16891e+09	1.13597e+09	1.09215e+09	1.09215e+09	1.08406e+09	1.08352e+09	1.04246e+09	9.66948e+08	9.66948e+08	9.66948e+08	9.32361e+08
8.53677e+10	7.64795e+10	6.6886e+10	5.98473e+10	5.24012e+10	4.40851e+10	3.66314e+10	3.08376e+10	2.54375e+10	1.95903e+10	1.53091e+10	1.28225e+10	9.86743e+09	7.46802e+09	5.75185e+09	4.38669e+09	3.95447e+09	3.61179e+09	3.61179e+09	3.58342e+09	3.27258e+09	3.13273e+09	2.91625e+09	2.75704e+09	2.52741e+09	2.44947e+09	2.44947e+09	2.29565e+09	2.22652e+09	2.10471e+09	2.08434e+09	2.04682e+09	2.00645e+09	1.82365e+09	1.82365e+09	1.82365e+09	1.8194e+09	1.77587e+09	1.68391e+09	1.68391e+09	1.64596e+09	1.58233e+09	1.49706e+09	1.49706e+09	1.48232e+09	1.45955e+09	1.43073e+09	1.40754e+09	1.40754e+09	1.3934e+09
9.01876e+10	7.99986e+10	7.03911e+10	6.00707e+10	5.17907e+10	4.5181e+10	3.72641e+10	3.06083e+10	2.41051e+10	1.9718e+10	1.55336e+10	1.20016e+10	8.60216e+09	6.63021e+09	4.99445e+09	4.111e+09	3.50204e+09	3.17361e+09	2.99331e+09	2.81836e+09	2.64775e+09	2.32481e+09	2.28934e+09	2.20781e+09	2.13455e+09	2.06502e+09	2.02197e+09	1.91757e+09	1.84577e+09	1.76517e+09	1.68054e+09	1.64107e+09	1.48684e+09	1.48684e+09	1.48105e+09	1.47352e+09	1.38767e+09	1.36593e+09	1.34179e+09	1.28236e+09	1.26334e+09	1.25532e+09	1.19121e+09	1.18986e+09	1.15301e+09	1.15301e+09	1.15301e+09	1.13464e+09	1.10362e+09	1.10362e+09
9.35426e+10	8.42225e+10	7.49587e+10	6.33811e+10	5.34673e+10	4.46837e+10	3.53066e+10	2.81675e+10	2.26017e+10	1.72737e+10	1.37688e+10	9.67259e+09	7.14e+09	4.91101e+09	3.70299e+09	2.95232e+09	2.61589e+09	2.32757e+09	2.32757e+09	2.27356e+09	2.14708e+09	2.02253e+09	1.92058e+09	1.86751e+09	1.8033e+09	1.7184e+09	1.65654e+09	1.55254e+09	1.47266e+09	1.45204e+09	1.43938e+09	1.41019e+09	1.35612e+09	1.35612e+09	1.29147e+09	1.24224e+09	1.21615e+09	1.13289e+09	1.12689e+09	1.09951e+09	1.00187e+09	1.00187e+09	1.00187e+09	1.00187e+09	1.00187e+09	9.65154e+08	9.23392e+08	9.1437e+08	9.0519e+08	8.74243e+08
8.68659e+10	8.07391e+10	6.95655e+10	5.98284e+10	5.13723e+10	4.28378e+10	3.62132e+10	2.92878e+10	2.4003e+10	1.83741e+10	1.38987e+10	1.01446e+10	7.86802e+09	6.07067e+09	4.42798e+09	3.87426e+09	3.39285e+09	3.26241e+09	3.01185e+09	2.72434e+09	2.72434e+09	2.6505e+09	2.57331e+09	2.57331e+09	2.53001e+09	2.47413e+09	2.34399e+09	2.1939e+09	2.14861e+09	2.14861e+09	2.07757e+09	2.04238e+09	2.02579e+09	1.90099e+09	1.76592e+09	1.76592e+09	1.75598e+09	1.67146e+09	1.66805e+09	1.58001e+09	1.5686e+09	1.54252e+09	1.49404e+09	1.45886e+09	1.39259e+09	1.39259e+09	1.35315e+09	1.35315e+09	1.34845e+09	1.31723e+09
8.82628e+10	7.9669e+10	6.95096e+10	6.20314e+10	5.30778e+10	4.45919e+10	3.76811e+10	3.05045e+10	2.44654e+10	1.82468e+10	1.40044e+10	1.0537e+10	7.62788e+09	5.67323e+09	4.03653e+09	3.17802e+09	2.6366e+09	2.53223e+09	2.2452e+09	2.22169e+09	2.04384e+09	1.93272e+09	1.81717e+09	1.70067e+09	1.66148e+09	1.66148e+09	1.58092e+09	1.45408e+09	1.39055e+09	1.34446e+09	1.32125e+09	1.28635e+09	1.28093e+09	1.20748e+09	1.19896e+09	1.17552e+09	1.15108e+09	1.0889e+09	1.06976e+09	1.06976e+09	1.03476e+09	1.03476e+09	1.03476e+09	1.0302e+09	9.37057e+08	9.37057e+08	9.37057e+08	9.23002e+08	9.23002e+08	9.23002e+08
8.96118e+10	8.03804e+10	6.98714e+10	6.02257e+10	5.31533e+10	4.42424e+10	3.75332e+10	3.0573e+10	2.45796e+10	1.85859e+10	1.47261e+10	1.0682e+10	8.05895e+09	5.95983e+09	4.11052e+09	3.07088e+09	2.59759e+09	2.29443e+09	2.1882e+09	2.09554e+09	2.0241e+09	1.88119e+09	1.7857e+09	1.6794e+09	1.56016e+09	1.4969e+09	1.49156e+09	1.36326e+09	1.344e+09	1.33197e+09	1.33197e+09	1.2732e+09	1.18948e+09	1.14327e+09	1.075e+09	1.06416e+09	9.74163e+08	9.74163e+08	9.74163e+08	9.71604e+08	9.71604e+08	9.51456e+08	9.42878e+08	8.88576e+08	8.88576e+08	8.88576e+08	8.75797e+08	8.41982e+08	8.21966e+08	8.21966e+08
9.06664e+10	7.89627e+10	7.01303e+10	6.06251e+10	5.25534e+10	4.43901e+10	3.56946e+10	2.93972e+10	2.41288e+10	1.93089e+10	1.46542e+10	1.11735e+10	7.98729e+09	5.77781e+09	4.19828e+09	3.34643e+09	2.98553e+09	2.95014e+09	2.65598e+09	2.63998e+09	2.54689e+09	2.44227e+09	2.32431e+09	2.26243e+09	2.17517e+09	2.0312e+09	1.97722e+09	1.87214e+09	1.6802e+09	1.63348e+09	1.63348e+09	1.594e+09	1.58228e+09	1.51846e+09	1.44132e+09	1.38709e+09	1.35024e+09	1.32728e+09	1.26656e+09	1.26656e+09	1.26656e+09	1.24045e+09	1.24045e+09	1.18566e+09	1.15088e+09	1.15088e+09	1.13037e+09	1.13037e+09	1.13037e+09	1.10061e+09
8.90733e+10	7.73505e+10	6.76254e+10	6.0573e+10	5.24665e+10	4.47929e+10	3.87501e+10	3.30399e+10	2.58992e+10	2.02627e+10	1.59234e+10	1.17207e+10	8.90864e+09	6.56871e+09	4.88316e+09	3.74957e+09	2.9646e+09	2.65931e+09	2.49983e+09	2.27902e+09	2.22271e+09	2.07994e+09	2.04533e+09	2.01987e+09	1.92275e+09	1.86334e+09	1.67959e+09	1.64868e+09	1.60753e+09	1.52835e+09	1.52301e+09	1.50462e+09	1.44875e+09	1.37123e+09	1.37123e+09	1.32106e+09	1.27159e+09	1.26371e+09	1.24056e+09	1.19035e+09	1.19035e+09	1.09505e+09	1.08012e+09	1.08012e+09	1.04202e+09	1.04202e+09	1.03909e+09	9.8535e+08	9.8535e+08	9.77415e+08
7.88484e+10	7.43915e+10	6.61201e+10	6.03643e+10	5.26426e+10	4.40587e+10	3.73459e+10	3.00916e+10	2.42881e+10	1.98492e+10	1.50721e+10	1.1495e+10	8.78967e+09	6.72616e+09	4.93258e+09	3.61816e+09	3.27034e+09	3.14793e+09	2.81227e+09	2.79991e+09	2.71582e+09	2.65047e+09	2.56043e+09	2.45039e+09	2.34782e+09	2.2644e+09	2.17806e+09	2.11946e+09	1.97595e+09	1.90616e+09	1.72275e+09	1.72275e+09	1.72275e+09	1.69984e+09	1.67878e+09	1.5809e+09	1.43213e+09	1.43213e+09	1.43213e+09	1.4095e+09	1.40545e+09	1.37492e+09	1.36272e+09	1.31039e+09	1.29624e+09	1.20855e+09	1.20855e+09	1.20855e+09	1.20855e+09	1.20855e+09
8.77391e+10	7.84505e+10	6.95821e+10	6.17948e+10	5.24062e+10	4.32139e+10	3.59864e+10	2.76694e+10	2.19307e+10	1.78677e+10	1.35559e+10	1.04498e+10	8.21634e+09	6.3036e+09	4.93325e+09	3.81086e+09	3.35172e+09	2.8226e+09	2.8226e+09	2.68303e+09	2.62691e+09	2.62691e+09	2.55819e+09	2.44708e+09	2.3669e+09	2.23761e+09	2.20692e+09	2.09636e+09	2.07924e+09	2.05389e+09	2.00031e+09	1.92865e+09	1.92695e+09	1.92536e+09	1.86693e+09	1.80193e+09	1.76374e+09	1.69919e+09	1.66226e+09	1.61548e+09	1.52246e+09	1.50534e+09	1.46815e+09	1.44415e+09	1.44415e+09	1.43426e+09	1.37855e+09	1.32763e+09	1.25842e+09	1.22412e+09
8.53564e+10	7.61867e+10	6.58414e+10	5.67538e+10	4.9062e+10	4.14015e+10	3.16949e+10	2.50459e+10	2.08001e+10	1.83169e+10	1.48827e+10	1.16539e+10	8.49357e+09	6.80481e+09	5.09438e+09	4.10827e+09	3.58884e+09	3.29268e+09	3.1447e+09	3.03696e+09	2.83812e+09	2.65035e+09	2.60011e+09	2.50056e+09	2.3399e+09	2.2965e+09	2.23189e+09	2.15246e+09	2.05346e+09	2.02114e+09	1.81567e+09	1.81567e+09	1.8004e+09	1.70467e+09	1.69773e+09	1.62524e+09	1.59658e+09	1.52002e+09	1.52002e+09	1.51511e+09	1.46444e+09	1.44706e+09	1.42943e+09	1.4185e+09	1.38194e+09	1.37999e+09	1.34608e+09	1.27373e+09	1.27373e+09	1.27373e+09
9.0055e+10	8.28051e+10	7.08716e+10	6.11887e+10	5.20895e+10	4.47511e+10	3.62622e+10	3.00431e+10	2.32856e+10	1.83893e+10	1.39958e+10	1.05621e+10	7.83463e+09	5.69817e+09	4.32418e+09	3.30836e+09	2.92479e+09	2.80782e+09	2.63916e+09	2.3036e+09	2.13249e+09	2.07716e+09	1.95621e+09	1.78067e+09	1.63374e+09	1.57992e+09	1.56453e+09	1.47113e+09	1.47113e+09	1.43671e+09	1.43671e+09	1.38477e+09	1.27825e+09	1.26183e+09	1.2288e+09	1.15687e+09	1.11668e+09	1.09183e+09	1.05347e+09	1.05347e+09	1.05347e+09	1.01541e+09	9.82505e+08	9.66589e+08	9.55448e+08	9.27841e+08	9.27841e+08	8.86741e+08	8.86741e+08	8.86741e+08
8.76715e+10	7.95101e+10	6.94736e+10	6.03398e+10	5.17005e+10	4.3481e+10	3.60579e+10	2.94507e+10	2.37326e+10	1.87572e+10	1.45375e+10	1.1025e+10	8.17611e+09	6.0617e+09	4.54117e+09	3.52912e+09	3.03534e+09	2.82309e+09	2.66374e+09	2.50992e+09	2.39068e+09	2.2736e+09	2.17422e+09	2.10369e+09	2.01017e+09	1.93435e+09	1.86167e+09	1.77238e+09	1.70739e+09	1.66253e+09	1.61649e+09	1.56934e+09	1.51828e+09	1.47198e+09	1.43035e+09	1.38901e+09	1.35168e+09	1.32181e+09	1.28965e+09	1.2602e+09	1.22951e+09	1.20206e+09	1.17846e+09	1.15294e+09	1.12885e+09	1.10985e+09	1.09018e+09	1.06463e+09	1.04657e+09	1.03113e+09
[truncated: 250 more columns]
