# Supplementary material for: A new imperialist competitive algorithm with spiral rising mechanism for solving path optimization problems
Source: PeerJ Comput Sci. 2022 Sep 7;8:e1075. doi: 10.7717/peerj-cs.1075 (PMC9575848; doi:10.7717/peerj-cs.1075)
Supplement: Supplemental Information 11 [file peerj-cs-08-1075-s011.zip › high dimensional optimization problems/500/F14/SRICA.xlsx]

## Sheet: Sheet1
7.42573e+07	7.66591e+06	76297.3	6420.15	92.9312	7.22773	0.320052	0.0110573	0.00118989	7.57223e-05	3.46272e-06	2.04341e-07	9.81367e-13	3.88336e-14	8.25737e-15	1.64376e-15	6.13003e-16	1.65611e-16	1.60274e-17	2.12434e-18	2.28322e-19	1.21958e-20	8.94944e-22	2.23324e-23	1.11156e-23	8.90751e-27	3.06425e-27	3.79841e-30	4.58214e-32	9.79007e-33	1.47011e-33	7.55957e-35	5.76344e-36	1.15829e-37	2.43084e-38	6.14459e-40	3.42971e-41	1.81352e-43	2.82993e-45	1.55065e-46	5.16627e-48	1.2658e-50	4.27805e-51	3.94515e-53	2.22327e-55	1.51522e-57	4.27767e-59	1.52612e-60	5.39153e-62	3.38394e-63
1.11297e+07	18555	1.98059	0.0888128	0.0320549	0.000164854	7.70262e-06	6.5895e-07	1.39433e-08	6.9989e-11	1.18078e-11	5.2897e-14	3.56702e-15	2.55559e-15	2.36319e-16	2.35668e-17	3.96749e-18	1.22689e-19	3.054e-23	2.96664e-24	3.99247e-26	2.34995e-27	2.4298e-28	2.7062e-29	7.96243e-30	3.08586e-31	1.31949e-32	1.15393e-34	4.7514e-36	9.2206e-38	1.51365e-38	2.75212e-39	3.29295e-40	1.6384e-41	1.8386e-42	3.02887e-43	9.57092e-44	1.31365e-44	2.73995e-46	5.10972e-47	2.18335e-49	8.53068e-50	2.97193e-51	1.84986e-53	1.02741e-54	4.14737e-57	2.03234e-58	8.32876e-60	1.29992e-61	2.06311e-63
5.75374e+06	124094	1224.73	57.2305	7.93958	0.241139	3.5436e-05	3.2391e-06	2.40748e-07	2.33269e-08	7.31946e-09	1.023e-09	1.42588e-10	1.65345e-12	8.0133e-14	2.85503e-15	4.2295e-17	1.63849e-18	4.20159e-20	2.75448e-21	3.60549e-23	4.3635e-24	4.8887e-25	1.50503e-26	1.88953e-28	1.71168e-29	2.42398e-34	1.40842e-35	4.06015e-38	2.34104e-40	5.01779e-42	1.3519e-42	1.74704e-43	2.69436e-45	3.82661e-47	7.59826e-51	1.88909e-51	8.96442e-53	2.74279e-53	2.27186e-54	6.82267e-57	1.14412e-57	1.96834e-58	2.73842e-59	7.93266e-62	3.01491e-63	1.30098e-64	3.40365e-65	2.21207e-67	2.08362e-68
9.53091e+06	16726.3	735.73	41.5036	0.521323	0.104597	0.006005	0.000599998	9.69118e-05	9.81654e-06	1.92806e-06	7.93088e-09	7.29087e-11	4.88002e-12	6.54591e-13	3.62865e-14	9.65084e-15	1.06008e-16	2.04028e-18	2.27392e-19	4.24031e-21	3.03121e-22	1.32082e-23	1.44178e-24	1.96797e-27	2.86001e-28	3.76559e-29	2.41878e-30	5.35745e-31	1.58175e-33	6.54841e-35	4.30602e-37	5.61259e-39	5.58838e-41	1.4738e-41	1.3998e-42	1.33083e-43	1.41914e-47	2.89531e-49	2.08996e-52	4.83801e-56	7.15084e-57	5.07905e-58	4.82662e-59	3.23263e-64	9.37961e-66	2.49552e-67	2.09279e-69	7.5448e-71	1.26804e-72
3.65308e+07	7.54197e+06	994854	2417.38	7.87913	0.444425	0.000234208	4.77039e-07	1.38319e-08	7.44764e-10	1.52265e-11	3.35133e-12	1.44777e-13	3.75342e-15	1.07515e-16	6.90183e-18	1.10304e-20	4.55849e-22	2.26385e-24	1.30087e-25	1.08256e-26	3.67382e-27	6.37751e-28	6.7347e-30	8.85935e-31	1.54724e-31	1.28845e-32	5.15111e-33	1.39101e-34	6.24231e-36	5.45679e-37	9.17618e-40	1.02124e-40	1.27342e-43	1.51061e-44	1.36373e-45	4.75055e-47	2.17232e-48	3.82255e-49	7.00753e-50	2.04709e-52	9.28818e-55	7.82838e-57	9.96886e-60	1.33413e-60	1.34673e-61	1.48807e-62	5.14204e-65	4.61404e-67	1.73309e-67
2.93654e+07	131347	390.194	45.1648	0.17896	0.0109055	0.00255157	0.000317756	7.91453e-07	1.02357e-08	2.3164e-09	5.29926e-10	2.19203e-11	8.64274e-13	6.74076e-14	1.42445e-15	3.17454e-17	6.58056e-20	5.06925e-23	2.86661e-25	2.544e-26	4.48718e-28	7.38225e-29	1.56003e-30	4.87001e-32	2.71471e-33	2.4248e-34	1.42431e-36	5.26016e-39	9.66784e-40	2.21912e-40	2.63251e-41	1.11717e-42	4.69704e-46	1.47815e-48	1.51545e-49	5.50867e-51	5.05067e-52	1.31658e-52	2.18566e-53	1.16745e-54	1.28423e-55	1.5114e-56	1.07509e-57	3.24158e-59	1.99538e-60	9.70316e-63	2.04943e-64	1.50697e-65	6.46115e-67
1.55133e+06	271622	14722.6	899.619	103.264	0.052098	0.000699965	4.27911e-06	1.66737e-07	4.73505e-09	1.22447e-10	5.05034e-12	6.01924e-14	8.34997e-16	2.11189e-20	5.24968e-22	1.01301e-24	1.49626e-25	2.09899e-26	1.39651e-27	1.87294e-28	8.16755e-29	2.41038e-29	1.8476e-32	2.73247e-33	8.69089e-35	8.1482e-39	5.52409e-41	1.53156e-42	7.37485e-44	9.20422e-45	4.41361e-47	1.70605e-49	2.36661e-50	3.77028e-51	4.17015e-52	1.64497e-54	8.13745e-56	5.50363e-57	6.80453e-58	6.9244e-59	1.07208e-60	5.25126e-63	3.22798e-65	3.36233e-67	7.3537e-68	1.47029e-68	4.37003e-69	1.93353e-70	2.4014e-72
6.60568e+06	110517	5741.86	618.229	1.6476	0.198116	0.00243439	6.63274e-05	3.65972e-06	2.33405e-07	3.32199e-09	7.59643e-11	1.78086e-12	6.18044e-13	1.85781e-14	4.51378e-15	3.45839e-16	2.24861e-17	5.13469e-19	7.98814e-20	4.53724e-21	1.29894e-22	2.45253e-25	9.09645e-27	8.16728e-28	8.26258e-29	1.53722e-29	7.53669e-32	9.58e-33	1.44261e-35	2.87917e-37	4.78076e-39	6.12087e-42	7.94844e-43	5.57807e-44	2.83576e-46	4.11262e-51	5.08029e-52	4.23245e-54	1.71921e-57	1.60894e-58	3.31264e-60	1.23478e-61	1.34178e-63	9.90667e-65	2.10062e-66	8.95794e-69	4.56905e-70	5.91132e-73	8.46022e-74
8.73598e+06	149345	5359.84	251.561	3.60902	0.0321814	0.0027086	0.000285821	5.99469e-06	2.35198e-07	1.09678e-07	1.13744e-09	9.95086e-11	5.52391e-12	9.23396e-14	7.45103e-15	3.00868e-16	1.68445e-16	5.80586e-18	3.83511e-19	1.10071e-20	4.7328e-23	9.94974e-25	1.54928e-26	5.64327e-30	6.3476e-31	2.33304e-32	3.31353e-33	7.72089e-34	1.67779e-36	1.08829e-37	6.53192e-39	3.55802e-42	3.7914e-43	3.40141e-44	1.02301e-44	2.08978e-45	3.20549e-46	1.01004e-47	2.78313e-49	5.98749e-50	1.5243e-50	5.03233e-52	5.21915e-53	2.85702e-54	1.03872e-55	5.19116e-57	2.21018e-59	3.12927e-61	1.08547e-62
1.88753e+07	58921.4	22616.1	584.452	25.5464	0.454577	0.00748252	0.000588072	4.07236e-05	6.43545e-07	4.34004e-09	1.48718e-09	1.1342e-10	1.85655e-11	6.88477e-13	3.0329e-15	9.56204e-17	8.00593e-19	1.66401e-19	1.96081e-21	8.41267e-22	7.85748e-23	5.22047e-24	8.18228e-26	9.06612e-27	7.03459e-28	6.13956e-28	1.10797e-29	2.23405e-31	2.89267e-34	1.25889e-34	1.40786e-36	3.52963e-38	6.40499e-39	6.96436e-40	2.9012e-41	1.26619e-42	6.10324e-43	6.19445e-44	6.94966e-45	7.79905e-46	7.64233e-47	8.12212e-48	3.45508e-50	1.72371e-50	3.7066e-53	4.37182e-56	2.49229e-57	9.62915e-59	1.5672e-60
1.01949e+07	29761.5	4560.01	76.1139	0.316233	0.016104	0.00167306	6.99883e-06	4.21661e-07	1.48068e-08	1.09487e-10	2.70582e-12	5.01903e-14	1.50899e-14	1.36554e-16	6.06515e-18	1.71194e-20	8.94179e-22	1.21529e-22	7.39153e-25	2.78205e-26	1.29338e-26	7.2008e-27	7.6406e-28	3.38043e-30	4.25549e-31	2.08489e-32	2.4326e-33	1.27216e-34	1.6367e-36	3.22115e-38	3.22629e-39	3.91324e-40	3.38291e-41	2.35756e-42	9.58188e-45	6.31273e-46	3.86658e-47	5.07838e-48	4.184e-50	4.05426e-52	3.34802e-53	2.26369e-54	1.50082e-56	1.19374e-57	1.51363e-58	1.44739e-60	1.48092e-62	6.53676e-65	1.09281e-65
5.72275e+07	3.47675e+06	17440.2	864.986	1.81122	0.118381	0.005354	1.09479e-06	1.36569e-07	7.92873e-09	9.93802e-11	1.82077e-13	4.97183e-15	5.42403e-16	1.94798e-17	4.50578e-19	6.06732e-20	7.33867e-21	4.82649e-22	4.82393e-24	1.11584e-25	8.85911e-27	1.43823e-28	1.43087e-30	3.97112e-32	4.67766e-34	2.48641e-35	7.32359e-38	5.76053e-39	1.03669e-40	4.50881e-41	1.61444e-41	2.56595e-43	2.96854e-44	3.17815e-45	7.57218e-47	1.01882e-47	6.8741e-49	3.52656e-50	1.72772e-51	6.35958e-52	1.36383e-52	3.48621e-53	1.46569e-53	1.71994e-54	2.14146e-56	5.24572e-58	4.9367e-59	6.81002e-60	2.0383e-63
2.22675e+08	2.23851e+06	44259.2	1103.7	359.72	58.3485	3.74117	0.726504	0.0282953	9.60225e-05	3.5835e-06	1.1295e-07	1.37294e-10	1.24025e-11	7.01719e-13	4.93625e-14	1.81174e-14	1.55181e-15	1.26037e-16	7.45285e-18	6.42156e-19	1.55775e-20	1.92455e-21	6.36361e-23	3.68662e-25	1.28233e-26	3.94831e-28	7.356e-29	3.10606e-30	2.86978e-31	1.16387e-31	5.74008e-33	1.30957e-34	8.57955e-37	1.25527e-38	3.87121e-40	4.41909e-42	1.25706e-42	1.10212e-43	1.5995e-44	2.82331e-45	4.4576e-47	4.55431e-48	3.64045e-49	9.48578e-50	1.33009e-50	4.51093e-52	1.09685e-53	3.91579e-55	7.93694e-56
8.72339e+07	2.04564e+06	58752.7	63.9331	5.49605	0.395529	0.0227118	5.20476e-05	4.74377e-06	5.62845e-09	8.41441e-11	6.09311e-13	1.00783e-13	6.3084e-16	1.12469e-16	4.16802e-17	4.75565e-18	1.37561e-19	4.05694e-21	1.34065e-23	3.70166e-25	6.22666e-26	1.92847e-27	1.62355e-29	5.7981e-30	6.7659e-32	2.42796e-33	3.56689e-35	1.36276e-36	1.09267e-37	3.86583e-39	1.51331e-39	5.61458e-41	1.00607e-42	2.74264e-44	5.17206e-45	6.51783e-46	3.87074e-47	2.77649e-48	3.84236e-50	1.21058e-51	1.2787e-52	1.1436e-54	1.62169e-57	3.95653e-58	8.41557e-60	1.63365e-63	5.64463e-64	1.30659e-64	4.53163e-66
2.94763e+06	3744.2	565.43	5.87819	0.278287	0.00759132	5.53425e-05	9.56704e-07	3.47912e-08	7.93571e-10	1.88109e-10	4.96195e-11	1.69665e-12	3.14451e-13	1.39501e-14	1.00122e-15	3.23711e-16	2.89999e-17	8.24343e-20	2.63075e-21	3.25734e-22	3.70698e-24	1.2737e-24	5.33565e-26	2.4479e-28	1.9557e-29	5.14813e-30	4.67023e-31	2.12151e-32	1.91415e-33	8.12153e-35	1.30251e-37	1.17395e-38	1.47537e-39	8.54417e-41	8.85441e-42	5.43965e-43	1.1286e-44	1.67468e-48	7.67851e-51	3.59461e-53	3.08143e-54	9.71035e-55	2.24969e-55	2.44248e-57	3.27258e-58	3.01574e-59	5.29086e-60	1.06604e-62	1.6312e-63
252076	43229.5	6239.49	121.624	33.3455	0.0523474	0.0100979	0.0025332	8.64264e-05	2.29135e-06	3.33512e-08	3.30684e-10	3.30993e-11	5.60734e-13	7.096e-15	2.14123e-16	9.56387e-18	9.50764e-19	1.56351e-19	4.20357e-21	4.04606e-23	1.21057e-24	5.24975e-26	6.60154e-27	1.295e-28	4.3231e-29	7.11739e-33	1.35127e-35	6.01111e-36	9.65571e-37	8.01778e-38	2.02741e-38	3.47778e-40	3.63072e-41	1.42297e-43	1.86144e-48	2.58397e-50	1.75108e-52	7.14537e-53	5.71718e-55	6.13054e-57	1.52994e-57	6.71566e-58	3.25739e-59	2.89771e-60	5.159e-62	2.43877e-63	1.14301e-64	1.63524e-65	2.97687e-66
7.13211e+06	15448.4	4.71941	0.80813	0.00194127	8.23794e-06	2.93617e-07	2.48769e-08	3.42029e-09	2.31468e-10	1.00993e-12	1.19418e-13	9.10985e-15	6.00861e-16	4.43805e-17	7.54183e-19	6.32913e-21	9.48047e-22	6.87088e-24	4.72768e-26	3.20468e-27	1.35473e-27	8.74214e-29	2.57017e-30	1.25387e-32	7.18425e-35	7.49905e-36	4.69911e-39	3.45767e-42	2.82507e-43	4.224e-45	2.72626e-46	1.18343e-47	1.60045e-48	1.00238e-49	8.40804e-50	5.63193e-51	7.27489e-52	5.02807e-53	1.61654e-54	3.58917e-55	3.53422e-57	7.11487e-58	1.52441e-58	2.90903e-59	4.33428e-61	1.75847e-62	9.07424e-65	3.40435e-65	2.27571e-66
9.33846e+06	267483	46022.2	38.0346	1.28964	0.212212	0.0030622	7.65779e-05	4.83004e-06	6.96002e-07	4.1738e-08	4.7954e-09	1.68612e-10	5.39226e-13	5.28904e-14	4.32657e-17	6.49387e-20	2.61535e-21	3.49939e-22	7.31944e-24	4.13355e-27	2.8653e-29	9.01454e-31	1.18949e-31	1.22512e-32	6.93451e-34	5.53682e-36	7.38523e-38	1.52604e-38	2.99171e-39	1.5502e-40	2.05064e-41	1.50047e-42	3.73366e-43	3.83486e-44	2.8539e-46	9.73051e-49	2.08653e-50	1.12937e-52	4.05958e-54	2.28986e-56	3.0303e-60	9.48215e-62	2.15089e-63	1.0777e-64	2.68507e-66	2.99084e-67	3.34239e-68	1.69453e-69	1.08391e-72
3.63221e+07	926094	3370.37	154.465	5.67759	2.12772	0.131274	0.00328388	0.000372351	1.55141e-05	1.00136e-06	2.83788e-10	2.93339e-11	7.20967e-12	1.21745e-12	7.39211e-15	1.06748e-15	8.13037e-18	1.85169e-18	1.1757e-19	8.83391e-23	7.42013e-24	5.30662e-25	1.59996e-26	3.2632e-28	3.12764e-29	1.98053e-30	4.25539e-31	8.17037e-32	1.88351e-34	3.19388e-36	6.30821e-37	1.00796e-37	6.69109e-40	1.83718e-42	2.73348e-44	1.76031e-45	5.66294e-47	2.28834e-48	2.79228e-49	7.541e-52	5.70101e-54	1.27056e-55	5.69163e-58	3.61797e-60	2.38111e-62	7.57994e-68	8.82618e-70	3.49569e-72	3.98645e-74
1.39561e+07	515264	58932	6991.89	1340.77	21.3863	1.09591	0.0411616	0.000262217	9.92146e-06	5.79717e-07	2.85891e-08	6.26198e-12	2.25507e-13	6.81571e-14	9.91023e-16	4.26324e-16	8.74607e-17	5.83596e-19	9.88337e-21	1.4303e-22	9.65542e-24	2.74678e-25	1.9715e-26	8.89569e-28	2.27064e-29	2.49365e-32	8.61183e-35	3.19775e-35	1.41722e-37	2.12021e-38	4.70746e-39	1.6811e-39	2.10449e-40	6.05274e-43	1.0893e-44	3.30227e-46	7.6673e-47	5.80876e-48	1.32814e-49	2.17224e-50	6.96665e-53	1.1583e-53	3.14764e-55	5.05864e-56	2.38575e-57	6.80738e-59	2.95091e-60	1.7951e-62	2.29535e-64
4.22772e+07	1.42429e+06	39402.3	6447.71	72.2915	1.74428	0.398899	0.0296305	0.00377603	0.000314431	5.18721e-05	1.96523e-06	4.98665e-07	4.23907e-09	4.5038e-11	3.13951e-12	1.16107e-13	9.27363e-15	9.39977e-17	2.42015e-18	3.59341e-19	2.50407e-20	2.82847e-22	1.57432e-23	1.07737e-25	5.62402e-28	4.78393e-30	1.82592e-33	1.19423e-35	6.99758e-37	2.07351e-38	5.9845e-42	1.47536e-42	7.09384e-43	5.99478e-44	4.18104e-45	4.31116e-46	3.66949e-47	8.54256e-48	2.82284e-48	1.15613e-48	3.70791e-49	2.1737e-51	6.33765e-53	7.05461e-54	8.75753e-56	1.56342e-56	1.04066e-58	9.25964e-60	6.09674e-61
4.84358e+07	471227	7998.84	74.9156	0.345349	0.00722926	1.5091e-06	9.38801e-09	6.90187e-12	2.58946e-13	3.31509e-14	1.67249e-16	8.5166e-19	3.42322e-20	1.10717e-21	9.88201e-24	1.79522e-25	3.22578e-27	8.7832e-30	1.38451e-30	1.51254e-32	3.0037e-34	5.65509e-36	1.71549e-37	1.84044e-38	1.4887e-40	2.30731e-44	3.66537e-45	1.32187e-45	3.0442e-48	2.61815e-50	9.63639e-51	1.09969e-52	9.38966e-55	2.22022e-56	5.9997e-61	1.85914e-62	9.69778e-64	2.81602e-64	9.32897e-66	6.80758e-67	1.39748e-68	8.14779e-70	1.56258e-71	4.66703e-73	3.27388e-74	3.47077e-75	2.74343e-76	1.59434e-77	1.60174e-78
1.41287e+07	5.10441e+06	24225.9	42.1405	8.73579	0.335154	0.0134545	0.00159198	6.70625e-05	1.18027e-05	4.10007e-06	1.1269e-07	9.03406e-11	4.56719e-12	4.533e-14	3.16951e-15	7.50522e-16	2.46444e-17	2.36455e-20	6.08713e-21	3.22766e-22	1.27906e-23	1.44846e-24	2.7251e-26	7.56756e-28	2.82583e-30	2.14518e-31	1.72815e-32	3.21659e-34	9.53177e-39	6.93525e-41	4.60938e-42	4.26972e-43	1.62293e-45	1.91834e-47	1.93178e-48	8.35658e-50	1.2476e-51	4.7686e-53	8.59191e-54	5.85977e-55	1.74823e-56	1.32716e-57	9.15877e-60	1.27175e-61	1.15675e-62	8.51959e-64	1.07094e-64	6.68812e-66	1.00682e-67
2.90615e+07	280378	47835.4	338.49	69.2077	0.462393	0.00836798	0.000546795	1.45302e-05	3.52529e-07	1.06336e-07	1.03152e-09	9.24017e-12	1.49999e-13	7.64965e-15	1.88561e-15	2.20158e-16	3.83721e-17	1.06946e-19	6.12407e-22	5.98166e-25	9.65846e-26	1.15758e-26	1.10303e-27	1.23762e-28	1.95845e-30	8.73567e-32	8.02864e-34	7.39532e-35	2.0398e-35	1.44804e-36	1.29677e-39	1.16371e-41	1.21124e-42	5.08576e-44	1.29513e-45	3.26581e-48	6.70482e-49	1.6223e-50	1.00316e-52	9.92694e-54	2.06407e-54	1.67891e-55	2.55333e-56	9.48166e-58	4.97874e-60	1.09762e-62	2.64604e-64	2.02888e-65	4.48803e-66
5.55707e+06	448857	830.045	212.538	13.241	0.995311	0.0204295	0.00328975	6.55042e-05	5.0552e-06	6.92419e-07	5.9586e-08	1.13137e-09	3.50585e-11	5.87355e-13	4.12594e-15	2.33991e-16	2.75271e-17	1.15792e-18	1.9927e-20	2.81026e-22	1.00223e-22	2.02714e-24	9.53172e-27	8.66643e-30	5.76371e-31	2.81756e-32	1.62535e-33	7.61965e-36	1.23652e-38	1.81209e-39	7.87565e-42	6.03929e-44	2.45658e-44	1.30818e-46	1.34299e-48	1.51231e-49	1.06845e-51	4.30072e-53	1.96778e-55	8.24003e-56	8.06257e-57	3.84234e-59	1.73713e-60	1.84046e-62	7.68259e-65	6.2245e-67	7.1471e-68	1.40084e-69	5.04586e-71
8.14094e+07	470104	28855.3	8643.04	204.388	44.6611	1.10228	0.058571	0.00211993	6.00435e-05	2.37986e-06	2.64949e-07	7.83535e-09	2.70876e-10	5.46597e-14	4.84201e-17	8.74909e-20	5.97803e-23	1.32035e-23	1.44248e-24	2.20842e-26	2.01467e-27	2.93205e-29	4.41028e-31	9.07298e-33	2.48682e-34	1.43102e-36	1.10676e-37	8.54795e-40	1.14825e-40	1.87454e-42	2.59467e-43	7.47935e-44	7.47592e-46	5.76471e-48	8.28341e-49	5.79695e-51	4.93191e-53	1.36034e-54	3.17007e-56	1.31895e-57	1.90087e-58	1.85701e-59	2.17862e-61	1.32109e-62	6.34632e-63	1.73703e-64	7.16743e-66	1.85257e-69	2.15971e-72
7.64475e+07	1.07454e+07	1.39174e+06	22841	687.086	0.277872	0.030031	0.00122232	0.000136911	8.90029e-06	1.27223e-06	2.08746e-09	6.65619e-11	6.62653e-12	9.74001e-14	5.92101e-16	8.01867e-18	2.09964e-19	5.01754e-20	2.59702e-21	5.34608e-23	5.79419e-24	2.8186e-26	3.49175e-27	3.15118e-28	6.04506e-31	7.31501e-32	4.18348e-33	8.38522e-35	4.55183e-36	1.78657e-37	9.47903e-40	7.30294e-41	8.60967e-42	1.61783e-42	8.36667e-44	5.46572e-45	1.38863e-45	1.38596e-46	4.323e-48	1.26284e-48	2.73287e-50	9.74917e-52	1.90333e-53	1.16232e-54	1.90707e-56	1.43092e-57	1.068e-59	2.38717e-61	3.64675e-62
178910	22123.2	177.996	23.7411	3.93861	0.0851155	0.000841184	9.8657e-05	8.45685e-06	9.28977e-08	7.03295e-10	2.18301e-12	4.65853e-15	3.28599e-16	6.96564e-17	8.49788e-18	6.60407e-20	6.39534e-21	2.64402e-23	1.08755e-24	3.82892e-25	2.25613e-26	9.55943e-30	1.59743e-30	2.09237e-31	1.07407e-33	4.29859e-35	8.0208e-37	1.92954e-38	1.53345e-39	2.10731e-40	1.66759e-41	1.09666e-43	2.41832e-46	6.43967e-47	5.74505e-49	2.00325e-50	8.16977e-52	2.29383e-52	5.31882e-55	4.88e-56	1.30034e-57	3.14548e-58	5.39325e-60	1.82135e-61	8.73006e-64	2.49232e-65	4.09748e-67	1.64884e-68	4.33884e-70
6.02489e+07	1.27643e+06	3312.43	88.5723	5.63997	0.38732	0.000798996	7.47584e-07	6.2228e-08	1.25055e-10	6.08003e-13	3.47857e-15	7.53541e-17	1.41232e-18	3.92813e-20	1.57272e-21	1.88121e-22	9.43565e-24	1.32711e-24	4.50834e-26	3.5925e-28	4.59277e-29	5.51803e-30	2.87936e-31	2.27402e-33	2.75128e-34	2.81505e-35	2.70709e-37	2.78758e-39	3.61595e-40	5.0797e-41	3.48204e-43	5.1584e-44	1.26545e-44	8.71773e-46	2.51253e-47	3.11883e-48	1.70976e-50	4.71188e-53	1.81428e-55	7.96579e-57	6.14299e-58	1.7671e-59	6.71127e-60	9.36246e-61	4.7307e-62	1.91066e-62	1.92144e-67	9.40638e-70	6.45788e-72
2.43118e+08	1.74206e+07	230753	1680.72	294.254	6.02181	2.32359	0.0334579	0.000531323	5.21195e-05	1.07206e-05	1.96653e-07	4.79205e-08	1.31374e-09	1.34396e-11	1.78024e-12	8.5574e-15	2.83163e-17	2.93229e-19	1.18884e-20	2.29361e-21	2.80185e-22	2.77032e-23	2.42821e-25	1.95995e-26	1.04381e-27	5.80565e-29	7.41722e-31	1.11518e-32	3.66936e-34	6.75187e-36	3.38743e-39	5.21252e-41	2.57345e-44	4.17796e-45	1.74557e-47	6.44784e-48	6.17888e-49	7.12529e-50	1.16498e-50	4.72124e-53	8.13418e-54	4.21072e-58	4.90609e-60	4.17121e-63	2.515e-64	9.80445e-66	1.58717e-66	3.7474e-69	8.1702e-71
4.16826e+07	2.11049e+06	104574	2038.32	111.713	4.88027	0.308407	0.0304985	0.00123616	2.21321e-05	2.73008e-06	9.8859e-08	1.85516e-08	1.9745e-10	2.09806e-12	1.68196e-13	5.23035e-15	3.84513e-16	8.29805e-18	4.28942e-19	4.1801e-20	1.79328e-21	1.05195e-22	3.45519e-24	3.87549e-25	8.18353e-28	1.39885e-28	3.08678e-30	1.34542e-31	1.00387e-32	3.93809e-33	1.93944e-34	4.56256e-36	3.27566e-38	1.25555e-39	3.47101e-41	1.35889e-42	6.91712e-44	5.84787e-45	7.7196e-46	1.2037e-46	4.05037e-48	4.22913e-49	1.32935e-50	3.73697e-51	4.44606e-52	1.50387e-53	3.65707e-55	1.30564e-56	2.64572e-57
[truncated: 250 more columns]
