# Supplementary material for: A new imperialist competitive algorithm with spiral rising mechanism for solving path optimization problems
Source: PeerJ Comput Sci. 2022 Sep 7;8:e1075. doi: 10.7717/peerj-cs.1075 (PMC9575848; doi:10.7717/peerj-cs.1075)
Supplement: Supplemental Information 11 [file peerj-cs-08-1075-s011.zip › high dimensional optimization problems/500/F14/TLBO.xlsx]

## Sheet: Sheet1
4.77905e+10	2.76584e+10	2.0016e+10	1.38826e+10	7.71905e+09	5.36561e+09	4.42941e+09	2.66992e+09	2.1628e+09	1.57208e+09	9.45599e+08	6.40301e+08	4.5016e+08	2.80597e+08	2.2659e+08	1.41871e+08	1.12475e+08	6.86808e+07	5.33504e+07	3.76239e+07	2.65892e+07	1.889e+07	1.19073e+07	8.0271e+06	6.28956e+06	3.5787e+06	3.22186e+06	1.98602e+06	1.54648e+06	1.04244e+06	702401	470911	324648	231393	144004	106715	82690.2	61781.2	43863.3	32037.5	21061.2	15078	12344.2	8191.74	5592.62	4042.3	2768.51	1933.34	1340.27	873.194
4.49893e+10	2.6344e+10	1.78589e+10	1.05782e+10	7.45676e+09	5.79234e+09	4.77446e+09	3.16591e+09	1.98659e+09	1.42345e+09	9.78265e+08	6.78817e+08	5.21475e+08	3.69763e+08	2.51053e+08	1.74435e+08	1.17329e+08	8.17944e+07	6.3065e+07	4.10849e+07	2.6332e+07	2.03541e+07	1.29626e+07	9.73701e+06	6.73095e+06	5.02683e+06	3.58679e+06	2.55327e+06	1.69048e+06	1.23913e+06	746603	550947	409406	281704	218281	142358	92809	56501.4	51571.3	36064.8	25145.7	18730.1	12630.2	8927.43	5963.62	4187.9	3337.43	2159.75	1523.14	1072.58
4.54048e+10	2.92556e+10	1.98214e+10	1.4484e+10	8.55354e+09	6.64468e+09	4.99794e+09	3.53954e+09	2.64029e+09	1.77497e+09	1.08097e+09	7.22452e+08	5.82998e+08	3.44576e+08	2.37408e+08	1.97544e+08	1.25538e+08	9.14419e+07	7.59332e+07	4.72054e+07	2.75374e+07	2.40765e+07	1.65418e+07	9.47283e+06	7.49691e+06	5.56857e+06	3.70039e+06	2.59539e+06	2.06974e+06	1.33989e+06	1.08089e+06	808812	456876	377810	224188	177721	111204	79915.2	49559	38088.2	26886.4	20397.5	12436.9	8181.54	6549.82	4828.08	3634.23	2620.22	1638.15	1177.9
4.68427e+10	2.86023e+10	1.98834e+10	1.32383e+10	9.25728e+09	6.70554e+09	4.91144e+09	3.1468e+09	2.24696e+09	1.58491e+09	1.078e+09	8.49842e+08	5.53789e+08	3.99043e+08	3.02497e+08	2.01271e+08	1.40541e+08	9.67549e+07	7.00408e+07	4.876e+07	3.0858e+07	2.32562e+07	1.60604e+07	1.12161e+07	7.28398e+06	5.82894e+06	4.1302e+06	2.47597e+06	1.69608e+06	1.21647e+06	817703	494295	426434	280646	208158	111385	92721.3	62941.5	41737.9	36456.1	24467.6	17962.4	12497.6	8944.01	6329.23	4201.99	3027.43	1911.22	1422.66	1075.52
5.08373e+10	2.6807e+10	2.0066e+10	1.44003e+10	9.86003e+09	6.60467e+09	3.91431e+09	3.07707e+09	1.75476e+09	1.17925e+09	1.09172e+09	7.29516e+08	4.12532e+08	3.60011e+08	2.3203e+08	1.55216e+08	7.97271e+07	7.36669e+07	4.53113e+07	3.37144e+07	2.49425e+07	1.71627e+07	1.18599e+07	7.89639e+06	5.45834e+06	3.62878e+06	2.5029e+06	1.863e+06	1.43919e+06	891283	650998	388953	282913	204240	148939	96475.3	84829.2	58738.9	40868.9	28205.5	18332.4	12658.5	8443.37	6624.52	4599.09	2729.22	2060.19	1535.95	1051.34	724.411
5.04616e+10	2.94209e+10	1.74515e+10	1.33601e+10	8.17435e+09	6.35645e+09	4.25602e+09	3.11819e+09	2.21846e+09	1.74264e+09	1.2745e+09	8.74744e+08	6.70364e+08	3.8786e+08	2.83992e+08	2.07084e+08	1.4659e+08	9.64365e+07	7.41207e+07	4.79337e+07	3.2682e+07	2.3413e+07	2.07961e+07	1.18111e+07	9.43816e+06	6.0132e+06	4.67164e+06	3.1034e+06	2.28073e+06	1.63787e+06	1.05185e+06	707511	524063	326154	213437	157090	116931	83344.8	56167.9	40186	30854.8	21005.1	14868.1	9636.89	6038.83	4123.85	3228.53	2276.52	1753.6	1203.33
4.26248e+10	2.45497e+10	1.77246e+10	1.20238e+10	7.59979e+09	6.90979e+09	4.15771e+09	3.04188e+09	2.04981e+09	1.39533e+09	1.10089e+09	7.03825e+08	4.60374e+08	3.73198e+08	2.67685e+08	1.71854e+08	1.27336e+08	8.24531e+07	6.32513e+07	3.82783e+07	2.5192e+07	1.98074e+07	1.2116e+07	9.05268e+06	6.5611e+06	4.74735e+06	3.55389e+06	2.31097e+06	1.55417e+06	1.05507e+06	769977	546407	449547	280461	192606	147095	87391.7	59149.3	44312.4	29296.7	23640	15984.3	10221.5	7841.63	5210.32	4189.25	2920.8	1977.01	1474.08	971.738
5.24963e+10	2.89402e+10	1.82179e+10	1.2236e+10	8.36143e+09	6.41649e+09	4.73319e+09	2.76171e+09	2.1209e+09	1.39932e+09	1.07881e+09	6.92335e+08	4.99365e+08	4.01353e+08	2.50507e+08	1.41196e+08	1.32113e+08	8.2132e+07	5.42812e+07	4.13071e+07	2.99672e+07	1.98554e+07	1.43941e+07	1.06897e+07	7.74528e+06	4.92566e+06	3.93294e+06	2.81747e+06	2.07686e+06	1.40281e+06	1.00701e+06	741440	488184	295586	204883	178460	119327	84995.6	56396.1	37959	26108.4	17929.2	12293.5	9839.61	6632.49	4571.85	3088.09	2101.92	1565.84	1040.49
5.32829e+10	3.0892e+10	2.11271e+10	1.26892e+10	8.30581e+09	5.60207e+09	4.00344e+09	3.602e+09	2.18481e+09	1.41247e+09	1.17589e+09	7.75997e+08	5.48356e+08	3.60115e+08	2.19668e+08	1.75449e+08	1.27865e+08	9.29881e+07	6.53298e+07	5.52762e+07	3.57787e+07	2.34637e+07	1.5352e+07	1.14873e+07	8.38225e+06	4.79475e+06	4.28459e+06	2.76555e+06	1.98668e+06	1.35079e+06	1.01017e+06	701264	517020	357608	262456	168802	118636	90575.4	59013.3	43172.5	26656.2	20795.5	13813.4	9404.32	7280.24	5034.91	3401.2	2185.01	1518.71	960.181
4.21989e+10	2.85567e+10	1.91294e+10	1.23163e+10	7.66221e+09	5.82447e+09	4.20435e+09	2.86155e+09	1.55287e+09	1.55287e+09	1.06949e+09	7.28935e+08	4.75527e+08	3.80525e+08	2.5312e+08	1.56139e+08	9.82771e+07	7.76917e+07	4.93444e+07	3.83783e+07	2.6368e+07	1.92328e+07	1.43999e+07	9.32412e+06	7.37506e+06	4.70784e+06	3.30686e+06	1.9848e+06	1.31966e+06	964162	712995	531507	391112	234835	181895	135393	92801.9	62037.8	46557	27562.5	20524.7	14451.5	10071.8	6569.99	5072.51	3376.93	2507.99	2028.96	1129.29	738.532
4.3822e+10	2.70143e+10	1.80247e+10	1.21365e+10	1.01195e+10	6.76854e+09	4.5042e+09	3.02452e+09	2.04788e+09	1.71639e+09	1.00492e+09	8.02244e+08	4.76976e+08	2.79867e+08	1.98563e+08	1.35737e+08	1.10695e+08	8.62904e+07	5.84598e+07	3.30615e+07	2.5076e+07	1.74258e+07	1.00565e+07	7.14484e+06	5.25645e+06	3.78233e+06	2.4836e+06	1.67839e+06	1.29774e+06	851305	538670	392260	296415	196115	128509	99160.6	66868.4	47940	33377.7	22633.8	16515.4	11935.3	7127.61	5502.6	4133.99	2763.8	2018.62	1418.85	984.667	797.359
4.41807e+10	2.80555e+10	1.88965e+10	1.24598e+10	7.95726e+09	5.72378e+09	4.41476e+09	2.97875e+09	2.04166e+09	1.40343e+09	9.70213e+08	7.73595e+08	5.97623e+08	3.78008e+08	3.04335e+08	2.06503e+08	1.44493e+08	9.17198e+07	6.48183e+07	4.03397e+07	3.21837e+07	2.11754e+07	1.8961e+07	1.21771e+07	7.93107e+06	5.20749e+06	3.38194e+06	2.57861e+06	1.97581e+06	1.40719e+06	854484	744055	446702	306920	242756	142901	113777	71961.1	58744.8	41818.8	29633.8	19395.5	14851.5	9053.58	6942.41	4450.38	3430.39	2467.44	1548.4	1221.94
5.0612e+10	3.01408e+10	1.86024e+10	1.55439e+10	1.14062e+10	6.93894e+09	4.82525e+09	3.22245e+09	2.09748e+09	1.32471e+09	1.13535e+09	7.2356e+08	5.28541e+08	3.03831e+08	2.83431e+08	1.82903e+08	1.33233e+08	1.06307e+08	6.62808e+07	4.71226e+07	3.40304e+07	2.26404e+07	1.48603e+07	1.17199e+07	8.88918e+06	6.04227e+06	3.53746e+06	2.6371e+06	1.94008e+06	1.32394e+06	845722	570607	446918	282917	219646	133780	99750	72496.5	49600.3	37597.9	22200.2	14650.3	11670.9	8819.79	6297.17	4222.07	3116.14	2153.18	1371.84	1032.54
4.51442e+10	2.88133e+10	1.7949e+10	1.09143e+10	7.97453e+09	5.34847e+09	3.40072e+09	2.99216e+09	1.98571e+09	1.56958e+09	1.14378e+09	7.34921e+08	5.03479e+08	3.37508e+08	2.41496e+08	1.68253e+08	1.14428e+08	7.51881e+07	5.38913e+07	4.10605e+07	2.98348e+07	1.94416e+07	1.53709e+07	9.83802e+06	6.73815e+06	4.74658e+06	2.81054e+06	2.138e+06	1.41515e+06	1.01053e+06	701039	458267	332340	263253	188943	101999	83775.8	46076.4	37530.6	28768.3	19581.5	13709.6	8881.73	6326.83	4483.56	3481.04	2482.21	1558.6	1097.87	793.971
5.3167e+10	3.05699e+10	1.99556e+10	1.31498e+10	9.24751e+09	6.61135e+09	4.65871e+09	2.81292e+09	2.20758e+09	1.66979e+09	1.12552e+09	7.90621e+08	4.87549e+08	3.32156e+08	2.66031e+08	1.81325e+08	1.19837e+08	1.07417e+08	5.8825e+07	5.38834e+07	3.97736e+07	2.57918e+07	1.64096e+07	1.28676e+07	9.65891e+06	5.93809e+06	4.30978e+06	2.83537e+06	2.09761e+06	1.24485e+06	989501	676231	433754	294652	273908	136860	92217.6	74567.9	50518.4	36467.2	20894.4	15713.1	12423.8	8783.79	6054.85	4417.23	2755	2087.06	1363.17	1009.88
4.78082e+10	3.0626e+10	1.87153e+10	1.20921e+10	8.6648e+09	6.47766e+09	4.30564e+09	3.53639e+09	2.34013e+09	1.45181e+09	1.09098e+09	7.80314e+08	5.61416e+08	3.52694e+08	3.11898e+08	1.8441e+08	1.31442e+08	9.32361e+07	5.89652e+07	4.39671e+07	2.63446e+07	2.21191e+07	1.51568e+07	1.0613e+07	6.65132e+06	5.44331e+06	3.64335e+06	2.42982e+06	1.77492e+06	1.14826e+06	772178	559353	391802	272103	181766	146384	95838.9	58943.3	51829.4	32707.8	24530	16267.1	10024.8	7778.41	5865.18	3616.14	2730.17	1924.43	1309.93	919.327
4.46068e+10	3.0898e+10	1.68532e+10	1.28017e+10	8.68361e+09	6.19159e+09	4.55386e+09	2.76735e+09	2.21894e+09	1.61693e+09	1.10908e+09	7.3002e+08	5.21191e+08	3.28149e+08	2.17658e+08	1.80881e+08	1.18966e+08	7.70532e+07	5.79924e+07	4.42548e+07	2.56855e+07	2.07253e+07	1.39865e+07	9.12452e+06	6.77956e+06	5.20764e+06	3.71736e+06	2.54417e+06	1.63091e+06	1.06481e+06	804594	551152	416165	276918	186142	135782	90233.6	72295.7	49925.1	35299.7	24138.2	16012.8	11738.3	8221.6	6163.87	4517.03	2490.43	1925.23	1341.6	989.878
4.84744e+10	3.20819e+10	1.68593e+10	1.38838e+10	9.13896e+09	6.48325e+09	4.17532e+09	3.13024e+09	1.8747e+09	1.27123e+09	9.68979e+08	7.41046e+08	4.36741e+08	4.0883e+08	2.83725e+08	1.83115e+08	1.30682e+08	8.81841e+07	5.84564e+07	3.90593e+07	2.47456e+07	1.89389e+07	1.5093e+07	8.86939e+06	6.07321e+06	4.5071e+06	2.84192e+06	2.17788e+06	1.36949e+06	914914	690680	487513	328699	216177	149772	106641	83284.3	56224.4	42896	26999	18085.8	13972	9565.55	6343.72	4560.05	3131.5	2073.45	1619.42	991.058	778.474
4.87843e+10	2.49353e+10	2.13497e+10	1.14816e+10	9.37965e+09	5.83538e+09	4.30253e+09	3.0377e+09	2.08077e+09	1.39842e+09	8.86343e+08	6.58579e+08	3.89712e+08	3.73673e+08	2.35202e+08	1.7581e+08	1.25915e+08	7.82549e+07	6.55658e+07	4.08972e+07	2.82286e+07	2.05643e+07	1.38787e+07	9.35109e+06	6.48582e+06	4.5662e+06	3.37007e+06	2.56881e+06	1.72623e+06	1.10157e+06	761840	457599	377315	208733	179904	121142	90181.5	66581.8	45810.7	29814.9	21839.3	14891.9	10188.9	7400.28	5283.61	4158.91	2767.14	1910.09	1371.24	925.256
4.19514e+10	2.41483e+10	1.78619e+10	1.20172e+10	8.72188e+09	6.14477e+09	4.29199e+09	2.81907e+09	1.8126e+09	1.33348e+09	8.10862e+08	6.28481e+08	4.62245e+08	3.0289e+08	2.30164e+08	1.59361e+08	1.10735e+08	6.56562e+07	4.94797e+07	3.3624e+07	2.30454e+07	1.37422e+07	1.29658e+07	9.3168e+06	5.90368e+06	4.27642e+06	2.96713e+06	2.01917e+06	1.23294e+06	798871	704355	428666	322646	210428	140349	118490	75705.3	53051.2	35395.9	25338.2	20136.8	13616.6	9202.69	5588.54	4188.47	2708.12	2092.56	1285.83	1030.87	691.787
4.66674e+10	2.85318e+10	2.08314e+10	1.35493e+10	8.64248e+09	6.32534e+09	4.76945e+09	3.69733e+09	2.44614e+09	1.39097e+09	1.07624e+09	8.22819e+08	5.15164e+08	4.54498e+08	2.82982e+08	2.04918e+08	1.34832e+08	9.27157e+07	6.37073e+07	4.68239e+07	3.59143e+07	2.10814e+07	1.73852e+07	1.26477e+07	8.69067e+06	6.26539e+06	4.33878e+06	3.10062e+06	2.13057e+06	1.3994e+06	1.00584e+06	699729	506858	389796	258262	166757	127023	84337.9	57929	35956.7	25405.1	19916.2	14684	10113.9	6645.71	4923.43	3189.93	2712.52	1683.39	1210.44
4.37479e+10	2.9373e+10	1.73045e+10	1.0422e+10	8.54928e+09	5.9038e+09	3.75666e+09	3.08973e+09	2.03535e+09	1.17869e+09	9.51597e+08	6.11808e+08	4.3351e+08	3.56385e+08	2.34986e+08	1.39625e+08	9.60594e+07	7.84636e+07	5.88359e+07	4.34477e+07	2.7509e+07	1.89732e+07	1.35853e+07	1.01128e+07	7.17642e+06	5.32909e+06	3.38472e+06	2.14247e+06	1.62831e+06	1.28378e+06	829188	591919	421081	280024	182993	131290	94879.8	57797.1	47024	32469.4	23501.4	16020.9	11142.5	8509.92	5496.64	3683.68	2671.05	1840.45	1251.94	733.787
4.70533e+10	2.83146e+10	1.94136e+10	1.2873e+10	9.08071e+09	5.21687e+09	4.141e+09	3.00046e+09	2.00534e+09	1.49654e+09	8.28289e+08	7.01618e+08	5.25187e+08	3.32938e+08	2.18407e+08	1.81251e+08	1.17776e+08	8.28272e+07	5.14769e+07	4.41238e+07	2.94664e+07	1.95249e+07	1.55129e+07	1.09959e+07	8.27965e+06	5.14006e+06	3.88631e+06	2.80106e+06	1.97236e+06	1.25549e+06	861213	555821	365785	278450	192436	133875	87412.9	70538.5	47839.4	33567.2	21180	15851	12315.6	8587.43	5780.53	3642.54	2195.25	1870.93	1210.98	789.109
4.80074e+10	2.47069e+10	1.97673e+10	1.34044e+10	9.04209e+09	6.29636e+09	4.02537e+09	2.96845e+09	1.90314e+09	1.44917e+09	9.91996e+08	7.05063e+08	4.90319e+08	3.55355e+08	2.37748e+08	1.75424e+08	1.18248e+08	7.92788e+07	5.55601e+07	4.29998e+07	2.60998e+07	1.93003e+07	1.42562e+07	8.77853e+06	6.8527e+06	4.12334e+06	3.09463e+06	2.25794e+06	1.47165e+06	1.08834e+06	835525	533238	385652	235512	180290	121372	88165.2	57844.3	42430	29130.8	19120.6	13006.2	10310.4	5536.94	4019.05	3055.86	2336.18	1574.18	1102.78	761.25
5.21892e+10	2.77785e+10	1.83795e+10	1.17018e+10	8.83967e+09	5.84567e+09	3.89878e+09	2.9191e+09	2.23012e+09	1.48119e+09	1.0402e+09	6.35293e+08	4.48869e+08	3.1062e+08	2.00709e+08	1.71287e+08	9.91431e+07	6.07073e+07	5.55902e+07	3.44004e+07	2.36488e+07	1.91057e+07	1.16303e+07	9.03749e+06	5.52718e+06	4.10021e+06	2.39259e+06	1.76839e+06	1.44486e+06	921074	651037	503108	326869	220666	144831	106282	83982.6	54688.1	40480.4	27407.4	20192.1	13497.1	9086.88	6095.3	4886.74	3490.01	2330.99	1673.7	1169.99	866.35
5.26179e+10	3.06738e+10	2.05191e+10	1.4808e+10	8.66988e+09	7.4617e+09	4.89605e+09	3.11353e+09	1.59897e+09	1.52412e+09	1.13823e+09	7.75121e+08	5.38839e+08	3.83296e+08	2.59073e+08	1.86713e+08	1.21421e+08	8.56102e+07	6.10819e+07	4.16793e+07	3.15095e+07	2.10632e+07	1.52922e+07	1.03867e+07	6.99918e+06	4.79597e+06	3.54553e+06	2.32486e+06	1.52595e+06	1.01806e+06	711439	468409	397261	271690	183539	130868	97917.5	69653.5	43496.7	30049.3	22863.6	12413.5	9110.75	7261.81	4327.9	2902.84	2007.87	1627.2	1206.81	822.527
5.12686e+10	3.22069e+10	2.27591e+10	1.28861e+10	8.26665e+09	7.24812e+09	4.93541e+09	3.16939e+09	1.88042e+09	1.64403e+09	1.07908e+09	7.87221e+08	5.22311e+08	3.58179e+08	2.84505e+08	1.93353e+08	1.18872e+08	8.32017e+07	6.38924e+07	4.20489e+07	2.91599e+07	1.76953e+07	1.40681e+07	8.54823e+06	5.92036e+06	4.12084e+06	3.40793e+06	2.50674e+06	1.54087e+06	1.15195e+06	944431	648816	437858	297330	196932	130818	78930.3	72246.5	45224.7	35073.2	24952.4	19052.8	12579	8355.54	5711.72	4044.48	2939.89	2240.97	1524.93	1132.4
5.05479e+10	2.70365e+10	2.04131e+10	1.37587e+10	1.01478e+10	7.24059e+09	5.29734e+09	3.44736e+09	2.6894e+09	1.80295e+09	1.1558e+09	7.40153e+08	4.73379e+08	4.28234e+08	3.07819e+08	2.14156e+08	1.42503e+08	8.64142e+07	6.56593e+07	4.28694e+07	2.88508e+07	2.14763e+07	1.61038e+07	1.08429e+07	7.99557e+06	5.76421e+06	3.87496e+06	2.58117e+06	1.85037e+06	1.13681e+06	966274	579704	409081	233292	197814	140952	99147.5	66019.9	52868.4	32015	21061.6	15852.4	10176.5	7895.11	5432.46	3787.4	2828.56	2014.9	1290.42	925.75
4.29665e+10	2.9903e+10	1.74733e+10	1.39344e+10	8.9963e+09	6.27202e+09	4.50057e+09	3.72632e+09	2.03495e+09	1.60001e+09	1.12461e+09	8.54615e+08	6.51131e+08	4.3165e+08	3.09876e+08	2.01663e+08	1.23243e+08	8.60842e+07	7.00731e+07	4.83009e+07	3.27328e+07	2.31966e+07	1.40645e+07	1.03579e+07	6.49485e+06	5.13106e+06	3.73417e+06	2.56471e+06	1.87232e+06	1.4208e+06	851332	588539	453126	272957	223561	162772	109319	77858.5	54602.5	38730.8	23561.3	16446.3	12958	8748.09	6540.49	4471.98	3342.85	2545.76	1546.92	1193.68
5.24905e+10	3.11304e+10	1.92638e+10	1.32995e+10	8.24279e+09	6.2545e+09	4.44937e+09	3.1022e+09	1.98657e+09	1.27192e+09	9.7753e+08	7.2586e+08	4.85424e+08	2.86614e+08	2.1012e+08	1.44333e+08	1.07934e+08	8.15774e+07	5.29821e+07	4.15308e+07	2.4099e+07	1.59207e+07	1.24834e+07	8.35575e+06	6.48793e+06	4.60983e+06	3.20053e+06	2.22997e+06	1.56889e+06	1.11588e+06	731092	507658	364508	245863	180255	120979	82209.5	62565.4	34031	26838.3	18135.4	14731.2	10109.2	7952.73	4854.54	3477.51	2429.16	1808.43	1100.03	725.059
4.77679e+10	2.85988e+10	1.9083e+10	1.28776e+10	8.75739e+09	6.29369e+09	4.41618e+09	3.118e+09	2.0812e+09	1.48776e+09	1.04946e+09	7.37324e+08	5.07485e+08	3.58414e+08	2.54776e+08	1.76436e+08	1.20942e+08	8.43409e+07	6.01874e+07	4.25019e+07	2.88062e+07	2.03138e+07	1.45837e+07	9.99334e+06	7.11845e+06	4.9306e+06	3.49385e+06	2.41137e+06	1.70424e+06	1.15993e+06	820034	564823	404368	270808	194382	133687	94665.4	66455.6	47053.4	32923.7	22706.9	16064.8	11259	7901.25	5564.59	3874.41	2740.07	1966.3	1330.53	938.621
[truncated: 250 more columns]
