# Supplementary material for: A new imperialist competitive algorithm with spiral rising mechanism for solving path optimization problems
Source: PeerJ Comput Sci. 2022 Sep 7;8:e1075. doi: 10.7717/peerj-cs.1075 (PMC9575848; doi:10.7717/peerj-cs.1075)
Supplement: Supplemental Information 11 [file peerj-cs-08-1075-s011.zip › high dimensional optimization problems/500/F14/WOA.xlsx]

## Sheet: Sheet1
8.40492e+10	7.36695e+10	4.71232e+10	3.41843e+10	1.03641e+10	5.74802e+09	4.29284e+09	1.49059e+09	7.47331e+08	2.36843e+08	1.23865e+08	5.93902e+07	2.68073e+07	2.18066e+07	1.35721e+07	1.29957e+07	8.63272e+06	6.90372e+06	4.7083e+06	3.02649e+06	1.33865e+06	1.13266e+06	808131	653932	493067	337189	311260	242972	203808	94733.8	75719.3	58758.4	36011.8	30986.9	15217.5	12716.2	5425.14	4105.11	2682.88	2612.76	1668.84	682.245	544.992	355.857	284.44	82.3822	76.7732	43.4976	41.1269	14.3513
9.25308e+10	9.04195e+10	6.02e+10	2.96009e+10	1.85409e+10	1.1136e+10	4.9363e+09	4.2199e+09	2.41123e+09	1.37331e+09	1.20786e+09	9.98377e+08	5.20156e+08	2.8515e+08	2.0553e+08	1.06085e+08	7.31977e+07	2.00411e+07	1.37466e+07	9.2666e+06	7.17907e+06	6.0269e+06	2.93519e+06	1.96057e+06	1.7607e+06	1.20955e+06	669729	528068	274422	210119	162826	94878.4	83355.1	74804.7	49327.7	41628	32813.8	29100.5	8833.17	6531.14	4730.91	3202.94	1511.97	463.38	426.105	204.799	190.002	169.839	157.536	146.335
8.58107e+10	8.10997e+10	6.32939e+10	4.23766e+10	2.11942e+10	1.72965e+10	1.2072e+10	4.91583e+09	4.51801e+09	2.99874e+09	1.60584e+09	9.55183e+08	5.93957e+08	3.22059e+08	2.33173e+08	1.01039e+08	7.27392e+07	4.09451e+07	3.1916e+07	2.81472e+07	1.84485e+07	5.66101e+06	4.40454e+06	2.26518e+06	1.35406e+06	1.03648e+06	668406	608446	378390	151160	81971.2	51949	40326.3	24772.2	15899.1	3728.61	286.5	286.5	143.056	66.0541	46.8818	42.8965	42.575	33.9279	17.5837	17.3898	16.3458	15.7031	3.02189	1.915
8.07992e+10	7.91457e+10	5.04827e+10	2.027e+10	1.84778e+10	1.44284e+10	1.11705e+10	6.46388e+09	3.87246e+09	1.93871e+09	1.41004e+09	1.12441e+09	3.78932e+08	2.09239e+08	1.91554e+08	1.12939e+08	7.96017e+07	4.14611e+07	2.741e+07	1.70958e+07	1.42361e+07	1.08478e+07	6.23085e+06	4.10052e+06	1.67772e+06	1.66487e+06	1.45129e+06	1.18347e+06	870906	663054	512775	353887	244453	226406	114139	110229	81521	58772.3	55315.7	52045	40360	27861.7	17387.1	11592.8	6910.23	2952.19	1838.71	616.684	540.179	525.645
9.69944e+10	8.70094e+10	5.2035e+10	4.14513e+10	2.5585e+10	1.14922e+10	8.36472e+09	2.34235e+09	2.0092e+09	1.781e+09	1.3609e+09	9.8655e+08	6.98112e+08	3.18747e+08	2.10521e+08	1.77979e+08	6.74548e+07	5.38557e+07	1.59187e+07	1.24115e+07	4.54965e+06	3.67966e+06	1.09315e+06	1.09107e+06	992557	739224	471256	191337	100239	60121.3	25065	21827.3	21395.3	18754.7	16146.4	14092.8	8990.91	6522.58	3846.95	1633.49	1383.98	1118.85	765.953	592.292	377.457	258.118	180.592	160.728	80.2861	70.2714
9.23021e+10	8.30229e+10	4.34672e+10	3.13237e+10	1.18982e+10	8.1891e+09	6.22257e+09	3.5668e+09	1.75605e+09	1.13229e+09	5.15664e+08	4.11335e+08	2.14728e+08	1.40424e+08	8.00787e+07	5.63199e+07	3.86159e+07	3.199e+07	2.39592e+07	7.48452e+06	5.08899e+06	4.48646e+06	3.55757e+06	1.58258e+06	1.36725e+06	481719	128387	61906.7	57533.6	55974.3	43434.2	41911.4	39908.3	36945.4	22152.4	13347.8	12513	11121.1	6186.39	5924.58	4782.71	3553.17	2864.21	2065.46	1429.61	1368.92	713.725	561.815	228.307	211.446
8.43098e+10	7.98492e+10	5.15201e+10	3.09354e+10	1.73018e+10	1.42016e+10	5.93939e+09	3.60866e+09	1.45222e+09	7.66733e+08	6.1013e+08	3.82482e+08	2.44962e+08	1.65088e+08	1.12686e+08	5.60769e+07	2.45907e+07	2.31785e+07	2.12009e+07	1.82418e+07	7.37625e+06	5.67344e+06	5.1709e+06	4.46548e+06	2.92984e+06	2.39659e+06	1.29297e+06	793763	496561	303117	283580	239433	110201	107122	80644.4	53699	39917.9	13328.7	6004.81	5938.91	5537.47	5183.76	5039.69	4831.48	2092.41	1672.19	1305.6	1078.05	1060.87	1052.65
7.90605e+10	7.41858e+10	5.25883e+10	1.80826e+10	1.49653e+10	1.20187e+10	9.96517e+09	4.93314e+09	3.1572e+09	1.79313e+09	6.61019e+08	2.42845e+08	1.98435e+08	1.28819e+08	1.15745e+08	1.02759e+08	6.49739e+07	5.02513e+07	3.97979e+07	3.3514e+07	2.34234e+07	7.80371e+06	6.44066e+06	1.14812e+06	1.03231e+06	600889	486868	435155	249821	204665	134644	112426	88460.1	65139.8	38011.2	28770.5	9608.48	9411.54	6519.52	5539.19	2746.98	2305.33	1152.69	1098.15	633.62	478.09	294.583	277.053	250.914	205.708
8.56526e+10	7.80761e+10	5.61581e+10	2.57021e+10	2.11205e+10	1.34565e+10	6.08621e+09	5.09255e+09	4.55862e+09	3.08937e+09	2.31122e+09	1.45293e+09	8.62882e+08	3.01277e+08	1.77165e+08	1.58651e+08	9.4231e+07	6.24793e+07	5.28071e+07	4.2484e+07	3.71433e+07	2.59145e+07	1.70222e+07	1.14824e+07	3.6413e+06	3.14204e+06	2.1194e+06	1.40252e+06	1.09288e+06	783713	469745	232086	99107.7	92280.3	80780.8	75197.8	47456	25785.8	23174.7	17288.9	10889.4	6127.13	5619.97	5499.89	2147.93	1838.15	1547.64	973.912	843.62	650.558
9.08346e+10	7.17031e+10	4.91893e+10	3.71188e+10	1.75789e+10	8.10591e+09	2.21416e+09	1.07016e+09	9.36193e+08	2.64776e+08	2.02339e+08	7.77752e+07	4.29343e+07	2.50679e+07	1.53841e+07	9.92449e+06	5.67908e+06	4.67041e+06	2.95939e+06	1.95391e+06	1.29336e+06	724274	642705	492341	272696	189299	176981	141288	124910	91837	65484	28050.2	23781.4	12513.3	11143	8930.62	6592.58	4030.84	3757.18	2340.79	2328.76	1948.42	1361.33	945.4	802.745	462.343	327.758	281.667	253.797	218.878
9.37996e+10	8.4349e+10	6.55644e+10	4.8726e+10	2.4302e+10	8.04089e+09	4.06208e+09	3.16616e+09	2.37628e+09	1.76809e+09	1.27924e+09	9.72591e+08	7.55925e+08	5.52357e+08	3.20288e+08	1.72531e+08	1.05657e+08	4.11241e+07	3.09058e+07	1.63387e+07	1.26228e+07	6.47555e+06	3.37074e+06	999516	451300	427653	308899	286340	158581	71579.9	57267.4	52118.9	49811	48982.4	47979	40424.8	37161.9	25144.3	19131.5	16892.6	15048.5	9139.92	6601.25	2980.93	2276.36	1844.08	1694.93	1221.83	1099.19	917.297
8.48818e+10	7.80318e+10	5.39943e+10	2.38648e+10	1.60827e+10	9.27053e+09	3.4848e+09	9.6596e+08	3.91147e+08	3.20091e+08	2.26732e+08	8.81544e+07	8.18772e+07	5.34503e+07	2.72413e+07	2.33927e+07	1.87354e+07	1.27277e+07	8.52169e+06	6.6775e+06	5.75412e+06	4.86658e+06	1.83965e+06	897584	489008	489008	305118	261208	182409	166266	104302	67621.1	48031.4	32711.9	25513.6	23348.3	17492.6	12887.6	10302.7	5691.82	5093.61	3185.53	2445.18	2032.09	1490.73	1232.24	568.953	419.518	395.86	347.75
9.10885e+10	8.49431e+10	6.48064e+10	1.8072e+10	1.62029e+10	9.83893e+09	5.20133e+09	4.14033e+09	2.30199e+09	2.03526e+09	1.66362e+09	1.34099e+09	7.54067e+08	6.06317e+08	4.45585e+08	3.30657e+08	1.71283e+08	9.65377e+07	7.6435e+07	4.33225e+07	3.58435e+07	1.7368e+07	1.00143e+07	6.81153e+06	5.10238e+06	5.06512e+06	2.61015e+06	1.63548e+06	657119	572303	345707	305452	223430	187584	180968	178056	165880	148368	109218	100550	70551.4	59623	14111.2	10500.6	3339.2	2712.28	2199.42	1599.63	883.357	558.647
9.22311e+10	9.06513e+10	4.66692e+10	3.81549e+10	2.84157e+10	1.007e+10	9.20562e+09	6.25731e+09	4.54502e+09	2.07415e+09	8.94245e+08	6.41536e+08	5.71782e+08	2.85632e+08	1.5735e+08	1.36003e+08	1.06097e+08	9.08658e+07	5.65525e+07	2.736e+07	1.67548e+07	6.1841e+06	3.80355e+06	3.49022e+06	3.00677e+06	2.10019e+06	1.55635e+06	1.26526e+06	1.24438e+06	950789	745158	624219	512550	430836	328121	284248	146018	98247.9	63052.3	36680	33692.8	29674.5	19699.9	13443.6	7823.75	4733.49	4381.69	3342.92	1935.51	1083.93
9.36736e+10	8.37763e+10	4.5937e+10	2.05484e+10	1.54684e+10	1.236e+10	7.11165e+09	4.16953e+09	2.25471e+09	1.6976e+09	1.12167e+09	6.57769e+08	3.93746e+08	3.44857e+08	1.72623e+08	1.25775e+08	7.36169e+07	6.20289e+07	3.74242e+07	2.34315e+07	1.76542e+07	9.46302e+06	5.08359e+06	4.72993e+06	3.49881e+06	2.19377e+06	1.72875e+06	1.21121e+06	435703	387065	371133	292694	247185	167629	89551	74262.7	15719.9	5251.17	5144.44	4979.61	4501.86	3080.91	2131.42	1837.79	1309.51	705.792	510.244	420.367	149.252	84.6486
8.9908e+10	8.23165e+10	4.73844e+10	2.50999e+10	1.91531e+10	7.76609e+09	3.55522e+09	1.9846e+09	1.86284e+09	1.62696e+09	1.1905e+09	4.28135e+08	3.29894e+08	2.87667e+08	2.21536e+08	1.97771e+08	1.28006e+08	9.7113e+07	8.47385e+07	3.00042e+07	3.90051e+06	3.59455e+06	2.91087e+06	1.19702e+06	1.09081e+06	878858	490737	388709	129111	118811	56981.8	20578.7	16716.2	11640.6	11336.2	10329.2	8582.34	5516.5	4988.1	3071.63	2608.06	1548.86	1379.01	560.344	527.716	228.086	178.891	161.426	139.549	139.549
8.7286e+10	7.4453e+10	5.67462e+10	4.02766e+10	2.21815e+10	1.7443e+10	7.29244e+09	4.89574e+09	2.43115e+09	1.26867e+09	6.30789e+08	4.67304e+08	2.96791e+08	1.80891e+08	1.5732e+08	1.08326e+08	5.45276e+07	3.65382e+07	1.8841e+07	7.69456e+06	5.48883e+06	4.67914e+06	2.23984e+06	1.70589e+06	1.42753e+06	1.06075e+06	617095	313312	115936	80181.2	68719.3	66111	28063.1	25240.7	11317.7	11049	5411.15	4448.79	2478.04	2410.83	2148.89	1474.7	1122.82	1115.44	1000.73	607.58	459.039	337.049	232.398	231.535
9.06859e+10	8.84196e+10	5.84805e+10	4.69443e+10	2.22637e+10	9.55873e+09	6.769e+09	2.84681e+09	1.52785e+09	6.99724e+08	6.12579e+08	4.57008e+08	2.52425e+08	1.07336e+08	3.92345e+07	2.98147e+07	2.07757e+07	1.04119e+07	7.39522e+06	3.94346e+06	1.22898e+06	967424	830542	452099	385296	311854	286250	117111	49386.6	11160.7	5793.64	5550.26	4085.58	2673.31	2464.41	2165.58	1789.53	1430.68	921.339	869.044	465.913	360.941	339.174	301.648	218.609	183.578	125.049	105.476	46.9437	37.6121
9.11233e+10	8.79863e+10	6.30705e+10	3.36243e+10	8.37635e+09	3.35592e+09	2.38075e+09	1.64691e+09	8.60111e+08	6.67287e+08	2.82808e+08	2.0292e+08	1.17084e+08	5.82638e+07	4.39756e+07	2.1412e+07	1.73e+07	9.91044e+06	5.78507e+06	3.51423e+06	2.98864e+06	2.04932e+06	1.18924e+06	798183	262109	107471	81881.4	70216.2	61027.9	56183.2	24973.4	14889.6	9747.08	8168.82	4624.07	4457.7	3090.39	2950.13	2252.23	1699.5	1345.85	1025.81	531.062	462.104	404.408	370.027	347.095	268.08	238.598	210.662
9.48312e+10	8.51342e+10	4.59428e+10	3.56416e+10	2.17782e+10	1.43542e+10	1.17434e+10	7.382e+09	4.89307e+09	2.78975e+09	2.4791e+09	2.07449e+09	1.22324e+09	8.21506e+08	4.909e+08	2.51345e+08	2.08671e+08	1.31053e+08	8.39018e+07	3.47277e+07	2.39243e+07	1.28387e+07	1.00927e+07	5.44388e+06	4.5376e+06	1.7131e+06	1.47826e+06	1.28887e+06	998737	601155	501622	398030	302149	274859	218190	166630	66140.5	63123.6	59208.2	52409.7	27711.9	23848.1	9310.29	6183.41	5970.56	5495.16	3336.07	2407.65	2311.08	2264.01
8.68072e+10	8.38997e+10	5.55696e+10	2.81463e+10	2.16569e+10	6.62137e+09	5.24247e+09	2.18203e+09	1.71682e+09	1.28964e+09	3.77408e+08	1.78278e+08	2.25274e+07	2.00033e+07	1.77705e+07	1.49438e+07	9.10601e+06	4.3631e+06	4.30842e+06	1.78974e+06	1.22598e+06	994411	857224	528986	236254	121079	105271	105178	95262.7	79662.9	64008.9	34559.9	21391.3	12065.2	6643.27	6147.02	4576.98	2816.71	2081.5	1993.54	1732.77	1659.15	887.71	635.631	447.77	386.337	303.953	232.671	198.147	94.3234
9.23123e+10	8.95162e+10	5.45405e+10	2.87707e+10	1.92024e+10	1.58314e+10	1.09489e+10	7.87106e+09	5.25778e+09	3.07454e+09	1.47283e+09	9.41377e+08	7.29984e+08	5.02341e+08	4.63146e+08	3.90938e+08	2.13385e+08	1.33175e+08	7.77634e+07	4.30384e+07	3.4282e+07	1.77539e+07	7.00388e+06	5.21257e+06	4.02243e+06	3.4737e+06	1.60537e+06	901456	839353	656512	277763	207345	181463	130135	77041.8	60546.1	45080	18305.5	3138.07	1203.27	665.934	367.322	319.52	297.799	199.282	188.92	133.182	123.489	111.839	98.8033
9.2362e+10	8.61452e+10	6.08381e+10	3.80036e+10	1.38724e+10	5.30577e+09	1.78376e+09	1.38869e+09	1.06606e+09	5.71382e+08	3.38671e+08	2.19645e+08	9.37142e+07	3.59809e+07	2.24318e+07	2.07618e+07	1.95498e+07	1.6708e+07	1.13988e+07	7.95268e+06	5.50947e+06	3.91562e+06	2.96246e+06	2.41366e+06	2.23048e+06	1.05259e+06	759211	528770	352118	258046	209762	154909	84667.5	45198.8	43658.1	42664.4	28309.2	2229.49	1760.01	800.998	722.139	547.127	514.79	407.346	386.498	317.573	267.735	202.867	164.383	135.537
8.52888e+10	8.0948e+10	3.66033e+10	1.6996e+10	1.37269e+10	8.64133e+09	4.77265e+09	3.03002e+09	2.29066e+09	1.79764e+09	3.66569e+08	2.0618e+08	1.50525e+08	7.69634e+07	5.92524e+07	5.0665e+07	3.38029e+07	2.03533e+07	1.31478e+07	9.48274e+06	8.75048e+06	3.5333e+06	3.23411e+06	2.36726e+06	1.84398e+06	509464	244091	37419.6	18428.3	16997	9583.07	7464.47	5415.45	4410.72	3081.53	2177.44	1192.2	592.54	320.515	311.138	310.617	237.442	119.879	119.879	116.353	94.8324	62.0893	61.3381	51.8824	40.4181
7.51699e+10	7.27319e+10	4.50204e+10	3.22053e+10	2.61077e+10	1.50884e+10	8.96637e+09	4.81776e+09	3.72087e+09	2.33866e+09	1.8475e+09	1.56277e+09	6.57223e+08	4.77422e+08	3.86091e+08	2.1744e+08	1.85679e+08	1.44947e+08	6.44044e+07	5.22467e+07	4.41427e+07	3.18109e+07	1.69814e+07	1.0781e+07	7.98208e+06	5.53462e+06	5.09673e+06	4.41396e+06	2.34962e+06	1.55221e+06	975890	939318	676390	512582	469057	421906	394480	309513	276127	110595	91270.4	61466.5	32411	21840.3	10187.7	9748.88	6229.91	2998.81	2373.57	413.821
9.3541e+10	8.80256e+10	4.79611e+10	2.52299e+10	1.771e+10	1.28526e+10	5.46652e+09	3.38554e+09	1.92789e+09	1.02648e+09	9.21299e+08	7.74866e+08	6.61266e+08	5.3332e+08	3.98927e+08	2.78995e+08	1.96493e+08	1.51147e+08	1.15095e+08	7.85022e+07	6.04902e+07	5.95541e+07	3.10958e+07	2.98659e+06	898319	777216	647618	501680	461267	305104	248270	147951	138714	124989	98548.6	76595.8	47668.7	30818.4	19402.1	16303.4	7425.54	5742.22	4319.97	2602.63	2000.36	1443.37	950.901	720.488	673.942	363.988
7.60981e+10	7.2994e+10	5.58054e+10	1.83904e+10	1.29659e+10	1.05193e+10	8.39642e+09	4.03681e+09	2.69348e+09	1.97929e+09	7.71223e+08	5.72012e+08	2.59827e+08	2.53791e+08	2.01372e+08	1.03151e+08	7.44261e+07	5.71332e+07	5.08747e+07	2.39863e+07	2.02502e+07	1.02268e+07	2.73618e+06	1.88234e+06	825155	704444	206443	181554	119095	98428.8	42145.8	25670.2	14543.6	13650	11508.9	8628.96	3805.8	3563.56	1904.05	1739.21	1425.47	826.966	581.969	408.461	248.773	191.952	76.5121	46.1715	37.4032	29.7415
8.3113e+10	7.30322e+10	3.42964e+10	2.39983e+10	1.81204e+10	9.22795e+09	6.16797e+09	3.18258e+09	2.45372e+09	1.42065e+09	1.02304e+09	8.12932e+08	2.88829e+08	2.78723e+08	2.65897e+08	1.96501e+08	7.39303e+07	5.38517e+07	4.22445e+07	3.60486e+07	2.95103e+07	1.03728e+07	8.78033e+06	5.76069e+06	4.28913e+06	3.23936e+06	2.41303e+06	1.16287e+06	871693	284351	247911	151900	119258	93943.4	70517.3	49373	39801.2	31886.2	22518.9	8430.15	4479.1	2971.09	2484.58	2348.11	2100.43	1843.9	1578.52	889.532	688.359	395.079
9.04017e+10	8.26672e+10	4.7295e+10	1.86409e+10	1.3617e+10	8.08233e+09	4.92553e+09	3.71102e+09	2.49793e+09	1.75997e+09	1.06604e+09	4.06718e+08	2.39717e+08	1.19132e+08	1.08683e+08	6.73061e+07	2.84157e+07	1.22654e+07	1.02576e+07	8.66503e+06	6.1037e+06	4.68632e+06	2.9319e+06	2.43427e+06	961095	721152	134649	131153	76520.4	63269.9	37930	14230.3	9549.19	7581.67	3072.03	2981.43	2442.56	2409.02	1907.25	1493.58	1174.04	1044.05	446.523	311.181	208.536	167.628	64.5706	59.7768	59.6279	54.9232
8.10682e+10	7.0963e+10	3.73707e+10	1.59879e+10	1.11152e+10	8.60439e+09	3.98841e+09	2.6481e+09	1.28656e+09	8.14301e+08	7.27359e+08	2.48302e+08	1.75512e+08	1.37689e+08	8.42261e+07	6.74292e+07	6.12808e+07	4.09116e+07	2.68602e+07	1.37407e+07	7.08481e+06	1.91963e+06	1.62889e+06	1.46804e+06	835729	732595	300487	148678	142292	103282	97029.8	43476.4	41251.8	34086.5	18464.9	12590.7	11683.8	10444.4	8868	7767.12	6022.75	2920.5	1160.45	1134.87	483.963	290.93	181.741	84.4045	53.1261	29.3862
8.79338e+10	8.13055e+10	5.16651e+10	2.96123e+10	1.79782e+10	1.06302e+10	6.42431e+09	3.71376e+09	2.45915e+09	1.5465e+09	9.76737e+08	6.64842e+08	3.94595e+08	2.55044e+08	1.81309e+08	1.23331e+08	7.76818e+07	5.19648e+07	3.5376e+07	2.15364e+07	1.54529e+07	9.50682e+06	5.59644e+06	3.05345e+06	1.99659e+06	1.43373e+06	958431	684645	440250	301728	211573	160310	117380	95289.8	72170.7	61364.1	43048.4	31413.8	24373	15860.4	11762.5	8759.04	4573.61	3233.42	1862.11	1404.04	1004.74	662.749	510.122	354.314
[truncated: 250 more columns]
