# Supplementary material for: A new imperialist competitive algorithm with spiral rising mechanism for solving path optimization problems
Source: PeerJ Comput Sci. 2022 Sep 7;8:e1075. doi: 10.7717/peerj-cs.1075 (PMC9575848; doi:10.7717/peerj-cs.1075)
Supplement: Supplemental Information 11 [file peerj-cs-08-1075-s011.zip › high dimensional optimization problems/500/F1/ICA.xlsx]

## Sheet: Sheet1
21.0153	21.0153	21.004	21.004	21.004	20.9654	20.9654	20.9555	20.9555	20.9474	20.9304	20.9216	20.9069	20.8961	20.8826	20.8724	20.8703	20.8552	20.8466	20.8313	20.8229	20.8074	20.7991	20.7947	20.7876	20.7859	20.7824	20.78	20.7778	20.7759	20.774	20.7728	20.7662	20.7452	20.7452	20.7396	20.7322	20.7246	20.7217	20.7125	20.7091	20.7022	20.6896	20.6803	20.6756	20.6697	20.6574	20.6505	20.6497	20.6441
21.0543	21.0543	21.0543	21.0467	21.0467	21.0257	21.0184	20.989	20.9822	20.9518	20.9372	20.9299	20.9167	20.8975	20.8896	20.8728	20.8712	20.8568	20.852	20.8423	20.8423	20.8241	20.798	20.798	20.7935	20.7763	20.7738	20.7592	20.7592	20.755	20.7502	20.7471	20.7425	20.741	20.738	20.7351	20.7335	20.7302	20.7281	20.7221	20.7141	20.7082	20.705	20.7005	20.6986	20.6811	20.6722	20.6621	20.6621	20.6585
21.0101	21.0101	21.0101	21.0101	20.9998	20.9964	20.9482	20.9482	20.9482	20.9349	20.9182	20.9075	20.8868	20.8665	20.8665	20.8603	20.8454	20.8454	20.8448	20.8398	20.834	20.8276	20.8228	20.8111	20.8111	20.81	20.8029	20.7838	20.7686	20.758	20.758	20.7501	20.7501	20.7501	20.7415	20.7386	20.7227	20.7186	20.71	20.71	20.7055	20.7024	20.6947	20.6947	20.6892	20.683	20.6764	20.6721	20.6689	20.6479
21.0222	21.0222	21.0145	21.0006	20.9633	20.9633	20.9435	20.94	20.9273	20.9269	20.9156	20.9031	20.892	20.8533	20.8492	20.844	20.8302	20.8276	20.821	20.7991	20.798	20.7881	20.7845	20.7694	20.7615	20.7582	20.7563	20.7491	20.7458	20.737	20.723	20.716	20.716	20.716	20.716	20.7047	20.6951	20.6859	20.6859	20.6842	20.6735	20.67	20.6661	20.6642	20.6579	20.6476	20.6443	20.6326	20.6307	20.6265
20.9932	20.9932	20.9932	20.9932	20.9917	20.9917	20.9646	20.9446	20.9446	20.9263	20.8953	20.8857	20.8716	20.865	20.8494	20.8316	20.8265	20.8152	20.8152	20.8122	20.8027	20.7944	20.7944	20.7898	20.7871	20.7854	20.7763	20.7685	20.7633	20.7626	20.751	20.7385	20.7296	20.7191	20.7191	20.7191	20.715	20.712	20.7088	20.7079	20.7073	20.6984	20.6966	20.6856	20.6856	20.6856	20.6749	20.6616	20.6603	20.6588
21.057	21.057	21.0238	21.0238	21.0238	21.0209	21.0209	20.9869	20.9815	20.9762	20.9687	20.944	20.9149	20.9053	20.9035	20.8924	20.8924	20.878	20.878	20.878	20.8717	20.8701	20.8637	20.8605	20.8552	20.8541	20.8496	20.8357	20.8339	20.8194	20.8042	20.7901	20.7864	20.7817	20.7791	20.7738	20.77	20.7649	20.7634	20.7589	20.7451	20.7373	20.7353	20.73	20.7262	20.7233	20.7197	20.7167	20.7124	20.7073
21.0232	21.0232	21.0187	21.0119	21.0088	21.0088	20.9857	20.967	20.9508	20.9374	20.9119	20.9014	20.8807	20.856	20.8447	20.8352	20.8188	20.8162	20.811	20.8002	20.8002	20.7928	20.7837	20.7789	20.7721	20.7681	20.7594	20.7587	20.7369	20.7346	20.7294	20.729	20.728	20.7107	20.7092	20.7009	20.6976	20.6909	20.6874	20.6869	20.6819	20.6792	20.6771	20.6703	20.665	20.6571	20.6475	20.6419	20.6337	20.6246
21.0423	21.0423	21.0423	21.0319	21.0196	20.9953	20.9938	20.9851	20.9652	20.9535	20.9276	20.9135	20.8991	20.8928	20.8752	20.8713	20.849	20.8373	20.83	20.829	20.8151	20.8113	20.787	20.787	20.7866	20.7812	20.7748	20.7693	20.7693	20.7615	20.7566	20.7516	20.7456	20.7387	20.7361	20.7263	20.7187	20.7108	20.7094	20.7066	20.6942	20.6771	20.6703	20.6676	20.6624	20.6584	20.6482	20.6307	20.624	20.6176
20.9872	20.9872	20.9872	20.9722	20.9722	20.9722	20.9722	20.9501	20.9131	20.9091	20.8941	20.8819	20.8666	20.856	20.8512	20.8512	20.844	20.8289	20.8176	20.8137	20.8089	20.8071	20.7943	20.7925	20.7853	20.7761	20.772	20.7716	20.7683	20.7585	20.7525	20.7471	20.7415	20.7324	20.7289	20.7277	20.7151	20.7142	20.7007	20.6978	20.6901	20.6818	20.6711	20.6694	20.6651	20.6568	20.6535	20.6433	20.6346	20.6298
21.0432	21.0396	21.0396	21.0396	21.0288	21.0288	21.0248	20.9941	20.9941	20.9941	20.9604	20.9597	20.9497	20.9497	20.9371	20.9121	20.9077	20.8969	20.8816	20.8619	20.8572	20.8445	20.8338	20.8284	20.8138	20.8022	20.794	20.7851	20.7766	20.7695	20.7652	20.7575	20.7493	20.7456	20.7373	20.7361	20.7329	20.7308	20.7192	20.7154	20.7077	20.7046	20.6958	20.6898	20.6825	20.6797	20.6772	20.6739	20.6719	20.6599
21.0125	21.0125	20.9936	20.9936	20.9936	20.9682	20.9682	20.9415	20.9209	20.9209	20.8957	20.8781	20.867	20.8556	20.8553	20.8494	20.8432	20.8254	20.8247	20.815	20.811	20.8078	20.7877	20.7821	20.7758	20.7699	20.7662	20.7593	20.7521	20.7502	20.7484	20.7426	20.7314	20.7257	20.7201	20.7163	20.7138	20.7087	20.6952	20.6952	20.6803	20.6798	20.6731	20.6646	20.658	20.6527	20.6484	20.6451	20.6433	20.6379
21.0329	21.0329	21.0256	21.0256	21.0256	21.0085	20.9895	20.9895	20.965	20.9611	20.9441	20.9441	20.9406	20.9351	20.9265	20.9223	20.9136	20.9079	20.8975	20.8886	20.8863	20.8848	20.869	20.8603	20.8418	20.8322	20.8307	20.8115	20.8115	20.8034	20.7985	20.7922	20.7914	20.7822	20.7806	20.7742	20.758	20.7462	20.7439	20.7382	20.7343	20.7326	20.7321	20.7291	20.7231	20.7177	20.7136	20.7076	20.7035	20.6944
21.036	21.036	21.036	21.036	21.018	20.9893	20.9893	20.9827	20.9787	20.9722	20.9573	20.9395	20.9297	20.9153	20.9135	20.9118	20.8897	20.8862	20.8829	20.8773	20.8707	20.858	20.8499	20.8408	20.8327	20.8151	20.8125	20.7749	20.7749	20.7719	20.7626	20.758	20.7564	20.747	20.7302	20.7287	20.7093	20.6958	20.6916	20.6827	20.6687	20.6606	20.6606	20.6489	20.647	20.645	20.6415	20.6373	20.6337	20.6334
21.0189	21.0189	21.0189	21.003	20.9832	20.9778	20.9778	20.9378	20.9102	20.9042	20.8739	20.8739	20.8669	20.8562	20.841	20.8352	20.8208	20.816	20.8159	20.8081	20.7976	20.7941	20.7921	20.7898	20.7785	20.7737	20.7711	20.7606	20.7565	20.7565	20.745	20.745	20.7272	20.7272	20.7197	20.7088	20.7044	20.6899	20.6895	20.6812	20.6744	20.6736	20.6697	20.6691	20.6667	20.6652	20.6627	20.6595	20.6453	20.6361
21.0448	21.019	21.019	21.019	21.0085	20.9937	20.9907	20.9346	20.9346	20.9095	20.8842	20.8842	20.8755	20.8533	20.8428	20.8374	20.8292	20.8204	20.7967	20.7931	20.7899	20.7725	20.7702	20.7567	20.7567	20.7567	20.7546	20.7508	20.7468	20.7372	20.7314	20.7314	20.7244	20.7111	20.7108	20.6995	20.693	20.6877	20.6854	20.6783	20.6727	20.6683	20.6557	20.6507	20.6442	20.6415	20.6335	20.628	20.6263	20.6182
21.0383	21.0383	21.0106	21.0106	21.0001	21.0001	20.9881	20.9881	20.9623	20.9577	20.9454	20.922	20.922	20.922	20.894	20.894	20.8853	20.8694	20.8415	20.8292	20.828	20.8146	20.7989	20.7969	20.7899	20.7846	20.7834	20.7769	20.7744	20.7426	20.7426	20.7426	20.7426	20.7331	20.7273	20.7272	20.7183	20.7058	20.7058	20.7028	20.6985	20.6894	20.6821	20.6716	20.6687	20.6665	20.6642	20.6584	20.653	20.6463
21.0402	21.0364	21.0364	21.0364	21.0247	21.0224	21.0188	20.9919	20.9589	20.9589	20.9444	20.9314	20.9108	20.8997	20.8929	20.8896	20.8727	20.8634	20.8481	20.8465	20.84	20.8216	20.8107	20.8008	20.7991	20.7968	20.7923	20.7795	20.7739	20.7704	20.7697	20.7633	20.7607	20.7588	20.7445	20.738	20.7321	20.7288	20.7213	20.7167	20.7148	20.7106	20.7037	20.7027	20.6986	20.696	20.6877	20.6792	20.6736	20.6697
21.0108	21.0108	21.0108	21.0108	21.0059	21.0059	20.9848	20.9698	20.9599	20.9459	20.9345	20.9262	20.91	20.8985	20.8917	20.861	20.8593	20.8593	20.8506	20.8408	20.8408	20.8339	20.8261	20.824	20.8121	20.8015	20.8015	20.7945	20.7945	20.7922	20.7886	20.7785	20.7745	20.769	20.7586	20.7487	20.7487	20.7409	20.7392	20.7364	20.732	20.7251	20.7207	20.7127	20.7047	20.7026	20.6997	20.6949	20.6916	20.6842
21.0384	21.0384	21.0384	21.0314	21.0104	20.9868	20.9751	20.9552	20.9475	20.9379	20.9326	20.9064	20.9064	20.8914	20.8739	20.8652	20.8522	20.8393	20.8381	20.8266	20.8129	20.8129	20.8079	20.8038	20.7962	20.7884	20.785	20.7788	20.7777	20.7736	20.7582	20.7563	20.7524	20.7468	20.7468	20.743	20.726	20.726	20.723	20.7219	20.716	20.7142	20.7097	20.7034	20.6965	20.6907	20.6858	20.6802	20.6635	20.6461
21.0298	21.0298	21.0298	21.0225	20.9905	20.9905	20.9841	20.9704	20.9436	20.9273	20.9273	20.9159	20.8929	20.8806	20.8724	20.8508	20.8108	20.8108	20.7899	20.7899	20.7829	20.7829	20.7764	20.7683	20.7586	20.7551	20.741	20.7379	20.7312	20.7196	20.7161	20.7123	20.7064	20.7064	20.6997	20.6874	20.678	20.672	20.6599	20.6476	20.6476	20.6461	20.632	20.6278	20.625	20.6225	20.6156	20.6048	20.6027	20.5973
21.0295	21.0295	20.9953	20.9733	20.9733	20.9733	20.9733	20.9597	20.9496	20.9316	20.9196	20.8878	20.8824	20.8673	20.8558	20.8493	20.845	20.8365	20.8365	20.8316	20.8316	20.8194	20.8194	20.8101	20.7979	20.7979	20.7934	20.7854	20.7743	20.7685	20.764	20.7637	20.7637	20.7634	20.7574	20.755	20.7516	20.7442	20.7391	20.7359	20.7324	20.7286	20.7253	20.7233	20.7161	20.7055	20.7055	20.703	20.6944	20.6824
20.9921	20.9921	20.9921	20.9617	20.9617	20.9396	20.9396	20.9396	20.9085	20.8976	20.8741	20.8665	20.8613	20.8481	20.8398	20.806	20.806	20.806	20.804	20.7982	20.7931	20.788	20.7875	20.7768	20.7688	20.7563	20.7561	20.7396	20.7396	20.7248	20.7144	20.7126	20.6954	20.6842	20.6775	20.6727	20.6641	20.6583	20.6519	20.6444	20.6426	20.6372	20.6328	20.6258	20.6151	20.6148	20.6128	20.6092	20.6044	20.6021
21.0057	21.0057	21.0057	20.9965	20.9861	20.9471	20.9471	20.9126	20.8715	20.8715	20.8613	20.8573	20.8533	20.8512	20.8362	20.8257	20.8153	20.8045	20.7955	20.7955	20.7894	20.779	20.7761	20.7633	20.7608	20.7504	20.7266	20.7218	20.7112	20.7081	20.7056	20.7028	20.6991	20.6909	20.6846	20.6649	20.6565	20.6549	20.6516	20.632	20.632	20.6287	20.626	20.6244	20.6062	20.6012	20.6012	20.5978	20.5935	20.5875
21.0126	21.0126	21.0126	21.0126	21.0126	21.0036	21.0036	20.9897	20.9897	20.9809	20.9604	20.947	20.9349	20.9196	20.9031	20.9023	20.8953	20.8889	20.8698	20.8698	20.8679	20.8631	20.8542	20.8508	20.8443	20.8333	20.8251	20.8196	20.8154	20.8089	20.8047	20.7902	20.7723	20.761	20.749	20.7451	20.7392	20.7361	20.7303	20.7241	20.723	20.7189	20.7128	20.7087	20.7058	20.7006	20.7006	20.6842	20.6715	20.6699
21.0376	21.0376	21.0179	21.0179	21.0175	20.9885	20.9885	20.9616	20.9533	20.9227	20.9071	20.9071	20.8874	20.8735	20.8648	20.8333	20.8258	20.8092	20.8092	20.7958	20.7958	20.7935	20.7876	20.7793	20.7671	20.7599	20.7521	20.7458	20.7409	20.7367	20.7349	20.7271	20.711	20.711	20.7108	20.7108	20.7081	20.7035	20.6992	20.6959	20.6887	20.6872	20.6834	20.6808	20.6777	20.6694	20.652	20.648	20.6387	20.6363
21.043	21.043	21.0232	21.0232	21.0232	20.9985	20.9985	20.9985	20.9786	20.9597	20.9406	20.9406	20.9285	20.9158	20.9038	20.9038	20.8874	20.8819	20.8819	20.8788	20.8631	20.8604	20.8564	20.8434	20.8383	20.8265	20.8106	20.8003	20.8003	20.7942	20.7887	20.7829	20.7571	20.7571	20.7551	20.7486	20.7471	20.7452	20.7322	20.7319	20.7315	20.7298	20.7287	20.7235	20.7178	20.715	20.7134	20.7056	20.6856	20.6856
21.0473	21.014	21.0029	21.0029	20.9982	20.9732	20.9732	20.9719	20.9274	20.9198	20.9198	20.9106	20.9028	20.8775	20.8775	20.8775	20.8689	20.8644	20.86	20.8462	20.8371	20.8287	20.8224	20.8216	20.8209	20.8087	20.8025	20.7938	20.7938	20.7875	20.7838	20.7764	20.763	20.7582	20.7538	20.75	20.7444	20.7432	20.7408	20.7378	20.7216	20.7165	20.7147	20.7099	20.7053	20.7023	20.6995	20.6908	20.6887	20.6863
21.0018	21.0018	21.0018	20.9943	20.9943	20.9615	20.9615	20.9552	20.9406	20.9255	20.9067	20.9067	20.8982	20.8819	20.8819	20.8775	20.8775	20.8657	20.8591	20.8591	20.8461	20.8431	20.8359	20.8251	20.8163	20.8113	20.8032	20.8026	20.7947	20.7889	20.7855	20.7804	20.7699	20.7669	20.7614	20.7575	20.7548	20.745	20.7398	20.7376	20.733	20.732	20.7304	20.7234	20.7219	20.72	20.7167	20.7117	20.7049	20.6943
20.975	20.975	20.975	20.9567	20.9531	20.942	20.9153	20.8695	20.8695	20.8682	20.8512	20.8341	20.8328	20.8148	20.7999	20.7889	20.7731	20.7622	20.753	20.7478	20.7412	20.7319	20.7197	20.7142	20.7107	20.7043	20.7032	20.6996	20.6943	20.6932	20.6856	20.6701	20.6615	20.6589	20.6419	20.6419	20.6347	20.6306	20.6262	20.6247	20.6184	20.6158	20.6118	20.6097	20.6042	20.6009	20.5922	20.586	20.5732	20.5667
21.0548	21.0548	21.0548	21.0104	21.0104	21.009	21.0033	20.9696	20.9374	20.9296	20.8927	20.8925	20.882	20.882	20.8508	20.8429	20.8407	20.834	20.8313	20.8289	20.8185	20.8118	20.8017	20.7841	20.7776	20.7661	20.7586	20.7504	20.7493	20.7402	20.7302	20.7204	20.7116	20.7103	20.7009	20.6928	20.688	20.6803	20.6793	20.6766	20.6703	20.6683	20.6627	20.6543	20.6529	20.6344	20.6198	20.6198	20.6198	20.6185
21.025	21.0228	21.0163	21.0091	21.0017	20.9883	20.9803	20.9617	20.9457	20.9353	20.9177	20.9073	20.8957	20.8826	20.8722	20.8622	20.8522	20.8436	20.8361	20.8292	20.8232	20.8156	20.807	20.8001	20.7933	20.7862	20.7804	20.7715	20.7669	20.76	20.7541	20.7483	20.7409	20.735	20.7294	20.7238	20.7168	20.7109	20.706	20.7015	20.6954	20.6908	20.6857	20.6806	20.6755	20.6702	20.6646	20.6579	20.652	20.6456
[truncated: 250 more columns]
