# Supplementary material for: A new imperialist competitive algorithm with spiral rising mechanism for solving path optimization problems
Source: PeerJ Comput Sci. 2022 Sep 7;8:e1075. doi: 10.7717/peerj-cs.1075 (PMC9575848; doi:10.7717/peerj-cs.1075)
Supplement: Supplemental Information 11 [file peerj-cs-08-1075-s011.zip › high dimensional optimization problems/500/F1/PSO.xlsx]

## Sheet: Sheet1
21.0756	20.6446	19.9274	18.9145	17.5717	17.2225	17.2225	17.1948	17.1097	16.9022	16.9022	16.9022	16.9022	16.9022	16.9022	16.9022	16.9022	16.9022	16.9022	16.9022	16.9022	16.8948	16.8948	16.8948	16.8948	16.8599	16.8421	16.705	16.705	16.705	16.705	16.705	16.705	16.705	16.6512	16.6398	16.6398	16.6398	16.6398	16.6398	16.6398	16.6398	16.6353	16.6353	16.6353	16.6125	16.6125	16.4934	16.4934	16.4742
21.116	20.6955	19.9488	18.9424	17.9708	17.5957	17.5957	17.4054	17.4054	17.3304	17.3304	17.3293	17.3149	17.3149	17.3149	17.3149	17.289	17.289	17.289	17.2821	17.2738	17.2205	17.1815	17.1815	17.1815	17.1815	17.1815	17.1815	17.1815	17.1815	17.1815	17.1815	17.1815	17.1815	17.1815	17.1815	17.1739	17.1739	17.1271	17.1044	17.0973	17.0973	17.0973	16.993	16.9916	16.9753	16.8863	16.8863	16.8863	16.8863
21.0978	20.6996	19.9908	18.9782	18.0257	17.5672	17.5446	17.4243	17.4243	17.4224	17.3625	17.3228	17.3166	17.2645	17.2054	17.1735	17.1602	17.1602	17.1364	17.1364	17.1364	17.1364	17.1364	17.1364	17.1364	17.0861	17.0861	17.0861	17.0861	17.0792	17.0311	17.0311	17.0311	17.0311	16.9708	16.9708	16.9383	16.9383	16.8886	16.8886	16.8886	16.8886	16.8886	16.8527	16.8395	16.7747	16.7747	16.7747	16.7671	16.7443
21.0648	20.61	19.9533	18.8917	17.762	17.3058	17.3058	17.1481	17.0763	16.9608	16.9608	16.9608	16.9608	16.9608	16.9608	16.9608	16.9608	16.9608	16.9602	16.9261	16.9261	16.9261	16.9261	16.8892	16.8069	16.7991	16.7991	16.7793	16.7793	16.7184	16.714	16.7071	16.7071	16.7071	16.6756	16.6673	16.6673	16.6673	16.6673	16.6555	16.6083	16.5567	16.5567	16.5515	16.5515	16.5515	16.4789	16.4729	16.3686	16.3686
21.1102	20.6318	19.8359	18.8094	17.7555	17.1608	17.1608	17.0592	17.0592	17.0592	17.0592	17.0592	17.0592	17.0592	17.0592	17.0592	17.0592	17.0592	17.0592	17.0592	17.0372	17.0372	17.0372	17.0372	17.0372	17.0372	17.0066	16.9311	16.8442	16.8442	16.8442	16.8442	16.8442	16.8442	16.8442	16.8442	16.8442	16.8442	16.8442	16.8442	16.8279	16.8279	16.8279	16.8237	16.7978	16.7978	16.7978	16.7978	16.7375	16.7288
21.0576	20.6632	19.9953	18.9729	17.9651	17.583	17.583	17.467	17.2909	17.2501	17.2501	17.2092	17.2092	17.2056	17.2056	17.2056	17.2037	17.1433	17.0335	17.0335	17.0335	17.0335	17.0046	16.8285	16.8285	16.8285	16.8285	16.8285	16.8052	16.8052	16.8052	16.7995	16.7657	16.7657	16.7657	16.7657	16.7657	16.7364	16.7143	16.7143	16.6262	16.6106	16.5349	16.51	16.4909	16.4909	16.4909	16.3616	16.3616	16.3616
21.0913	20.6623	19.9096	18.7355	17.6584	17.1915	17.1915	17.1242	17.062	16.9716	16.9716	16.9473	16.9473	16.9473	16.9345	16.9345	16.9345	16.8519	16.8519	16.8519	16.8519	16.8519	16.7868	16.7868	16.7868	16.7868	16.7399	16.7399	16.6648	16.6489	16.6489	16.6489	16.6489	16.5869	16.5869	16.5439	16.5439	16.5128	16.5128	16.5124	16.5124	16.5124	16.5124	16.4271	16.4271	16.4122	16.4122	16.3737	16.3494	16.3494
21.094	20.7101	19.9899	18.9777	18.0368	17.5475	17.5475	17.3184	17.2729	17.1565	17.1565	17.1565	17.1565	17.1565	17.1565	17.1565	17.1565	17.1565	17.1565	17.1565	17.1243	17.0597	17.0597	17.0597	17.0597	17.0068	16.9875	16.9875	16.8986	16.8986	16.8986	16.8986	16.8986	16.8986	16.8974	16.8974	16.8974	16.8974	16.8974	16.8974	16.8974	16.8974	16.8974	16.8974	16.8974	16.8628	16.8628	16.8628	16.8095	16.8095
21.0936	20.7014	19.9689	19.0119	17.9327	17.5213	17.4619	17.3211	17.3211	17.3211	17.2657	17.2657	17.2067	17.2067	17.2067	17.2067	17.2067	17.2067	17.2067	17.2067	17.2067	17.2067	17.2067	17.2067	17.1541	17.1231	17.0929	17.0929	17.0929	17.0929	17.0719	17.0719	17.0719	17.0719	17.0719	17.0719	17.0679	17.0452	17.0382	17.0308	16.979	16.9452	16.8476	16.819	16.8141	16.7659	16.6248	16.6248	16.6248	16.6248
21.0566	20.6677	19.9938	19.1046	18.204	17.6579	17.6579	17.4912	17.4912	17.451	17.4509	17.3729	17.3729	17.3241	17.3241	17.3241	17.3241	17.3081	17.1534	17.1534	17.1534	17.1534	17.14	17.14	17.1307	17.1089	17.1089	17.1089	17.1089	17.1089	17.1089	17.1089	17.1089	17.1089	17.1089	17.1089	17.1066	17.1066	17.1066	17.036	16.9943	16.9943	16.9943	16.9943	16.9448	16.9265	16.8602	16.8602	16.8602	16.8602
21.0472	20.6079	19.791	18.7976	17.8019	17.5161	17.5161	17.3995	17.1879	17.0708	17.0392	17.0199	17.0199	17.0092	17.0092	17.0092	17.0092	16.9956	16.9956	16.9956	16.9956	16.9473	16.9473	16.9473	16.9473	16.8715	16.8149	16.7548	16.7431	16.7431	16.7431	16.7431	16.6651	16.6651	16.6651	16.6651	16.6651	16.6641	16.6582	16.6582	16.6192	16.6192	16.6192	16.6192	16.6192	16.6192	16.6192	16.6192	16.5776	16.5684
21.0635	20.6679	20.0144	19.0755	17.9835	17.6948	17.6948	17.5051	17.354	17.354	17.354	17.354	17.354	17.354	17.354	17.354	17.354	17.3109	17.1458	17.1458	17.1458	17.1458	17.1458	17.0978	17.0978	17.0978	17.0978	17.0978	17.0436	17.015	17.0111	17.0111	17.0111	16.9491	16.927	16.927	16.927	16.927	16.8582	16.8451	16.7761	16.7761	16.7761	16.7761	16.7761	16.7665	16.7665	16.7665	16.7665	16.7665
21.0791	20.6486	19.8904	18.7623	17.719	17.2833	17.2833	17.124	17.0014	16.8847	16.8847	16.8847	16.8847	16.813	16.813	16.7929	16.7929	16.7929	16.7929	16.7929	16.7929	16.7929	16.7929	16.7929	16.7929	16.7929	16.7207	16.7207	16.7207	16.7207	16.7207	16.7207	16.7112	16.7094	16.7094	16.7094	16.7094	16.6915	16.6915	16.6915	16.6691	16.6691	16.6691	16.6691	16.5513	16.5327	16.5327	16.5327	16.4641	16.3984
21.0474	20.6853	19.9463	18.7499	17.6493	17.2102	17.2102	17.1011	17.0074	16.8396	16.8309	16.7782	16.7782	16.7782	16.7782	16.7782	16.7782	16.7782	16.7782	16.7782	16.7782	16.7782	16.7782	16.7782	16.7782	16.7604	16.7604	16.7604	16.7454	16.7387	16.7387	16.7387	16.7013	16.6789	16.6551	16.6551	16.6551	16.557	16.557	16.557	16.4846	16.4846	16.4763	16.4169	16.3528	16.3189	16.3042	16.216	16.216	16.216
21.0888	20.6767	19.9299	18.8397	17.7996	17.4269	17.4253	17.1955	17.1955	17.1955	17.1955	17.1955	17.1955	17.1669	17.1669	17.122	17.0722	17.0722	17.0722	17.0722	17.0722	17.0457	16.9762	16.9666	16.9666	16.9666	16.9666	16.9317	16.8448	16.8448	16.8448	16.8448	16.8448	16.8223	16.8153	16.7625	16.6526	16.6526	16.6526	16.6526	16.6526	16.6526	16.6526	16.6526	16.6526	16.6526	16.6526	16.6416	16.6027	16.5527
21.0864	20.6947	19.9887	18.8445	17.9676	17.5072	17.5072	17.3536	17.2648	17.1577	17.0866	16.9625	16.9625	16.9625	16.9625	16.9625	16.9625	16.9625	16.9625	16.9625	16.9625	16.9625	16.9625	16.9625	16.9625	16.9625	16.9016	16.9016	16.9016	16.9016	16.9016	16.9016	16.9016	16.8537	16.8537	16.8537	16.8537	16.8537	16.8537	16.7946	16.7946	16.7946	16.7946	16.7946	16.7946	16.7946	16.7946	16.7946	16.7946	16.762
21.0775	20.6255	19.8621	18.6949	17.6845	17.1567	17.1567	17.104	17.0144	16.8863	16.8863	16.8863	16.8863	16.8216	16.8216	16.8216	16.8216	16.8183	16.7649	16.7588	16.7588	16.7588	16.7588	16.7588	16.7166	16.6944	16.6596	16.5981	16.5981	16.5981	16.5981	16.5274	16.5274	16.4355	16.4355	16.4355	16.4355	16.4355	16.4355	16.4355	16.4355	16.4355	16.4355	16.4355	16.4355	16.4355	16.4355	16.4355	16.4355	16.4355
21.0895	20.6699	19.9212	18.8446	17.867	17.582	17.582	17.4956	17.2912	17.0519	17.0519	17.0519	17.0519	17.0519	17.0519	17.0519	17.0519	17.0519	17.0519	17.0519	17.0519	17.0519	17.0519	17.0519	17.0519	17.0519	17.0519	17.0519	17.0519	17.0519	17.0519	16.9999	16.9999	16.9999	16.9999	16.9891	16.9891	16.9267	16.9267	16.8668	16.8614	16.8614	16.8551	16.8551	16.8551	16.8551	16.8551	16.7552	16.7552	16.7518
21.0994	20.6051	19.9094	18.7921	17.6401	17.2264	17.2264	17.1559	16.9108	16.8532	16.8532	16.8532	16.7587	16.7441	16.7441	16.7441	16.7441	16.7441	16.7441	16.7441	16.7441	16.7441	16.7175	16.6945	16.6945	16.6945	16.6945	16.6693	16.6482	16.6426	16.6426	16.6426	16.577	16.4878	16.4878	16.4878	16.2917	16.2565	16.2565	16.2565	16.2565	16.2565	16.2524	16.2524	16.2524	16.2481	16.2117	16.1995	16.146	16.146
21.0507	20.5934	19.8883	18.7347	17.7272	17.3564	17.3564	17.2877	17.1462	17.0391	17.0217	16.9395	16.9395	16.9395	16.9395	16.9395	16.9395	16.9395	16.9395	16.9309	16.92	16.92	16.92	16.92	16.92	16.92	16.88	16.88	16.8093	16.8093	16.8093	16.7243	16.7243	16.7243	16.7243	16.7243	16.7243	16.7243	16.7243	16.7243	16.7243	16.7243	16.7243	16.7243	16.6586	16.6586	16.6586	16.6586	16.6463	16.6463
21.0793	20.6374	19.8531	18.6893	17.7009	17.3262	17.3262	17.2321	17.053	16.9408	16.9099	16.9099	16.9099	16.8907	16.8907	16.8907	16.8907	16.8907	16.8907	16.8907	16.8635	16.8262	16.8262	16.8262	16.8262	16.8248	16.7721	16.7289	16.7035	16.7035	16.7035	16.6969	16.6969	16.6969	16.6969	16.6636	16.6271	16.6271	16.6271	16.6271	16.6271	16.6271	16.5719	16.4924	16.4924	16.4924	16.4924	16.4866	16.456	16.2608
21.1019	20.7141	19.9734	18.8973	17.8194	17.4253	17.4253	17.2374	17.1548	17.0061	16.9825	16.9315	16.9315	16.9315	16.9315	16.9315	16.9315	16.9315	16.9315	16.9315	16.8938	16.8745	16.7863	16.7863	16.7863	16.7863	16.7768	16.6457	16.6457	16.6457	16.6457	16.6457	16.6457	16.6457	16.6457	16.6457	16.5341	16.5213	16.5213	16.5213	16.5213	16.5213	16.5213	16.5213	16.5213	16.5213	16.5213	16.4798	16.4498	16.4498
21.0646	20.6664	19.9226	18.8046	17.6772	17.3855	17.3855	17.2372	17.0386	16.9156	16.9146	16.7577	16.7577	16.7577	16.7577	16.7577	16.7577	16.7577	16.7577	16.7577	16.7577	16.7577	16.7577	16.7577	16.7577	16.7577	16.7577	16.7577	16.7453	16.7453	16.7453	16.7251	16.7251	16.7251	16.6862	16.6862	16.6862	16.6862	16.6862	16.6862	16.6862	16.6862	16.6862	16.672	16.672	16.6666	16.5723	16.5435	16.4858	16.4858
21.0752	20.6732	19.9376	18.8105	17.7918	17.5364	17.5364	17.2113	17.2113	17.1379	17.1379	17.0918	17.0918	17.0918	17.0846	17.0846	17.0846	17.0846	17.0846	17.0846	17.0846	16.9923	16.9867	16.956	16.956	16.9373	16.9373	16.9373	16.9373	16.9373	16.9373	16.9373	16.9309	16.8609	16.8309	16.8056	16.7777	16.7761	16.7489	16.7128	16.6949	16.6787	16.5257	16.5257	16.5257	16.5257	16.5257	16.5257	16.5257	16.5257
21.0528	20.6817	19.9313	18.937	17.8968	17.4684	17.4684	17.2248	17.2248	17.2248	17.2248	17.2248	17.2248	17.2248	17.2248	17.2248	17.2248	17.2248	17.2248	17.1567	17.1567	17.1567	17.1567	17.1567	17.1567	17.1567	17.1567	17.1567	17.1567	17.1567	17.1567	17.1567	17.1567	17.1567	17.1567	17.1567	17.1567	17.1567	17.1567	17.1567	17.1567	17.1567	17.1567	17.1567	17.1567	17.1567	17.1567	17.1567	17.1567	17.1567
21.0995	20.6192	19.98	19.0156	17.866	17.5226	17.5226	17.3713	17.3713	17.3182	17.3182	17.3182	17.3182	17.264	17.2525	17.2525	17.2525	17.2525	17.2525	17.2519	17.2519	17.2519	17.2519	17.2519	17.2519	17.2519	17.2492	17.1648	17.1617	17.1069	16.9734	16.9734	16.9659	16.8093	16.7984	16.7984	16.7984	16.7984	16.7984	16.7984	16.7984	16.7984	16.7984	16.7984	16.7689	16.7689	16.7689	16.7689	16.7689	16.7689
21.0508	20.681	19.9834	19.0031	18.1348	17.6747	17.6747	17.5675	17.3164	17.2335	17.2335	17.2335	17.2335	17.2335	17.2335	17.2335	17.2033	17.1166	17.1166	17.1166	17.1166	17.1166	17.1166	17.1166	17.1166	17.1166	17.1166	17.1166	17.1166	17.1166	17.1166	17.1166	17.1166	17.1166	17.1166	17.1166	17.1166	17.1166	17.1166	17.1166	17.1166	17.1166	17.1166	17.1166	17.1166	17.1166	17.1166	17.0577	16.976	16.9696
21.0594	20.682	19.9363	18.9169	17.825	17.4066	17.4066	17.2492	17.2492	17.2006	17.2006	17.1467	17.1467	17.1467	17.1467	17.1467	17.1276	17.1276	17.1276	17.0744	16.9789	16.9789	16.9789	16.9789	16.9789	16.9789	16.9789	16.9789	16.9789	16.9789	16.9789	16.9789	16.9789	16.9476	16.9476	16.9476	16.9037	16.9037	16.9037	16.8533	16.8367	16.8367	16.7602	16.7602	16.7602	16.7351	16.6831	16.6493	16.6493	16.6036
21.0889	20.667	19.941	18.8921	17.8443	17.2753	17.2753	17.1912	17.1912	17.0951	17.0951	17.0951	17.0951	17.0469	16.9739	16.9739	16.9739	16.9668	16.8554	16.823	16.823	16.823	16.823	16.823	16.823	16.823	16.7914	16.7914	16.7914	16.7729	16.7729	16.7351	16.6955	16.6955	16.6955	16.6955	16.6955	16.6955	16.6932	16.6932	16.6932	16.6932	16.6932	16.656	16.656	16.656	16.656	16.656	16.656	16.656
21.0887	20.6509	19.9418	18.7543	17.7736	17.3974	17.3005	17.0874	17.0874	17.0792	17.0792	17.0714	17.0714	17.0714	17.0704	16.9974	16.9974	16.9484	16.9484	16.9484	16.8807	16.8317	16.8317	16.8317	16.8123	16.8123	16.8123	16.8123	16.8123	16.7332	16.7262	16.6248	16.6248	16.6248	16.6248	16.5875	16.5638	16.5302	16.5302	16.5302	16.4813	16.4813	16.4813	16.4813	16.4188	16.3762	16.3762	16.3762	16.3406	16.2587
21.0783	20.6611	19.9352	18.8732	17.8351	17.4244	17.4184	17.2762	17.1928	17.1103	17.1003	17.0744	17.0686	17.0547	17.0492	17.0436	17.0389	17.0268	17.0062	16.9992	16.9892	16.9759	16.9647	16.9539	16.947	16.9359	16.919	16.8966	16.8774	16.8682	16.8609	16.848	16.8388	16.8169	16.8075	16.8001	16.7803	16.7687	16.7611	16.75	16.7319	16.728	16.712	16.696	16.6809	16.6689	16.65	16.6276	16.6043	16.5862
[truncated: 250 more columns]
