# Supplementary material for: A new imperialist competitive algorithm with spiral rising mechanism for solving path optimization problems
Source: PeerJ Comput Sci. 2022 Sep 7;8:e1075. doi: 10.7717/peerj-cs.1075 (PMC9575848; doi:10.7717/peerj-cs.1075)
Supplement: Supplemental Information 11 [file peerj-cs-08-1075-s011.zip › high dimensional optimization problems/500/F1/SRICA.xlsx]

## Sheet: Sheet1
9.54475	4.90681	1.36158	0.215069	0.0841964	0.00327967	0.00123021	0.000648995	0.000151989	1.13688e-05	3.50687e-06	9.78822e-07	1.61554e-07	3.95213e-08	4.83586e-10	1.91926e-10	9.92246e-11	7.69962e-12	8.03801e-13	7.90479e-14	7.99361e-15	4.44089e-15	4.44089e-15	4.44089e-15	4.44089e-15	4.44089e-15	4.44089e-15	8.88178e-16	8.88178e-16	8.88178e-16	8.88178e-16	8.88178e-16	8.88178e-16	8.88178e-16	8.88178e-16	8.88178e-16	8.88178e-16	8.88178e-16	8.88178e-16	8.88178e-16	8.88178e-16	8.88178e-16	8.88178e-16	8.88178e-16	8.88178e-16	8.88178e-16	8.88178e-16	8.88178e-16	8.88178e-16	8.88178e-16
13.8638	7.19907	0.335014	0.00726304	0.00187682	0.00134488	0.000286295	1.06145e-05	4.2411e-07	2.01809e-07	4.67807e-08	3.01889e-09	1.07408e-09	5.18466e-10	1.06792e-10	4.61329e-11	1.32205e-11	2.2462e-12	8.00249e-13	2.10498e-13	5.06262e-14	7.99361e-15	8.88178e-16	8.88178e-16	8.88178e-16	8.88178e-16	8.88178e-16	8.88178e-16	8.88178e-16	8.88178e-16	8.88178e-16	8.88178e-16	8.88178e-16	8.88178e-16	8.88178e-16	8.88178e-16	8.88178e-16	8.88178e-16	8.88178e-16	8.88178e-16	8.88178e-16	8.88178e-16	8.88178e-16	8.88178e-16	8.88178e-16	8.88178e-16	8.88178e-16	8.88178e-16	8.88178e-16	8.88178e-16
9.23921	1.94718	0.280865	0.0441805	0.00310626	0.0011338	0.000260278	7.58579e-05	3.12741e-05	1.8507e-05	1.97308e-06	1.92676e-07	4.17411e-08	8.27116e-09	2.48093e-09	6.06446e-10	2.03899e-11	2.11831e-12	8.46434e-13	8.61533e-14	3.9968e-14	4.44089e-15	4.44089e-15	8.88178e-16	8.88178e-16	8.88178e-16	8.88178e-16	8.88178e-16	8.88178e-16	8.88178e-16	8.88178e-16	8.88178e-16	8.88178e-16	8.88178e-16	8.88178e-16	8.88178e-16	8.88178e-16	8.88178e-16	8.88178e-16	8.88178e-16	8.88178e-16	8.88178e-16	8.88178e-16	8.88178e-16	8.88178e-16	8.88178e-16	8.88178e-16	8.88178e-16	8.88178e-16	8.88178e-16
3.81007	2.18249	0.333047	0.0113573	0.000365505	4.2689e-05	1.74598e-05	1.7005e-06	5.93545e-07	1.42034e-07	6.68021e-08	1.04129e-08	3.43234e-09	2.7103e-10	1.12914e-11	3.86624e-12	2.78e-13	1.92735e-13	3.9968e-14	1.5099e-14	4.44089e-15	8.88178e-16	8.88178e-16	8.88178e-16	8.88178e-16	8.88178e-16	8.88178e-16	8.88178e-16	8.88178e-16	8.88178e-16	8.88178e-16	8.88178e-16	8.88178e-16	8.88178e-16	8.88178e-16	8.88178e-16	8.88178e-16	8.88178e-16	8.88178e-16	8.88178e-16	8.88178e-16	8.88178e-16	8.88178e-16	8.88178e-16	8.88178e-16	8.88178e-16	8.88178e-16	8.88178e-16	8.88178e-16	8.88178e-16
8.76496	4.49546	2.40604	0.205576	0.0152114	0.00518721	0.000496292	0.000117347	5.58689e-06	2.07134e-06	1.30026e-07	6.65831e-08	4.13789e-08	8.36759e-09	3.2058e-09	9.44646e-10	2.85405e-10	7.75282e-11	3.2836e-12	1.72751e-12	8.74856e-13	3.24185e-13	7.19425e-14	1.5099e-14	4.44089e-15	8.88178e-16	8.88178e-16	8.88178e-16	8.88178e-16	8.88178e-16	8.88178e-16	8.88178e-16	8.88178e-16	8.88178e-16	8.88178e-16	8.88178e-16	8.88178e-16	8.88178e-16	8.88178e-16	8.88178e-16	8.88178e-16	8.88178e-16	8.88178e-16	8.88178e-16	8.88178e-16	8.88178e-16	8.88178e-16	8.88178e-16	8.88178e-16	8.88178e-16
11.0708	2.82045	1.2693	0.0940716	0.042852	0.00148983	0.000403197	4.60365e-05	1.97911e-05	1.10585e-05	1.34008e-06	6.5496e-07	1.60781e-07	4.36884e-08	6.92624e-10	2.92276e-10	1.03801e-10	2.91971e-11	6.44551e-12	1.66356e-12	7.54952e-14	1.5099e-14	4.44089e-15	8.88178e-16	8.88178e-16	8.88178e-16	8.88178e-16	8.88178e-16	8.88178e-16	8.88178e-16	8.88178e-16	8.88178e-16	8.88178e-16	8.88178e-16	8.88178e-16	8.88178e-16	8.88178e-16	8.88178e-16	8.88178e-16	8.88178e-16	8.88178e-16	8.88178e-16	8.88178e-16	8.88178e-16	8.88178e-16	8.88178e-16	8.88178e-16	8.88178e-16	8.88178e-16	8.88178e-16
0.9455	0.127661	0.00341097	0.000985809	3.48849e-05	1.04144e-05	2.05585e-06	1.03911e-06	6.09223e-07	3.18531e-07	1.26885e-07	8.65103e-08	1.98574e-08	5.23518e-09	4.04541e-10	4.02496e-11	5.46141e-12	2.06946e-13	1.03917e-13	2.93099e-14	7.99361e-15	4.44089e-15	4.44089e-15	8.88178e-16	8.88178e-16	8.88178e-16	8.88178e-16	8.88178e-16	8.88178e-16	8.88178e-16	8.88178e-16	8.88178e-16	8.88178e-16	8.88178e-16	8.88178e-16	8.88178e-16	8.88178e-16	8.88178e-16	8.88178e-16	8.88178e-16	8.88178e-16	8.88178e-16	8.88178e-16	8.88178e-16	8.88178e-16	8.88178e-16	8.88178e-16	8.88178e-16	8.88178e-16	8.88178e-16
8.50255	7.27949	4.15392	1.33172	0.250446	0.0361488	0.0125983	0.00179927	0.00012934	3.96939e-06	4.80441e-07	1.44382e-07	3.69253e-08	6.09714e-09	1.2323e-09	4.96656e-10	2.94151e-10	1.46081e-10	2.51044e-11	9.14557e-12	2.47358e-12	2.06946e-13	5.77316e-14	1.86517e-14	7.99361e-15	8.88178e-16	8.88178e-16	8.88178e-16	8.88178e-16	8.88178e-16	8.88178e-16	8.88178e-16	8.88178e-16	8.88178e-16	8.88178e-16	8.88178e-16	8.88178e-16	8.88178e-16	8.88178e-16	8.88178e-16	8.88178e-16	8.88178e-16	8.88178e-16	8.88178e-16	8.88178e-16	8.88178e-16	8.88178e-16	8.88178e-16	8.88178e-16	8.88178e-16
5.06571	1.60762	0.328815	0.0657403	0.0170624	0.00644903	0.00149686	8.54669e-05	1.05183e-05	8.93394e-07	3.523e-07	2.28751e-07	5.82536e-08	1.91136e-08	8.67617e-09	2.36955e-09	1.23861e-09	1.3176e-10	3.89822e-12	2.88569e-12	1.26565e-12	2.95763e-13	1.0747e-13	2.57572e-14	7.99361e-15	4.44089e-15	8.88178e-16	8.88178e-16	8.88178e-16	8.88178e-16	8.88178e-16	8.88178e-16	8.88178e-16	8.88178e-16	8.88178e-16	8.88178e-16	8.88178e-16	8.88178e-16	8.88178e-16	8.88178e-16	8.88178e-16	8.88178e-16	8.88178e-16	8.88178e-16	8.88178e-16	8.88178e-16	8.88178e-16	8.88178e-16	8.88178e-16	8.88178e-16
3.41453	1.00817	0.0356478	0.00121119	0.000382629	8.39713e-05	4.84137e-06	4.6155e-07	5.87057e-08	1.41467e-08	8.37292e-09	8.22202e-10	5.38543e-10	1.06788e-10	3.27889e-11	6.21814e-12	2.33147e-12	2.42473e-13	6.83897e-14	2.22045e-14	1.15463e-14	4.44089e-15	8.88178e-16	8.88178e-16	8.88178e-16	8.88178e-16	8.88178e-16	8.88178e-16	8.88178e-16	8.88178e-16	8.88178e-16	8.88178e-16	8.88178e-16	8.88178e-16	8.88178e-16	8.88178e-16	8.88178e-16	8.88178e-16	8.88178e-16	8.88178e-16	8.88178e-16	8.88178e-16	8.88178e-16	8.88178e-16	8.88178e-16	8.88178e-16	8.88178e-16	8.88178e-16	8.88178e-16	8.88178e-16
0.44267	0.0572546	0.00827037	0.00223807	0.000539217	0.000203949	7.09003e-05	2.84701e-05	1.15784e-05	7.4409e-07	1.37761e-07	2.44807e-08	8.22593e-10	9.74127e-11	3.89564e-11	5.53957e-12	8.60645e-13	2.81553e-13	3.28626e-14	2.22045e-14	4.44089e-15	8.88178e-16	8.88178e-16	8.88178e-16	8.88178e-16	8.88178e-16	8.88178e-16	8.88178e-16	8.88178e-16	8.88178e-16	8.88178e-16	8.88178e-16	8.88178e-16	8.88178e-16	8.88178e-16	8.88178e-16	8.88178e-16	8.88178e-16	8.88178e-16	8.88178e-16	8.88178e-16	8.88178e-16	8.88178e-16	8.88178e-16	8.88178e-16	8.88178e-16	8.88178e-16	8.88178e-16	8.88178e-16	8.88178e-16
7.22874	1.93162	0.893379	0.0579989	0.0107379	0.00234239	0.000318611	0.000102498	1.05584e-05	2.23177e-06	9.96365e-08	4.51936e-08	2.39584e-09	3.89428e-10	5.91855e-11	2.2621e-11	8.64109e-12	4.69402e-12	3.18057e-12	1.94422e-12	4.23661e-13	1.57208e-13	4.44089e-15	4.44089e-15	8.88178e-16	8.88178e-16	8.88178e-16	8.88178e-16	8.88178e-16	8.88178e-16	8.88178e-16	8.88178e-16	8.88178e-16	8.88178e-16	8.88178e-16	8.88178e-16	8.88178e-16	8.88178e-16	8.88178e-16	8.88178e-16	8.88178e-16	8.88178e-16	8.88178e-16	8.88178e-16	8.88178e-16	8.88178e-16	8.88178e-16	8.88178e-16	8.88178e-16	8.88178e-16
6.64745	2.47048	1.16652	0.0772459	0.0240298	0.00618944	8.40414e-05	6.07742e-06	2.72202e-06	3.64741e-07	3.4603e-08	3.03437e-08	5.91979e-09	1.31134e-09	2.82154e-10	1.90044e-11	6.8221e-12	1.09512e-12	1.6076e-13	1.5099e-14	4.44089e-15	8.88178e-16	8.88178e-16	8.88178e-16	8.88178e-16	8.88178e-16	8.88178e-16	8.88178e-16	8.88178e-16	8.88178e-16	8.88178e-16	8.88178e-16	8.88178e-16	8.88178e-16	8.88178e-16	8.88178e-16	8.88178e-16	8.88178e-16	8.88178e-16	8.88178e-16	8.88178e-16	8.88178e-16	8.88178e-16	8.88178e-16	8.88178e-16	8.88178e-16	8.88178e-16	8.88178e-16	8.88178e-16	8.88178e-16
8.58276	3.87149	2.26411	0.0401172	0.000586785	0.00018581	8.79866e-05	3.19102e-05	4.44746e-06	1.05067e-06	3.99279e-07	2.1702e-07	1.42167e-07	2.00174e-08	4.88236e-09	4.96176e-10	2.25172e-10	6.17719e-11	1.33555e-11	3.7037e-13	2.57572e-14	7.99361e-15	4.44089e-15	8.88178e-16	8.88178e-16	8.88178e-16	8.88178e-16	8.88178e-16	8.88178e-16	8.88178e-16	8.88178e-16	8.88178e-16	8.88178e-16	8.88178e-16	8.88178e-16	8.88178e-16	8.88178e-16	8.88178e-16	8.88178e-16	8.88178e-16	8.88178e-16	8.88178e-16	8.88178e-16	8.88178e-16	8.88178e-16	8.88178e-16	8.88178e-16	8.88178e-16	8.88178e-16	8.88178e-16
4.80559	1.5434	0.00652529	0.00186766	0.000517202	8.317e-06	3.13636e-06	1.57763e-06	4.46004e-07	2.63117e-07	7.00591e-08	1.6092e-08	4.29406e-09	2.08924e-09	6.89348e-10	1.57359e-11	5.55023e-12	6.90115e-13	5.87086e-13	4.59188e-13	2.35367e-13	2.57572e-14	1.86517e-14	4.44089e-15	4.44089e-15	4.44089e-15	4.44089e-15	4.44089e-15	8.88178e-16	8.88178e-16	8.88178e-16	8.88178e-16	8.88178e-16	8.88178e-16	8.88178e-16	8.88178e-16	8.88178e-16	8.88178e-16	8.88178e-16	8.88178e-16	8.88178e-16	8.88178e-16	8.88178e-16	8.88178e-16	8.88178e-16	8.88178e-16	8.88178e-16	8.88178e-16	8.88178e-16	8.88178e-16
3.04739	0.0404095	0.0272483	0.00189604	0.000447651	0.000285228	5.83722e-05	3.3139e-06	5.48237e-08	1.50474e-08	3.67875e-09	6.05753e-10	2.13086e-10	3.28777e-11	3.1009e-11	1.00444e-11	5.30509e-12	1.48948e-12	6.86562e-13	2.56684e-13	1.42997e-13	1.00364e-13	6.83897e-14	5.77316e-14	4.44089e-15	8.88178e-16	8.88178e-16	8.88178e-16	8.88178e-16	8.88178e-16	8.88178e-16	8.88178e-16	8.88178e-16	8.88178e-16	8.88178e-16	8.88178e-16	8.88178e-16	8.88178e-16	8.88178e-16	8.88178e-16	8.88178e-16	8.88178e-16	8.88178e-16	8.88178e-16	8.88178e-16	8.88178e-16	8.88178e-16	8.88178e-16	8.88178e-16	8.88178e-16
3.81043	2.76004	0.959138	0.00485165	0.00122316	0.000340365	0.000219142	9.37065e-06	4.61108e-06	6.84611e-07	3.89598e-07	7.94629e-08	5.98292e-08	1.63149e-08	3.90244e-09	1.28211e-09	6.416e-10	3.22631e-11	6.92157e-12	2.30305e-12	2.14051e-13	7.90479e-14	4.70735e-14	4.44089e-15	4.44089e-15	4.44089e-15	8.88178e-16	8.88178e-16	8.88178e-16	8.88178e-16	8.88178e-16	8.88178e-16	8.88178e-16	8.88178e-16	8.88178e-16	8.88178e-16	8.88178e-16	8.88178e-16	8.88178e-16	8.88178e-16	8.88178e-16	8.88178e-16	8.88178e-16	8.88178e-16	8.88178e-16	8.88178e-16	8.88178e-16	8.88178e-16	8.88178e-16	8.88178e-16
12.4269	5.17725	0.455779	0.287155	0.0124528	0.00281263	0.000730344	0.000253681	4.34556e-05	2.967e-05	8.18206e-06	2.37859e-06	7.79951e-08	7.26029e-08	2.47444e-08	7.33202e-09	3.0399e-09	9.33722e-10	1.88224e-10	3.21281e-11	7.06368e-12	1.28697e-12	8.85514e-13	4.05898e-13	8.26006e-14	5.77316e-14	2.93099e-14	4.44089e-15	8.88178e-16	8.88178e-16	8.88178e-16	8.88178e-16	8.88178e-16	8.88178e-16	8.88178e-16	8.88178e-16	8.88178e-16	8.88178e-16	8.88178e-16	8.88178e-16	8.88178e-16	8.88178e-16	8.88178e-16	8.88178e-16	8.88178e-16	8.88178e-16	8.88178e-16	8.88178e-16	8.88178e-16	8.88178e-16
7.73936	1.57501	0.183186	0.112115	0.00160691	0.000915305	7.74516e-05	3.79432e-05	3.45689e-06	1.52069e-06	4.46138e-07	1.91834e-07	1.34785e-07	1.10881e-08	6.36319e-09	1.83647e-09	8.39977e-11	4.1827e-11	4.10063e-11	1.69544e-11	1.64579e-12	2.88658e-13	6.4837e-14	4.44089e-15	8.88178e-16	8.88178e-16	8.88178e-16	8.88178e-16	8.88178e-16	8.88178e-16	8.88178e-16	8.88178e-16	8.88178e-16	8.88178e-16	8.88178e-16	8.88178e-16	8.88178e-16	8.88178e-16	8.88178e-16	8.88178e-16	8.88178e-16	8.88178e-16	8.88178e-16	8.88178e-16	8.88178e-16	8.88178e-16	8.88178e-16	8.88178e-16	8.88178e-16	8.88178e-16
2.27161	1.36217	0.202694	0.00988705	0.00266178	0.000170156	4.82912e-05	2.25794e-05	1.97114e-06	8.34568e-07	4.67923e-08	7.87302e-09	9.85268e-10	3.27636e-10	1.15386e-10	2.27312e-11	1.10463e-11	2.32792e-12	2.70894e-13	1.00364e-13	4.35207e-14	7.99361e-15	8.88178e-16	8.88178e-16	8.88178e-16	8.88178e-16	8.88178e-16	8.88178e-16	8.88178e-16	8.88178e-16	8.88178e-16	8.88178e-16	8.88178e-16	8.88178e-16	8.88178e-16	8.88178e-16	8.88178e-16	8.88178e-16	8.88178e-16	8.88178e-16	8.88178e-16	8.88178e-16	8.88178e-16	8.88178e-16	8.88178e-16	8.88178e-16	8.88178e-16	8.88178e-16	8.88178e-16	8.88178e-16
12.6272	3.4165	0.582937	0.0193801	0.00830019	0.00360982	0.00131641	0.000632337	0.000180081	0.000143388	2.8112e-05	1.12266e-05	1.12465e-06	2.51302e-07	1.89241e-08	5.55429e-09	1.59183e-09	3.14377e-10	6.444e-11	2.13811e-11	2.44871e-12	4.23661e-13	1.2168e-13	3.9968e-14	2.57572e-14	4.44089e-15	4.44089e-15	8.88178e-16	8.88178e-16	8.88178e-16	8.88178e-16	8.88178e-16	8.88178e-16	8.88178e-16	8.88178e-16	8.88178e-16	8.88178e-16	8.88178e-16	8.88178e-16	8.88178e-16	8.88178e-16	8.88178e-16	8.88178e-16	8.88178e-16	8.88178e-16	8.88178e-16	8.88178e-16	8.88178e-16	8.88178e-16	8.88178e-16
7.22716	2.9576	0.263741	0.0167621	0.00603677	0.00129845	1.49727e-05	4.2898e-06	2.01134e-06	1.68734e-06	5.11391e-07	3.56502e-08	7.06887e-09	1.8465e-10	1.29932e-11	2.27462e-12	9.32587e-14	5.06262e-14	7.99361e-15	4.44089e-15	4.44089e-15	8.88178e-16	8.88178e-16	8.88178e-16	8.88178e-16	8.88178e-16	8.88178e-16	8.88178e-16	8.88178e-16	8.88178e-16	8.88178e-16	8.88178e-16	8.88178e-16	8.88178e-16	8.88178e-16	8.88178e-16	8.88178e-16	8.88178e-16	8.88178e-16	8.88178e-16	8.88178e-16	8.88178e-16	8.88178e-16	8.88178e-16	8.88178e-16	8.88178e-16	8.88178e-16	8.88178e-16	8.88178e-16	8.88178e-16
16.7888	5.48014	0.160482	0.045606	0.0124275	0.000810294	0.000268051	5.66259e-05	7.15164e-06	3.87642e-06	9.1847e-08	1.12291e-08	5.47726e-09	2.22879e-09	3.03431e-10	2.33458e-11	1.58993e-11	1.03473e-12	1.46549e-13	5.77316e-14	3.9968e-14	7.99361e-15	4.44089e-15	4.44089e-15	4.44089e-15	4.44089e-15	4.44089e-15	8.88178e-16	8.88178e-16	8.88178e-16	8.88178e-16	8.88178e-16	8.88178e-16	8.88178e-16	8.88178e-16	8.88178e-16	8.88178e-16	8.88178e-16	8.88178e-16	8.88178e-16	8.88178e-16	8.88178e-16	8.88178e-16	8.88178e-16	8.88178e-16	8.88178e-16	8.88178e-16	8.88178e-16	8.88178e-16	8.88178e-16
5.08343	3.37276	0.142508	0.104345	0.0156527	0.00721021	0.00179001	9.02572e-05	1.71184e-05	8.08991e-06	1.80536e-06	1.09122e-07	1.81859e-08	1.5559e-09	5.05556e-10	9.08047e-11	4.82077e-11	1.43325e-11	3.93019e-12	8.25118e-13	3.31291e-13	4.35207e-14	1.86517e-14	7.99361e-15	4.44089e-15	8.88178e-16	8.88178e-16	8.88178e-16	8.88178e-16	8.88178e-16	8.88178e-16	8.88178e-16	8.88178e-16	8.88178e-16	8.88178e-16	8.88178e-16	8.88178e-16	8.88178e-16	8.88178e-16	8.88178e-16	8.88178e-16	8.88178e-16	8.88178e-16	8.88178e-16	8.88178e-16	8.88178e-16	8.88178e-16	8.88178e-16	8.88178e-16	8.88178e-16
8.51871	3.62321	0.805834	0.046569	0.013818	0.00485333	0.000785941	8.90963e-06	4.0883e-06	1.22476e-06	3.69521e-07	7.74386e-08	6.75362e-09	3.51383e-09	1.39851e-09	2.10432e-10	5.46274e-11	2.6426e-11	1.43929e-11	2.58726e-12	1.00275e-12	7.11431e-13	1.46549e-13	4.35207e-14	1.5099e-14	7.99361e-15	8.88178e-16	8.88178e-16	8.88178e-16	8.88178e-16	8.88178e-16	8.88178e-16	8.88178e-16	8.88178e-16	8.88178e-16	8.88178e-16	8.88178e-16	8.88178e-16	8.88178e-16	8.88178e-16	8.88178e-16	8.88178e-16	8.88178e-16	8.88178e-16	8.88178e-16	8.88178e-16	8.88178e-16	8.88178e-16	8.88178e-16	8.88178e-16
4.55459	0.233672	0.00437103	0.00080427	0.00023537	6.58212e-05	2.10392e-05	7.41696e-06	3.28943e-06	7.33462e-07	5.29311e-07	1.02033e-07	1.58837e-08	3.96198e-09	1.27139e-09	3.59489e-10	4.3749e-11	2.00462e-12	5.37348e-13	3.7037e-13	1.86517e-14	4.44089e-15	8.88178e-16	8.88178e-16	8.88178e-16	8.88178e-16	8.88178e-16	8.88178e-16	8.88178e-16	8.88178e-16	8.88178e-16	8.88178e-16	8.88178e-16	8.88178e-16	8.88178e-16	8.88178e-16	8.88178e-16	8.88178e-16	8.88178e-16	8.88178e-16	8.88178e-16	8.88178e-16	8.88178e-16	8.88178e-16	8.88178e-16	8.88178e-16	8.88178e-16	8.88178e-16	8.88178e-16	8.88178e-16
8.48998	0.458195	0.121277	0.0210735	0.00860288	0.00212518	0.000574906	0.00016179	2.87467e-06	4.06977e-07	2.14474e-07	1.66323e-07	8.72858e-08	2.27676e-08	7.78131e-09	2.51345e-10	8.63398e-12	3.11662e-12	7.96696e-13	4.59188e-13	7.90479e-14	1.5099e-14	4.44089e-15	4.44089e-15	8.88178e-16	8.88178e-16	8.88178e-16	8.88178e-16	8.88178e-16	8.88178e-16	8.88178e-16	8.88178e-16	8.88178e-16	8.88178e-16	8.88178e-16	8.88178e-16	8.88178e-16	8.88178e-16	8.88178e-16	8.88178e-16	8.88178e-16	8.88178e-16	8.88178e-16	8.88178e-16	8.88178e-16	8.88178e-16	8.88178e-16	8.88178e-16	8.88178e-16	8.88178e-16
12.5556	4.96994	1.92693	0.09757	0.0196816	0.00655075	2.72411e-05	2.6053e-05	1.11277e-05	2.15e-06	3.43404e-07	2.99193e-07	1.82144e-07	3.00323e-08	8.83028e-09	2.01081e-10	2.66214e-11	5.36193e-12	1.31184e-12	1.64313e-13	2.57572e-14	4.44089e-15	8.88178e-16	8.88178e-16	8.88178e-16	8.88178e-16	8.88178e-16	8.88178e-16	8.88178e-16	8.88178e-16	8.88178e-16	8.88178e-16	8.88178e-16	8.88178e-16	8.88178e-16	8.88178e-16	8.88178e-16	8.88178e-16	8.88178e-16	8.88178e-16	8.88178e-16	8.88178e-16	8.88178e-16	8.88178e-16	8.88178e-16	8.88178e-16	8.88178e-16	8.88178e-16	8.88178e-16	8.88178e-16
4.04578	0.979682	0.0861206	0.0067968	0.00107521	0.000298162	5.31869e-05	1.29779e-05	3.24856e-06	1.39274e-06	2.58906e-07	1.58068e-07	4.41396e-09	5.02109e-10	4.48606e-10	7.43592e-11	1.28084e-11	7.15605e-12	3.80584e-12	5.90639e-13	7.19425e-14	3.64153e-14	4.44089e-15	8.88178e-16	8.88178e-16	8.88178e-16	8.88178e-16	8.88178e-16	8.88178e-16	8.88178e-16	8.88178e-16	8.88178e-16	8.88178e-16	8.88178e-16	8.88178e-16	8.88178e-16	8.88178e-16	8.88178e-16	8.88178e-16	8.88178e-16	8.88178e-16	8.88178e-16	8.88178e-16	8.88178e-16	8.88178e-16	8.88178e-16	8.88178e-16	8.88178e-16	8.88178e-16	8.88178e-16
4.92788	2.4609	0.191429	0.00221737	0.000145924	4.5018e-05	1.31799e-05	1.05601e-06	1.84017e-07	6.14628e-08	4.65078e-08	2.4527e-08	1.47728e-09	4.77979e-10	7.18652e-11	6.39853e-11	1.99885e-11	4.42757e-12	1.10578e-12	2.81553e-13	1.50102e-13	4.35207e-14	7.99361e-15	8.88178e-16	8.88178e-16	8.88178e-16	8.88178e-16	8.88178e-16	8.88178e-16	8.88178e-16	8.88178e-16	8.88178e-16	8.88178e-16	8.88178e-16	8.88178e-16	8.88178e-16	8.88178e-16	8.88178e-16	8.88178e-16	8.88178e-16	8.88178e-16	8.88178e-16	8.88178e-16	8.88178e-16	8.88178e-16	8.88178e-16	8.88178e-16	8.88178e-16	8.88178e-16	8.88178e-16
7.20146	2.74387	0.698671	0.0977891	0.0185438	0.00318303	0.000778635	0.000142864	2.21554e-05	8.29783e-06	1.6708e-06	5.85622e-07	8.02762e-08	1.90663e-08	3.26611e-09	7.62394e-10	2.63808e-10	6.18574e-11	1.28765e-11	3.238e-12	6.26284e-13	1.37194e-13	5.54815e-14	2.19676e-14	6.21725e-15	3.73035e-15	2.30926e-15	1.12503e-15	8.88178e-16	8.88178e-16	8.88178e-16	8.88178e-16	8.88178e-16	8.88178e-16	8.88178e-16	8.88178e-16	8.88178e-16	8.88178e-16	8.88178e-16	8.88178e-16	8.88178e-16	8.88178e-16	8.88178e-16	8.88178e-16	8.88178e-16	8.88178e-16	8.88178e-16	8.88178e-16	8.88178e-16	8.88178e-16
[truncated: 250 more columns]
