# Supplementary material for: A new imperialist competitive algorithm with spiral rising mechanism for solving path optimization problems
Source: PeerJ Comput Sci. 2022 Sep 7;8:e1075. doi: 10.7717/peerj-cs.1075 (PMC9575848; doi:10.7717/peerj-cs.1075)
Supplement: Supplemental Information 11 [file peerj-cs-08-1075-s011.zip › high dimensional optimization problems/500/F1/TLBO.xlsx]

## Sheet: Sheet1
20.3033	19.5878	18.7217	17.7315	16.0202	15.5802	14.3992	12.6991	11.4052	10.5132	9.24262	8.39783	7.42208	6.79733	6.1334	5.59536	4.94032	4.31867	3.94999	3.58718	3.17001	2.85744	2.57979	2.28631	1.89824	1.6471	1.32466	1.11827	0.827723	0.709712	0.540778	0.422309	0.362501	0.268527	0.209962	0.167747	0.135953	0.107349	0.0879891	0.0679289	0.0552457	0.0479755	0.0394043	0.0324686	0.0259808	0.0220838	0.0186089	0.0151291	0.0128606	0.0104813
20.2089	19.2159	18.2072	17.5361	16.5214	15.2702	14.2167	12.9632	11.6446	10.1922	9.21081	8.356	7.66041	6.76917	5.9255	5.42193	4.74921	4.41195	3.95444	3.53612	3.24881	2.81112	2.57971	2.28742	1.97256	1.61878	1.39016	1.0764	0.858442	0.688861	0.5156	0.394489	0.336572	0.282487	0.211683	0.165373	0.138305	0.115076	0.0928757	0.0735304	0.0604271	0.0480175	0.0423648	0.0340656	0.0273585	0.0235348	0.02027	0.0157709	0.0131119	0.0112675
20.2316	19.234	18.1823	17.5802	16.3856	15.2462	14.1649	13.2257	11.915	10.4754	9.60435	8.70637	7.72523	6.91275	6.31743	5.47756	5.24853	4.68794	4.21071	4.00455	3.73089	3.47478	3.32382	3.14971	3.03093	2.94215	2.8975	2.86407	2.81162	2.79776	2.76793	2.76793	2.76793	2.7668	2.76035	2.74996	2.73688	2.73039	2.73039	2.73039	2.71841	2.71659	2.71575	2.71575	2.70878	2.70738	2.7036	2.6984	2.6984	2.69121
20.2151	19.3566	18.1816	17.3149	16.5087	14.9118	13.9064	13.0365	11.6717	10.5709	9.89082	8.89287	7.76018	7.11462	6.29793	5.71967	5.26548	4.76889	4.33283	4.06103	3.68377	3.46233	3.28915	3.19597	3.02924	2.95302	2.85127	2.85127	2.83708	2.81159	2.7877	2.76926	2.76893	2.75369	2.75151	2.73386	2.72879	2.72879	2.72206	2.71337	2.71337	2.71337	2.71337	2.71337	2.70915	2.70812	2.70167	2.70167	2.70089	2.69718
20.2721	19.3135	18.4594	17.1276	16.4132	15.3121	14.2863	13.0986	11.5167	10.4686	9.27492	8.16567	7.38454	6.75553	6.19608	5.4165	5.01426	4.41743	4.14046	3.75031	3.54481	3.38463	3.21373	3.08934	2.98814	2.85085	2.85085	2.81766	2.79274	2.79274	2.78631	2.77417	2.76556	2.75375	2.74795	2.74795	2.73879	2.73879	2.73219	2.72714	2.72311	2.72311	2.71507	2.71103	2.70585	2.70585	2.70585	2.70296	2.69456	2.69354
20.2959	19.0984	18.1909	17.5915	16.4249	15.2062	14.0609	12.8637	11.8354	10.6898	9.39039	8.2206	7.65627	6.77159	5.94963	5.44884	4.86105	4.58201	4.124	3.85947	3.62498	3.35572	3.23971	3.07464	3	2.92421	2.88062	2.84249	2.79645	2.77126	2.76129	2.73574	2.06698	1.43737	0.998362	0.793389	0.591754	0.471952	0.37356	0.312611	0.226931	0.190658	0.151007	0.131048	0.0977714	0.0804707	0.0649051	0.0551588	0.0431657	0.0380426
20.153	19.3928	18.523	17.5809	16.3054	15.3204	13.6966	12.6739	11.5784	10.5168	9.33596	8.23522	7.34482	6.69098	6.14947	5.46241	4.91667	4.30872	3.90347	3.58111	3.23347	2.99986	2.65605	2.30456	2.08536	1.59807	1.39569	1.13867	0.952593	0.730435	0.560808	0.463235	0.363221	0.284905	0.228797	0.187911	0.146671	0.115249	0.0936715	0.0772039	0.0593936	0.0490764	0.0421282	0.0350761	0.0293238	0.0238378	0.019194	0.0171206	0.0134546	0.0112314
20.1965	19.5151	18.4862	17.6865	16.6098	15.6064	14.1922	12.8127	11.3766	10.4707	9.3967	8.29333	7.64027	6.79707	6.02417	5.21793	4.89614	4.41951	3.93783	3.58819	3.25491	2.96483	2.53271	2.26027	2.00636	1.62917	1.33724	1.11654	0.881257	0.712341	0.556373	0.422748	0.349305	0.282852	0.20027	0.169636	0.142936	0.11412	0.0890023	0.0728029	0.0581222	0.0458544	0.04256	0.0327236	0.0281944	0.0230788	0.0197644	0.015968	0.0132855	0.0113268
20.3598	19.3319	18.7424	17.5765	16.5465	15.1891	14.1889	13.3319	12.1877	11.151	10.331	9.25936	8.08957	7.04094	6.57125	5.62989	5.4762	4.89219	4.70331	4.3262	4.06864	3.82682	3.67054	3.52422	3.41828	3.36123	3.34793	3.2875	3.26092	3.21938	3.21938	3.21042	3.20485	3.18784	3.18707	3.17638	3.17638	3.17638	3.17631	3.17005	3.16987	3.16308	3.15555	3.15555	3.15167	3.14378	3.14378	3.14238	3.12472	3.11508
20.2487	19.2596	18.3802	17.4426	16.518	15.3541	13.9941	12.5358	11.2046	9.97945	9.419	8.48556	7.37309	6.54727	6.01883	5.32821	4.78411	4.32731	3.87933	3.64164	3.35651	2.97675	2.68223	2.27006	1.93646	1.66923	1.28202	1.14237	0.937066	0.710439	0.60562	0.456471	0.352426	0.273816	0.225578	0.173323	0.148187	0.120759	0.100487	0.0774498	0.0618787	0.0485236	0.0406855	0.0338769	0.0273549	0.0227713	0.0183829	0.0157693	0.0135062	0.0106259
20.2836	19.1404	18.5495	17.5821	16.3986	14.9776	14.208	12.5256	11.3445	10.3747	9.08976	8.07089	7.23669	6.43571	5.86582	5.09699	4.54797	4.26322	3.80537	3.42572	3.08452	2.7264	2.40039	2.0695	1.83947	1.50745	1.25473	1.0166	0.821052	0.649839	0.506975	0.39928	0.335161	0.276569	0.216527	0.166893	0.13942	0.106898	0.092566	0.0790231	0.0629389	0.0527093	0.0418337	0.0335921	0.0286927	0.0230472	0.0196416	0.0165078	0.0130172	0.0114247
20.3145	19.4484	18.4416	17.5794	16.6163	15.6002	13.902	13.4142	11.999	10.8348	9.82324	8.76947	7.52092	6.94884	6.49803	5.79551	5.27436	4.83003	4.52223	4.19707	3.93432	3.75185	3.56663	3.48742	3.41761	3.36126	3.31708	3.3107	3.26782	3.26454	3.26454	3.25408	3.25105	3.23708	3.23708	3.23286	3.22514	3.22312	3.22052	3.22052	3.21211	3.21211	3.21059	3.20971	3.20385	3.20291	3.1936	3.18879	3.18401	3.1824
20.1436	18.8379	18.1414	17.4178	16.2801	15.2514	14.335	12.4302	11.5332	10.7074	9.34523	8.59427	7.47031	6.90138	6.26206	5.53072	5.09281	4.74835	4.32513	4.11416	3.84842	3.72202	3.5339	3.43456	3.34317	3.24656	3.21312	3.17351	3.14998	3.12068	3.10088	3.10045	3.08512	3.08512	3.0797	3.0797	3.069	3.05185	3.04521	3.04023	3.03603	3.03603	3.03149	3.02884	3.02549	3.0224	3.01986	3.01706	3.01706	3.0133
20.2341	18.8862	18.1083	17.2823	16.5055	15.3709	13.7025	12.7588	11.7188	10.2474	9.72171	8.54803	7.67284	6.80194	5.99388	5.7118	5.11744	4.65148	4.28729	4.04816	3.80095	3.51176	3.33141	3.19054	3.04202	3.01311	2.93666	2.88779	2.87267	2.83487	2.82674	2.80175	2.78919	2.78919	2.78509	2.77849	2.76861	2.75644	2.75644	2.75536	2.75536	2.75067	2.74316	2.74316	2.74316	2.73538	2.73538	2.73161	2.72788	2.72788
20.3422	19.2923	18.2029	17.7624	16.6779	15.2191	13.7963	12.7957	11.1686	9.95584	9.14699	8.16386	7.50298	6.75927	6.22636	5.35999	4.94042	4.4051	4.02608	3.58705	3.27614	2.92167	2.65461	2.27986	1.98194	1.66212	1.40753	1.07843	0.897664	0.704801	0.56793	0.464869	0.367123	0.264126	0.217038	0.182002	0.151772	0.118642	0.0956961	0.0754783	0.0672643	0.0520004	0.0438993	0.0366583	0.0289887	0.0220914	0.0189299	0.0158066	0.0135407	0.01186
20.2974	19.384	18.2144	17.9431	16.572	15.2955	14.2534	13.2158	11.6459	10.8104	9.51251	8.46284	7.84164	6.8417	6.34279	5.73397	5.07125	4.54482	3.97251	3.78952	3.32058	3.09409	2.71484	2.32999	2.146	1.81132	1.55612	1.30229	1.01508	0.74896	0.628243	0.481997	0.404781	0.328606	0.247613	0.191876	0.149212	0.129279	0.100729	0.0859765	0.069282	0.0567851	0.0454766	0.037609	0.0304009	0.0242991	0.0183606	0.015883	0.0137295	0.0107335
20.2092	19.2339	18.2575	17.3985	16.3279	14.7721	13.3046	12.2054	11.3647	9.89203	8.97825	7.91952	6.92532	6.40159	5.85497	5.23285	4.71879	4.15873	3.83675	3.53854	3.13779	2.83592	2.5061	2.26454	1.97462	1.59378	1.28598	1.03277	0.907014	0.703153	0.561887	0.456145	0.356574	0.277019	0.198669	0.171372	0.135238	0.115652	0.09095	0.0730571	0.0590332	0.0501173	0.0393762	0.0326688	0.0276766	0.0225641	0.0178465	0.0162619	0.0128725	0.0107454
20.3006	19.272	18.434	17.3498	16.4966	15.4964	14.2556	13.0254	11.8157	10.6794	9.64307	8.52456	7.72965	6.9456	6.44985	5.87472	5.31692	4.89386	4.50856	4.13684	3.90731	3.62374	3.43954	3.27642	3.13292	3.01761	2.95595	2.89295	2.85119	2.82884	2.81115	2.77972	2.77972	2.76807	2.75672	2.75187	2.75187	2.73876	2.73876	2.73876	2.73876	2.72598	2.72142	2.72142	2.72015	2.71354	2.71354	2.71114	2.70515	2.70515
20.2687	18.9641	18.5027	17.3971	16.5674	15.1723	14.005	12.4658	11.2587	10.061	9.2552	8.23106	7.30358	6.58371	5.63967	5.28776	4.74066	4.30253	3.95886	3.56158	3.18388	2.79791	2.47588	2.26652	1.89994	1.6069	1.35728	1.11401	0.854628	0.686621	0.498118	0.417868	0.324441	0.255827	0.213727	0.164307	0.138781	0.108243	0.0846538	0.0708706	0.0602994	0.0452201	0.0418158	0.0330808	0.0277811	0.0246426	0.0201831	0.0153515	0.0128814	0.0109289
20.349	18.942	18.0406	17.4752	16.0498	15.262	13.9475	12.5497	11.5114	10.1441	9.13647	8.36949	7.46409	6.52894	5.74491	5.16846	4.73164	4.31038	3.92061	3.55996	3.25406	2.82385	2.5261	2.1847	1.97185	1.60248	1.33806	1.10926	0.900151	0.687007	0.551424	0.438906	0.341117	0.276738	0.227669	0.17025	0.142039	0.114176	0.0958753	0.0746705	0.0571074	0.0478148	0.0415616	0.0313728	0.0262421	0.0227084	0.0187868	0.0157063	0.0130518	0.0109776
20.2989	19.3146	18.5517	17.3433	16.3071	15.0546	13.9282	12.7077	11.2288	10.0773	8.83029	8.00202	7.28294	6.26448	5.84599	5.13704	4.68073	4.33685	4.01708	3.68999	3.49234	3.40969	3.24715	3.1529	3.04458	3.00752	2.98304	2.92811	2.90576	2.87956	2.86461	2.86461	2.8585	2.84897	2.8376	2.8376	2.83558	2.83449	2.82667	2.82667	2.8228	2.81466	2.80918	2.80431	2.79271	2.78846	2.78843	2.78814	2.78313	2.77403
20.3457	19.2127	18.3287	17.2013	16.4746	15.4515	14.0766	12.9225	11.9578	10.4166	9.18997	8.46234	7.46033	6.86032	6.0674	5.67996	5.11889	4.73164	4.4886	4.18201	4.0725	3.89304	3.77882	3.72042	3.65026	3.61788	3.5693	3.53655	3.53655	3.52062	3.51889	3.51889	3.51291	3.50866	3.50822	3.50008	3.49938	3.49801	3.49496	3.4851	3.4851	3.47345	3.47279	3.46964	3.46429	3.45715	3.44911	3.44911	3.44911	3.44572
20.0803	19.0769	18.3389	16.8611	16.0592	14.8266	13.6196	12.7599	11.5109	10.3492	9.05719	8.1643	7.22023	6.41432	5.72413	4.91581	4.71403	4.24764	3.75916	3.46387	3.03188	2.79312	2.46266	2.12388	1.82673	1.5197	1.24031	1.04725	0.8266	0.650263	0.539554	0.434994	0.324024	0.278744	0.227112	0.171205	0.141331	0.106605	0.0858708	0.0741556	0.0612043	0.0515569	0.0416362	0.0335954	0.0283463	0.0223728	0.0197557	0.015679	0.0132608	0.0105146
20.2134	19.1772	18.4442	17.3024	16.3781	15.1528	14.1357	13.1333	11.7227	10.1038	9.4463	8.48454	7.64987	6.89825	5.99207	5.29487	4.77176	4.45955	3.99459	3.64833	3.40526	3.09386	2.68128	2.35055	2.04522	1.76106	1.47044	1.05476	0.984072	0.772092	0.614592	0.481004	0.380757	0.301227	0.236322	0.193807	0.150642	0.118349	0.0990132	0.0800234	0.0677528	0.0548618	0.0456028	0.0370479	0.0314079	0.0246427	0.0213378	0.0176776	0.0143425	0.0122859
20.1874	18.8972	18.4344	17.8112	16.8747	15.6373	14.6811	13.128	11.9054	10.9818	9.90259	8.62389	8.02927	7.2007	6.20511	5.77632	4.89521	4.58391	4.08663	3.76993	3.45642	3.1742	2.76825	2.33325	2.04914	1.78256	1.47949	1.18432	0.961227	0.775506	0.654146	0.492779	0.370445	0.29171	0.249942	0.19867	0.151721	0.129433	0.105004	0.0880922	0.070943	0.0569098	0.0463399	0.0390021	0.0325689	0.0259922	0.0222566	0.0193675	0.0158663	0.0130286
20.0181	19.1719	18.7925	17.5317	16.528	15.2676	13.861	12.7341	11.4417	10.4664	9.352	8.41263	7.60988	6.61991	6.07641	5.29514	4.67606	4.19468	3.89893	3.5937	3.20959	2.89992	2.51018	2.2701	1.89702	1.58801	1.32618	1.03183	0.907153	0.697455	0.541147	0.434286	0.324216	0.280033	0.228282	0.18539	0.137784	0.103403	0.0868755	0.0699952	0.0571317	0.0428125	0.0380796	0.0317708	0.0285999	0.0220602	0.0188993	0.0153877	0.0124953	0.0112534
20.2413	19.3124	18.609	17.7162	16.6403	15.1593	14.1546	13.0436	11.9123	10.74	9.81063	8.91633	7.6163	6.84677	6.11251	5.67202	5.00987	4.50998	3.90903	3.64875	3.34505	2.90608	2.74591	2.40832	1.98639	1.72669	1.45464	1.15218	0.962638	0.754444	0.5737	0.4589	0.361252	0.27925	0.227453	0.178021	0.148121	0.115514	0.0997769	0.0763404	0.0646135	0.054843	0.044942	0.0375349	0.0288395	0.0236579	0.0199302	0.0174649	0.0143152	0.0118836
20.2262	19.3872	18.2492	17.1181	16.4995	14.9846	13.8309	12.3683	10.9892	10.2409	8.62022	8.06646	7.24201	6.367	5.78306	5.23716	4.80303	4.36632	3.93333	3.56027	3.32912	2.94139	2.62981	2.39854	2.0072	1.69712	1.36596	1.15023	0.855109	0.691176	0.586773	0.448287	0.360857	0.29059	0.237668	0.181823	0.140093	0.107511	0.0939886	0.0757579	0.0636155	0.0492812	0.039252	0.0319726	0.0262315	0.0224278	0.0185764	0.0153509	0.0132388	0.0108238
20.1499	19.4179	18.4318	17.4858	16.7614	15.2788	14.3845	13.1094	11.6938	10.3883	9.3185	8.52629	7.51699	6.71285	5.90921	5.34148	4.87445	4.2774	3.9019	3.57602	3.20938	2.84895	2.41897	2.23068	1.9026	1.5895	1.36222	1.11518	0.883415	0.695409	0.568353	0.467119	0.372431	0.285169	0.213436	0.180878	0.139763	0.110883	0.0954424	0.0756612	0.0595564	0.0494063	0.0411221	0.0351337	0.0272314	0.0242651	0.020242	0.0165709	0.0139116	0.0116899
20.296	19.2046	18.3607	17.3564	16.0785	14.6873	13.6655	12.2947	11.0407	9.89999	9.0649	7.97814	7.22491	6.50985	5.81672	5.22935	4.65786	4.22341	3.78201	3.3828	3.07293	2.7293	2.40869	2.08436	1.76284	1.51393	1.28305	0.939605	0.801843	0.650038	0.505682	0.404881	0.315164	0.244211	0.196123	0.163268	0.136776	0.102809	0.0853932	0.0687411	0.0543352	0.0458251	0.0375378	0.0317227	0.0252812	0.0216263	0.0170295	0.0153882	0.0123025	0.00991031
20.2428	19.2293	18.3836	17.4695	16.4449	15.2305	14.0385	12.8276	11.57	10.4133	9.37805	8.41012	7.51924	6.73468	6.06649	5.43634	4.9302	4.47248	4.06903	3.747	3.44297	3.15377	2.88562	2.64332	2.40957	2.18068	1.9905	1.81045	1.67058	1.54201	1.44624	1.36725	1.2851	1.2153	1.16212	1.12486	1.09456	1.0703	1.0531	1.03857	1.02573	1.01564	1.00783	1.00183	0.995312	0.990239	0.986258	0.983153	0.979437	0.976551
[truncated: 250 more columns]
