# Supplementary material for: A new imperialist competitive algorithm with spiral rising mechanism for solving path optimization problems
Source: PeerJ Comput Sci. 2022 Sep 7;8:e1075. doi: 10.7717/peerj-cs.1075 (PMC9575848; doi:10.7717/peerj-cs.1075)
Supplement: Supplemental Information 11 [file peerj-cs-08-1075-s011.zip › high dimensional optimization problems/500/F1/WOA.xlsx]

## Sheet: Sheet1
21.0553	20.5856	17.4816	17.0603	15.9441	14.4216	12.5232	11.0386	9.22117	7.83511	7.21491	5.4699	4.80484	4.70747	3.45764	3.01567	2.73663	2.64476	2.18452	1.69907	1.11452	1.04266	0.899136	0.777498	0.738237	0.644447	0.554126	0.302836	0.262524	0.230381	0.172818	0.121181	0.092874	0.0766719	0.0445531	0.0244358	0.00505565	0.00426814	0.00417519	0.00328934	0.0026527	0.00232418	0.00215133	0.0020408	0.00180519	0.00126128	0.00113531	0.000945235	0.000755496	0.000754572
21.0832	20.5862	17.4401	16.8937	15.8828	14.992	14.2969	11.7957	10.4749	8.79873	6.82405	5.42915	5.19104	4.65304	3.61819	3.56286	3.54931	3.06365	1.97045	1.74326	1.47699	1.23706	1.0407	0.687789	0.626322	0.527709	0.39635	0.373748	0.297096	0.246777	0.223872	0.157802	0.103716	0.0874058	0.0827071	0.0825242	0.0655647	0.0478055	0.042012	0.0333583	0.0239216	0.0186023	0.0152122	0.0105368	0.0103969	0.00932648	0.00775242	0.00665079	0.0058716	0.00527671
21.1041	20.5661	16.7862	16.4975	16.2924	16.2735	16.0841	14.8929	13.3278	10.3899	8.94033	8.05928	6.65177	5.35882	4.56228	2.82467	2.44834	0.954795	0.422681	0.276498	0.251035	0.243632	0.12869	0.0728913	0.0583211	0.0557221	0.0544146	0.0523871	0.0215279	0.0211348	0.0197133	0.0174322	0.0155421	0.00982785	0.00876434	0.00705865	0.00679396	0.00638598	0.00629398	0.00595941	0.00555513	0.00532265	0.00525676	0.00478361	0.00455458	0.00446982	0.00443545	0.00403758	0.00292852	0.00259365
21.0891	20.6374	16.908	16.6659	15.6402	14.8516	13.7533	12.9215	9.97891	8.31974	6.94817	6.4931	4.4117	4.13277	3.07784	2.67955	2.28858	2.12621	1.81423	1.11536	0.839904	0.715549	0.627995	0.57346	0.469649	0.283689	0.23453	0.141673	0.141673	0.108309	0.0806221	0.0793073	0.0751784	0.0660572	0.0383637	0.0321864	0.0205099	0.0196756	0.0167922	0.015935	0.0155877	0.0154365	0.0142992	0.0120005	0.00838839	0.00818931	0.00669312	0.0057957	0.00406863	0.00259295
21.095	20.6337	18.718	17.1013	14.8522	14.0998	12.812	10.8925	8.63543	7.73813	6.26232	6.05676	4.44857	3.81658	3.74668	3.20147	2.80664	2.53033	2.00437	1.79569	1.22358	0.82108	0.69578	0.345467	0.224041	0.13954	0.125688	0.0877602	0.075351	0.0520722	0.0425332	0.0407819	0.0335335	0.030641	0.0269446	0.0265478	0.0195906	0.01901	0.0158569	0.0133724	0.0111364	0.00820937	0.00606259	0.00518496	0.00439916	0.00388555	0.0034062	0.00328394	0.00302385	0.00269513
21.0751	20.5458	18.8485	17.6461	16.4075	15.269	12.7192	11.1661	9.76052	8.28058	6.72839	5.38405	5.14348	4.67313	3.56703	3.2762	2.50439	1.94147	1.47651	0.383582	0.286059	0.190036	0.151317	0.126988	0.11867	0.114076	0.0915208	0.0839969	0.0579723	0.0433666	0.0396194	0.0329915	0.0214292	0.0176819	0.0115466	0.00730732	0.00359244	0.00359244	0.00356873	0.00349365	0.00322656	0.00223939	0.0017049	0.00134069	0.000841756	0.000537099	0.000500592	0.000489374	0.000485318	0.000472973
21.0842	20.5846	18.4447	16.4024	15.8356	14.7645	13.6327	11.8374	8.63481	8.01031	4.89726	4.84834	4.65023	3.45398	2.97539	2.70675	2.33154	1.92159	1.42668	1.0565	0.856481	0.693173	0.557833	0.22675	0.216681	0.159118	0.132899	0.0998463	0.0946743	0.0914722	0.086269	0.0666239	0.0560016	0.0462502	0.0407967	0.0319508	0.0194854	0.016999	0.0165989	0.00440298	0.00363284	0.00348061	0.00345931	0.00280493	0.00280493	0.0024104	0.00173487	0.00171397	0.00165834	0.00135278
21.0713	20.6095	18.452	17.6796	14.676	14.3319	12.4102	11.5298	10.7837	9.63955	8.17709	7.44693	6.91398	5.65233	5.13331	4.83955	4.07367	3.40369	2.3758	0.849925	0.743687	0.691596	0.562915	0.373898	0.34352	0.315933	0.232223	0.156717	0.146413	0.133522	0.13113	0.101331	0.076882	0.0657301	0.0542502	0.0376267	0.0289251	0.0197	0.0155586	0.0133347	0.0120305	0.0107384	0.00966117	0.00837648	0.00683963	0.00631575	0.00443031	0.004393	0.00383348	0.00226913
21.0809	20.6472	19.5402	19.5402	18.8709	16.0005	14.6659	11.2421	9.07222	8.08695	8.0264	6.75978	5.67561	5.21605	4.5185	3.46084	3.12094	3.00346	2.51089	1.56215	0.800145	0.71052	0.690126	0.576568	0.330528	0.264409	0.24062	0.130036	0.111236	0.10174	0.0740529	0.0538843	0.0427239	0.0313701	0.0257059	0.0175476	0.0152622	0.0139656	0.00914499	0.00753338	0.0054515	0.00486105	0.00401821	0.00369905	0.00363745	0.00304075	0.00297143	0.0026971	0.00230943	0.00217105
21.0759	20.5202	17.6084	15.1642	13.431	11.6197	10.5939	8.86851	8.69009	7.74686	7.07293	5.80603	4.84488	3.00067	1.30543	1.16999	1.10821	0.992001	0.47008	0.374654	0.317043	0.254983	0.163767	0.148927	0.142268	0.10617	0.0888877	0.081606	0.0737029	0.0616405	0.0519561	0.0473535	0.0410345	0.035901	0.0330273	0.0277812	0.0104188	0.0100922	0.00949521	0.00495966	0.00450776	0.00397276	0.00367904	0.00303687	0.00168122	0.00166533	0.00131034	0.00110484	0.000976893	0.000970795
21.0895	20.6035	18.2793	16.9931	15.0353	12.0682	10.3797	9.86482	9.25966	7.19931	7.08004	6.55465	5.76802	5.23396	4.28766	3.83111	3.35293	2.97984	2.60533	2.48644	2.30612	1.98021	1.29195	1.26421	1.10913	1.08874	0.939935	0.710102	0.484987	0.358573	0.300282	0.180133	0.117536	0.0819103	0.0752615	0.0374822	0.0371804	0.0261317	0.0219352	0.0142007	0.0129932	0.0121895	0.0118195	0.0110645	0.00720521	0.00716186	0.00449757	0.00445181	0.00411906	0.00375821
21.0978	20.5009	19.5124	16.1979	14.8393	13.9351	12.775	11.1481	10.5477	8.837	7.69062	6.70402	5.99344	3.98601	3.2583	2.75302	2.28906	1.60098	1.41886	1.3721	1.35128	0.573547	0.558609	0.522126	0.352374	0.253057	0.236272	0.195328	0.17887	0.168555	0.157582	0.144196	0.133614	0.130919	0.11864	0.10517	0.0835447	0.0729793	0.0585344	0.0258771	0.0256973	0.0181509	0.0171901	0.016881	0.00988754	0.00911643	0.00869119	0.00827662	0.00813492	0.00640318
21.0907	20.5357	18.4606	17.0925	16.2447	12.2365	11.6393	8.31562	5.62452	5.1839	4.59515	4.17705	3.83129	2.88905	2.80774	2.51702	2.06022	1.91223	1.54685	0.993447	0.963444	0.734414	0.497857	0.40598	0.278142	0.255168	0.184398	0.13487	0.117197	0.111269	0.0979124	0.0261914	0.0256507	0.0235269	0.0211218	0.0191631	0.0170696	0.0107428	0.00998824	0.00966891	0.00937529	0.00931902	0.00868868	0.00760154	0.00734625	0.00731656	0.00690311	0.00657693	0.00571129	0.00474861
21.0739	20.6008	19.6171	19.2871	18.5832	17.8067	17.1006	15.0195	13.6079	12.002	8.99699	8.68961	8.0614	6.91816	6.17898	5.7388	4.86659	4.03394	2.99955	2.51843	1.84815	1.60174	1.31071	1.17976	0.715099	0.615907	0.542061	0.460903	0.218142	0.202097	0.151349	0.0795088	0.0642414	0.0506486	0.0506359	0.0407789	0.0336253	0.0280437	0.0216255	0.0171586	0.0162446	0.0125107	0.0113223	0.00838377	0.00499871	0.00463014	0.00343714	0.00343304	0.00329652	0.00220167
21.0745	20.5845	19.2355	16.5553	16.1137	14.5096	11.7393	11.442	10.6419	9.08063	7.85385	6.97362	5.84626	4.7033	3.34497	2.97106	2.50372	2.18025	1.57744	1.40848	1.07771	0.484179	0.454991	0.221829	0.207754	0.158196	0.134682	0.0916528	0.0851348	0.0803857	0.0771202	0.064552	0.0527786	0.0482245	0.0240705	0.0197066	0.0169373	0.0147142	0.0123056	0.00993903	0.0091301	0.00583453	0.00497933	0.00455218	0.00382753	0.00363071	0.00220749	0.00104864	0.000955782	0.00081804
21.0945	20.6289	18.4305	17.6359	17.46	15.1291	14.8022	14.4733	13.2155	11.3899	10.2881	9.1826	6.7452	5.54614	4.51445	4.31584	3.85884	3.14373	2.81787	2.37728	2.16409	2.09238	1.91329	1.23248	1.05479	0.868807	0.432987	0.271184	0.191236	0.188297	0.156808	0.107457	0.0960748	0.064939	0.0490875	0.0380259	0.0235919	0.0234021	0.0219021	0.0213675	0.0199283	0.0190218	0.0140191	0.0126951	0.0120511	0.0109753	0.0104997	0.00984842	0.00896067	0.00850071
21.0739	20.5596	18.0038	16.8041	16.1974	15.3509	13.993	13.4671	9.98107	8.66738	7.97465	6.89947	5.70195	5.33168	4.55324	4.26479	3.90601	3.19669	2.87269	1.88034	1.66749	1.64999	1.50427	1.3257	0.726969	0.529765	0.348692	0.269421	0.21313	0.130504	0.11835	0.0844075	0.0762748	0.0634805	0.0314479	0.0299779	0.0273882	0.0203038	0.0192557	0.0180359	0.0140467	0.0116475	0.0113168	0.00971659	0.00851069	0.00745345	0.00694983	0.00662792	0.00576466	0.00501556
21.0789	20.6783	19.366	18.8598	18.2372	17.4762	16.0041	15.4034	14.2372	13.2277	12.4876	10.8672	10.2939	8.9192	7.74989	5.25287	4.04555	4.01484	3.26365	2.76618	2.54407	2.07934	1.70059	1.45408	1.37063	0.93304	0.740953	0.476528	0.301277	0.277277	0.270781	0.247189	0.149911	0.130079	0.101793	0.0950746	0.0929174	0.0880257	0.0661114	0.062018	0.0533421	0.0491616	0.0427419	0.0399506	0.0316288	0.025901	0.0161077	0.0124709	0.0115123	0.0100839
21.0333	20.5717	17.8937	16.1652	15.2782	13.3187	10.9025	10.3087	9.19545	8.41363	7.25594	4.9405	4.76294	4.28928	4.04126	3.43986	2.73898	2.13035	1.74536	1.10834	1.00477	0.667008	0.616754	0.410325	0.385211	0.231958	0.194542	0.138644	0.0925967	0.0874768	0.0402076	0.0331534	0.0326046	0.0326046	0.0280436	0.0252682	0.0202169	0.0196084	0.0187705	0.0135074	0.0123986	0.0105003	0.00816309	0.00733343	0.00694437	0.00567436	0.00484396	0.00438801	0.00379826	0.00348326
21.0636	20.5751	18.7743	18.0203	17.8666	16.7401	15.1926	13.4354	11.8174	6.22574	4.68848	4.53537	4.21593	4.01182	3.10679	2.7856	0.930967	0.874525	0.840487	0.739858	0.61974	0.298463	0.236115	0.202622	0.137136	0.0949799	0.08897	0.0704206	0.0294559	0.0292378	0.0262465	0.0243401	0.0206429	0.0166999	0.0127669	0.009591	0.00933954	0.00806071	0.00710448	0.00643102	0.00362437	0.00356089	0.00294731	0.00256404	0.00202138	0.00131983	0.00113567	0.00106049	0.00100848	0.000914597
21.0525	20.5382	19.2197	18.6029	17.6719	16.096	13.8968	12.6743	10.5248	9.09609	8.44518	8.25268	7.58494	5.8855	4.48496	4.29367	3.26614	2.53942	2.35238	2.21282	1.7617	1.28743	1.14653	0.790406	0.619568	0.455356	0.423018	0.384289	0.34105	0.150644	0.126527	0.120327	0.0864172	0.0806334	0.0717343	0.0371842	0.0292207	0.0185551	0.017216	0.0128377	0.0108246	0.00905654	0.00860335	0.00716584	0.00682727	0.00675936	0.00413518	0.00392282	0.00237401	0.00138914
21.0774	20.5954	17.5193	16.72	15.4773	12.8091	12.3372	11.3046	9.59414	8.14994	7.54949	6.29189	5.7026	4.41136	3.79593	2.79804	2.54829	2.27786	2.04887	1.67192	1.21733	1.12282	0.729811	0.516568	0.430157	0.295117	0.214376	0.153924	0.0961498	0.0816113	0.0644313	0.0563143	0.054433	0.0487782	0.0337432	0.0270306	0.0198181	0.00812101	0.00570085	0.00401107	0.00351388	0.00311098	0.00250682	0.00245898	0.00189345	0.0016854	0.00148342	0.00123888	0.000805693	0.000521986
21.0599	20.5456	18.9297	17.183	15.732	14.9401	13.4996	12.0777	9.53545	7.37541	6.9737	6.33953	4.09602	2.29086	2.04401	1.61909	0.791603	0.497288	0.338508	0.188061	0.125456	0.12476	0.118182	0.110057	0.0883386	0.0681883	0.0550091	0.0325463	0.0314385	0.0301946	0.0293456	0.0259936	0.0240227	0.0215681	0.0185448	0.0142897	0.0129297	0.0127676	0.0107165	0.00863454	0.00789091	0.00734976	0.00629443	0.00360533	0.00321225	0.00298577	0.00204683	0.002012	0.00150818	0.00121351
21.0556	20.5444	19.3317	17.6899	16.8833	15.4595	14.8255	13.861	10.1464	9.4046	6.51681	4.88716	4.53525	4.20465	3.8996	3.77716	3.269	2.69916	2.5111	1.8567	0.454828	0.445091	0.42681	0.410365	0.3349	0.230674	0.206534	0.149091	0.110865	0.0976456	0.0817986	0.064118	0.0391266	0.0362669	0.0304683	0.0297141	0.0212208	0.0184332	0.017117	0.0152868	0.010243	0.00828529	0.00784256	0.00560766	0.00496393	0.00340118	0.00261496	0.00252674	0.00238286	0.00225896
21.0557	20.6198	18.7221	17.4579	12.1036	10.5775	10.4365	8.78638	7.85759	5.65021	5.28887	4.47875	4.36413	4.11849	3.89012	3.6182	2.58088	2.44764	2.08287	1.7984	1.49663	0.822854	0.527826	0.199297	0.194283	0.170805	0.13473	0.116035	0.0924662	0.0667408	0.0476363	0.0410491	0.0359113	0.0329474	0.030571	0.0255479	0.017905	0.0163568	0.0128952	0.0127229	0.0102414	0.00933822	0.00752873	0.00596379	0.00436048	0.00419344	0.00393387	0.00365748	0.00302074	0.00283414
21.0966	20.5292	18.2342	17.1737	16.8765	16.0363	14.1827	11.8291	11.0025	7.37188	6.89619	6.33631	5.00718	4.20154	3.90611	3.72937	2.98014	2.14823	1.48635	1.17075	1.04844	0.669998	0.59906	0.535087	0.403329	0.340886	0.315273	0.296521	0.25904	0.161892	0.139737	0.132737	0.0830591	0.0768567	0.0742868	0.0486869	0.0430714	0.0402237	0.0262672	0.024503	0.0212136	0.0159217	0.0134217	0.0114969	0.00902959	0.007261	0.00573607	0.00544482	0.00530914	0.0046501
21.0913	20.5126	19.519	19.3684	17.9209	16.7642	15.6469	13.6187	12.3595	10.2082	9.00672	6.82302	5.55666	5.09293	4.22906	3.24976	2.91911	2.57601	2.34164	1.94605	1.35934	0.925058	0.708531	0.650409	0.502986	0.353592	0.250054	0.194829	0.178323	0.166037	0.0545777	0.0419364	0.0411081	0.0363067	0.0354549	0.0343591	0.0313912	0.0192788	0.0112892	0.0101859	0.00979616	0.00742573	0.00655289	0.00460971	0.00413724	0.00252636	0.00250765	0.00203478	0.00198376	0.00176812
21.0787	20.5841	19.3679	19.0708	18.4446	16.4439	13.9673	12.605	10.7724	7.48674	6.25565	5.60316	5.29008	4.91805	4.34047	3.39202	3.14242	2.1951	1.69543	1.51086	1.03324	0.898543	0.777201	0.682941	0.458534	0.403717	0.3304	0.311948	0.243345	0.227393	0.186763	0.13563	0.11337	0.0942286	0.0563854	0.0459864	0.0320217	0.0297784	0.0280459	0.0196012	0.0185271	0.00857019	0.00668076	0.00410415	0.0039594	0.0039173	0.00373658	0.00323933	0.00301882	0.0028647
21.0394	20.5927	17.8638	16.9957	16.6498	14.2826	14.1955	9.9441	8.81628	8.23457	7.19836	6.36988	6.18857	4.93138	4.38695	3.19246	2.91759	2.7231	2.24484	1.82216	1.45657	1.18829	0.870015	0.705797	0.167273	0.167273	0.159802	0.141889	0.123362	0.114846	0.114174	0.106981	0.0487795	0.043784	0.0364202	0.0265324	0.0215917	0.0128405	0.00978407	0.00933472	0.00933472	0.00777837	0.00665507	0.00463607	0.00436661	0.00378322	0.00329835	0.00296491	0.00293163	0.00233672
21.091	20.664	17.4189	17.4189	17.0828	13.6396	12.7065	11.4335	9.67343	8.6787	8.33286	6.64042	5.8052	4.29489	3.22609	3.12479	2.72268	2.26581	1.56272	1.21251	1.14949	0.983313	0.687648	0.563497	0.305798	0.165138	0.152267	0.130699	0.0953058	0.0749886	0.0580609	0.0556307	0.0521712	0.0339241	0.0314063	0.0296842	0.0267797	0.018189	0.0141049	0.0134089	0.0117488	0.0112505	0.00672159	0.00589199	0.00435775	0.00435775	0.00395885	0.003893	0.00382815	0.00379518
21.0761	20.5827	18.4642	17.3981	16.2844	14.7415	13.4571	11.9066	10.233	8.55765	7.41557	6.44334	5.6029	4.69477	3.93363	3.38007	2.82197	2.3673	1.9003	1.46326	1.15198	0.907658	0.739834	0.576459	0.437021	0.343039	0.27454	0.208048	0.158851	0.129869	0.107409	0.0830178	0.0635548	0.0538621	0.0432848	0.034474	0.0270987	0.0222684	0.0183389	0.014479	0.0125939	0.0105057	0.00905002	0.00766959	0.00622929	0.00550507	0.00443651	0.00400764	0.00354455	0.00302367
[truncated: 250 more columns]
