# Supplementary material for: A new imperialist competitive algorithm with spiral rising mechanism for solving path optimization problems
Source: PeerJ Comput Sci. 2022 Sep 7;8:e1075. doi: 10.7717/peerj-cs.1075 (PMC9575848; doi:10.7717/peerj-cs.1075)
Supplement: Supplemental Information 11 [file peerj-cs-08-1075-s011.zip › high dimensional optimization problems/500/F2/ICA.xlsx]

## Sheet: Sheet1
19958.4	19937.1	19794.9	19740.1	19530.2	19452.1	19379.9	19291.7	19160.1	19073.8	19031.1	18895.3	18892.2	18841	18764.7	18739.1	18691.7	18660.6	18597.5	18568.1	18441	18413.7	18314.2	18292.9	18201.8	18168.8	18128.9	18006.2	17827.2	17808	17684.2	17655.6	17595.9	17497.4	17443.6	17397.9	17281.6	17278.2	17130.3	17042.9	16969.1	16940.7	16882.8	16882.8	16879	16831.6	16735.3	16652.8	16652.8	16611
18958.7	18958.7	18958.7	18875.5	18724.1	18550	18513.9	18330.4	18210.3	18201.5	18178.2	18104.1	18053.7	17959.8	17708.8	17707	17625.8	17625.8	17591.5	17473.4	17404.7	17374.7	17349.7	17327.4	17295.1	17263.3	17233.2	17160.9	17132.3	17115.8	17093.7	17077.4	17038.3	17007.5	16973	16937.9	16930	16918.6	16892.6	16880.3	16862.8	16631.2	16555.2	16445.1	16426.1	16334.7	16295.2	16285.6	16257.8	16191.2
19867.3	19612.3	19612.3	19564.3	19442.4	19276.4	19180.7	19180.7	19074.7	18937.6	18847	18733.3	18691.5	18602.6	18546.6	18497.1	18439.2	18388.5	18289.2	18235.8	18010.7	17960.6	17823.5	17715.2	17713.1	17646.4	17556.9	17518.3	17474.1	17389.5	17325.7	17289	17211.1	17169.5	17083.9	17057.5	17052.9	16955.6	16946.6	16893.5	16893.5	16862.2	16794.6	16794.6	16679.3	16673	16583.7	16464.1	16425.3	16413.6
19738.5	19738.5	19425.9	19350.5	19154.4	18767.5	18767.5	18675.6	18575.3	18466	18392.8	18284.9	18228.8	18130.7	18106.4	17945	17874	17796.5	17762.6	17666.1	17666.1	17666.1	17626.1	17531.3	17461.6	17421.1	17327.8	17227.6	17195.3	17127.5	17070.8	17030.6	16986.7	16954.6	16936.5	16889.3	16862.6	16761.6	16718.2	16663.7	16612.5	16569.9	16529	16478.4	16413.3	16392.6	16316.5	16279.4	16279.4	16209.7
19978.3	19840.2	19809.8	19531	19325.2	19246.5	19101.2	18991.1	18867.5	18867.5	18745.7	18666.2	18486.1	18449.8	18402.5	18344.1	18265.3	18209.8	18113	18102.6	18074.6	18053	18037	17933.4	17906.8	17836	17793.6	17772.8	17692	17612.2	17476.5	17352.5	17300.2	17300.2	17287.8	17280.4	17227.5	17199.4	17161	17149.4	17129.6	17022.6	17022.6	17003.1	16837.1	16751	16706.1	16625.7	16614.8	16533.4
20104.3	20030.1	19704.4	19336.8	19330.4	19302.6	19202.9	18966.1	18789.5	18707.7	18609.1	18512.1	18487.1	18389.5	18268.2	18255.5	18181.2	18147.3	18096.4	18062.7	18048.9	18010.6	17992.6	17978.4	17935.6	17908.6	17876.2	17853	17839.7	17788.3	17683.2	17628.5	17567.7	17529.8	17466.1	17466.1	17432.7	17421.4	17406.4	17394.9	17383.1	17311.1	17299.5	17278.9	17251.9	17227.3	17209.2	17194.7	17172.7	17156.5
19695	19342.9	19342.9	19233.3	19233.3	19178.5	18990	18899.1	18756.6	18670.6	18629.9	18536.9	18439.6	18241.7	18212.6	18167.7	18065.2	18045	18008.5	17891.9	17776.4	17713.7	17616.2	17616.2	17587.2	17564.1	17458.1	17454.6	17390.7	17309.2	17286.7	17166.1	17116.5	17087.1	17065.5	17015.9	17002.2	16991.2	16975.7	16859.1	16721.2	16624.7	16602.7	16542.9	16501.2	16419.3	16364.7	16352	16310.8	16246.3
19540.1	19540.1	19456.6	19456.6	19371.2	19202.9	18975.2	18899.2	18832	18662.3	18628.7	18573.9	18462.6	18427.7	18257.5	18131.8	18128.3	18018.7	17984.4	17929.3	17863	17848.5	17712.9	17540.2	17512.8	17480.3	17459.3	17417.3	17380.4	17323.3	17294.3	17282.6	17200.9	17157	17100.8	17049	16836.9	16836.9	16815.4	16763.9	16747.1	16708.3	16637.3	16614.1	16580.7	16541.1	16502.3	16480.6	16454.7	16308.9
19667.6	19657.8	19398.9	19398.9	19330.2	19239	19180	19071.8	18978.2	18826.7	18826.7	18617.5	18594.6	18576.1	18481.9	18382.6	18297.6	18237.8	18159.6	18096	18048.9	18030.6	17890.6	17800.1	17718.9	17638.2	17611.5	17565.5	17535.3	17493.2	17431.2	17418.5	17371.4	17321.4	17301	17281.2	17252.4	17063.6	17051.1	16993.8	16993.8	16931.1	16824.8	16802.7	16779	16736.3	16730.5	16693.1	16670.5	16653.3
20110.8	19795.8	19550.2	19456.9	19389.3	19284	19125.5	19001.4	18898.2	18776.2	18578.4	18578.4	18474.7	18450.3	18386.8	18321.5	18281.8	18234.8	18221.4	18156.3	18133.3	18083.1	18003	17893.5	17834.8	17663.5	17658.1	17601.7	17539.1	17514	17398	17372.8	17339.5	17326.1	17310.2	17286.6	17273.1	17242	17191.9	17158.6	17139.6	17108.7	17084.6	17058.6	17043.7	16974.6	16911.5	16878.9	16812.2	16761.7
19845.3	19845.3	19820.9	19646.2	19415.9	19245.7	19020.7	19020.7	18978	18864.2	18808.1	18736.7	18594.5	18493.8	18331.5	18244.6	18160.1	18158.2	18028.1	17936.9	17868.8	17827.6	17799.2	17737.2	17672.1	17635.6	17623.3	17588.3	17540.8	17465.1	17361.1	17242.7	17180.5	17144	17106.4	17065.3	16960.4	16869	16795.9	16710.5	16658	16658	16613.4	16600	16548	16443.7	16373.2	16326.5	16237.6	16178.1
19298.8	19298.8	18998.8	18871.5	18871.5	18810.4	18690.1	18690.1	18584.3	18497.4	18405.1	18289.6	18158.8	18022.2	17949.7	17855.4	17806.9	17594.4	17426.3	17426.3	17419.3	17371.7	17323.3	17300.5	17227.6	17161.4	16931.9	16931.9	16928.1	16831.1	16753.1	16700.6	16664.4	16596.8	16596.8	16560.2	16554	16463.7	16320.9	16307.2	16241.2	16199.7	16149.1	16108.2	16081.5	16044.3	15930	15863.3	15796	15712.2
20132.2	19718.4	19718.4	19508.4	19278.6	19278.6	19195.6	19107.9	19083.2	19068.4	18895.8	18787.2	18747.1	18669.5	18613.1	18412.4	18187.7	18108.1	18064.9	17995.6	17947	17913.3	17871.4	17779	17754.5	17498.9	17408	17348.2	17317.1	17302.4	17231.7	17207	17168.6	17159.7	17129.4	17116.3	17030.6	16968.4	16931.5	16926.5	16916.4	16905.6	16867.9	16856.4	16837.1	16789.6	16756.2	16728.8	16669	16648.6
19946.9	19943.1	19775	19717.5	19568.7	19476.2	19463.5	19220.5	19197	19130.2	19033.1	19010	18968	18908.7	18735.6	18690.7	18634.5	18560.3	18457	18333.5	18293.9	18238.6	18164.1	18125.3	18108	17993.2	17772.9	17694.8	17666.2	17610.2	17532.6	17532.6	17513.9	17315.5	17189.5	17051.9	17051.9	17051.9	16998.2	16972.2	16965.2	16904	16869.3	16850.8	16786.1	16762.3	16754.1	16733.3	16672.3	16672.3
20203.2	19757.5	19757.5	19671.1	19508.2	19186.6	19186.6	19146.4	19108.3	19098.8	19010.4	18926.8	18926.8	18903.9	18874.6	18782.7	18734.8	18653	18550.1	18539.5	18527	18410.5	18141.5	18134.8	18091.4	18034.5	18006.7	17835.1	17779.3	17666.4	17646.7	17544	17526	17484.1	17422.7	17404.9	17369.4	17276	17187.7	17047.3	17047.3	17040.3	16979.2	16978.9	16938.8	16922.8	16914.1	16897.3	16893.9	16792.1
19403.3	19403.3	19268.2	19010	18802.1	18513.6	18392.3	18208.9	18017.1	17919.8	17606.8	17561.1	17418.7	17399.2	17219.5	17178.7	17112.9	17098	17060	16905.8	16742	16659.5	16659.5	16620.3	16574.5	16545.2	16524.8	16456.3	16332.3	16190.5	16156.8	16156.8	16121.4	16103.3	16033.4	16017.2	15968.4	15917.6	15883.5	15873.7	15851.7	15839.8	15809	15787.5	15706.9	15645.7	15567.8	15567.8	15530.9	15424.5
19486.5	19373.7	19311.9	19280.9	19271.6	19137.8	19060.1	18877.7	18746.4	18731	18681.8	18534.8	18439.9	18400.1	18268.1	18268.1	18228.9	18188.1	18091.4	18031.8	18031.8	17991.1	17956	17917	17811	17725.3	17668.9	17565.2	17487.5	17357.7	17339.4	17293	17283.9	17215.5	17168.7	17107.4	16914.1	16894.8	16830.6	16812.6	16767.6	16701.7	16674.4	16611.1	16577	16559.7	16524.7	16411.6	16268.7	16229.6
19669.7	19669.7	19596.1	19596.1	19503.6	19350.5	19205.3	19103.7	18950	18709.1	18613.8	18483.7	18383.8	18287.7	18230.2	18172.2	18142.2	18130.1	18114.6	18057.7	18016.8	17907.1	17758.6	17734.4	17691	17641	17556.7	17516.3	17486.4	17464.8	17420.9	17384.7	17362.5	17362.5	17339	17286.8	17266.4	17245.6	17233.8	17200.6	17167.3	16998.5	16928.3	16861.6	16855.6	16826.1	16808.1	16771	16746.8	16732.1
20038.7	20038.7	19830.4	19729.5	19592.2	19275.8	19223.9	19178.1	19128.5	19128.5	19013.2	18883.4	18797.6	18753.3	18730.1	18718.5	18666.4	18616.6	18543.9	18448.6	18421.2	18222.1	18029.4	18029.4	18013.9	17988.1	17914	17696.2	17684.6	17606.1	17565.4	17539.2	17507.7	17474.9	17427.6	17414.1	17397.5	17395.2	17377.6	17329.6	17274.1	17251.5	17182.4	17142.6	17135.3	17041	16966.4	16901.8	16742.3	16574
19824.2	19597.1	19597.1	19503.4	19402.7	19320	19148.5	18907.6	18744.6	18686.4	18578.4	18280.5	18112.9	18112.9	18046.6	18035.4	17938.3	17938.3	17726.6	17572.3	17560	17524.6	17524.6	17484.9	17461	17425.9	17395.4	17367.8	17338.5	17327.8	17317.4	17264.5	17223.5	17203.6	17165.6	17146.5	17128.3	17105.7	17017.1	17005.8	16980.6	16921	16906.6	16879.2	16834.7	16807.7	16754.5	16731.2	16725.3	16675.7
19193	18987.2	18987.2	18948.7	18922.9	18856.9	18715.2	18667.6	18611.7	18472.4	18360.7	18273.9	18249.7	18190	18169.9	18128.4	17976.8	17927	17878.7	17769.3	17677.6	17579.8	17484.5	17454.1	17438.8	17346.9	17313.3	17239.9	17200.4	17189.8	17138.4	16979.2	16904.8	16904.8	16904.8	16870.3	16849.9	16700.9	16700.9	16669.9	16641.6	16620.8	16620.8	16603.9	16576.9	16528.1	16422.1	16330	16330	16216.8
19823.5	19303.1	19303.1	19303.1	19139.3	19139.3	19063.3	18963.6	18852.9	18689.5	18403.8	18345.2	18220.2	18220.2	18137.1	18086	18061.6	18061.6	17979.5	17935.4	17884.2	17823.6	17754.9	17727.5	17670	17639.7	17620.2	17616.2	17539	17473.4	17402.4	17342.2	17243.3	17207.1	17151.3	17134.1	17134.1	17116.6	17096.4	17080.8	17034.6	16996.6	16935.4	16935.4	16924.5	16880.7	16858.8	16850.3	16841.8	16838
20083.2	19875	19368	19368	19290.7	19234.5	19097.6	19070.1	18929.6	18877.4	18717.4	18631.1	18412.3	18357.1	18295.8	18209	18042.4	18005.9	17941.3	17849.2	17780.2	17729.3	17646.8	17495.9	17346.9	17198.7	17095.8	17062	17000.9	16992.2	16874.5	16711.1	16645.5	16437.6	16437.6	16406.1	16361.9	16319.5	16048.8	15974.4	15903.5	15698.1	15614.5	15561.8	15516.9	15465.3	15437.2	15408.4	15350.6	15299.1
19312	19312	19312	19050.4	18815.7	18792.3	18565.5	18421	18403.3	18374.5	18154.5	18073.7	18030.4	17951.8	17867.6	17739.8	17636.3	17430.3	17355.7	17318.2	17266.7	17237.2	17223	17223	17210.2	17176	17130.1	17022.3	16994.8	16926.2	16917.8	16909.3	16888	16853.7	16847.9	16805.2	16693.7	16636.6	16636.6	16576.1	16530.5	16442.3	16425	16345.8	16337.5	16297.4	16239.2	16231.2	16212.7	16186.6
19655.3	19323.2	19323.2	19252.2	19182.1	19031.2	19013.5	18877.9	18795.8	18656.1	18577.1	18472.2	18420.2	18358.5	18290.1	18199.8	18129.7	18021.9	17968.6	17870.9	17712	17651.8	17592.1	17505.9	17441.1	17420.5	17315.2	17287.9	17208.6	17185	17148.4	17071.5	17015.4	16973.3	16917.1	16888.2	16850	16817.4	16793.8	16777.7	16757.7	16710.1	16648.2	16614.4	16597.6	16549.9	16540.5	16523	16503	16477.9
19695.1	19695.1	19473	19317.8	19188.3	19120	19091.9	18916.6	18834	18649.5	18649.5	18621.2	18520.1	18422.3	18403.9	18367.9	18343	18322.6	18194.4	18085.7	18059.9	18013.6	18011.4	17903	17892.2	17864.9	17830.6	17705.8	17644.9	17608.9	17495.1	17377.3	17377.3	17355.3	17323	17273.3	17234.6	17209	17173.6	17130.9	17065.6	17035.7	16939	16840.8	16749	16615.6	16519.7	16453.3	16407.3	16397.2
20075.4	20075.4	19717.1	19454.6	19419.1	19344.4	19132.4	19131.3	19100.9	19017.1	18911.7	18834.5	18754.6	18680.7	18576.8	18460.9	18280.6	18249.9	18145.7	17991.8	17983.3	17938.6	17812.9	17742.4	17635.3	17493.7	17451.2	17451.2	17429.8	17385.6	17385.6	17362	17332.4	17284.6	17260.7	17255.1	17225.2	17121.6	17079.6	17028.6	16937.5	16937.5	16909	16866.4	16823.3	16782.9	16761.7	16733.8	16669.8	16577.5
19000.9	19000.9	19000.9	18852.1	18595.8	18509.4	18449.1	18246.3	18204.3	18110.5	18025.9	17982.9	17931.9	17906.3	17888.4	17859.3	17839.4	17784	17742.4	17533.3	17459	17427.1	17383.3	17371.2	17306.4	17295.1	17264.3	17221.3	17158.5	17140.2	17077.8	17077.8	17063.3	16919.4	16814.3	16738.1	16706.3	16584.3	16541.2	16420.7	16369.1	16362.8	16281.7	16136.3	16090.9	16035.9	16021.8	15987.6	15965.5	15924.6
19493	19396	19396	19396	19311.1	19194.5	19082.9	18964.4	18842.8	18700.7	18656.4	18529.5	18456.9	18379.3	18240.2	18213.1	18087.9	18070.6	18046.2	18009.9	17918.7	17901.8	17815.3	17696.6	17646.9	17617.5	17554.5	17483.6	17400.6	17339.3	17240.4	17181.8	17106.4	17106.4	17040.7	16959.8	16798.1	16566.9	16566.9	16537	16470.8	16404.8	16309.9	16265.1	16200	16156.1	16122	16100.4	16081.7	16061.1
20231.1	19731.2	19614.2	19318.5	19245.6	18953	18810	18590.4	18404.6	18274.7	18064.7	18030.2	17977.2	17930.4	17886.3	17798.1	17777.5	17662.3	17593.4	17539.9	17508.9	17461.4	17408	17322.6	17281.1	17252.8	17252.8	17074.9	16992.8	16918.9	16840.2	16774	16747.2	16709.2	16639.7	16591	16591	16557.9	16540.7	16532.2	16490.1	16472.3	16436.2	16390.1	16355.6	16347.9	16287.3	16222.9	16194.5	16184
19734.3	19593.3	19474.1	19358	19238.5	19109	19000.8	18887.3	18788.7	18694.9	18587.9	18493	18411.1	18347.2	18263	18197.1	18121.3	18064.9	17991.1	17911.1	17851.5	17799.5	17724.2	17664.4	17614.7	17551.5	17491.1	17424.8	17371.2	17315.4	17253	17197.5	17153.5	17105.4	17062.8	17025.1	16974.6	16916.2	16868.2	16823.8	16784.1	16727.1	16677.7	16637.9	16595.5	16546.1	16497.1	16456	16416.4	16362.9
[truncated: 250 more columns]
