# Supplementary material for: A new imperialist competitive algorithm with spiral rising mechanism for solving path optimization problems
Source: PeerJ Comput Sci. 2022 Sep 7;8:e1075. doi: 10.7717/peerj-cs.1075 (PMC9575848; doi:10.7717/peerj-cs.1075)
Supplement: Supplemental Information 11 [file peerj-cs-08-1075-s011.zip › high dimensional optimization problems/500/F2/PSO.xlsx]

## Sheet: Sheet1
20265.6	13460.2	13460.2	13460.2	13423.1	13423.1	13423.1	13423.1	13186.6	13186.6	13186.6	13186.6	13186.6	13186.6	13186.6	13186.6	13186.6	13186.6	13186.6	13186.6	13186.6	13186.6	13186.6	13186.6	13186.6	13186.6	13186.6	13186.6	13186.6	13186.6	13084.9	12896.4	12896.4	12896.4	12896.4	12896.4	12896.4	12896.4	12896.4	12896.4	12896.4	12896.4	12896.4	12896.4	12896.4	12896.4	12896.4	12896.4	12896.4	12896.4
20080.5	13629.5	13629.5	13629.5	13629.5	13629.5	13629.5	13629.5	13629.5	13629.5	13629.5	13629.5	13629.5	13629.5	13629.5	13629.5	13629.5	13629.5	13629.5	13629.5	13629.5	13629.5	13629.5	13629.5	13629.5	13629.5	13629.5	13629.5	13629.5	13629.5	13629.5	13629.5	13629.5	13629.5	13629.5	13629.5	13629.5	13629.5	13629.5	13629.5	13629.5	13629.5	13629.5	13629.5	13629.5	13599.5	13599.5	13479	13479	13479
20126.2	12908.3	12908.3	12908.3	12908.3	12908.3	12908.3	12908.3	12908.3	12908.3	12908.3	12908.3	12908.3	12908.3	12908.3	12908.3	12908.3	12908.3	12908.3	12908.3	12908.3	12908.3	12908.3	12908.3	12908.3	12908.3	12908.3	12908.3	12908.3	12908.3	12908.3	12908.3	12908.3	12908.3	12908.3	12908.3	12908.3	12908.3	12908.3	12908.3	12908.3	12908.3	12908.3	12908.3	12908.3	12908.3	12908.3	12908.3	12908.3	12908.3
20016.3	13545.1	13545.1	13545.1	13545.1	13545.1	13545.1	13545.1	13545.1	13545.1	13545.1	13545.1	13545.1	13545.1	13545.1	13545.1	13545.1	13545.1	13545.1	13545.1	13545.1	13545.1	13545.1	13545.1	13545.1	13545.1	13545.1	13545.1	13545.1	13545.1	13545.1	13545.1	13545.1	13545.1	13545.1	13545.1	13545.1	13545.1	13545.1	13545.1	13545.1	13545.1	13545.1	13545.1	13545.1	13545.1	13545.1	13545.1	13545.1	13545.1
19605.2	13630.3	13630.3	13630.3	13437	13437	13437	13437	13378.9	13378.9	13378.9	13378.9	13299.2	13299.2	13299.2	13299.2	13299.2	13299.2	13299.2	13299.2	13299.2	13299.2	13299.2	13299.2	13299.2	13299.2	13299.2	13299.2	13299.2	13299.2	13299.2	13299.2	13299.2	13299.2	13299.2	13299.2	13299.2	13299.2	13299.2	13299.2	13299.2	13299.2	13299.2	13299.2	13299.2	13299.2	13299.2	13299.2	13217.5	13217.5
19613.9	13382.3	13382.3	13382.3	13382.3	13382.3	13382.3	13382.3	13382.3	13382.3	13382.3	13382.3	13382.3	13382.3	13382.3	13382.3	13382.3	13117.5	13117.5	13117.5	13117.5	13117.5	13117.5	13117.5	13117.5	13117.5	13117.5	13117.5	13117.5	13117.5	13117.5	13117.5	13117.5	13117.5	13117.5	13117.5	13117.5	13117.5	13117.5	13117.5	13117.5	13117.5	13117.5	13117.5	13117.5	13117.5	13117.5	13107.9	13107.9	13107.9
19299.3	13106.6	13106.6	13106.6	12943.7	12943.7	12943.7	12943.7	12869	12869	12869	12748.5	12748.5	12748.5	12748.5	12748.5	12748.5	12748.5	12748.5	12748.5	12748.5	12748.5	12748.5	12748.5	12748.5	12748.5	12748.5	12748.5	12748.5	12748.5	12748.5	12633.4	12633.4	12633.4	12540.5	12540.5	12540.5	12540.5	12540.5	12540.5	12540.5	12540.5	12540.5	12540.5	12540.5	12540.5	12540.5	12540.5	12540.5	12540.5
19432.9	13729.6	13729.6	13729.6	13322.4	13322.4	13322.4	13322.4	13322.4	13322.4	13322.4	13322.4	13322.4	13322.4	13322.4	13322.4	13322.4	13322.4	13322.4	13319.4	13199.2	13199.2	13199.2	13199.2	13199.2	13199.2	13199.2	12912.6	12912.6	12912.6	12701.4	12701.4	12701.4	12701.4	12701.4	12701.4	12701.4	12701.4	12701.4	12701.4	12701.4	12701.4	12701.4	12701.4	12701.4	12701.4	12701.4	12701.4	12701.4	12701.4
19956.2	13609.9	13609.9	13609.9	13572	13572	13572	13572	13572	13572	13572	13572	13572	13572	13572	13572	13572	13572	13572	13572	13572	13572	13572	13572	13572	13572	13428.3	13428.3	13428.3	13149.9	13149.9	13149.9	13149.9	13149.9	13149.9	13149.9	13149.9	13149.9	13149.9	13149.9	13149.9	12799.5	12799.5	12799.5	12799.5	12799.5	12799.5	12799.5	12799.5	12799.5
19161.7	13352.7	13352.7	13352.7	13352.7	13352.7	13352.7	13352.7	13352.7	13352.7	13352.7	13352.7	13352.7	13352.7	13352.7	13352.7	13352.7	13352.7	13352.7	13352.7	13352.7	13352.7	13352.7	13352.7	13352.7	13352.7	13352.7	13352.7	13060.7	13060.7	13060.7	12873.3	12873.3	12873.3	12873.3	12873.3	12873.3	12873.3	12873.3	12838.2	12838.2	12838.2	12838.2	12838.2	12838.2	12838.2	12838.2	12838.2	12838.2	12838.2
19663	13385.6	13385.6	13385.6	13192.3	13192.3	13192.3	13192.3	13192.3	13192.3	13192.3	13192.3	13192.3	13192.3	13192.3	13192.3	13192.3	13192.3	13192.3	13192.3	13192.3	13192.3	13192.3	13192.3	13192.3	13192.3	13192.3	13192.3	13192.3	13192.3	13192.3	13192.3	13192.3	13192.3	13192.3	13192.3	13192.3	13192.3	13192.3	13192.3	13192.3	13192.3	13108.2	13108.2	13108.2	12746.8	12746.8	12746.8	12689.3	12689.3
20027.1	13532.9	13532.9	13532.9	13410.3	13410.3	13410.3	13410.3	13410.3	13410.3	13410.3	13410.3	13410.3	13410.3	13410.3	13410.3	13410.3	13410.3	13410.3	13410.3	13410.3	13410.3	13410.3	13410.3	13410.3	13410.3	13410.3	13037.5	13037.5	13037.5	12867.6	12867.6	12867.6	12867.6	12867.6	12867.6	12867.6	12867.6	12867.6	12867.6	12867.6	12867.6	12867.6	12867.6	12867.6	12867.6	12867.6	12867.6	12867.6	12867.6
19758.4	13653.6	13653.6	13653.6	13653.6	13571.1	12515.9	12515.9	12515.9	12515.9	12515.9	12515.9	12515.9	12515.9	12515.9	12515.9	12515.9	12515.9	12515.9	12515.9	12515.9	12515.9	12515.9	12515.9	12515.9	12515.9	12515.9	12515.9	12515.9	12515.9	12515.9	12515.9	12515.9	12515.9	12515.9	12515.9	12515.9	12515.9	12515.9	12515.9	12515.9	12515.9	12515.9	12515.9	12515.9	12515.9	12515.9	12515.9	12515.9	12515.9
19807.8	13598.1	13598.1	13598.1	13436.7	13436.7	13386.7	13386.7	13386.7	13386.7	13386.7	13386.7	13386.7	13386.7	13386.7	13386.7	13367.8	13367.8	13367.8	13050.8	13050.8	13050.8	13050.8	13050.8	13050.8	13050.8	13050.8	13050.8	13050.8	13050.8	13050.8	13050.8	13050.8	13050.8	13050.8	13050.8	13050.8	13050.8	13050.8	13050.8	13050.8	13050.8	13050.8	13050.8	13050.8	13050.8	13050.8	13050.8	13050.8	13050.8
20147.2	13557	13557	13557	13408.9	13408.9	13408.9	13408.9	13150.5	13150.5	13150.5	13150.5	13150.5	13150.5	13150.5	13150.5	13150.5	13150.5	13150.5	13150.5	13150.5	13150.5	13150.5	13150.5	13150.5	13150.5	13150.5	13150.5	13150.5	13150.5	13150.5	13150.5	13150.5	13150.5	13150.5	13150.5	13150.5	13150.5	13150.5	13150.5	13150.5	13150.5	13150.5	13150.5	13150.5	13150.5	13150.5	13150.5	13134.3	13134.3
19526.7	13332.1	13332.1	13332.1	13332.1	13332.1	13332.1	13332.1	13332.1	13332.1	13332.1	13332.1	13332.1	13332.1	13332.1	13332.1	13332.1	13332.1	13332.1	13332.1	13332.1	13332.1	13332.1	13332.1	13332.1	13332.1	13332.1	13332.1	13332.1	13332.1	13332.1	13332.1	13332.1	13332.1	13332.1	13332.1	13332.1	13332.1	13332.1	13332.1	13332.1	13332.1	13332.1	13332.1	12865.3	12837	12837	12837	12829.4	12474.3
19823.9	13852.2	13852.2	13852.2	13559.5	13559.5	13559.5	13559.5	13380	13380	13380	13380	13380	13380	13380	13380	13380	13380	13380	13380	13380	13380	13380	13380	13380	13380	13380	13380	13380	13380	13380	13380	13380	13380	13380	13380	13380	13380	13380	13194.4	13194.4	13194.4	12457.1	12457.1	12457.1	12457.1	12457.1	12457.1	12457.1	12457.1
19854.9	13465.2	13465.2	13465.2	13465.2	13465.2	13465.2	13465.2	13465.2	13465.2	13465.2	13465.2	13465.2	13465.2	13465.2	13465.2	13465.2	13465.2	13465.2	13465.2	13465.2	13465.2	13465.2	13465.2	13465.2	13465.2	13465.2	13465.2	13465.2	13465.2	13465.2	13465.2	13465.2	13465.2	13465.2	13465.2	13465.2	13465.2	13465.2	13465.2	13465.2	13465.2	13465.2	13465.2	13465.2	13465.2	13465.2	13465.2	13465.2	13465.2
19704.2	13088.5	13088.5	13088.5	13088.5	13088.5	13088.5	13088.5	13088.5	13088.5	13088.5	13088.5	13088.5	13088.5	13088.5	13088.5	13088.5	13088.5	13088.5	13088.5	13088.5	13088.5	13088.5	13088.5	13088.5	13088.5	13088.5	13088.5	13088.5	13088.5	13088.5	13088.5	13088.5	13088.5	13088.5	13088.5	13088.5	13088.5	13088.5	13088.5	13088.5	13088.5	13088.5	13088.5	13088.5	13088.5	13088.5	13088.5	13088.5	13088.5
19670.8	13500.5	13500.5	13500.5	13426.3	13426.3	13426.3	13426.3	13100.6	13035.7	13035.7	13035.7	13035.7	13035.7	13035.7	13035.7	13035.7	13035.7	13035.7	13035.7	13035.7	13035.7	13035.7	13035.7	13035.7	13014.4	12766.2	12766.2	12766.2	12766.2	12766.2	12766.2	12766.2	12766.2	12766.2	12766.2	12766.2	12766.2	12766.2	12766.2	12766.2	12766.2	12766.2	12766.2	12766.2	12766.2	12766.2	12766.2	12766.2	12766.2
19856.2	13629.9	13629.9	13629.9	13571.9	13571.9	13571.9	13571.9	13405.8	13141.8	13141.8	13141.8	13141.8	13141.8	13141.8	13141.8	13141.8	13141.8	13141.8	13141.8	13141.8	13141.8	13141.8	13141.8	13141.8	13141.8	13141.8	13141.8	13141.8	13141.8	13141.8	13141.8	13141.8	13141.8	13141.8	13141.8	13141.8	13141.8	13141.8	13141.8	13050.5	13010.1	13010.1	13010.1	13010.1	13010.1	13010.1	13010.1	13010.1	13010.1
19840	13501.8	13501.8	13501.8	13501.8	13501.8	13501.8	13501.8	13501.8	13501.8	13501.8	13501.8	13501.8	13501.8	13501.8	13501.8	13501.8	13501.8	13501.8	13501.8	13501.8	13501.8	13501.8	13501.8	13501.8	13501.8	13501.8	12907.5	12907.5	12907.5	12907.5	12907.5	12907.5	12907.5	12907.5	12907.5	12907.5	12907.5	12907.5	12907.5	12907.5	12907.5	12907.5	12907.5	12907.5	12907.5	12907.5	12907.5	12907.5	12907.5
20211.8	13658.5	13658.5	13658.5	13313.9	13313.9	13313.9	13313.9	13313.9	13313.9	13313.9	13313.9	13313.9	13313.9	13313.9	13313.9	13313.9	13313.9	13313.9	13313.9	13313.9	13313.9	13313.9	13313.9	13313.9	13313.9	13313.9	13313.9	13313.9	13313.9	13313.9	13313.9	13313.9	13313.9	13313.9	13313.9	13313.9	13219.5	13219.5	13219.5	13179.1	13179.1	13179.1	13179.1	13179.1	13179.1	13179.1	13179.1	13179.1	13179.1
20101.7	13584.7	13584.7	13584.7	13565.5	13565.5	13431.6	13431.6	13431.6	13431.6	13431.6	13431.6	13431.6	13020.6	12914.4	12914.4	12914.4	12914.4	12914.4	12914.4	12914.4	12914.4	12914.4	12914.4	12914.4	12914.4	12914.4	12914.4	12914.4	12914.4	12914.4	12914.4	12914.4	12914.4	12914.4	12914.4	12914.4	12914.4	12914.4	12914.4	12914.4	12914.4	12914.4	12914.4	12914.4	12914.4	12914.4	12914.4	12914.4	12914.4
19895	13668	13668	13668	13508	13236.6	13236.6	13236.6	13236.6	13236.6	13236.6	13236.6	13236.6	13236.6	13236.6	13236.6	13236.6	13236.6	13236.6	13236.6	13236.6	13236.6	13236.6	13236.6	13236.6	13236.6	13236.6	13236.6	13236.6	13236.6	13236.6	13236.6	13236.6	13236.6	13236.6	13236.6	13236.6	13236.6	13236.6	13236.6	13236.6	13236.6	13236.6	13236.6	13236.6	13236.6	13236.6	13236.6	13236.6	13236.6
19681.6	13359.1	13359.1	13359.1	13359.1	13359.1	13336.6	13336.6	13336.6	13336.6	13336.6	13336.6	13336.6	13336.6	13336.6	13336.6	13123.6	13123.6	13123.6	13084.9	13084.9	13084.9	13084.9	13084.9	13084.9	13084.9	13084.9	13084.9	13023.5	13021.4	13021.4	13021.4	13021.4	12996.5	12996.5	12996.5	12695.3	12695.3	12695.3	12695.3	12695.3	12695.3	12695.3	12695.3	12695.3	12695.3	12695.3	12695.3	12695.3	12695.3
19899.9	13414.3	13414.3	13414.3	13414.3	13414.3	13414.3	13414.3	13414.3	13414.3	13414.3	13414.3	13414.3	13414.3	13414.3	13414.3	13414.3	13414.3	13414.3	13414.3	13414.3	13414.3	13414.3	13414.3	13414.3	13414.3	13414.3	13414.3	13414.3	13414.3	13414.3	13414.3	13115.6	13115.6	13115.6	13050.2	13050.2	13050.2	13050.2	13050.2	13050.2	13050.2	12787.3	12787.3	12787.3	12787.3	12787.3	12787.3	12787.3	12787.3
19784.6	13402.5	13402.5	13402.5	13402.5	13402.5	13402.5	13402.5	13402.5	13402.5	13402.5	13402.5	13402.5	13402.5	13402.5	13402.5	13402.5	13402.5	13402.5	13402.5	13402.5	13402.5	13402.5	13402.5	13402.5	13402.5	12898.6	12898.6	12898.6	12898.6	12898.6	12898.6	12898.6	12898.6	12898.6	12898.6	12898.6	12898.6	12898.6	12898.6	12898.6	12898.6	12898.6	12898.6	12898.6	12898.6	12898.6	12898.6	12898.6	12898.6
19813.4	13307.3	13307.3	13307.3	13307.3	13307.3	13307.3	13307.3	13307.3	13307.3	13307.3	13307.3	13307.3	13307.3	13307.3	13307.3	13307.3	13307.3	13307.3	13307.3	13307.3	13307.3	13307.3	13185.2	13185.2	13185.2	13178.3	13178.3	13178.3	13178.3	13178.3	13178.3	13178.3	13178.3	13178.3	13178.3	13178.3	13178.3	13178.3	13178.3	13178.3	13178.3	13178.3	13108.3	13108.3	13108.3	13108.3	12763.9	12763.9	12763.9
19831.4	13423.6	13423.6	13423.6	13423.6	13423.6	13423.6	13423.6	13423.6	13423.6	13423.6	13423.6	13423.6	13423.6	13423.6	13423.6	13423.6	13423.6	13423.6	13423.6	13398.8	13398.8	13398.8	13398.8	13398.8	13398.8	13398.8	13398.8	13398.8	13389.2	13389.2	13389.2	13389.2	13389.2	13389.2	13389.2	13389.2	13389.2	13389.2	13389.2	13389.2	13389.2	13389.2	13389.2	13389.2	13389.2	13389.2	13389.2	13381	13264.8
19815.2	13475.7	13475.7	13475.7	13395.2	13383.4	13341.4	13341.4	13298.1	13287.1	13287.1	13283.1	13280.5	13266.8	13263.2	13263.2	13255.5	13246.7	13246.7	13234.7	13229.9	13229.9	13229.9	13225.8	13225.8	13225.1	13195	13153.2	13141.4	13131.8	13115.7	13099.3	13089.3	13088.5	13085.4	13083.2	13073.2	13070.1	13070.1	13062.7	13058.3	13045.3	13009.1	13006.8	12991.2	12977.2	12977.2	12961.4	12955.7	12940
[truncated: 250 more columns]
