# Supplementary material for: A new imperialist competitive algorithm with spiral rising mechanism for solving path optimization problems
Source: PeerJ Comput Sci. 2022 Sep 7;8:e1075. doi: 10.7717/peerj-cs.1075 (PMC9575848; doi:10.7717/peerj-cs.1075)
Supplement: Supplemental Information 11 [file peerj-cs-08-1075-s011.zip › high dimensional optimization problems/500/F2/SRICA.xlsx]

## Sheet: Sheet1
59.6796	13.0423	10.5293	9.95181	1.43027	0.164464	0.00129532	2.50337e-05	9.97956e-07	1.24988e-08	5.95065e-10	1.05445e-11	9.53548e-12	2.55795e-13	5.68434e-14	0	0	0	0	0	0	0	0	0	0	0	0	0	0	0	0	0	0	0	0	0	0	0	0	0	0	0	0	0	0	0	0	0	0	0
73.8029	11.7122	2.7507	0.142429	0.00282089	0.000113923	6.8903e-07	5.29383e-09	3.91438e-10	4.57163e-11	9.47864e-12	5.96856e-13	0	0	0	0	0	0	0	0	0	0	0	0	0	0	0	0	0	0	0	0	0	0	0	0	0	0	0	0	0	0	0	0	0	0	0	0	0	0
119.808	40.9492	0.0602185	0.000806462	2.63981e-06	6.39572e-07	2.02688e-08	2.06143e-10	5.21538e-12	3.97904e-13	1.42109e-14	0	0	0	0	0	0	0	0	0	0	0	0	0	0	0	0	0	0	0	0	0	0	0	0	0	0	0	0	0	0	0	0	0	0	0	0	0	0	0
114.73	14.8739	0.27154	0.0262472	6.47042e-05	1.75796e-07	1.5297e-08	7.11964e-11	1.36851e-11	3.78009e-12	3.41061e-13	0	0	0	0	0	0	0	0	0	0	0	0	0	0	0	0	0	0	0	0	0	0	0	0	0	0	0	0	0	0	0	0	0	0	0	0	0	0	0
55.4034	13.6449	11.0706	0.0164852	0.000257984	2.03305e-06	1.16987e-07	3.51363e-10	7.79607e-11	6.12488e-12	1.0516e-12	6.6791e-13	2.84217e-14	0	0	0	0	0	0	0	0	0	0	0	0	0	0	0	0	0	0	0	0	0	0	0	0	0	0	0	0	0	0	0	0	0	0	0	0	0
35.6794	2.39617	0.0753354	0.00298532	0.000437333	0.00019454	7.22156e-07	5.61798e-09	1.04208e-10	1.39266e-12	0	0	0	0	0	0	0	0	0	0	0	0	0	0	0	0	0	0	0	0	0	0	0	0	0	0	0	0	0	0	0	0	0	0	0	0	0	0	0	0
84.3649	56.2916	8.00261	0.0747075	0.00185098	7.1546e-05	8.46931e-06	3.77423e-09	4.74358e-11	1.36566e-11	9.23706e-13	2.98428e-13	1.27898e-13	1.42109e-14	0	0	0	0	0	0	0	0	0	0	0	0	0	0	0	0	0	0	0	0	0	0	0	0	0	0	0	0	0	0	0	0	0	0	0	0
124.995	10.2452	0.720745	0.0584752	6.68999e-05	7.57617e-07	4.99654e-11	1.5774e-12	4.40536e-13	0	0	0	0	0	0	0	0	0	0	0	0	0	0	0	0	0	0	0	0	0	0	0	0	0	0	0	0	0	0	0	0	0	0	0	0	0	0	0	0	0
36.7467	4.65836	0.925117	0.00164413	2.92615e-05	5.16536e-08	2.87695e-08	3.11189e-10	1.27898e-13	0	0	0	0	0	0	0	0	0	0	0	0	0	0	0	0	0	0	0	0	0	0	0	0	0	0	0	0	0	0	0	0	0	0	0	0	0	0	0	0	0
68.962	16.4566	0.24795	0.0172032	0.00254811	7.45097e-05	1.74043e-06	1.14284e-09	6.96048e-11	1.36424e-12	8.52651e-14	0	0	0	0	0	0	0	0	0	0	0	0	0	0	0	0	0	0	0	0	0	0	0	0	0	0	0	0	0	0	0	0	0	0	0	0	0	0	0
60.1775	0.490588	0.0221557	9.78136e-05	4.54133e-07	1.25117e-07	1.3544e-08	5.32809e-09	3.11033e-10	5.30633e-11	1.13687e-13	0	0	0	0	0	0	0	0	0	0	0	0	0	0	0	0	0	0	0	0	0	0	0	0	0	0	0	0	0	0	0	0	0	0	0	0	0	0	0
10.0458	0.0566235	0.000430893	0.000166977	2.23443e-06	3.02836e-07	1.14608e-07	3.89622e-08	7.78815e-09	9.79128e-11	1.43245e-11	9.80549e-13	5.54223e-13	5.68434e-14	1.42109e-14	0	0	0	0	0	0	0	0	0	0	0	0	0	0	0	0	0	0	0	0	0	0	0	0	0	0	0	0	0	0	0	0	0	0	0
37.1765	10.1536	0.719979	0.0429134	0.00226454	9.97906e-05	4.64554e-07	2.71677e-08	3.02374e-09	6.834e-11	2.6148e-12	8.52651e-13	0	0	0	0	0	0	0	0	0	0	0	0	0	0	0	0	0	0	0	0	0	0	0	0	0	0	0	0	0	0	0	0	0	0	0	0	0	0
113.755	10.2042	5.51878	0.495171	0.011273	0.00150308	7.8683e-05	3.97258e-06	7.50951e-08	2.66932e-09	1.93268e-11	1.93268e-12	9.9476e-14	0	0	0	0	0	0	0	0	0	0	0	0	0	0	0	0	0	0	0	0	0	0	0	0	0	0	0	0	0	0	0	0	0	0	0	0	0
49.7898	6.03045	0.00178064	4.65819e-06	1.6639e-06	5.41314e-08	1.07221e-09	4.41446e-10	1.32161e-11	5.03064e-12	4.40536e-13	0	0	0	0	0	0	0	0	0	0	0	0	0	0	0	0	0	0	0	0	0	0	0	0	0	0	0	0	0	0	0	0	0	0	0	0	0	0	0
42.4979	1.68305	0.164488	0.022432	6.54785e-06	5.57785e-07	4.9916e-08	8.06727e-09	1.46969e-10	3.03118e-11	9.09495e-13	0	0	0	0	0	0	0	0	0	0	0	0	0	0	0	0	0	0	0	0	0	0	0	0	0	0	0	0	0	0	0	0	0	0	0	0	0	0	0
42.6178	9.2748	0.276351	0.0182684	0.000101136	1.11198e-05	2.70429e-07	1.16664e-07	1.17361e-08	8.33623e-10	4.12115e-12	5.25802e-13	2.84217e-14	0	0	0	0	0	0	0	0	0	0	0	0	0	0	0	0	0	0	0	0	0	0	0	0	0	0	0	0	0	0	0	0	0	0	0	0	0
116.268	10.5029	9.97553	9.97521	2.16614	0.25665	0.000813587	0.000102406	1.55224e-07	1.01367e-09	6.25278e-11	1.06724e-11	1.89004e-12	1.7053e-13	1.42109e-14	0	0	0	0	0	0	0	0	0	0	0	0	0	0	0	0	0	0	0	0	0	0	0	0	0	0	0	0	0	0	0	0	0	0	0
38.9285	2.2421	0.0689142	2.55704e-05	2.78788e-07	1.88654e-08	4.74913e-10	1.01181e-10	3.03686e-11	3.43903e-12	7.67386e-13	0	0	0	0	0	0	0	0	0	0	0	0	0	0	0	0	0	0	0	0	0	0	0	0	0	0	0	0	0	0	0	0	0	0	0	0	0	0	0
89.7461	18.7488	0.34165	0.023006	1.18358e-05	1.3491e-06	6.65446e-09	1.59871e-09	8.74252e-11	5.40012e-13	4.26326e-13	1.13687e-13	0	0	0	0	0	0	0	0	0	0	0	0	0	0	0	0	0	0	0	0	0	0	0	0	0	0	0	0	0	0	0	0	0	0	0	0	0	0
49.8173	18.2094	0.258191	0.000169509	4.93258e-05	2.37336e-06	3.2115e-07	1.08135e-08	2.57771e-10	6.29115e-11	1.83036e-11	1.06724e-11	1.98952e-13	0	0	0	0	0	0	0	0	0	0	0	0	0	0	0	0	0	0	0	0	0	0	0	0	0	0	0	0	0	0	0	0	0	0	0	0	0
15.1824	10.6552	0.486031	0.236176	0.000353402	4.22688e-05	3.72808e-06	3.61698e-07	1.22385e-08	1.11004e-09	3.93683e-10	5.12017e-11	1.25908e-11	1.7053e-13	2.84217e-14	0	0	0	0	0	0	0	0	0	0	0	0	0	0	0	0	0	0	0	0	0	0	0	0	0	0	0	0	0	0	0	0	0	0	0
104.633	16.1097	9.66661	0.253366	0.00127513	0.0002686	4.37922e-06	3.74279e-07	5.78626e-08	5.54365e-10	1.56319e-12	2.84217e-14	0	0	0	0	0	0	0	0	0	0	0	0	0	0	0	0	0	0	0	0	0	0	0	0	0	0	0	0	0	0	0	0	0	0	0	0	0	0
84.5863	2.74983	0.0100552	0.00305435	5.62852e-05	7.15809e-06	1.38054e-07	6.52075e-08	4.88877e-08	2.12953e-08	8.95909e-10	2.26805e-11	2.11742e-12	2.55795e-13	4.26326e-14	0	0	0	0	0	0	0	0	0	0	0	0	0	0	0	0	0	0	0	0	0	0	0	0	0	0	0	0	0	0	0	0	0	0	0
40.4288	9.74769	0.0171142	0.00455841	0.000595761	1.89918e-06	5.74613e-07	6.11293e-09	7.69944e-11	4.07852e-12	1.42109e-14	0	0	0	0	0	0	0	0	0	0	0	0	0	0	0	0	0	0	0	0	0	0	0	0	0	0	0	0	0	0	0	0	0	0	0	0	0	0	0
0.575413	0.0018072	0.000148741	1.18793e-07	1.05558e-08	4.14033e-10	2.25953e-11	4.76064e-12	1.00897e-12	2.41585e-13	7.10543e-14	2.84217e-14	0	0	0	0	0	0	0	0	0	0	0	0	0	0	0	0	0	0	0	0	0	0	0	0	0	0	0	0	0	0	0	0	0	0	0	0	0	0
49.366	20.5881	9.95735	9.95537	7.89158	0.0288145	0.000247683	1.05941e-05	4.48416e-07	1.93753e-08	4.46846e-10	3.56692e-11	2.10321e-12	5.68434e-14	0	0	0	0	0	0	0	0	0	0	0	0	0	0	0	0	0	0	0	0	0	0	0	0	0	0	0	0	0	0	0	0	0	0	0	0
107.694	26.2915	3.00625	0.0275184	0.000221868	8.47003e-06	1.74731e-06	7.12151e-08	5.85487e-09	2.10747e-10	1.91562e-11	2.27374e-12	5.96856e-13	1.13687e-13	0	0	0	0	0	0	0	0	0	0	0	0	0	0	0	0	0	0	0	0	0	0	0	0	0	0	0	0	0	0	0	0	0	0	0	0
88.4393	0.47	0.0130798	0.000111451	3.15638e-06	3.12619e-09	4.49774e-11	1.34435e-11	4.9738e-13	1.42109e-14	0	0	0	0	0	0	0	0	0	0	0	0	0	0	0	0	0	0	0	0	0	0	0	0	0	0	0	0	0	0	0	0	0	0	0	0	0	0	0	0
64.2879	5.89762	0.39257	0.0279657	0.00112467	7.00391e-05	1.68752e-05	4.35996e-07	5.20638e-08	7.36608e-09	3.74129e-10	1.42109e-14	1.42109e-14	1.42109e-14	1.42109e-14	0	0	0	0	0	0	0	0	0	0	0	0	0	0	0	0	0	0	0	0	0	0	0	0	0	0	0	0	0	0	0	0	0	0	0
66.0061	12.1459	2.51839	1.04595	0.38378	0.0150801	8.25252e-05	4.78489e-06	6.25928e-08	2.24419e-09	9.54069e-11	4.9918e-12	9.96181e-13	3.69482e-14	5.68434e-15	0	0	0	0	0	0	0	0	0	0	0	0	0	0	0	0	0	0	0	0	0	0	0	0	0	0	0	0	0	0	0	0	0	0	0
[truncated: 250 more columns]
