# Supplementary material for: A new imperialist competitive algorithm with spiral rising mechanism for solving path optimization problems
Source: PeerJ Comput Sci. 2022 Sep 7;8:e1075. doi: 10.7717/peerj-cs.1075 (PMC9575848; doi:10.7717/peerj-cs.1075)
Supplement: Supplemental Information 11 [file peerj-cs-08-1075-s011.zip › high dimensional optimization problems/500/F2/TLBO.xlsx]

## Sheet: Sheet1
7572.91	5918.47	4712.05	4121.23	3725.3	3527.76	3326.98	3157.05	3101.87	2981.36	2981.36	2943.85	2866.65	2794.03	2670.33	2670.33	2670.33	2670.33	2670.33	2558.74	2533.87	2421.53	2421.53	2307.15	2307.15	2265.16	2031.98	1898.54	1768.4	1448.35	1185.55	1003.77	729.171	551.056	367.721	279.089	183.659	135.645	88.8843	68.5004	45.938	35.5585	21.5934	17.7107	12.8428	8.42624	6.03658	4.35531	2.95851	2.09456
7600.15	5639.37	4544.35	4178.48	3773.5	3419.14	3247.85	3095	3075.17	2989.65	2898.64	2834.86	2825.07	2794.59	2766.39	2757.88	2755.14	2660.68	2660.68	2657.08	2495.02	2495.02	2495.02	2495.02	2393.36	2375.07	2249.4	1994.78	1885.51	1518.16	1430.38	1268.14	993.641	694.655	581.976	429.348	292.135	212.525	153.319	102.223	79.0437	56.8621	36.1742	24.3793	20.2458	13.1733	10.9765	7.59073	5.06868	3.45658
7487.9	5160.99	4688.07	3916.12	3730.77	3374.47	3262.44	3148.58	3063.71	2977.91	2879.78	2867.71	2857.04	2807.92	2807.92	2775.74	2674.92	2674.92	2671.18	2510.69	2510.69	2494.3	2423.83	2255.01	2255.01	2154.62	2011.12	1767.54	1470.13	1297.67	1104.37	797.929	603.757	437.375	345.118	248.412	160.132	125.402	82.8393	60.8837	39.4836	24.9242	18.792	14.7236	9.16699	7.77273	5.27719	3.47627	2.53033	1.82311
7664.95	5714.53	4741.49	4183.45	3576.95	3346.27	3299.93	3070.95	2982.53	2979.18	2913.04	2804.01	2804.01	2804.01	2804.01	2767.07	2735.48	2628.22	2549.35	2549.35	2547.47	2511.79	2350.47	2160.98	2069.79	1822.08	1591.66	1430.45	1094.14	968.84	766.487	490.559	344.792	263.854	204.37	153.886	114.945	83.4718	55.9665	40.5535	27.6914	19.545	13.2189	10.2971	6.36917	4.74467	3.14438	2.16298	1.65964	1.17568
7399.82	5588.74	4203.43	4169.4	3583.18	3389.46	3282.32	3104.53	3060.88	2957.88	2892.01	2782.13	2782.13	2772.31	2758.37	2711.76	2624.67	2624.67	2624.67	2624.67	2624.67	2578.92	2578.92	2556.3	2556.3	2505.15	2356.39	2238.09	2122.8	2015.16	1714.68	1327.81	1194.49	958.843	765.937	598.833	462.383	317.646	214.707	159.725	108.995	81.071	59.2199	38.5809	24.2038	20.6	14.5466	9.46447	6.53672	5.09106
7362.5	5679.22	4427.48	4028.14	3847.26	3368.7	3294.62	3155.12	2983.2	2976.72	2943.02	2832.51	2760.98	2684.18	2684.18	2684.18	2684.18	2684.18	2684.18	2684.18	2627.42	2627.42	2603.33	2554.48	2471.06	2377.86	2238.18	2143.61	2007.65	1791	1681.62	1356.84	1130.72	875.899	699.528	559.773	402.657	284.812	241.583	165.558	115.713	87.2088	68.4197	45.6541	30.8844	22.9465	16.6628	12.3811	8.79799	5.43091
7311.04	5699.56	4897.91	4322.48	3929.72	3510.3	3334.62	3218.67	3189.18	2982.25	2972.09	2739.83	2739.83	2739.83	2739.83	2739.83	2739.83	2681.79	2681.79	2671.36	2613.34	2613.34	2586.7	2425.61	2425.61	2189.05	2144.65	2023.94	1742.93	1675.18	1435.86	1069.66	843.935	709.667	516.899	396.933	274.753	210.482	129.231	83.7193	55.0081	45.8036	35.1406	25.2327	18.0162	12.3999	9.28069	6.55533	4.66278	3.45402
6931.03	5718.93	4607.23	4103.68	3773.1	3474.46	3257.18	3129.41	3014.14	2990.74	2916.5	2905.68	2825.81	2825.81	2709.33	2709.33	2707.54	2639.2	2591.18	2591.18	2582.34	2582.34	2469.28	2469.28	2393.83	2205.92	1975.09	1962.36	1673.57	1377.03	1049.25	861.086	734.968	500.475	382.924	255.841	186.77	142.049	102.915	66.7151	40.8942	32.6813	21.6395	15.9982	10.1646	7.35888	5.11223	4.11368	2.75317	1.94581
7261.35	5770.44	4735.81	4091.7	3694.5	3453.92	3267.22	3204.73	3016.59	2818.42	2818.42	2797.05	2797.05	2797.05	2775.11	2726.36	2701.81	2701.81	2701.81	2701.81	2619.02	2534.3	2477.05	2251.8	2251.8	2251.8	2101.3	1920.17	1728.91	1517.26	1188.9	885.852	640.549	515.739	368.688	261.26	189.977	142.249	91.4439	68.1701	48.9356	32.6678	22.1444	15.3904	11.5932	7.25864	5.16319	3.96639	2.49697	1.86056
7578.97	5530.25	4712.68	4121.85	3826.9	3509.08	3254.06	3046.68	3046.68	3042.26	2966.22	2905.43	2872.05	2801.11	2801.11	2680.95	2680.95	2680.95	2680.95	2680.95	2652.76	2623.31	2623.31	2585.26	2465.75	2370.53	2122.23	2122.23	2073.58	1754.86	1555.88	1336.68	1126.62	974.577	719.5	541.987	399.307	290.166	221.465	134.482	93.7744	71.1019	48.0395	35.9046	25.7126	18.6239	12.7579	9.80133	7.42042	4.6656
7324.25	5759.33	4700.93	4095.11	3687.63	3444.54	3263.27	2980.11	2980.11	2980.11	2761.03	2761.03	2761.03	2666.48	2666.48	2666.48	2666.48	2621.06	2621.06	2621.06	2616.38	2595.3	2595.3	2595.3	2532.5	2243.28	2243.28	2187.14	1861.54	1715.42	1423.48	1185.54	850.673	727.349	536.327	446.687	296.055	220.984	151.84	103.293	83.6949	64.8832	46.411	31.6549	20.8997	16.4	10.407	5.45762	4.91999	3.77613
7707.43	5935.01	4782.41	4090.15	3797.26	3330.01	3223.73	3191.08	3002.54	2928.38	2907.69	2907.69	2804.29	2804.29	2761.57	2761.57	2713.64	2591.17	2591.17	2563.35	2563.35	2547.95	2384.9	2384.9	2327.66	2178.97	1931.69	1707.78	1478.87	1210.46	1018.48	761.41	511.606	425.817	340.105	226.663	186	136.019	89.1455	64.6305	50.0685	36.2519	25.0114	16.837	11.879	8.91527	6.14385	4.06047	2.81616	2.07237
7367.13	5714.2	4685.49	4256.88	3591.72	3490.97	3258.01	2964.42	2964.42	2964.42	2947.42	2887.42	2798.21	2798.21	2776.62	2776.62	2729.77	2711.6	2654.7	2600.14	2600.14	2600.14	2539.39	2249.99	2249.99	2249.99	2249.99	2129.41	1965.7	1667.39	1524.59	1321.42	1021.85	762.703	691.019	461.364	348.14	230.669	177.607	124.38	88.9358	61.8186	38.0349	32.7135	24.0336	14.7548	10.7532	7.50076	5.45551	3.86767
7397.74	5967.97	4580.87	4166.72	3742.18	3554.08	3296.42	3100.62	3030.17	2987.25	2908.17	2907.47	2716.69	2716.69	2716.69	2652.49	2652.49	2652.49	2652.49	2652.49	2652.49	2652.49	2639.64	2572.72	2568.67	2480.6	2409.36	2316.32	2225.9	2087.41	1845.12	1585.57	1305.76	1101.01	834.404	668.463	542.396	366.141	269.35	205.759	134.679	95.9094	74.759	45.6444	32.2463	22.9011	16.0778	11.5245	8.49234	5.88927
7431.17	5732.8	4406.1	4072.63	3791.2	3509.92	3268.91	3133.13	3084.12	2958.44	2958.44	2916.65	2865.65	2801.76	2801.76	2780.12	2780.12	2714.07	2611.25	2611.25	2540.92	2538.82	2471.74	2430.38	2311.9	2223.36	2034.57	1731.91	1613.45	1278.65	1043.41	810.714	616.412	468.816	311.379	219.706	170.513	123.035	90.0971	64.0328	43.9406	35.1756	21.5561	14.4879	10.2493	7.52634	5.33299	3.61426	2.46956	1.73933
7853.42	5930.29	4540.82	4281.59	3832.17	3524.28	3216.14	3105.43	3047.97	2936.36	2936.36	2920.37	2920.37	2827.24	2804.76	2760.42	2647.37	2647.37	2647.37	2647.37	2613.29	2550.36	2550.36	2447.28	2261.89	2047.17	2047.17	1817.05	1657.34	1359.87	1079.65	873.073	648.643	429.819	272.248	251.773	178.191	142.661	102.605	61.6068	50.6233	32.2691	24.677	16.5882	11.5635	8.77247	5.92262	3.66825	2.6464	2.02043
7456.02	5591.58	4970.65	4282.68	3742.11	3571.03	3310.87	3142.31	3042.64	2959.4	2959.4	2875.91	2743.01	2743.01	2743.01	2743.01	2743.01	2708.49	2708.49	2708.49	2696.61	2646.3	2588.02	2518.52	2460.41	2396.02	2263.75	2102.81	1854.78	1341.35	1174.05	1017.16	745.641	637.305	454.321	342.781	269.942	189.03	132.024	85.6824	64.5124	42.2038	31.492	19.5847	14.8296	11.3334	7.35509	5.39976	4.1439	2.60981
7310.3	5662.21	4682.4	4204.88	3676.99	3565.12	3305.8	3151.34	3052.34	2995.94	2973.92	2900.56	2824.91	2824.91	2741.1	2741.1	2741.1	2740.4	2640.01	2616.72	2616.72	2581.89	2407.12	2343.64	2250.68	2137.89	1973.61	1633.76	1330.28	1166.48	937.715	608.296	541.285	409.779	267.862	198.286	132.665	95.8493	81.3201	51.2206	37.8763	28.5602	19.1193	13.9024	9.3074	6.98683	4.54281	2.56614	2.07094	1.35413
7684.15	5747.92	4688.13	4145	3621.08	3480.89	3256.29	2989.11	2966.07	2957.81	2884.83	2884.83	2779.1	2779.1	2779.1	2737.51	2704.43	2669.98	2608.8	2529.76	2529.14	2490.24	2404.48	2396.43	2233.63	2050.82	1766.09	1438.19	1262.77	1064.85	829.401	629.03	479.604	347.098	239.946	169.873	117.889	92.0198	62.2162	41.5172	29.4957	19.9312	16.2409	11.6084	7.89366	6.0128	4.03609	2.96305	2.00099	1.34868
7534.62	5507.77	4317.4	4036.17	3589.74	3178.8	3178.8	3178.8	2971.29	2968.97	2891.5	2891.5	2881.59	2844.41	2749.58	2749.58	2663.96	2663.96	2663.96	2637.69	2631.46	2631.46	2582.83	2563.06	2471.9	2455.67	2290.28	2064.02	1886	1729.02	1563.65	1266.22	1065.21	813.779	537.817	485.048	383.999	296.631	210.703	133.499	99.2836	75.2459	49.7724	36.7303	25.5958	19.4025	11.5971	9.11288	6.45039	4.25291
7356.53	5412.99	4424.02	4277.58	3797.41	3345.69	3235.24	3112.33	3030.13	3002.34	2877.37	2877.37	2845.71	2665.82	2665.82	2665.82	2665.82	2665.82	2558.02	2464.65	2423.66	2423.66	2317.35	2138.53	2056.41	1796.23	1572.14	1303.52	1070.63	829.616	626.709	469.786	356.475	251.685	191.424	125.621	91.9611	66.986	51.4746	35.6427	25.8769	17.9574	13.4207	8.91254	5.9885	4.19796	2.9212	1.98527	1.59045	1.06319
7236.47	5848	4634.28	4026.11	3664.18	3366.96	3349.96	2965.74	2965.74	2825.29	2825.29	2825.29	2825.29	2819.57	2759.66	2702.66	2702.66	2702.66	2631.08	2623.16	2623.16	2529.53	2516.53	2338.32	2297.91	2073.36	1966.63	1498.48	1450.39	1257.93	941.275	706.162	553.961	415.644	289.439	207.144	158.577	111.426	66.8934	46.94	33.3354	23.7185	18.5447	12.1566	9.46038	6.34091	4.06589	3.00493	2.09556	1.37966
7476.8	5900.6	4578.9	4172.8	3738.13	3446.62	3232.18	3135.81	3089.1	3007.67	2895.85	2763.68	2763.68	2763.68	2763.68	2695.01	2592.8	2592.8	2592.8	2592.8	2592.8	2494.34	2494.34	2494.34	2438.6	2369.28	2089.38	2018.14	1760.6	1509.77	1206.22	1075.75	819.548	680.219	515.235	375.656	271.224	201.022	138.451	94.5091	70.6626	52.4479	35.7609	26.7786	16.7401	13.1532	9.20972	6.63408	4.13346	2.7688
7172.79	5672.4	4581.29	3940.71	3676.29	3433.11	3173.18	3105.11	2956.13	2956.13	2845.94	2845.94	2845.94	2845.94	2822.99	2752.52	2752.52	2740.37	2686.47	2686.47	2648.63	2630.22	2630.22	2464.12	2460.02	2311.59	2139.38	2119.62	1773.7	1606.58	1308.42	1133	844.965	640.835	480.217	322.1	243.569	193.178	131.233	89.1027	68.947	46.2194	33.0563	21.8443	16.9067	10.97	7.75675	4.61985	4.11059	2.36892
7383	5707.81	4760.51	4000	3673.88	3489.83	3222.93	3154.41	2999.72	2869.13	2869.13	2869.13	2788.09	2736.72	2725.08	2725.08	2709.61	2709.61	2709.61	2680.46	2648.76	2550.55	2520.76	2451.98	2440.62	2355.04	2156.87	2028.57	1843.45	1429.48	1242.15	1066.41	822.76	624.211	452.496	307.331	253.584	175.887	146.178	95.0235	61.8429	44.4609	29.5371	23.8179	18.663	11.2096	8.71784	6.44333	4.197	2.79171
7389.64	5594.19	4812.01	3987.22	3672.99	3524.94	3244.05	3118.31	2989.92	2989.92	2939.36	2874.32	2874.18	2865.95	2817.91	2779.59	2759.22	2712.27	2692.94	2688.34	2688.34	2608.2	2608.2	2542.49	2409.32	2409.32	2282.65	2149.21	1958.22	1666.97	1430.72	1128.76	899.977	737.01	514.136	404.807	295.383	200.292	145.749	102.934	73.5223	50.8483	39.7628	27.9144	18.8432	12.3295	9.3561	7.13532	4.73005	2.77206
7498.24	5571.11	4497.91	4216.06	3811.22	3488.25	3332.62	3228.22	3022.97	3000.3	2987.78	2933.59	2830.92	2830.92	2810.62	2749.91	2734.57	2734.57	2657.66	2657.66	2597.14	2597.14	2575.21	2508.17	2468.02	2425	2314.06	1942.76	1841.09	1768.22	1431.05	1297.47	907.14	733.379	531.003	422.56	293.501	207.664	161.267	119.756	79.6134	56.4733	39.2041	26.9549	21.2404	12.9241	9.879	6.6045	4.86755	3.2511
7647.53	5650.42	4732.43	4062.99	3673.8	3498.22	3252.27	3113.91	3016.79	3015.51	2924.67	2862.62	2862.62	2862.62	2770.82	2770.82	2720.95	2720.95	2701.82	2701.82	2690.83	2656.98	2626.1	2615.25	2482.53	2372.13	2303.64	2129.74	1974.53	1714.4	1536.73	1307.02	1065.18	832.368	604.874	432.463	360.092	262.889	174.874	130.376	96.2452	64.2546	39.3909	30.8747	21.4652	14.9075	10.519	6.45836	4.68852	3.33395
7539.7	5650.81	4540.93	3887.4	3612.63	3441.87	3190.78	3042.64	3042.64	2999.51	2963.54	2878.34	2818.23	2713.95	2699.6	2699.6	2699.6	2699.6	2655.67	2655.67	2655.67	2607.35	2518.65	2502.43	2433.27	2257.9	2257.9	2153.45	1729.03	1491.49	1174.91	1118.52	872.537	752.347	563.086	374.688	311.026	203.255	147.733	114.015	78.9721	52.844	38.5923	24.3819	17.3912	11.8582	7.57343	5.25883	3.8844	2.6168
7246.82	5589.37	4673.4	4125.71	3721	3321.07	3147.51	3133.42	3035.26	2864.5	2864.5	2788.93	2788.93	2788.93	2677.49	2677.49	2677.49	2677.49	2677.49	2677.49	2677.49	2571.18	2571.18	2571.18	2571.18	2529.6	2383.46	2383.46	2383.46	2329.65	2040.88	1867.45	1689.07	1496.19	1267.8	1135.87	819.264	594.705	452.07	346.109	226.288	159.191	114.543	88.246	55.1856	47.2756	32.5067	22.3707	16.5334	10.5916
7439.48	5685.58	4628.71	4118.83	3719.16	3445.99	3259.54	3112.57	3027.47	2962.12	2910.11	2859.52	2815.64	2784.04	2752.36	2727.03	2701.08	2677.45	2649.3	2628.23	2603.79	2566.21	2519.06	2439.66	2377.23	2262.68	2116.6	1945.24	1749.64	1519.62	1283.05	1054.24	832.032	658.984	494.927	376.808	279.69	201.826	145.506	102.019	71.7964	51.6029	36.4423	25.8502	17.9861	13.0492	9.12108	6.34168	4.57275	3.09555
[truncated: 250 more columns]
