# Supplementary material for: A new imperialist competitive algorithm with spiral rising mechanism for solving path optimization problems
Source: PeerJ Comput Sci. 2022 Sep 7;8:e1075. doi: 10.7717/peerj-cs.1075 (PMC9575848; doi:10.7717/peerj-cs.1075)
Supplement: Supplemental Information 11 [file peerj-cs-08-1075-s011.zip › high dimensional optimization problems/500/F2/WOA.xlsx]

## Sheet: Sheet1
19827.3	18937.6	12446.6	8761.04	7941.93	5531.2	5149.32	4714.04	4364.34	4334.57	4288.75	4279.8	3623.7	3332.26	3168.36	3051.13	1749.95	1340.17	1209.18	976.483	940.325	807.408	542.401	453.852	388.981	309.659	146.486	130.839	77.5533	63.9453	46.5409	29.349	13.1984	12.2597	12.1669	8.66607	5.31453	4.74693	2.98236	1.57999	1.46175	1.00184	0.731956	0.715762	0.684171	0.600634	0.574113	0.481085	0.423582	0.169751
19787.5	18872	12657.2	8339.32	7612.15	6001.96	5665.73	5527.71	5135.69	4757.23	4301.76	3570.88	3524.79	3201.33	3198.37	3187	3149.35	3144.56	3110.44	2973.97	2626.58	2518.73	2490.05	2468.03	2444.17	1734.65	271.636	212.001	210.618	203.985	81.8286	25.7269	16.3448	14.0464	4.46302	3.42888	3.36299	2.51001	2.19077	1.40876	1.16899	0.873794	0.820039	0.792514	0.773051	0.331222	0.317363	0.277007	0.196035	0.172621
19109.2	18266.8	13335	9127.4	8187.8	6808.12	6447.05	5866.36	4521.69	4521.69	4480.88	3587.36	3578.97	2246.99	1982.16	1594.97	1313.62	1123.77	683.884	533.467	245.088	206.16	20.7264	7.95327	6.55569	5.27832	4.63773	3.89825	3.53106	2.59094	2.35768	1.72121	1.30511	1.10068	0.895719	0.729081	0.472401	0.431833	0.215287	0.171475	0.0405113	0.0295481	0.0125086	0.0116328	0.0101796	0.00981591	0.00761437	0.00560449	0.00367996	0.00171909
20067.7	19552	12225.2	9474.57	7382.28	5849.39	5504.25	5270.53	5159.65	4934.85	4434.13	3792.52	2281.56	1775.12	1379.14	1124.55	809.372	406.787	256.706	203.13	151.589	96.3424	90.8165	88.7555	70.9163	59.8063	53.7605	43.9971	40.8258	37.0466	25.352	20.6056	9.10528	4.23951	1.23787	0.352679	0.316415	0.286177	0.156838	0.117529	0.0989019	0.0794977	0.036101	0.0229035	0.0136575	0.00851623	0.00850273	0.00491135	0.00457899	0.00457899
19607.3	17868.1	12094.3	8717.86	6690.19	5990.31	5586.08	5168.03	4467.99	4061.37	3301.98	3301.98	3260.41	3254.81	3234.52	419.877	375.852	275.448	112.698	91.731	71.9876	45.1516	18.3505	11.3033	6.28773	5.49212	3.73918	3.61901	2.80484	2.43159	1.39848	0.965811	0.720349	0.522452	0.374812	0.244526	0.208665	0.161827	0.146201	0.0616101	0.0256765	0.0135598	0.0135598	0.0135598	0.00875469	0.00640939	0.00407024	0.00358459	0.00340633	0.00307037
19143.5	18694.6	15117.6	9646.42	8396.32	7108.06	6504.25	6116.58	5787.2	5009.92	4944.61	4938.52	4282.12	3819.17	3498.14	2593.74	1900.35	468.024	221.194	190.26	169.644	141.641	54.596	37.4237	23.3647	15.8141	10.1507	7.33349	4.45459	3.15469	2.72083	2.30264	1.33388	0.347577	0.270167	0.189576	0.159503	0.132879	0.100089	0.0879443	0.0791563	0.0638639	0.0529601	0.036198	0.0232134	0.0145557	0.0109847	0.00815001	0.0041244	0.00262405
19927.2	18803.7	11220.1	10100.3	7061.54	6297.5	4846.5	3915.52	3792.53	3553.51	3040.98	2886.93	2833.61	2730.79	1229.87	460.417	297.318	217.35	158.997	77.6589	65.9227	41.0471	35.8202	25.7072	13.8652	12.1693	11.0216	9.53952	8.94046	6.23891	5.61666	4.34717	2.6052	1.67053	1.4566	1.36868	0.657499	0.381324	0.224423	0.135382	0.100962	0.0918518	0.0773995	0.0584247	0.0442833	0.0362444	0.0087115	0.00460376	0.0037521	0.0029455
19976	19229.7	14286.4	9181.95	7711.58	5652.34	5559.45	5527.31	4744.56	3910.42	3636.27	3548.08	3318.13	3305.79	3278.78	2677.74	383.403	338.804	96.5763	57.6213	46.9893	21.9137	19.1961	17.8574	13.2168	11.6171	7.16119	6.55539	4.76661	2.973	2.58	2.25581	1.56714	0.683044	0.434157	0.164499	0.154728	0.133207	0.0941988	0.0627825	0.0324009	0.0217041	0.0170576	0.0165019	0.0110018	0.010734	0.0082287	0.00697365	0.00641083	0.00559428
20121.5	19552.2	14406.2	11231.1	9011.1	6284.69	5359.91	5234.89	4907.78	4168.33	4168.33	3860.61	3673.78	3243.92	2706.49	2395.48	651.082	626.851	519.705	465.186	391.264	277.399	104.622	91.3205	52.36	42.782	33.7275	15.4502	11.2938	6.64814	3.52865	3.17981	1.03267	0.921735	0.874483	0.313858	0.137752	0.0932585	0.078097	0.0649743	0.0242267	0.0193293	0.0187423	0.0166243	0.00583481	0.0040445	0.00148321	0.00101622	0.000800485	0.000567435
19615.4	19068.3	16298	12342.1	9157.33	7464.79	6655.62	5598.16	5105.98	4576.81	4575.63	4530.78	4214.36	3052.63	2305.73	1907.39	873.524	541.804	313.382	218.44	193.842	125.46	99.2195	87.8388	70.0509	56.5182	42.28	31.0471	27.7012	22.5022	16.476	10.24	8.87625	7.56163	6.22072	2.12185	1.89828	1.28701	0.717279	0.381491	0.105736	0.0730019	0.059987	0.0272978	0.0238347	0.0179568	0.0179568	0.0151281	0.00981556	0.00749946
19619.1	19092.2	12028.3	9095.38	8153.41	7049.54	6176.5	5340.21	5072.76	4927.11	4804.66	4743.94	3777.83	2907.21	2418.49	1829.35	949.614	756.344	492.303	216.176	180.47	90.9274	87.128	75.6823	62.0212	52.3622	32.0594	21.8122	14.7168	5.23324	3.98169	2.53052	2.06311	1.54106	1.46416	0.86634	0.698342	0.635385	0.484029	0.311047	0.278082	0.25508	0.162805	0.116018	0.0992392	0.0779199	0.0519981	0.0499503	0.0308557	0.0252352
19853	19288.4	15743.4	13621.9	11048	7767.24	6368.62	5932.04	5882.96	5812.62	5160.09	4432.94	3921.32	2686.47	1384.57	896.648	683.354	593.899	522.555	200.82	119.243	78.8839	53.6344	33.2624	27.133	23.6445	16.7586	10.7971	5.24459	3.62513	1.92563	1.59716	1.5174	1.24515	1.10847	0.644612	0.601045	0.523256	0.43375	0.401873	0.341001	0.136384	0.117597	0.0225197	0.0225197	0.0210485	0.00969766	0.0065955	0.00524004	0.00372582
19715.6	19152.4	13677.9	11046.1	9358.14	6618.8	6119.72	5814.69	5188.13	3568.82	3248.69	2463.82	1524	699.137	510.06	239.495	152.062	71.9766	67.0851	53.3048	49.7834	44.4399	34.9458	22.0986	20.0457	8.99109	7.58185	5.30285	2.46239	0.998839	0.846084	0.495768	0.443587	0.254227	0.152912	0.128704	0.0944119	0.073856	0.0603957	0.040594	0.0391716	0.0370965	0.0344498	0.0163121	0.0154992	0.0115642	0.0113284	0.0113208	0.0100303	0.00980506
19599.4	19026.2	10773.9	8685.94	7890.38	7450.66	6502.36	5962.29	5629.72	4906.65	4587.27	3892.4	3655.47	3592.42	2871.11	1657.81	335.464	286.168	114.205	51.275	20.4139	14.0731	10.357	9.56451	6.59277	4.30211	3.17293	2.10678	1.98596	1.5624	1.47399	1.00746	0.987228	0.7454	0.694779	0.625482	0.575811	0.324642	0.299057	0.224452	0.103073	0.0686762	0.0557082	0.0383997	0.0283284	0.0258217	0.0184398	0.0133302	0.0111477	0.00709935
20048.7	19240.2	12341	9783.25	8433.97	7495.12	6412.87	5715.07	5297.46	4913.94	4785.75	4648.62	3382	3285.24	3167.65	2896.35	2303.21	2106.19	1481.94	1013.68	874.438	663.52	528.021	358.415	204.713	130.57	42.6095	35.6606	32.7908	31.87	20.7269	10.6291	6.81174	3.67457	3.12755	2.82748	1.83805	1.57324	1.117	0.431191	0.409894	0.353371	0.329729	0.313593	0.295572	0.29259	0.259657	0.218313	0.20494	0.158189
20156.7	18960.5	15022.3	10255.1	8058.37	6703.02	5749.11	5725.28	5725.28	5564.78	3814.11	3313.26	3231.15	3029.93	2877.54	2800.64	2754.84	2725.76	2391.84	764.455	239.454	98.011	76.2425	52.6386	19.7909	18.1288	15.5677	10.4089	9.91351	6.6954	6.67875	5.03881	4.19132	4.00018	3.67656	1.98114	1.29865	0.831607	0.687402	0.555262	0.493507	0.387575	0.188119	0.169757	0.145605	0.0568837	0.0562242	0.0495599	0.0437948	0.0405876
20045.7	19766.1	13641.9	8391.74	7942.16	7497.35	6712.92	5522.97	5386.5	4812.74	3568.35	2281.98	1963.05	1430.02	488.058	337.346	266.118	196.483	169.145	131.655	39.7428	38.2066	9.53747	8.93141	7.81828	6.9386	5.82004	5.21172	4.17862	3.57111	1.9811	1.3589	0.799763	0.748795	0.60806	0.541525	0.370382	0.320207	0.233009	0.152837	0.128293	0.100851	0.0823257	0.0765426	0.0732521	0.0724884	0.0622529	0.056581	0.0436178	0.0366224
19916.6	18682.8	13804.8	11507.4	9071.13	8026.87	6706.68	6255.17	6160.61	5367.23	4248.11	4207.98	4007.87	2040.01	1816.84	775.101	152.404	122.174	89.0928	73.409	59.4031	34.0067	23.7134	10.5358	9.18836	0.922017	0.381176	0.381176	0.329761	0.258118	0.233785	0.178495	0.173663	0.161894	0.144364	0.0470716	0.0446387	0.0276432	0.0114369	0.00831268	0.0035688	0.00296411	0.00296411	0.00174083	0.00174083	0.000451614	0.000265441	0.000265441	0.000249759	0.000200731
20060.2	18836.9	10037.8	8741.64	7157.33	6639.12	5825.71	5110.04	4380.93	3868.87	3246.43	1715.22	1595.6	326.51	249.369	245.155	228.126	121.712	55.5385	39.7029	28.249	18.5353	6.3121	5.97457	4.9953	4.9953	4.89245	4.72585	3.16354	2.15825	1.77337	1.67591	1.52671	1.35919	0.947385	0.622508	0.519139	0.286573	0.239897	0.183757	0.127975	0.103785	0.0776287	0.0646364	0.0494535	0.0346495	0.00770978	0.00729376	0.00712236	0.0056373
19954.3	19463.8	14733.5	9938.49	8618.15	6807.24	6089.97	5560.13	3480.96	3451.16	3145.27	2881.31	2636.17	1992.7	1300.77	1219.06	722.891	491.781	238.182	140.719	116.523	92.1221	62.6427	55.9802	15.9829	10.8037	9.33749	6.74958	5.07137	4.84085	4.39611	3.83655	3.58749	2.3911	2.37478	1.69459	1.17644	1.07483	0.744011	0.523412	0.402195	0.250029	0.100528	0.0396585	0.0366115	0.023146	0.0205041	0.0153638	0.0145112	0.0130218
19867.4	19282.3	13741.3	9768.06	7902.99	6134.37	5674.99	5279.43	4923.22	4910.34	4890.88	4349.24	4314.18	4075.78	4003.91	3507.54	2393.75	1679.75	1260.68	1043.11	393.332	354.951	289.733	203.101	160.046	106.981	69.2754	45.9026	31.6534	24.3631	9.855	8.80375	4.84746	2.61703	2.18405	1.68733	1.45065	0.462987	0.391376	0.385506	0.231783	0.0727021	0.0635872	0.0565079	0.0337603	0.026125	0.0129016	0.0122318	0.0116665	0.0114874
20102.3	19028.9	11553.9	10147.3	8273.52	7306.19	5773.21	5386.14	5269.24	5055.46	4796.93	4184.34	3701.61	3608.91	3018.08	2044.99	834.025	534.376	458.124	371.494	271.568	87.9181	87.7731	35.9605	25.2126	21.0073	10.4561	3.53729	2.32733	2.04289	2.01962	1.24906	0.785522	0.576811	0.44177	0.304595	0.260144	0.166333	0.126044	0.0867172	0.0579223	0.0306905	0.0175147	0.0171461	0.0114944	0.00752929	0.00707418	0.00442911	0.00216056	0.00192394
19696.7	18885.6	13096.1	8565.77	7840.99	7716.86	7402.96	6149.28	5231.28	4941.18	3357.38	3049.41	3033.11	2770.94	573.101	403.556	205.497	167.003	73.1607	45.8574	41.2662	33.8289	13.1211	10.2388	4.56893	2.81431	2.6028	1.76164	0.806392	0.664172	0.549195	0.303693	0.299019	0.0737458	0.0295793	0.0208094	0.0174653	0.00948572	0.00848111	0.00838261	0.00716813	0.00674446	0.00600713	0.00588756	0.00475075	0.00221946	0.00199577	0.00110546	0.00101043	0.000903501
19771.1	18233.4	13180.1	8209.94	6701.05	5497.84	4782.26	4611.24	4589.29	4524.56	3196.32	2521.7	2137.07	1410.63	1091.87	1003.79	861.649	649.142	342.748	244.376	125.894	31.0567	24.543	15.5209	13.4308	11.912	10.9869	10.6516	9.60521	6.43979	6.05733	3.70734	2.94266	2.7132	1.25535	0.848285	0.180822	0.146508	0.109318	0.0667693	0.0371335	0.00906321	0.00148391	0.000401415	0.000401415	0.000401415	0.00036527	0.0002339	0.000168387	0.000108269
19865.9	19231.3	13997.8	12102.6	8940.85	6121.48	5732.08	5522.04	4865.35	4361.4	2229.94	2017.05	909.87	477.799	172.717	121.506	78.6997	58.5385	36.6326	28.0747	21.9301	14.8652	12.0325	11.9857	6.18802	5.90767	4.43551	3.83977	3.07141	2.68024	1.95093	1.25169	0.510156	0.452691	0.436038	0.212821	0.110239	0.0925618	0.0801824	0.0279589	0.0166744	0.011787	0.00682399	0.00543082	0.00371607	0.0013405	0.00100067	0.000907451	0.000698794	0.000667741
19691	19348.7	11733.5	9485.96	6587.67	6370.13	5667.32	5353.28	4622.31	4529.98	2339.73	2152.66	1818.74	1573.14	951.438	850.307	581.996	508.564	400.199	298.877	139.644	125.791	68.8516	49.9662	36.0186	30.0826	26.6639	14.6646	10.6357	8.22857	7.7653	5.0679	1.79514	0.955373	0.665202	0.616824	0.428958	0.38662	0.350159	0.280019	0.227274	0.123307	0.10376	0.0674975	0.0607664	0.023814	0.0210455	0.0192958	0.0101458	0.00861989
19528.5	18732.6	15060.1	9187.12	8479.96	7131.32	5874.68	5469.29	4512.85	4324.37	4082.01	3405.04	2558.46	1737.98	902.016	886.699	448.204	414.955	335.557	263.45	183.437	154.507	110.385	96.043	55.7674	24.1163	19.42	6.43527	5.90636	3.66817	2.60006	2.21743	1.98462	0.877356	0.84237	0.808306	0.752536	0.340792	0.161118	0.0654252	0.0632335	0.053046	0.0374794	0.0204187	0.00826367	0.00466248	0.00457583	0.0042088	0.00377346	0.00349734
19729.6	18923.5	13024	8108	7532.55	6869.47	5248.95	5155.08	4920.4	4916.36	4325.33	4058.43	2600.81	2377.99	2273.23	2038.84	1085.97	752.286	218.647	14.2527	9.75066	5.50696	3.90747	2.93294	2.46236	2.04737	1.99707	1.89485	1.54579	1.29123	0.95346	0.826069	0.397311	0.350139	0.130249	0.10347	0.081975	0.0750327	0.0719066	0.0523397	0.0452502	0.0322656	0.0222895	0.0215803	0.0215803	0.0162818	0.0151465	0.0142335	0.00795914	0.00762618
19907.8	19279.2	13030.5	10046.3	8598.9	7197.63	6278.77	5591.8	5413.85	3997.51	3729.66	3470.59	625.711	39.8289	32.1299	30.1257	23.2685	18.7579	12.3238	6.27043	3.75041	3.46193	2.04246	1.88643	1.30661	0.777746	0.741358	0.674108	0.525458	0.20968	0.123554	0.106475	0.0177843	0.013826	0.0135233	0.00990363	0.00643919	0.00637041	0.00569202	0.00482035	0.00431129	0.00357152	0.00336089	0.00218012	0.00209314	0.00209314	0.00204812	0.00195962	0.00183985	0.00128685
19090.9	18135.6	11798.9	10164.8	7861.94	6981.56	6628.71	6212.9	5411.95	4968.64	3098.58	2453.45	2210.86	1755.57	1117.78	769.275	762.395	745.843	704.331	696.944	146.251	117.29	95.375	38.1354	21.5212	15.3534	12.4962	9.01767	7.53552	6.0743	2.52011	2.09755	1.3856	1.06726	0.584734	0.293951	0.270007	0.182341	0.120705	0.0942138	0.0522446	0.0499377	0.0399776	0.0336912	0.0256203	0.0112692	0.00777267	0.00664823	0.00599267	0.00485222
19780.1	18981.2	13203.6	9792.49	8120.12	6745.67	5966.89	5486.92	4998.42	4585.08	3927.63	3484.69	2939.88	2392.7	1906.74	1465.53	910.912	716.176	538.235	382.862	265.592	212.772	169.203	146.297	126.486	91.2147	29.3952	22.1939	18.1987	15.5997	8.89373	5.15579	3.10521	2.30574	1.64254	1.08218	0.781964	0.590157	0.42135	0.265894	0.206936	0.145231	0.109815	0.093378	0.0846083	0.0584144	0.0510344	0.0433964	0.0357704	0.0237356
[truncated: 250 more columns]
