# Supplementary material for: A new imperialist competitive algorithm with spiral rising mechanism for solving path optimization problems
Source: PeerJ Comput Sci. 2022 Sep 7;8:e1075. doi: 10.7717/peerj-cs.1075 (PMC9575848; doi:10.7717/peerj-cs.1075)
Supplement: Supplemental Information 11 [file peerj-cs-08-1075-s011.zip › high dimensional optimization problems/500/F5/ICA.xlsx]

## Sheet: Sheet1
13310.5	13310.5	13090.4	12956.8	12840.8	12749.1	12611.2	12575.4	12518.7	12445.2	12327.7	12257.5	12134.3	12021.8	11972.3	11924.4	11784.6	11631.3	11582.2	11500.5	11446.6	11379.7	11296.6	11139.9	11062	11030.7	11003.4	10913.4	10838	10689.8	10582.9	10521.8	10481.5	10455.1	10420.2	10356.5	10277.3	10222.5	10131.6	10026.2	9894.26	9784.16	9665.3	9622.28	9572.53	9415.18	9294.02	9249.13	9147.11	9083.57
13066.6	13066.6	13066.6	12878.2	12737.9	12619.9	12490.6	12368.4	12253.9	12141.9	12093.5	12035.4	11985.9	11873	11818.3	11676.4	11616.1	11511	11401.3	11348.2	11315.8	11272.9	11228.6	11186.3	11075.8	11034.8	10983.4	10927.5	10832.2	10703.8	10622.8	10575.5	10486.5	10437.7	10396.7	10343.7	10277.8	10231.6	10185.8	10133.1	10006.8	9870.92	9816.45	9784.46	9732.31	9644.77	9597.77	9511.2	9474.76	9407.99
13568	13453.9	13446.8	13317.7	13211.9	13098.3	13040.6	12939.6	12847.5	12798.6	12706.6	12583.7	12487.5	12413.9	12359.2	12281.9	12182.9	12058.3	11959.2	11870.5	11799.5	11707.2	11565.5	11478.7	11448.3	11388.6	11357.5	11283.4	11114.5	11040.2	11006.9	10924.9	10807.6	10739.8	10669.7	10625.1	10591.2	10557.9	10511.2	10468.2	10399.3	10364.6	10300.1	10029.7	9965.35	9918.8	9855.33	9804.51	9778.54	9653.82
13583.1	13534.6	13310.3	13110.5	13007.2	12937.3	12850.5	12748	12689	12612.4	12527.8	12480.7	12414.9	12355.5	12139.4	12023.7	11737	11646.5	11584.7	11525.2	11420.7	11255.7	11184.2	11120.4	10983.9	10809.8	10685.6	10626.5	10538.1	10436.6	10336.3	10262.9	10193.4	10126.5	10072.4	10021.2	9967.43	9900.25	9780.79	9732.1	9672.93	9623.6	9591.67	9555.76	9525.78	9393.93	9321.74	9278.29	9235.37	9148.12
13078.1	13078.1	13009.4	12835.5	12576.8	12520.5	12414	12327.2	12216.9	12132.7	11958.6	11825.6	11758.9	11685.7	11642.9	11591.8	11547.3	11488.3	11414.9	11359.8	11248	11152.7	11080.4	11055.6	10998.1	10879.4	10762.2	10700.6	10618.4	10578.3	10455.7	10308.3	10242.5	10180.5	10115	10067.2	10029.7	9992	9935.51	9832.18	9777.64	9661.61	9555.05	9494.99	9439.8	9335.3	9261.67	9195.65	9119.84	9064.77
13547.9	13547.9	13547.9	13358.1	13185.2	13112.2	13042.4	12981.3	12926.9	12854.1	12787.8	12745.9	12680.5	12583.6	12478.8	12396.8	12285.6	12132	12080.1	12013.6	11967.5	11886.9	11814	11693.7	11587.1	11530.2	11476.4	11401.9	11307.7	11251.8	11202.8	11101.6	10997.5	10923.6	10832.4	10770.8	10707.6	10634.6	10575.2	10531	10469.9	10414.2	10342.8	10248	10174.4	10054.9	9932.01	9860.07	9799.2	9745.02
13793.1	13793.1	13642.7	13414	13290.6	13173.7	13060.4	12969.3	12784.4	12646.4	12587.6	12496.4	12436.7	12405	12364.6	12318.9	12269.7	12166.9	12121	12079.4	11976.7	11929.6	11893.9	11848.5	11777.6	11724.2	11680.6	11610.4	11550.7	11449	11397.7	11343.6	11272.6	11147	11012.9	10996.1	10932.8	10810.1	10707	10612.8	10499.2	10461.9	10363	10277.3	10210.1	10166.1	10127.9	10079.1	10023	9889.17
13407.6	13407.6	13263.2	13030.2	12935.8	12797	12680.6	12582.7	12477.4	12405	12310.9	12253	12196	12144.4	12063.5	11986.8	11882	11850.6	11787.4	11748	11614.2	11524.3	11452	11385.1	11178	11051.5	10812.3	10721.8	10579.4	10534.5	10472.5	10387.8	10293.9	10231.8	10159.2	10118.5	10047.1	9966.85	9923.13	9883.72	9847.82	9752.39	9697.01	9606.43	9551.9	9473.64	9377.41	9299.65	9254.2	9107.3
13487.7	13487.7	13279	13142.9	13083.8	13010.3	12930	12851.5	12776.1	12695.5	12627	12443.9	12342.4	12285.5	12158.3	12072.9	12011.5	11934.3	11855.3	11635	11534	11455.2	11410.3	11360.7	11289.5	11193.5	11138.9	11051.4	10971.6	10915.4	10851.1	10817.2	10679.8	10618.3	10538.1	10468.4	10381.1	10252.1	10048	10016.1	9945.09	9875.12	9830.88	9816.89	9731.09	9678.95	9607.43	9538.19	9446.78	9410.94
13634.2	13613.8	13275.8	13085.8	12992.3	12886.6	12840.9	12741.4	12651.4	12568.8	12496.4	12444.3	12373.7	12326.9	12290.1	12237.9	12153.3	12123.7	12063.8	11876.9	11817.3	11650.4	11548.4	11475.9	11419.6	11328.8	11283.1	11125.9	10991	10934.1	10878.3	10829.9	10767.2	10716.9	10681.7	10586	10512.8	10473.5	10438.5	10381.4	10202.7	10152.3	10082.9	10060	10011.1	9977.03	9926.04	9872.54	9776.66	9707.98
13350.2	13350.2	13248.3	12998	12826.3	12732.6	12636.9	12572.1	12343.5	12180.6	12065.5	12029.2	11962.7	11831.6	11739.3	11688.8	11650.6	11586.7	11502.4	11427.6	11394.3	11323.1	11200.9	11088.3	10941.3	10793.8	10727.2	10648.9	10590	10552	10516.5	10470.4	10379.8	10313	10239.2	10180.3	10133.6	10056.9	10006.3	9933.6	9870.98	9777.67	9718.7	9670.95	9616.51	9563.02	9474.39	9356.98	9299.14	9208.89
13620.2	13620.2	13556.5	13386.9	13234.5	13157.4	13039.3	12903.7	12766	12691.5	12625.6	12584.7	12533.1	12470.2	12417.8	12321.5	12206.7	12110	12036.9	12002.3	11884.7	11822.5	11767.4	11739	11658.2	11586.2	11520.3	11425.1	11326	11260.2	11210.7	11081.8	10977.1	10872.2	10738.5	10689	10636.8	10584.8	10501.9	10407.7	10305.9	10243.5	10192.3	10010.7	9955.69	9904.6	9858.94	9792.87	9727.39	9675.43
13330.9	13330.9	13330.9	13114.3	12951.5	12819.5	12749	12681.5	12471	12380.9	12298.5	12159.5	12118.7	12073	12018.5	11910.9	11816.1	11692.4	11644.1	11603.1	11538	11385.5	11333.9	11266.8	11214.3	11136.7	11080.9	10994.5	10914.7	10827.9	10788.6	10746.1	10687.5	10642.1	10494.8	10444.9	10376.7	10326.2	10197.3	10077.7	9941.22	9889.46	9820.6	9784.52	9626.19	9576.12	9526.41	9473.22	9430.19	9356.55
13126.2	13126.2	12975.5	12975.5	12874	12751.8	12579	12538.9	12426.5	12352.6	12304.6	12264.9	12215.9	12182	12088.8	11943.6	11887.8	11838.8	11767.3	11708	11683.5	11621.8	11484.9	11396.8	11325.5	11274.8	11233.3	11084.1	10947.7	10889	10837.9	10774.9	10712.8	10670.9	10600.6	10523	10480	10424.2	10366.8	10271.7	10090.5	9962.11	9897.34	9826.1	9774.77	9735.45	9673.39	9633.1	9538.03	9470.3
13444.1	13379.8	13379.8	13360.6	13350.4	13221.3	13090	13004.8	12882.4	12741.3	12682	12565.7	12471.5	12411	12345.6	12288.4	12203.6	12146.3	11996.3	11847.9	11788.7	11758.1	11708.1	11622.8	11539.2	11414.5	11329.9	11250.7	11196.9	11065.2	10999	10918.2	10826.3	10704.6	10649.8	10585.8	10282.7	10133.6	10098.6	10039.5	9985.85	9953.86	9872.8	9754.18	9685.25	9628.14	9597.61	9535.27	9448.99	9402.54
13454.8	13454.8	13312	13285.8	13205.6	13104.3	12926.7	12791.9	12721.8	12608.9	12534.6	12467.9	12357	12250.1	12167	12111.6	12073.4	12007.9	11951.9	11893	11850.7	11698.5	11606.7	11490.6	11427.2	11354.3	11297.7	11259.6	11224.4	11166.2	11080.5	11033.6	10990.5	10939.4	10865.3	10766.1	10662.2	10608.7	10557.8	10477.3	10387.6	10288.2	10191.6	10054.6	9999.76	9942.58	9894.85	9861.96	9824.32	9730.71
13677.2	13677.2	13486.3	13349.7	13260.3	13196.3	13120.9	12970.8	12885.5	12751.9	12589.5	12528.2	12464.3	12422.4	12277.9	12171.3	12109.5	12051.3	11950.9	11865.8	11754.9	11660.4	11553.1	11359.9	11265.7	11175.7	11106.6	11082.2	11005.1	10871.3	10789.8	10708.7	10571.8	10517.4	10418.7	10323.6	10249.4	10187.5	10163.2	10064.1	9872.99	9848.39	9780.83	9731.06	9662.59	9574.34	9511.91	9480.29	9458.17	9440.94
13527.8	13369.7	13268.9	13158	13158	13096.5	12960.9	12844.8	12711	12648.1	12601	12540.9	12455.7	12394.2	12228.1	12102.1	12016.8	11901.3	11823.8	11721.4	11616.4	11542.4	11478.3	11421.5	11358.8	11291.3	11195.2	11111.7	11052.5	10997.4	10929	10871	10846.9	10773.1	10683.7	10612.6	10527.2	10487	10465.1	10424.5	10337.9	10261.4	10125.9	10001.2	9879.03	9737.16	9636.92	9568.71	9492.13	9381.32
13260.5	13260.5	13260.5	13108.2	12892.9	12786.7	12670	12595.5	12519.4	12457.9	12323.7	12264.9	12209.8	12148.9	12040.8	11981.1	11926.3	11796.9	11691.1	11611	11522.5	11451.1	11400.6	11315.8	11202.6	11060.5	10900.6	10822.6	10720.7	10665	10628.5	10596	10508.6	10446.3	10360.8	10282	10214.7	10163.8	10125.5	10087.4	10042.7	10005	9920.59	9857.4	9792.22	9677.37	9533.32	9484.06	9433.18	9341.64
12697.9	12630.7	12630.7	12557.9	12409.1	12327.5	12247.1	12188	12060.2	11913.7	11846.7	11784.9	11598.5	11536.9	11458.2	11372	11306.6	11236.4	11202.3	11150.5	11118.8	11077.2	10901.2	10811.8	10769.1	10704.6	10663.6	10538.1	10468.8	10373.6	10214.6	10152.9	10102.3	10048.7	10010.9	9970.72	9884.82	9769.75	9688.23	9641.46	9619.64	9582.59	9437.41	9366.91	9299.33	9275.07	9240.03	9169.98	9086.37	9021.74
13466.8	13466.8	13195.7	13037.3	13037.3	12938.6	12862.5	12766.1	12654.9	12576.7	12539.4	12494.9	12371.5	12229.9	12166.5	12077.5	12022.2	11835.7	11729.5	11588.6	11513.5	11406.1	11337.2	11258	11189.6	11136.5	11019.5	10958.6	10859.9	10750.3	10688.8	10622.3	10567.6	10493.3	10474.3	10455.6	10393.1	10240	10169.5	10095.8	9965.18	9896.21	9828.72	9747.3	9663.77	9566.98	9461.57	9407.08	9362.94	9239.64
13759.7	13759.7	13700.7	13550.3	13392.9	13280.6	13163.5	13049.8	12886.2	12809	12741.6	12675.3	12582.7	12505.5	12436.1	12343.9	12277.8	12223.7	12163.5	12111.7	11888.6	11760.2	11628.6	11568.3	11435.4	11309.1	11243.9	11177.4	11113.5	11040.1	10977.2	10914.5	10866.6	10761.6	10649.8	10607.1	10564.5	10536.7	10462.5	10382.6	10299.9	10244.3	10142.8	10049.2	9949.49	9874.75	9840.04	9689.19	9585.34	9521.04
13136.6	13136.6	13136.6	13010.9	12926.2	12851.4	12766.6	12677.7	12557.1	12454.4	12378.7	12291.8	12154.5	12072.3	11994.5	11911.1	11834.5	11715.6	11649.6	11588.2	11533.2	11434.2	11372.7	11292.2	11246.3	11178.2	11094.4	10973.1	10895	10837.2	10767.4	10680.8	10592	10508.2	10439	10389.4	10334.7	10285.8	10182.9	10153.7	10102.6	10063.2	9979.42	9923.14	9867.57	9812.94	9683.22	9561.23	9449.6	9372.25
13417	13417	13223.7	13133	12888.4	12809.3	12733.9	12673.4	12558	12501.1	12435.2	12361.1	12318.5	12251.4	12086.1	11981.5	11887.4	11750.4	11667	11604.6	11536.1	11478.5	11444	11417.1	11363	11282.4	11220.6	11168.9	11127.2	11087.8	10998.8	10926.5	10863.9	10812.3	10758	10674	10581	10508.5	10457.9	10367.5	10250.3	10177.4	10049	9961.05	9712.74	9620.7	9528.13	9367.4	9348.54	9286.44
13053.9	13053.9	12893.2	12808.1	12745.5	12596.4	12487.5	12434.2	12351.3	12293.5	12229.5	12138.6	12028.9	11915.9	11850.3	11798.2	11770.5	11640.8	11562.4	11469.3	11278.4	11223.5	11121.8	11027.2	10876.4	10824.8	10759.7	10679.7	10632.6	10602.3	10532.3	10484.1	10418.3	10367	10313.1	10255.4	10219.1	10174.5	10126.8	9970.45	9923.03	9884.61	9817.85	9766.54	9739.68	9642.92	9503.14	9433.38	9320.96	9248.54
13198.5	13198.5	13171.2	13054	12947.1	12817.9	12679.2	12574.5	12490.9	12408.6	12330.8	12299.4	12222.9	12169.3	12137.4	12123.5	12076.4	11988.3	11912	11850.7	11759.9	11608.8	11564.1	11475.4	11406.9	11360.7	11259	11205.6	11144.5	11044.1	10987	10943.8	10863.8	10809.8	10737.7	10633.9	10579.4	10500.8	10427.7	10367.8	10311.3	10262.1	10220.4	10168	10043.6	9942.56	9874.81	9829.15	9713.82	9644.98
13418.6	13409.9	13266.3	13213.7	13108.9	13021.3	12930.7	12804.6	12717.4	12583.5	12415.2	12367.4	12308.6	12239.6	12074.9	11964.1	11910.5	11844.4	11792.6	11738.6	11677.9	11631	11608.9	11565.3	11501.5	11459.6	11255.1	11155.5	11103.4	11064.8	11027.8	10972.3	10929.2	10862.4	10807.7	10736.2	10657.3	10586.8	10515.2	10467.3	10409.7	10327	10255.8	10166.5	10091.4	10042.1	9839.5	9730.69	9634.93	9567.26
13110.2	13110.2	13110.2	13057.9	12897.7	12769.8	12623.8	12489.7	12467.5	12359.9	12284	12200	12087.6	12043.3	11972.9	11925.9	11833.6	11737.9	11674	11620.6	11569.7	11379	11286.3	11193.2	11093	11013.9	10964.8	10929.7	10849	10809.9	10666.4	10584	10530.8	10469.8	10445.4	10369.6	10291.6	10222	10074.1	9988.15	9904.87	9822.17	9766.87	9710.7	9679.49	9639	9596.68	9502.63	9442.32	9326.89
13741.1	13741.1	13621.7	13472	13358.5	13181.7	13106.1	13020.1	12931.4	12829.7	12702.7	12629.1	12511.5	12348.7	12261.8	12183.6	12137.2	12020	11941.5	11861.1	11808.8	11707.4	11624.6	11526.6	11484.9	11439	11394.9	11205.9	11147.7	11062.8	11014	10984.8	10948.4	10895.6	10818.5	10718.3	10663	10619.3	10376.9	10302.4	10253.6	10196.1	10142.5	10115.6	10048.1	9991.83	9909.86	9802.39	9758.45	9660.96
13482.5	13482.5	13463.5	13361	13321.7	13136.6	13103.2	12998.2	12918.5	12761.3	12661.7	12580.9	12525.2	12449.6	12419.9	12289.3	12227.3	12072.7	11876.9	11798.7	11717.9	11630.6	11508.3	11427.2	11399.2	11331.1	11286.3	11249.9	11076.3	10957	10877	10815	10711	10607.8	10473.7	10393.5	10321.2	10274.1	10249.2	10226.7	10171.7	10133.5	10004.2	9931.2	9858.66	9777.36	9714.29	9660.55	9619.08	9566.72
13391.7	13375.7	13272.1	13137.4	13021.6	12916.7	12814.6	12722.2	12615.4	12520.2	12433.8	12359.9	12277	12201.4	12115.7	12033.4	11954.8	11858	11779.5	11700.7	11619.2	11527.2	11446.8	11367	11283.9	11203.3	11124.6	11042.8	10957.9	10881.9	10811.3	10745.2	10670.6	10603.1	10529.3	10465.5	10392.6	10324.4	10248.3	10178.8	10092.1	10026	9947.02	9869.76	9795.34	9719.45	9640.01	9567.61	9500.98	9422.78
[truncated: 250 more columns]
