# Supplementary material for: A new imperialist competitive algorithm with spiral rising mechanism for solving path optimization problems
Source: PeerJ Comput Sci. 2022 Sep 7;8:e1075. doi: 10.7717/peerj-cs.1075 (PMC9575848; doi:10.7717/peerj-cs.1075)
Supplement: Supplemental Information 11 [file peerj-cs-08-1075-s011.zip › high dimensional optimization problems/500/F5/PSO.xlsx]

## Sheet: Sheet1
13525.1	13508.4	13220.4	12944.2	12668.9	12403.2	12137.8	11874.3	11626.5	11367.9	11129	10881	10623.3	10372.2	10146.3	9900.09	9660.38	9407.4	9187.55	8995.73	8784.25	8552.56	8325.85	8107.63	7900.55	7700.27	7486.99	7289.3	7091.79	6902.78	6704.62	6508.06	6318.75	6141.79	5954.05	5771.49	5589.32	5412.99	5235.97	5063.6	4904.42	4743.11	4571.36	4411.57	4248.52	4106.8	3954.11	3805.18	3652.74	3510.45
13150.9	12953.7	12701.1	12481.4	12290.5	12110.8	11886.7	11652.8	11418.3	11175.3	10925.6	10698.4	10453.1	10212.1	9976.2	9737.5	9502.21	9291.07	9061.83	8826.26	8600.26	8373.56	8175.28	7960.28	7751.55	7545.59	7340	7152.12	6946.58	6756.62	6569.56	6387.12	6191.72	6025.67	5849.34	5665.49	5485.07	5311.52	5152.68	4973.17	4807.25	4649.38	4486.94	4335.16	4178.05	4018.22	3880.46	3735.06	3597.73	3449.38
13184.4	13034.6	12789.6	12576.7	12391.9	12171.1	11960.2	11753.5	11510	11272.6	11012.5	10790.7	10558.7	10339.5	10107.2	9870.74	9645.29	9423.48	9186.85	8986.8	8791.03	8566.57	8360.42	8138.58	7923.72	7710.86	7508.1	7285.63	7079.69	6875.83	6681.55	6492.29	6298.12	6105.55	5921.97	5743.31	5578.42	5418	5245.82	5074.7	4911.09	4757.77	4583.25	4428.5	4281.2	4125.69	3977.33	3826.95	3682.31	3529.66
13519.7	13261.6	13026	12821.6	12644.2	12391.9	12153.4	11879.7	11642.4	11439.5	11185.4	10946.6	10685.2	10440.6	10193.6	9955.64	9729.46	9480.16	9233.04	9009.14	8785.1	8550.63	8327.98	8107.91	7900.73	7685.12	7492.16	7276.91	7079.77	6877.97	6680.07	6486.71	6292.27	6117.93	5935.45	5749.77	5561.41	5388.83	5217.87	5038.64	4878.95	4720.07	4552.73	4388.44	4241.12	4084.7	3933.56	3776.1	3632.95	3499.3
13656	13549.5	13258.2	12985.7	12748.9	12521.1	12267.5	11982.1	11728.5	11506	11247.6	10999.8	10757	10512.5	10247.3	9987.72	9760.95	9525.97	9313.5	9089.6	8867.12	8629.58	8417.84	8191.79	7987.33	7768.57	7561.12	7358.78	7166.62	6971.92	6776.33	6577.97	6377.59	6194.29	6018.97	5842.68	5663.14	5479.91	5301.38	5143.14	4967.23	4798.39	4645.85	4477.28	4321.39	4168.44	4014.22	3871.39	3718.85	3571.82
13057	13057	12906.5	12679.6	12425.2	12175.4	11947.2	11723.2	11451.8	11192.9	10956.6	10720.9	10492.7	10260.9	10020.4	9793.52	9564.73	9349.21	9111.11	8894.67	8684.54	8465.39	8257.49	8033.98	7834.81	7649.86	7440.68	7242.54	7043.15	6827.5	6649.34	6458.76	6280.94	6089.72	5904.49	5729.65	5545.92	5360.64	5203.04	5039.81	4876.06	4707.74	4542.48	4409.09	4240.11	4084.07	3935.39	3789.15	3638.35	3499.61
13683.8	13410	13160.7	12916.9	12681.7	12418.1	12170.3	11918.1	11658.5	11420.2	11152.2	10914.8	10670.9	10438.3	10199.2	9931.46	9705.07	9467.81	9238.98	9033.31	8798.26	8579.04	8370.95	8147.35	7934.23	7727.9	7516.4	7317.32	7113.51	6917.39	6736.53	6522.4	6346.72	6162.47	5976.71	5810.44	5623.24	5449.24	5280.78	5099.67	4930.11	4768.61	4601.69	4449.97	4295.64	4131.22	3974.74	3832.46	3681.72	3541.14
13294.8	13294.8	13130	12877.7	12608.7	12341.4	12092.6	11855	11594.8	11353.6	11092	10860.2	10617.6	10381.2	10158.4	9919.94	9705.3	9481.47	9274.69	9052.68	8821.34	8609.86	8397.17	8189.4	7969.25	7754.12	7540.6	7335.88	7125.27	6918.47	6725.07	6536.89	6340.09	6145.73	5952.25	5768.05	5600.11	5419.01	5239.38	5063.82	4902.01	4747.45	4581.72	4421.05	4263.98	4108.26	3966.06	3828.73	3687.71	3542
13404.1	13279.7	13017.1	12755.6	12510.5	12270.8	12021.3	11767.1	11515	11255.6	11011.6	10769.5	10503.3	10256.8	10037.8	9807.03	9568.75	9337.49	9104.22	8876.51	8664.38	8443.35	8227.58	8010.87	7817.77	7609.57	7395.1	7216.78	7001.39	6825.95	6639.56	6441.3	6261.24	6075.35	5898.72	5716.14	5535.86	5364.83	5195.48	5027.49	4865.47	4706.66	4539.41	4380	4218.58	4077.42	3911.95	3763.36	3642.05	3494.49
12917.2	12894.7	12626.1	12373.5	12111.9	11885.5	11631.3	11412.1	11210.7	10995.1	10775.1	10542.5	10324.5	10106.6	9877.35	9669.39	9458.93	9257.32	9048.9	8834.96	8629.79	8416.53	8216.06	8004.3	7793.13	7600.88	7388.05	7206.67	6998.57	6788.89	6610.77	6415.64	6238.82	6043.88	5870.59	5690.8	5513.34	5337.59	5180.49	5011.01	4840.26	4676.98	4521.57	4358.47	4205.24	4053.86	3911.8	3763.63	3627	3493.51
13390.3	13113.7	12864.9	12648.7	12460.8	12297.7	12069.9	11837	11588.9	11323.2	11081.4	10829.1	10583.1	10345.2	10105.2	9855.19	9636.67	9414.54	9191.89	8963.18	8755.68	8537.86	8319.16	8106.83	7900.36	7701.4	7495.45	7293.22	7105.44	6904.01	6708.14	6534.04	6333.05	6145.02	5961.74	5774.88	5599.42	5432.02	5257.31	5087.11	4924.36	4761.68	4593.18	4440.14	4283.8	4133.18	3986.87	3833.96	3693.77	3554.45
13392.6	13174.3	12933.7	12724.7	12543.2	12298.1	12062.3	11790.4	11545.2	11298.7	11043.9	10809.3	10561.6	10343.7	10115	9883.94	9664.36	9440.56	9209.06	8981.6	8759.17	8541.33	8302.8	8090.63	7887.33	7656.59	7445.26	7239.88	7052.25	6843.13	6649.32	6445.64	6249.15	6077.97	5885.78	5718.44	5531.18	5344.8	5178.17	5013.97	4847.81	4685.21	4509.12	4373.46	4219.73	4076.22	3932.63	3789.7	3650.11	3499.72
13186.1	13186.1	12927.6	12652.9	12408.7	12163.8	11939.2	11707.7	11453	11211.6	10958.7	10717.6	10497.5	10272	10027	9795.06	9590.06	9362.05	9125.24	8900.75	8701.98	8486.25	8277.79	8073.1	7872.88	7662.09	7455.6	7270	7065.83	6871.19	6684.89	6488.38	6288.88	6116.69	5921.5	5754.97	5576.09	5398.07	5239.76	5063.6	4893.97	4734.35	4569.69	4410.34	4247.09	4087.93	3959.25	3808.3	3664.79	3522.04
13369.6	13369.6	13134.9	12880.1	12630.3	12396.9	12156.2	11895.4	11645.8	11388.4	11137.1	10873.6	10634.3	10384.6	10148.5	9893.34	9658.53	9419.25	9197.69	8964.3	8732.12	8515.77	8300.49	8086.71	7888.85	7676.85	7467.29	7254.14	7047.21	6850.26	6674.02	6481.9	6282.9	6094.14	5911.47	5713.25	5550.2	5373.19	5194.46	5019.22	4854.15	4699.17	4522.51	4375.6	4227.04	4082.39	3921.62	3786.98	3638.39	3491.4
13530.8	13460.8	13180.6	12916.4	12650.9	12382.8	12099.5	11853.1	11616.6	11336.3	11097	10882.3	10642.6	10393	10169.3	9936.43	9709.96	9477.13	9264.75	9041.83	8821.6	8589.77	8391.68	8163.19	7965.07	7741.65	7540.76	7330.11	7149.2	6934.01	6752.8	6554.51	6362.25	6168.43	6004.01	5833.19	5646.71	5461.59	5278.59	5105.4	4955.22	4774.25	4610.7	4456.17	4293.39	4154.75	4004.17	3858.77	3713.9	3574.74
13705.6	13516.8	13259.9	12985.8	12697.7	12439.8	12176	11927.7	11661.4	11424.9	11171.9	10918.9	10651	10423.1	10193.5	9963.8	9737.63	9498.92	9270.99	9027.06	8803.36	8585.33	8359.4	8148.37	7949.56	7739.08	7518.44	7319.76	7116.35	6924.79	6724.86	6542.6	6342.03	6154.82	5957.33	5769.73	5611.3	5439.35	5266.69	5091.79	4924.75	4762.52	4602.25	4441.73	4292.41	4134.27	3985.54	3836.48	3696.47	3561.56
13604.7	13404.6	13150.9	12891.6	12634	12370.2	12118.2	11881.8	11643.7	11379.4	11126.9	10884.4	10629.2	10377.2	10153.7	9924.61	9684.11	9454.97	9217.85	8986	8779.98	8546.56	8329.1	8113.81	7881.32	7675.67	7454.35	7259.55	7051.26	6857.23	6659.78	6460.66	6265.67	6078.36	5887.61	5724.82	5546.54	5364.57	5181.79	5022.15	4850.05	4687.21	4528.08	4381.79	4225.14	4079.65	3925.15	3777.8	3624.16	3485.47
13077.8	13064.2	12796.4	12552.4	12341	12111.7	11886.9	11644.9	11395.7	11127.7	10899.1	10658.8	10435.7	10200.4	9972.29	9741.5	9493.61	9284.5	9069.48	8834.54	8603.68	8393.21	8178.9	7960.13	7748.52	7543.74	7355.67	7140.59	6951.16	6760.32	6575.72	6378.49	6199.91	6013.73	5837.16	5660.59	5479.74	5311.99	5132.47	4960.99	4801.92	4641.59	4477.81	4339.56	4177.32	4025.67	3883.88	3742.2	3608.54	3472.09
13462.7	13191.3	12945.1	12731.1	12496.6	12272.2	12021.7	11779.4	11527	11289.7	11043.1	10807.7	10567.6	10329.9	10084.3	9842.57	9620.89	9398.92	9181.72	8957.59	8740.87	8525.77	8312.66	8105.26	7897.08	7675.39	7488.06	7304	7103.32	6902.78	6709.65	6511.08	6330.32	6148.88	5951.4	5782.81	5598.1	5415.28	5237.46	5056.77	4883.24	4730.28	4567.8	4408.89	4252.42	4093.73	3952.42	3808.86	3663.32	3535.83
13622.5	13346.1	13093.2	12873.3	12655.3	12408.5	12149.4	11894.7	11628.4	11357.1	11116.5	10881.7	10623.4	10383.6	10133.1	9902.89	9668.47	9433.56	9209.49	8974.24	8742.92	8519.22	8318.11	8109.34	7905.5	7686.66	7485.95	7296.75	7102.77	6886.31	6708.75	6518.23	6345.28	6155.41	5969.31	5797.8	5617.22	5437.07	5269.67	5102.61	4929.76	4762.95	4598.89	4444.06	4274.56	4121.65	3963.89	3830.16	3692.02	3552.14
13422.1	13286.6	13063.3	12777.7	12529.1	12295.5	12048.6	11799	11571.9	11340.3	11072.7	10819.7	10572.8	10331.2	10076	9855.62	9623.83	9406.47	9160.16	8953.9	8735.03	8514.19	8316.95	8093.13	7889.13	7677.92	7472.46	7269.89	7055.18	6852.28	6667.27	6469.44	6274.89	6088.44	5904.03	5720.44	5538.63	5364.27	5188.77	5023.48	4854.94	4676.55	4526.79	4370.61	4213.65	4058.85	3922.16	3774.07	3635.28	3500.81
13591.6	13333.6	13076.1	12844.5	12582	12302.3	12059.1	11811.7	11564.5	11323.5	11051.3	10815.6	10549.9	10323.1	10101.2	9857.5	9607.06	9391.53	9163.07	8936.31	8718.01	8492.25	8274.93	8063.45	7840.83	7636.12	7423.49	7221.85	7018.86	6818.16	6624.75	6406.34	6228.95	6070.91	5886.51	5705.77	5533.31	5352.2	5169.95	5000.96	4842.22	4685.75	4526.85	4367.07	4208.34	4052.34	3898.13	3757.54	3618.29	3481.27
13251.2	13164.9	12931.1	12721.8	12477.1	12219.9	11971	11709	11476.1	11239.3	11019.5	10797.2	10542.1	10324.1	10127.4	9906.15	9658.16	9443.71	9235.85	9002.01	8793.52	8571.61	8342.41	8137.53	7911.83	7698.85	7485.96	7296.89	7090.4	6891.5	6687.69	6513.26	6327.24	6130.74	5951.94	5760.93	5591.59	5418.42	5240.42	5077.89	4907.53	4740.81	4585.56	4424.45	4257.11	4108.39	3968.91	3818.3	3676.41	3531.26
12813.6	12813.6	12584.2	12352.9	12152.8	11979.8	11770.2	11548.3	11297.2	11071.2	10846.5	10634	10396.9	10185.2	9980.5	9761.76	9573.56	9339.09	9121.45	8896.21	8674.93	8459.08	8255.22	8048.97	7835.1	7619.32	7417.83	7199.32	7015.75	6820.99	6634.42	6450.77	6258.66	6071.22	5898	5706.92	5540.59	5368.06	5195.37	5036.79	4871.64	4702.07	4553.58	4389.21	4244.58	4094.4	3944.44	3808.58	3667.43	3526.94
13436.5	13369.6	13145.9	12878.2	12630.4	12371.8	12102.4	11849.3	11590	11346.6	11098.8	10848.5	10592.6	10349.9	10108.3	9870.53	9646.89	9413.19	9190.14	8957.71	8728.47	8521.68	8302.35	8085.48	7891.58	7676.13	7484.03	7282.59	7076.12	6867.35	6680.11	6490.35	6300.64	6117.69	5923.5	5737.84	5559.83	5378.38	5210.41	5028.42	4864.85	4705.91	4545.5	4393.28	4234.62	4067.97	3923.59	3782.75	3642.85	3506.94
13225.7	13055.3	12811.6	12599.8	12410.7	12131.3	11890.8	11643.7	11414	11171.6	10918.3	10701.1	10471.5	10257.4	10004.7	9782.5	9563.44	9351.99	9131.7	8914.39	8688.09	8461.76	8266.92	8052.87	7850.71	7643.06	7430.9	7237.53	7053.65	6845.1	6643.51	6457.65	6266.72	6079.21	5899.36	5716.93	5534.63	5363.24	5203.31	5036.96	4867.05	4698.46	4548.03	4385.33	4240.95	4083.8	3926.54	3790.97	3639.92	3502.05
12990.3	12990.3	12828.4	12575.6	12356.5	12166.5	11957.8	11675.6	11432.4	11189	10967.9	10753.7	10530.4	10295.4	10066.7	9834.55	9600.06	9352.65	9115.13	8900.94	8708.73	8470.7	8258.84	8041.36	7831.55	7621.1	7415.35	7230.99	7027.71	6812.48	6617.99	6433.66	6246.34	6067.14	5890.06	5726.17	5555.93	5380.19	5213.94	5049.05	4894.54	4737.57	4567.46	4434.18	4276.87	4119.62	3982.48	3843.27	3710.44	3562.21
13202.2	12961.7	12723.8	12517.4	12279.8	12043.8	11782.9	11526.8	11298.6	11045.6	10806.7	10583.1	10348.7	10114.7	9870.55	9645.12	9423.72	9190	8979.44	8761.01	8541.59	8318.44	8112.97	7892.26	7686.19	7494.38	7287.78	7085.97	6901.64	6722.24	6533.71	6353.04	6169.52	5993.24	5816.23	5647.05	5472.34	5320.37	5145.17	4983.9	4811.09	4649.93	4493.07	4346.48	4189.97	4037.25	3903.15	3756.03	3613.16	3486.85
13462.1	13243.6	12990.8	12710.5	12434.7	12184.4	11928.7	11658.2	11404	11158.6	10906.6	10669	10449.6	10216.9	10008.9	9770.41	9556.06	9327.23	9099.82	8894.28	8701.66	8494.37	8281.25	8072.06	7856.91	7652.57	7461.58	7258.05	7058.2	6846.72	6652.46	6463.18	6263.21	6079.87	5899.25	5712.13	5533.52	5352.09	5170.87	5008.43	4847.44	4676.73	4519.05	4358.67	4216.97	4052.61	3916.7	3771.96	3629.59	3478
13524.9	13344.1	13107.7	12818.4	12530.5	12274	12001.3	11760.7	11516.9	11264.1	11010.5	10764.5	10531.8	10285.8	10032.6	9792.66	9555.42	9316.62	9093.77	8859.02	8651.74	8435.37	8210.1	8013.02	7802.7	7591.84	7372.07	7178.9	6976.38	6767.23	6575.41	6385.87	6200.57	6021.54	5832.83	5647.09	5456.83	5284.39	5114.75	4951.62	4788.03	4625.59	4468.91	4320.68	4163.7	4016.38	3872.8	3736.84	3592.63	3453.36
13355.2	13221.2	12979.5	12735.6	12499.5	12260	12015.3	11767.1	11520.9	11275.5	11028.7	10792.5	10550	10315.2	10081.4	9846.31	9619.12	9391.28	9166.31	8943.55	8726.97	8505.59	8292.95	8078.32	7870.2	7660.77	7454.25	7255.06	7055.5	6854.71	6664.62	6472.21	6282.75	6099.19	5915.72	5736.65	5558.98	5383.4	5211.41	5041.87	4876.58	4713.83	4551.39	4397.38	4241.12	4087.99	3941.13	3796.85	3654.43	3513.68
[truncated: 250 more columns]
