# Supplementary material for: A new imperialist competitive algorithm with spiral rising mechanism for solving path optimization problems
Source: PeerJ Comput Sci. 2022 Sep 7;8:e1075. doi: 10.7717/peerj-cs.1075 (PMC9575848; doi:10.7717/peerj-cs.1075)
Supplement: Supplemental Information 11 [file peerj-cs-08-1075-s011.zip › high dimensional optimization problems/500/F5/SRICA.xlsx]

## Sheet: Sheet1
18.4727	1.97118	1.09422	0.587812	0.171785	0.0111468	0.000142863	3.72674e-07	7.16693e-09	4.27072e-10	4.98379e-13	6.02851e-14	6.10623e-15	4.10783e-15	1.55431e-15	0	0	0	0	0	0	0	0	0	0	0	0	0	0	0	0	0	0	0	0	0	0	0	0	0	0	0	0	0	0	0	0	0	0	0
20.3791	9.19788	1.34241	1.06599	0.95205	0.118836	0.000924219	0.000240387	2.52817e-07	2.08453e-08	1.48663e-10	7.72767e-11	3.04512e-11	7.8082e-13	2.5191e-13	1.36557e-14	3.9968e-15	0	0	0	0	0	0	0	0	0	0	0	0	0	0	0	0	0	0	0	0	0	0	0	0	0	0	0	0	0	0	0	0	0
2.17993	1.04852	0.000323851	9.98368e-05	1.77316e-05	1.16167e-06	2.00199e-07	5.93412e-09	2.22225e-10	3.49023e-11	1.22569e-13	7.77156e-16	2.22045e-16	0	0	0	0	0	0	0	0	0	0	0	0	0	0	0	0	0	0	0	0	0	0	0	0	0	0	0	0	0	0	0	0	0	0	0	0	0
48.6628	1.6263	0.64659	0.0149414	0.000311847	3.94265e-07	1.738e-07	2.31141e-08	4.78503e-10	5.81013e-11	1.108e-13	1.19904e-14	3.33067e-16	0	0	0	0	0	0	0	0	0	0	0	0	0	0	0	0	0	0	0	0	0	0	0	0	0	0	0	0	0	0	0	0	0	0	0	0	0
84.6567	3.58624	1.22753	1.04581	0.894111	0.0203521	0.00444542	0.000146716	1.35824e-05	3.00663e-07	5.16909e-08	6.61641e-09	1.28094e-10	6.60083e-12	8.3078e-13	4.90719e-14	5.21805e-15	0	0	0	0	0	0	0	0	0	0	0	0	0	0	0	0	0	0	0	0	0	0	0	0	0	0	0	0	0	0	0	0	0
1.26713	1.11195	1.03287	0.278241	0.0166721	9.40917e-06	2.47939e-07	2.07484e-08	1.25291e-08	4.87985e-10	3.4996e-11	1.64979e-13	2.19824e-14	5.55112e-16	0	0	0	0	0	0	0	0	0	0	0	0	0	0	0	0	0	0	0	0	0	0	0	0	0	0	0	0	0	0	0	0	0	0	0	0
30.646	1.22438	0.890177	0.0247919	0.00108559	3.30128e-05	3.53575e-06	1.13956e-07	7.14615e-09	1.73109e-10	3.53774e-11	2.16605e-13	4.16334e-14	4.996e-15	0	0	0	0	0	0	0	0	0	0	0	0	0	0	0	0	0	0	0	0	0	0	0	0	0	0	0	0	0	0	0	0	0	0	0	0
6.89282	1.14957	0.183779	0.0156068	0.00205494	0.0002639	4.61665e-05	1.23336e-08	2.30379e-10	3.48458e-11	2.68707e-12	3.9968e-15	0	0	0	0	0	0	0	0	0	0	0	0	0	0	0	0	0	0	0	0	0	0	0	0	0	0	0	0	0	0	0	0	0	0	0	0	0	0
26.1713	3.56789	1.14545	1.01346	0.14208	0.0195028	0.000101693	3.05658e-06	1.52896e-08	2.21853e-11	9.4369e-14	1.9984e-15	0	0	0	0	0	0	0	0	0	0	0	0	0	0	0	0	0	0	0	0	0	0	0	0	0	0	0	0	0	0	0	0	0	0	0	0	0	0
10.4835	1.11808	0.416109	0.031389	0.000203956	4.49909e-06	3.59695e-08	4.23769e-09	1.25484e-10	1.13454e-12	1.67644e-14	1.11022e-16	0	0	0	0	0	0	0	0	0	0	0	0	0	0	0	0	0	0	0	0	0	0	0	0	0	0	0	0	0	0	0	0	0	0	0	0	0	0
3.67338	1.17048	1.00367	0.294518	0.025352	0.00133643	4.22415e-05	6.37582e-07	6.67331e-10	1.43274e-12	5.30687e-14	1.22125e-15	0	0	0	0	0	0	0	0	0	0	0	0	0	0	0	0	0	0	0	0	0	0	0	0	0	0	0	0	0	0	0	0	0	0	0	0	0	0
33.7753	7.67523	1.41251	0.549607	0.0423962	0.00438777	6.26471e-05	1.62032e-06	6.39728e-08	1.08511e-09	7.7102e-11	2.04914e-12	2.00062e-13	1.28786e-14	0	0	0	0	0	0	0	0	0	0	0	0	0	0	0	0	0	0	0	0	0	0	0	0	0	0	0	0	0	0	0	0	0	0	0	0
16.0946	1.52984	0.194744	0.00567064	0.000250903	6.61418e-05	3.04274e-07	5.29424e-08	1.41105e-09	5.96826e-11	3.44214e-12	7.64944e-14	2.22045e-15	7.77156e-16	1.11022e-16	0	0	0	0	0	0	0	0	0	0	0	0	0	0	0	0	0	0	0	0	0	0	0	0	0	0	0	0	0	0	0	0	0	0	0
6.77632	0.898573	0.0250084	0.00510425	6.18325e-05	8.07313e-06	2.74285e-07	4.79606e-08	2.35578e-09	3.56874e-10	1.31699e-11	3.87135e-13	7.81597e-14	1.70974e-14	0	0	0	0	0	0	0	0	0	0	0	0	0	0	0	0	0	0	0	0	0	0	0	0	0	0	0	0	0	0	0	0	0	0	0	0
1.29112	1.0889	0.768637	0.110437	0.000295541	1.25616e-06	5.96285e-08	1.78549e-08	7.15265e-09	3.49463e-10	1.18014e-10	3.32179e-13	1.66533e-15	0	0	0	0	0	0	0	0	0	0	0	0	0	0	0	0	0	0	0	0	0	0	0	0	0	0	0	0	0	0	0	0	0	0	0	0	0
3.93554	1.94358	1.01897	0.22883	0.0115802	0.000713309	6.52713e-06	4.51001e-07	2.69242e-08	6.27961e-10	1.10822e-10	2.93476e-12	6.79456e-14	6.77236e-15	0	0	0	0	0	0	0	0	0	0	0	0	0	0	0	0	0	0	0	0	0	0	0	0	0	0	0	0	0	0	0	0	0	0	0	0
33.441	2.87768	1.03056	0.812796	0.0849396	0.00134587	3.9663e-05	1.94756e-05	2.20014e-07	5.14443e-09	6.32557e-11	1.37113e-12	9.99201e-16	1.11022e-16	1.11022e-16	0	0	0	0	0	0	0	0	0	0	0	0	0	0	0	0	0	0	0	0	0	0	0	0	0	0	0	0	0	0	0	0	0	0	0
24.6886	1.2495	0.993735	0.197558	0.00327133	0.00249633	0.00052146	7.53114e-05	6.34844e-07	1.38218e-08	2.4275e-11	2.23443e-12	3.0087e-14	4.44089e-16	0	0	0	0	0	0	0	0	0	0	0	0	0	0	0	0	0	0	0	0	0	0	0	0	0	0	0	0	0	0	0	0	0	0	0	0
46.3419	1.03509	0.550316	0.0816367	0.0326284	0.00461357	1.0986e-05	1.23753e-07	9.71963e-09	3.85705e-11	1.34071e-12	8.55982e-14	2.77556e-15	2.22045e-16	0	0	0	0	0	0	0	0	0	0	0	0	0	0	0	0	0	0	0	0	0	0	0	0	0	0	0	0	0	0	0	0	0	0	0	0
17.2967	1.32591	0.653344	0.028359	0.000346187	4.3599e-05	5.1468e-06	1.97741e-07	2.67747e-08	8.41825e-09	3.62957e-09	6.47355e-10	6.56142e-13	9.57012e-14	4.80727e-14	7.88258e-15	1.11022e-16	0	0	0	0	0	0	0	0	0	0	0	0	0	0	0	0	0	0	0	0	0	0	0	0	0	0	0	0	0	0	0	0	0
27.9809	1.37145	0.870785	0.149425	0.0269571	0.000475274	8.00975e-05	9.40591e-07	2.63163e-08	2.80493e-09	1.33945e-10	1.34008e-11	9.53015e-13	1.72085e-14	1.33227e-15	0	0	0	0	0	0	0	0	0	0	0	0	0	0	0	0	0	0	0	0	0	0	0	0	0	0	0	0	0	0	0	0	0	0	0
35.5203	1.34186	1.08783	1.02515	0.0910657	0.00570883	0.000188826	2.70504e-08	1.00278e-09	1.20921e-11	9.87321e-13	6.53921e-14	0	0	0	0	0	0	0	0	0	0	0	0	0	0	0	0	0	0	0	0	0	0	0	0	0	0	0	0	0	0	0	0	0	0	0	0	0	0
10.6745	0.561945	0.0411861	0.0164729	0.00299693	0.000432999	0.000134291	2.39214e-07	2.02215e-09	1.41651e-10	9.65561e-13	2.77556e-15	2.22045e-16	0	0	0	0	0	0	0	0	0	0	0	0	0	0	0	0	0	0	0	0	0	0	0	0	0	0	0	0	0	0	0	0	0	0	0	0	0
23.8875	1.20018	0.040972	0.00664837	6.45492e-05	6.78391e-06	1.60353e-08	5.26673e-10	7.6021e-11	1.26806e-11	5.23004e-12	7.54841e-13	2.24154e-13	1.22125e-15	0	0	0	0	0	0	0	0	0	0	0	0	0	0	0	0	0	0	0	0	0	0	0	0	0	0	0	0	0	0	0	0	0	0	0	0
10.4057	1.03453	0.63175	0.0767263	0.0145382	0.000136937	1.70217e-05	1.75496e-06	2.61538e-08	2.97878e-09	2.96723e-10	2.35367e-14	2.22045e-16	0	0	0	0	0	0	0	0	0	0	0	0	0	0	0	0	0	0	0	0	0	0	0	0	0	0	0	0	0	0	0	0	0	0	0	0	0
4.58229	2.46666	1.03181	0.937862	0.0338485	0.0119329	0.00267189	0.000324834	1.70997e-05	4.06414e-08	2.48372e-09	2.30464e-10	1.30584e-11	7.03992e-13	3.75033e-13	2.28706e-14	0	0	0	0	0	0	0	0	0	0	0	0	0	0	0	0	0	0	0	0	0	0	0	0	0	0	0	0	0	0	0	0	0	0
9.14329	1.04865	1.03899	0.669853	0.0277678	0.00104807	5.6738e-05	7.96773e-06	4.62546e-08	1.4591e-09	3.33367e-12	5.01266e-13	9.4369e-15	1.11022e-16	0	0	0	0	0	0	0	0	0	0	0	0	0	0	0	0	0	0	0	0	0	0	0	0	0	0	0	0	0	0	0	0	0	0	0	0
163.709	2.29987	1.08318	0.307378	0.00291912	0.000227614	1.49702e-05	1.43984e-06	1.43046e-07	1.79069e-08	2.62682e-09	3.10717e-11	1.82931e-12	2.29816e-14	2.33147e-15	2.22045e-16	0	0	0	0	0	0	0	0	0	0	0	0	0	0	0	0	0	0	0	0	0	0	0	0	0	0	0	0	0	0	0	0	0	0
42.0118	1.87182	0.77447	0.437289	0.00577359	1.80503e-05	3.21868e-06	4.93683e-08	2.53163e-10	1.37851e-10	2.35512e-12	1.97287e-13	3.66374e-15	0	0	0	0	0	0	0	0	0	0	0	0	0	0	0	0	0	0	0	0	0	0	0	0	0	0	0	0	0	0	0	0	0	0	0	0	0
23.108	1.18301	1.09348	1.0235	0.138644	0.0079307	1.58787e-05	2.47051e-07	1.64645e-08	1.78759e-09	1.47047e-10	9.97757e-13	1.75415e-14	9.99201e-16	0	0	0	0	0	0	0	0	0	0	0	0	0	0	0	0	0	0	0	0	0	0	0	0	0	0	0	0	0	0	0	0	0	0	0	0
26.2717	2.02589	0.777513	0.368099	0.090869	0.00710268	0.000317894	2.75383e-05	1.07445e-06	1.40178e-08	2.05519e-09	2.54282e-10	5.85839e-12	2.75728e-13	5.03745e-14	3.12343e-15	3.10862e-16	0	0	0	0	0	0	0	0	0	0	0	0	0	0	0	0	0	0	0	0	0	0	0	0	0	0	0	0	0	0	0	0	0
[truncated: 250 more columns]
