# Supplementary material for: A new imperialist competitive algorithm with spiral rising mechanism for solving path optimization problems
Source: PeerJ Comput Sci. 2022 Sep 7;8:e1075. doi: 10.7717/peerj-cs.1075 (PMC9575848; doi:10.7717/peerj-cs.1075)
Supplement: Supplemental Information 11 [file peerj-cs-08-1075-s011.zip › high dimensional optimization problems/500/F5/TLBO.xlsx]

## Sheet: Sheet1
7034.3	4145.65	2520.62	1777.86	963.345	847.603	598.858	450.313	329.141	240.745	174.929	122.663	86.2838	65.3332	45.4911	32.4579	23.4548	16.0817	11.3927	9.18979	6.72292	4.99768	3.57853	2.68409	2.37997	1.95619	1.63043	1.44392	1.30213	1.20529	1.11858	1.02864	0.863362	0.69293	0.520387	0.463738	0.324736	0.229193	0.171313	0.107346	0.0818355	0.0540824	0.0402943	0.0303149	0.0222297	0.0144079	0.00948753	0.0069278	0.00494974	0.00344587
6998.39	4136.65	2552.86	1820.68	1278.16	1027.13	754.406	524.596	347.549	249.214	176.962	130.193	81.2294	65.0896	43.2766	34.7704	24.2663	16.8909	11.9628	9.63048	6.67272	4.73446	3.78718	3.01481	2.43356	1.9376	1.74267	1.55561	1.36652	1.2676	1.18013	1.10824	1.03124	0.872514	0.751533	0.635805	0.420377	0.318789	0.227931	0.157462	0.109094	0.0872002	0.0609622	0.0346358	0.0301341	0.0189056	0.0150536	0.0093053	0.00718266	0.00407144
7354.68	4510.72	2564.16	1650.45	1281.18	903.8	652.667	471.149	353.798	240.618	161.475	127.548	93.5823	66.4892	46.6805	30.8057	21.2857	16.6174	11.4654	7.54385	6.2628	4.41434	3.64481	2.93421	2.22071	1.89415	1.65684	1.44373	1.31144	1.22847	1.13641	1.01579	0.862273	0.73613	0.579998	0.362276	0.312104	0.238519	0.182982	0.137592	0.0940037	0.0715111	0.0442038	0.0332159	0.02198	0.0176753	0.0119105	0.00943972	0.00682168	0.00459609
7462.97	3938.29	2828.96	2039.97	1409.81	914.42	775.606	565.741	376.598	257.983	178.49	126.9	87.4421	59.7348	44.539	32.4721	24.6891	17.8502	12.5848	10.042	6.68302	5.15516	3.67276	2.90229	2.43089	2.02295	1.73123	1.47348	1.35049	1.22944	1.16825	1.08751	0.993318	0.805529	0.707813	0.561868	0.449567	0.317041	0.237459	0.166777	0.116072	0.0803098	0.0607373	0.0465553	0.0309794	0.0230588	0.0177312	0.0125438	0.00882332	0.00568572
6751.11	3839.87	2425.71	1690.37	1293.85	824.585	677.749	482.317	335.084	254.049	184.663	136.594	88.2277	64.8746	44.0067	30.1311	22.4855	15.261	11.4749	8.88014	6.79429	4.60616	3.71145	2.89798	2.32587	1.87349	1.6498	1.43425	1.32922	1.25484	1.16574	1.04745	0.926719	0.695691	0.658591	0.515488	0.418795	0.242875	0.201163	0.131405	0.0951019	0.0749285	0.050365	0.0369349	0.0260629	0.0206531	0.0132842	0.0108407	0.00689902	0.00489573
6753.31	4045.26	2413.17	1568.21	1208.13	808.943	591.151	407.192	324.496	247.049	177.875	116.371	81.0875	64.5664	44.0681	29.0593	22.4777	16.758	11.9713	8.88986	6.19894	4.39888	3.82237	2.8689	2.39096	2.00255	1.74994	1.56528	1.34137	1.21739	1.16333	1.03197	0.938464	0.823047	0.628621	0.495539	0.335718	0.248144	0.196676	0.146241	0.101855	0.0738189	0.0497262	0.0389814	0.0258407	0.0186071	0.0142437	0.00942254	0.00784766	0.00520231
7073.2	3923.52	2735.91	1691.92	973.895	910.13	639.673	467.92	342.006	249.058	158.723	125.331	85.7481	61.1515	42.2106	30.5268	20.2749	14.9645	10.7436	8.57715	5.65346	4.45619	3.37136	2.59304	2.12374	1.80023	1.56292	1.42784	1.31403	1.19405	1.13459	1.01489	0.813919	0.791157	0.620031	0.467277	0.361754	0.265665	0.188796	0.148614	0.0941117	0.0740626	0.043788	0.0323116	0.0254136	0.0179317	0.0112091	0.00781788	0.00621342	0.00421252
6956.75	4085.39	2641.88	1676.44	1282.92	1056.19	765.072	533.883	391.343	298.093	203.082	143.912	104.492	76.5998	51.9315	35.6623	28.7669	19.5282	13.4014	10.1267	7.30444	5.71592	4.22356	3.47649	2.88823	2.14199	1.92328	1.61833	1.43061	1.33301	1.19046	1.11817	1.02875	0.853914	0.696028	0.550063	0.405378	0.311501	0.198946	0.158495	0.132569	0.0947402	0.0635801	0.047248	0.0323261	0.0207516	0.0153381	0.0114785	0.00869666	0.00614883
7028.32	4094.59	2543.07	1642.32	1208.29	882.201	674.454	481.296	364.428	246.642	170.048	107.203	81.6973	45.2256	36.1529	27.6988	20.8512	14.0078	10.1994	7.33142	5.64173	4.2694	3.14471	2.55206	2.21958	1.83802	1.53371	1.43372	1.31144	1.20828	1.12848	0.917753	0.840832	0.738956	0.492931	0.358189	0.301714	0.233703	0.174086	0.108354	0.0749878	0.056098	0.0398974	0.0291159	0.0217285	0.0132518	0.0106286	0.00737736	0.00542671	0.00386865
7185.8	4171.4	2718.43	1672.52	1479.98	1027.6	765.497	512.443	375.705	251.301	185.21	131.081	84.9224	65.8201	40.2366	29.7994	20.9853	14.5363	11.8613	8.57582	5.4083	4.66975	3.40601	2.68393	2.19202	1.81814	1.5519	1.44213	1.31984	1.19231	1.13525	1.04045	0.847539	0.763584	0.637732	0.455365	0.331073	0.257329	0.171818	0.122631	0.0936459	0.0632213	0.0428469	0.0313795	0.0237166	0.0173202	0.0125822	0.0087265	0.005984	0.00489253
7232.56	3895.32	2289.52	1656.11	1306.63	879.02	649.932	435.757	329.262	240.875	180.275	124.895	89.5021	57.9446	41.6972	28.7526	21.8981	15.2986	12.1051	8.91147	5.5979	4.40933	3.5961	2.62961	2.29275	1.84734	1.58715	1.42871	1.29638	1.21991	1.06972	1.02664	0.878599	0.764002	0.551127	0.458211	0.347151	0.300695	0.201782	0.159703	0.103367	0.0797223	0.0554912	0.0379353	0.025554	0.0217759	0.0150666	0.0101307	0.00751561	0.0049204
7179.12	4279.59	2569.56	1917.61	1471.47	1080.13	681.595	489.914	343.172	263.115	184.418	114.339	81.4767	66.9151	47.0201	33.157	22.5331	16.0258	12.6522	9.27656	6.46268	5.17763	4.01378	3.36233	2.60752	2.08851	1.80395	1.50371	1.36928	1.27424	1.19493	1.06338	0.969007	0.863795	0.657807	0.507338	0.382634	0.304698	0.212354	0.169515	0.113807	0.0841144	0.0624898	0.0363081	0.0294041	0.0222182	0.0139341	0.0103893	0.00673682	0.00493535
7043.84	4017.74	2375.77	1710.28	1199.06	839.327	635.414	422.822	315.463	257.656	154.466	112.527	77.3684	55.2314	41.2363	29.9146	21.6532	14.0736	10.9026	8.16656	6.15868	4.64352	3.54399	2.79738	2.35332	1.83722	1.73926	1.50719	1.37386	1.25446	1.17051	1.03436	0.89355	0.772662	0.619435	0.489902	0.377156	0.270332	0.195016	0.121596	0.106078	0.0699329	0.0466774	0.0352869	0.0242767	0.016767	0.0130683	0.00769168	0.0057823	0.00429754
6979.34	4126.16	2509.62	1645.18	1244.18	894.506	580.738	450.812	291.415	194.834	150.858	111.072	68.6365	55.3879	35.4221	26.9788	19.2401	14.551	10.0676	7.11843	5.2059	4.3699	3.41693	2.74753	2.10931	1.76502	1.5803	1.41164	1.33006	1.20236	1.09073	1.0234	0.830729	0.719174	0.632077	0.493117	0.380047	0.258042	0.19723	0.150071	0.112119	0.0830813	0.0585915	0.0367246	0.0264792	0.0179395	0.0133048	0.0102884	0.00762419	0.00538629
6768.05	4025.76	2594.75	1658.42	1225.83	910.237	613.424	481.034	336.495	261.141	185.755	140.618	88.1121	64.8189	46.377	35.4135	24.8407	17.3847	12.9969	7.81728	6.87785	5.31944	3.89755	3.04267	2.40544	2.04056	1.77133	1.48188	1.30698	1.23906	1.16922	1.0656	0.890022	0.749977	0.618148	0.569873	0.437892	0.315546	0.22794	0.167726	0.125057	0.0855229	0.0646803	0.0447149	0.0274738	0.0227289	0.0167219	0.0109655	0.00739956	0.00513337
6791.27	3816.6	2460.1	1498.37	1112.8	916.193	632.252	481.367	326.378	247.252	153.458	128.964	89.6249	65.2671	42.5858	32.3479	22.4522	15.2228	10.3311	8.57256	5.78328	4.6961	3.58097	2.84145	2.24301	1.83425	1.56862	1.46302	1.29909	1.22341	1.14973	1.02895	0.839131	0.72205	0.64163	0.50574	0.390533	0.260654	0.187123	0.144597	0.107415	0.0669228	0.0482725	0.0386665	0.0258355	0.018144	0.0133985	0.00983629	0.00693234	0.00491598
6947.27	3904.89	2487.45	1690.8	1188.84	876.128	704.912	453.781	327.708	234.981	164.785	126.045	90.6276	61.7292	43.1408	30.7547	21.5903	17.2455	12.1308	8.89854	6.21784	5.11568	3.81103	3.03462	2.3825	2.01681	1.70077	1.46155	1.35916	1.25771	1.17674	1.06569	0.900947	0.792483	0.654488	0.520268	0.376257	0.291054	0.215429	0.138156	0.108324	0.0778789	0.054856	0.0376949	0.0274488	0.017647	0.0133641	0.00912805	0.0062885	0.00447293
6874.73	4037.07	2671.05	1909.3	1277.53	936.194	603.957	451.347	344.422	220.953	169.858	118.486	92.3992	66.2363	39.9858	33.1732	20.3181	15.1816	11.3251	7.92216	5.87148	4.52342	3.43431	2.7404	2.32478	1.93597	1.63452	1.48104	1.33546	1.22315	1.14649	1.04095	0.91244	0.810266	0.585079	0.467039	0.338638	0.259457	0.211415	0.13641	0.104935	0.0805692	0.0549991	0.039825	0.0299662	0.0225039	0.0148979	0.00910641	0.00661586	0.00493217
6977.3	3961.97	2627.12	2034.78	1291.64	1023.18	707.396	501.376	338.644	251.404	194.648	136.689	97.4065	72.1507	46.9636	33.5109	23.3617	15.8071	11.6189	8.10543	5.86044	4.58651	3.45916	2.82095	2.21145	1.82229	1.63342	1.40774	1.30783	1.22416	1.12601	1.03164	0.870597	0.783002	0.596294	0.396006	0.353505	0.260449	0.200322	0.150841	0.111628	0.0788981	0.0493545	0.0342648	0.0228068	0.0166703	0.0133044	0.00879746	0.00608939	0.0047798
7237.69	3938.05	2665.99	1919.4	1263.12	928.133	648.511	522.777	368.531	270.475	188.288	126.611	86.5803	64.5472	45.2957	33.1364	21.4931	15.8179	11.7756	8.60765	6.09358	4.54246	3.79125	2.85675	2.21035	1.88017	1.63157	1.38975	1.32324	1.22594	1.13042	1.02458	0.847451	0.746998	0.544713	0.468021	0.349718	0.264533	0.180328	0.142246	0.0974729	0.0710262	0.0428645	0.0353279	0.0239276	0.0181954	0.0128775	0.00856641	0.00565055	0.00445906
7072.01	3921.53	2700.83	1833.5	1220.35	909.394	594.02	459.528	328.836	240.114	164.03	124.385	86.5534	64.3701	43.3367	32.0952	23.1938	15.9292	12.0501	8.78558	6.36043	4.78302	3.87497	3.02671	2.51023	2.02242	1.68034	1.51211	1.37542	1.2429	1.13395	1.05296	0.950049	0.81801	0.669977	0.455052	0.370052	0.30502	0.22036	0.156271	0.123988	0.0801765	0.0588988	0.0450913	0.0311248	0.0206709	0.0151288	0.0105533	0.00753258	0.00458066
6818.37	4064.85	2678.36	1745.42	1356.16	931.108	638.609	503.583	349.818	232.719	183.189	118.881	86.8068	62.8237	43.2735	32.6237	23.2067	16.7982	11.9572	8.61546	6.40549	4.69951	3.57269	3.01503	2.32392	2.02578	1.66543	1.48123	1.33401	1.22917	1.14129	0.976843	0.840043	0.756175	0.572016	0.442879	0.318857	0.23859	0.166138	0.123327	0.0834535	0.0653676	0.0425904	0.0305062	0.0210488	0.0157473	0.0111178	0.00799606	0.0059065	0.00418293
6740.68	3808.14	2334.82	1540.4	1086.17	852.779	618.322	451.507	335.764	237.958	154.913	109.296	71.6492	50.6698	41.3967	28.9753	20.3487	13.8567	10.225	7.00158	5.96601	4.31869	3.45342	2.71391	2.12305	1.88183	1.56436	1.41085	1.2373	1.18533	1.12619	1.02844	0.882224	0.753734	0.619309	0.455074	0.350527	0.295317	0.188709	0.147734	0.103442	0.0719429	0.0539738	0.0377251	0.0266579	0.0188263	0.0131882	0.00792702	0.00643256	0.00441787
6898.63	3653.52	2301.14	1741.35	1090.8	748.39	521.105	359.013	276.452	209.088	145.409	105.474	66.7293	52.1889	37.2235	23.4367	18.0115	13.6004	10.4061	7.19505	5.3756	4.2006	3.36489	2.79798	2.22084	1.85074	1.64255	1.47021	1.29412	1.21904	1.1329	0.992936	0.882916	0.715307	0.456385	0.396432	0.352408	0.243596	0.164188	0.13118	0.0993444	0.0657685	0.0494325	0.034186	0.0299234	0.0195136	0.0131306	0.00885496	0.00759427	0.00515517
6887.88	4081.77	2541.56	1780.49	1304.74	820.76	594.148	426.283	274.406	215.35	150.992	105.989	71.3145	59.1132	39.4634	26.9585	18.6317	13.6301	10.9342	7.97103	5.65455	4.31242	3.47995	2.75003	2.26565	1.79519	1.60279	1.40805	1.27931	1.17951	1.09961	0.98254	0.8448	0.740144	0.587216	0.443649	0.332134	0.241598	0.184969	0.138824	0.113876	0.0766765	0.0500098	0.0344565	0.0227541	0.0180269	0.0117858	0.00869682	0.00614009	0.00395571
7097.39	4166.98	2780.44	2039.61	1419.73	980.831	683.43	492.694	351.093	243.776	174.075	130.806	80.9859	64.3108	46.6391	31.3066	22.8583	16.5152	11.6525	8.24374	5.93701	4.79233	3.39405	2.74885	2.28811	1.78765	1.5509	1.37286	1.27685	1.18167	1.05862	0.967816	0.805456	0.679134	0.542477	0.398185	0.294725	0.206389	0.174363	0.126264	0.100985	0.0640035	0.0407598	0.0300128	0.0192861	0.0152034	0.0108391	0.00755452	0.00489133	0.00355059
6949.47	4041.13	2733.72	1861.51	1277.8	919.321	616.83	471.456	317.56	250.23	176.159	125.377	87.2361	61.5455	41.2865	27.9547	20.742	15.7893	10.3654	7.7821	6.50196	4.72711	3.53509	2.92933	2.38301	1.97044	1.69934	1.46963	1.3681	1.25427	1.16948	1.05426	0.94685	0.78825	0.649246	0.503583	0.385313	0.271969	0.179699	0.157152	0.101835	0.0673585	0.0520797	0.0348949	0.0229937	0.0167112	0.0124682	0.00880286	0.00568779	0.00446421
7485.43	4191.86	2423.66	1809.24	1293.56	892.552	611.002	516.413	339.454	260.198	173.808	126.889	93.3522	59.0945	49.1197	29.0369	22.3355	15.8752	12.1274	9.37612	7.0491	4.73374	3.69045	2.76544	2.34342	1.94025	1.73439	1.54479	1.35759	1.25374	1.15475	1.07655	0.895801	0.787754	0.678669	0.501583	0.372204	0.244699	0.202016	0.160913	0.109203	0.0754538	0.0546909	0.0430373	0.0272697	0.0191351	0.0136757	0.0103059	0.00672107	0.00490568
6889.45	4115.78	2305.22	1649.4	1290.24	873.769	651.61	472.562	328.12	247.444	163.191	114.088	84.5734	53.1119	40.9747	28.4533	18.7527	15.0904	10.7792	8.31075	6.32773	4.72245	3.41171	2.75529	2.06178	1.82877	1.55387	1.42477	1.28679	1.20945	1.13789	0.966184	0.841921	0.697968	0.555193	0.486888	0.337424	0.261476	0.200196	0.149229	0.109544	0.0717073	0.0427583	0.036338	0.023545	0.0174346	0.0120955	0.008676	0.00545719	0.00424815
7003.13	3694.49	2588.03	1679.31	1186.29	807.034	570.586	472.871	333.461	238.847	160.894	102.102	70.5647	52.1268	33.6203	27.5263	19.6932	13.724	8.73208	7.89108	5.9231	4.22898	3.34845	2.62573	2.16807	1.81207	1.52226	1.39074	1.26806	1.17657	0.978868	0.955394	0.806271	0.673301	0.478849	0.333558	0.253945	0.200804	0.137454	0.0998011	0.0752322	0.0485699	0.0340318	0.0240275	0.0177242	0.0127559	0.0096898	0.00658783	0.00450137	0.00309935
7015.75	4021.15	2552.78	1751.71	1249.55	907.386	648.431	473.792	336.553	245.105	171.498	122.378	84.5404	61.4823	42.8217	30.6297	21.8897	15.6638	11.4064	8.44521	6.16577	4.67736	3.60112	2.85366	2.31447	1.90895	1.65333	1.46199	1.3252	1.22689	1.13598	1.029	0.889174	0.763588	0.606793	0.471934	0.358745	0.265256	0.193273	0.141882	0.103479	0.0731556	0.0504635	0.0362573	0.0255304	0.0183726	0.0131509	0.00915786	0.00654483	0.00459376
[truncated: 250 more columns]
