# Supplementary material for: A new imperialist competitive algorithm with spiral rising mechanism for solving path optimization problems
Source: PeerJ Comput Sci. 2022 Sep 7;8:e1075. doi: 10.7717/peerj-cs.1075 (PMC9575848; doi:10.7717/peerj-cs.1075)
Supplement: Supplemental Information 11 [file peerj-cs-08-1075-s011.zip › high dimensional optimization problems/500/F5/WOA.xlsx]

## Sheet: Sheet1
13128.1	12957.3	5531.95	3731.39	2728.61	1111.94	847.23	370.883	217.454	112.743	86.4311	51.2578	35.7412	29.8243	22.7795	18.3268	6.53459	4.46582	2.38325	2.26331	1.49178	1.46246	1.39649	1.38193	1.31736	1.26215	1.23789	1.20946	1.09836	1.08191	1.03074	0.955704	0.915067	0.603567	0.549875	0.32243	0.289157	0.17876	0.139172	0.0859674	0.063862	0.0487203	0.0209088	0.0172137	0.0115969	0.00310178	0.00288029	0.00141134	0.000594019	0.000479719
13214.2	13140.7	9754.7	5060.17	3438	2904.69	1366.22	1154.52	537.622	342.137	279.87	161.94	118.249	66.3416	35.8558	33.2868	27.1561	9.87384	6.20597	3.90744	2.67909	2.42047	2.15899	1.61197	1.32734	1.26362	1.22236	1.1404	1.05533	1.02102	0.944059	0.708017	0.378888	0.296231	0.243345	0.161021	0.145564	0.0995294	0.0652635	0.0401102	0.0346317	0.0292879	0.0258869	0.0105269	0.00735392	0.0058526	0.00210661	0.00154759	0.00120614	0.000812578
13447.7	13303.5	8052.08	3509.76	3211.49	1252.03	967.693	583.688	312.698	214.494	103.309	91.471	79.3573	62.5593	28.0204	19.8404	10.6348	7.28721	3.09553	2.35695	2.03083	1.67431	1.22542	1.16802	1.12299	0.968004	0.827645	0.659633	0.62336	0.352135	0.323916	0.219698	0.215066	0.174142	0.100598	0.0797334	0.0762661	0.0762661	0.0700367	0.0631259	0.058443	0.0538642	0.0370394	0.0318249	0.030248	0.0266705	0.0195515	0.00813565	0.00441084	0.00395496
13310.9	12959.3	7512.57	4385.4	1969.63	1315.1	626.864	356.05	289.115	234.371	168.236	86.1061	65.0639	39.2481	15.653	8.60237	7.9509	6.88315	6.03935	4.95079	3.88897	2.13777	1.85161	1.35145	1.17083	0.978651	0.896983	0.459014	0.396716	0.279192	0.169294	0.141452	0.140267	0.138918	0.0748978	0.053209	0.0458631	0.0365813	0.0229248	0.021633	0.0199075	0.0168753	0.0120881	0.00801444	0.00359706	0.00334169	0.00241721	0.000863591	0.000595515	0.000563394
13494.7	13078.4	5954.46	3677.74	2035.61	1237.34	987.135	724.341	517.801	333.333	201.94	59.7834	50.2057	24.8428	19.9345	8.53233	6.50094	4.04094	3.80849	3.42259	2.6156	2.49861	1.91128	1.63396	1.3216	1.19274	1.04514	0.964964	0.720063	0.479644	0.43934	0.376406	0.1396	0.0935028	0.0871316	0.0498576	0.0410794	0.0178308	0.0174369	0.0164433	0.0141323	0.0127692	0.00887864	0.00728322	0.00366999	0.00351179	0.00147497	0.00147497	0.00147497	0.00130197
13196.4	12736.5	8986.17	6515.66	2948.4	2210.95	1017.62	695.026	433.923	377.42	199.359	104.95	89.3758	68.1558	41.179	23.4842	20.4631	14.6689	7.71889	5.9903	4.26759	2.87875	2.46629	2.25679	1.68568	1.55804	1.46102	1.0606	1.0511	0.901771	0.862546	0.808376	0.578039	0.518985	0.500819	0.453875	0.349541	0.130126	0.0905783	0.0868129	0.0669409	0.04982	0.0245318	0.0212529	0.017532	0.0115615	0.00788818	0.00459817	0.00459817	0.00440448
13314.9	13119.8	9430.8	5104.69	2980.01	2033.88	1418.74	1127.17	464.791	436.909	311.413	201.856	153.924	107.388	73.4788	49.5296	21.9769	9.07666	5.99514	5.00686	2.7873	2.20442	1.94477	1.67607	1.35369	1.1894	1.07624	1.03612	0.799353	0.700551	0.565851	0.332837	0.32552	0.114416	0.114416	0.104317	0.0777404	0.0766087	0.0712665	0.0506283	0.0329311	0.0285195	0.0250901	0.0146721	0.00757555	0.00646428	0.00439371	0.00260145	0.00168254	0.000935182
13288.9	13163.6	11025	7938.89	3765.73	2478.55	2037.67	1439.94	800.948	161.609	122.754	55.1515	36.4235	30.6114	19.801	15.5097	13.6844	8.29175	7.13127	5.78102	3.91106	3.11664	1.85736	1.74172	1.565	1.51001	1.43918	1.32691	1.19687	1.08542	0.850179	0.307656	0.269088	0.184917	0.126703	0.0968614	0.0680789	0.0588302	0.0542235	0.0439356	0.0379242	0.033968	0.0296246	0.0200098	0.0194474	0.00749577	0.00497395	0.00419489	0.00174262	0.00103884
13457.6	12993.7	7621.63	3697.27	1801.21	1348.07	741.348	376.419	284.782	166.588	98.9627	60.4941	32.0688	15.6954	10.5043	7.48813	4.25374	3.98761	1.56632	1.34849	1.21869	1.18462	1.05629	0.924802	0.853829	0.697989	0.544107	0.517528	0.505267	0.442862	0.319079	0.196307	0.183872	0.139418	0.105956	0.0736005	0.0620592	0.0476966	0.0344414	0.0243755	0.0149417	0.00949021	0.00874435	0.00646287	0.00607033	0.00341491	0.0033252	0.00242416	0.00190759	0.00169252
13922.4	13793.6	8565.13	4314.15	2436.79	1264.59	840.117	622.927	363.167	278.303	232.337	186.839	144.422	101.393	48.7888	36.6367	14.9827	12.9598	7.60779	5.54916	3.90581	3.32299	3.10951	2.73796	1.39163	1.31742	0.330288	0.237962	0.201846	0.149548	0.107945	0.10402	0.0936199	0.0734767	0.0393445	0.0392681	0.0387167	0.038483	0.0375968	0.0344842	0.0226108	0.0168303	0.0129347	0.0116729	0.00908358	0.00819749	0.00715784	0.00556298	0.00428828	0.00375567
13488.4	13237	6829.56	3982.99	2875.8	2043.04	600.594	533.469	334.902	179.553	128.034	40.2866	30.0498	21.4019	11.3535	9.9781	7.32816	6.75637	5.40129	4.96547	3.74541	2.64526	2.33121	2.00959	1.7149	1.46805	1.37704	1.23685	1.02793	0.950538	0.754847	0.467179	0.405075	0.270462	0.267194	0.248443	0.238259	0.22966	0.205923	0.187346	0.162346	0.133897	0.119633	0.089365	0.071038	0.0527389	0.0365061	0.0228358	0.0151714	0.00529151
13250.4	12684.2	8382.4	5519.02	3475.56	933.589	640.198	271.599	201.649	122.632	69.156	41.3652	9.99511	8.84894	8.52132	3.31561	2.34087	2.03801	1.75495	1.21506	1.19787	1.19409	1.05777	0.825382	0.532945	0.491523	0.192187	0.131258	0.102106	0.100723	0.0726333	0.0609632	0.0443758	0.0283055	0.0257296	0.0125342	0.0101607	0.00534896	0.0036088	0.00251362	0.00251362	0.00130826	0.00122961	0.000267911	0.000267911	0.000213966	0.000175437	0.000167851	0.000149255	7.53528e-05
13267.1	13118.1	9135.99	4856.52	2340.35	1864.29	787.707	456.582	301.433	146.625	105.945	84.8427	51.04	34.0277	32.1533	28.8965	24.9864	18.5999	14.6749	6.1214	3.39125	2.94084	2.0869	1.69636	1.46841	1.36649	1.20724	1.12371	0.956862	0.872948	0.808666	0.607683	0.479852	0.3302	0.299779	0.157718	0.135997	0.0774749	0.0681569	0.0547094	0.0436763	0.0381861	0.0337135	0.0142977	0.0110708	0.00572349	0.00316715	0.00266004	0.0013407	0.0013397
13260.4	13184.8	8575.6	3664.55	2137.59	1102.04	296.238	262.378	168.116	134.134	72.895	32.7953	16.2869	8.17471	5.33783	5.15429	3.16565	2.80761	2.55081	1.77012	1.49873	1.21989	1.16084	1.09909	0.871072	0.848337	0.512475	0.49493	0.447229	0.375855	0.280359	0.25479	0.175091	0.144785	0.0567698	0.0549703	0.0184209	0.0129265	0.0107779	0.00848283	0.00339899	0.00235647	0.00164685	0.00117133	0.000720233	0.000177564	0.000157159	0.00012393	9.23206e-05	6.86487e-05
13228.1	13000.3	7953.06	4313.77	2815.17	1586.59	1120.89	563.273	304.426	168.27	119.442	55.8395	28.564	16.1749	12.6495	6.31963	4.91022	2.46933	1.48332	1.45077	1.23307	1.1406	1.0452	0.856105	0.759273	0.48687	0.467203	0.401657	0.365857	0.34364	0.306607	0.275846	0.194874	0.134966	0.128145	0.116407	0.0780267	0.0505201	0.0134957	0.0131428	0.0119176	0.00863534	0.00535136	0.00379132	0.00325957	0.0028291	0.00239791	0.00221927	0.00205433	0.00197818
13193	13064.4	8908.47	5213.53	3759.04	2755.28	2063.91	896.159	613.779	283.965	217.241	98.1373	90.8012	53.0212	22.1489	20.6936	11.6531	6.41953	6.22855	4.74356	4.09517	4.03106	3.33534	3.10138	1.86051	1.60163	1.46957	1.29112	1.21751	1.18538	1.177	1.14601	1.04214	1.01987	0.970219	0.813616	0.448389	0.280276	0.239478	0.157627	0.14268	0.123337	0.1102	0.0970042	0.0908905	0.0663232	0.0605036	0.0470828	0.0340367	0.0304938
13352.4	13113.6	8509.31	2547.64	1833.22	1203.44	1032.62	527.931	346.913	199.784	153.775	103.92	90.8364	39.7388	21.2222	9.4949	6.02042	5.52034	4.53503	2.68711	2.58517	2.29547	1.62895	1.5841	1.54874	1.27389	1.2679	1.09038	0.986793	0.719448	0.375751	0.265253	0.228444	0.19456	0.146637	0.137024	0.0699799	0.036255	0.0296531	0.021855	0.0103199	0.00861949	0.00424718	0.00342695	0.00222894	0.00166884	0.00126906	0.000696969	0.00059728	0.000509508
13457.4	13284.3	8671.92	6603.87	4270.28	2451.32	1509.3	908.021	421.437	345.435	135.834	116.775	47.8967	45.1021	13.3757	10.978	7.72506	5.7015	4.73899	4.0184	3.17547	1.8908	1.57366	1.46818	1.27361	1.15904	1.14883	0.972094	0.812505	0.700862	0.595333	0.355293	0.254858	0.149426	0.140183	0.0836654	0.0725661	0.0426637	0.0366187	0.0269119	0.0207305	0.0160191	0.00912195	0.00864587	0.00785055	0.00764543	0.00563708	0.00461528	0.00453955	0.00392908
13335.5	12788.6	6936.51	2618.88	1681.71	634.588	527.503	346.278	294.769	202.932	144.782	48.1619	25.408	10.3323	7.37746	6.38921	4.74844	3.76477	3.75475	3.46444	1.79752	1.6867	1.36322	1.29062	1.19195	1.08658	0.955345	0.862292	0.705289	0.668021	0.464389	0.32097	0.256285	0.155089	0.103789	0.0908733	0.0515712	0.0241546	0.0207159	0.0134576	0.0103647	0.00806226	0.00566014	0.00457027	0.00389887	0.00302487	0.00170799	0.000390068	0.000345275	0.000303606
13662.8	12689.5	6002.78	2143.26	1881.7	1171.58	802.154	347.868	195.523	133.483	101.722	26.9875	16.7008	10.7805	6.50175	5.34877	4.42265	3.38838	2.32533	2.02352	1.78574	1.52133	1.42207	1.38902	1.28218	1.18319	1.14101	1.03038	1.01342	0.912131	0.812778	0.588859	0.18443	0.144537	0.100249	0.0910106	0.0873887	0.076589	0.048118	0.0368045	0.0321695	0.0245962	0.0165854	0.00989261	0.00859545	0.0069732	0.00511277	0.00379951	0.00221577	0.0019046
13315.4	13290.5	8944.47	6207.44	4266.83	2333.3	1366.69	820.36	605.282	211.904	163.843	44.4727	20.172	14.4679	6.54917	5.70732	4.56076	2.85932	2.39723	1.62832	1.54388	1.44185	1.38547	1.26269	1.1774	0.847017	0.69933	0.615133	0.519311	0.3662	0.182086	0.152355	0.0901612	0.048867	0.0260467	0.0211664	0.0177344	0.010617	0.00750002	0.00745433	0.00523884	0.00266943	0.00259718	0.00239074	0.00194178	0.00140368	0.000699016	0.000666089	0.000636778	0.000522463
13473.8	13397.3	9409.23	5735.59	3776.18	1384.97	1084.39	775.221	484.374	362.599	210.343	42.9891	39.6017	24.4722	16.0185	12.3104	7.02278	6.37811	5.23139	4.63171	3.09839	2.80498	1.45269	1.32619	1.16239	1.08108	0.972366	0.767363	0.664112	0.56458	0.541818	0.478135	0.447605	0.351091	0.238986	0.177047	0.160567	0.132901	0.127571	0.117446	0.0953052	0.0593895	0.0365531	0.0193815	0.0181124	0.0159333	0.0150134	0.0101873	0.00639593	0.00196785
13382	13274.1	10062.7	6464.8	4127.71	2716.94	990.412	688.927	484.027	344.724	122.141	81.4631	65.2764	43.5074	23.8701	13.65	12.8387	7.79487	5.99139	4.88753	4.33522	3.43497	2.22335	2.08319	1.68486	1.51332	1.3594	1.3131	1.30028	1.20929	1.18449	1.16788	1.11475	0.800775	0.693005	0.42729	0.370653	0.178735	0.147947	0.116401	0.093676	0.0221774	0.022127	0.0177015	0.00321138	0.00292635	0.00229215	0.00219062	0.00147555	0.000461011
13332.7	12988.5	9659.11	3520.19	2667.14	1416.55	614.485	432.67	44.6755	36.3443	33.7671	20.9779	12.1087	9.63086	5.43399	4.45651	3.84714	2.54782	2.13704	1.97485	1.66901	1.42806	1.30692	1.24646	1.08009	0.949258	0.727398	0.638417	0.452926	0.319707	0.289159	0.282818	0.19197	0.159624	0.107996	0.0614896	0.0487801	0.0170898	0.007448	0.00673514	0.00462529	0.00332609	0.0020154	0.00123484	0.000627395	0.000418747	0.00035016	0.00032793	0.000278559	0.000266236
13217.9	13111	8141.32	5992.27	4547.3	3256.78	1738.32	1030.42	599.296	372.46	259.244	137.296	111.746	63.9953	41.7386	28.0111	14.0283	8.99541	8.60999	7.93499	7.09391	4.58637	3.23403	2.54264	1.86838	1.46684	1.33387	1.19536	1.14035	0.869325	0.513651	0.427169	0.360964	0.275405	0.156854	0.142643	0.119338	0.0758108	0.0571358	0.0385317	0.0140366	0.0138046	0.0118754	0.00952011	0.00873447	0.0073156	0.00624091	0.0059231	0.0050197	0.00270817
13209.2	13060.3	8857.24	6755.43	5833.45	3164.94	1618.41	1430.57	1096.65	615.84	557.002	255.584	175.798	121.304	12.3854	10.6501	9.06202	7.55324	3.85882	2.7845	2.5169	1.45141	1.44202	1.06121	0.996584	0.933666	0.818761	0.659168	0.513824	0.464264	0.401799	0.375306	0.349414	0.179585	0.130876	0.117272	0.0820933	0.0683935	0.0613146	0.0599061	0.0402117	0.020631	0.0111015	0.0108163	0.00820625	0.00576144	0.00464276	0.00418296	0.00395215	0.00315665
13325.5	12291.4	8194.48	4007.52	3406.43	2261.6	897.67	473.171	167.873	126.941	96.4875	71.5701	41.7906	34.8599	20.4721	7.73275	3.9358	3.44948	2.34193	2.1961	2.06149	1.8299	1.69815	1.57694	1.51269	1.44106	1.30192	1.22114	0.0546662	0.0546662	0.0203038	0.00842104	0.00366533	0.00366533	0.00309977	0.00292843	0.00275237	0.00204319	0.00177601	0.000718566	0.000657795	0.000587069	0.00050569	0.000505531	0.000505531	0.000461913	0.000456047	0.000377404	0.000307136	0.00029698
13107.4	12852.5	10348	4502.88	2343.74	878.798	704.567	421.537	256.271	118.501	74.3827	25.7809	24.1615	13.951	6.92267	5.60748	5.06749	2.91837	2.16085	1.86492	1.33521	1.26804	1.13525	1.02915	0.702387	0.643324	0.586754	0.580666	0.506388	0.37931	0.359859	0.26031	0.18319	0.177532	0.129447	0.11641	0.0931256	0.0780545	0.0475567	0.0291228	0.018859	0.0155816	0.00965559	0.00595807	0.0035165	0.0035165	0.00236618	0.00184751	0.00150922	0.00131658
13565.4	13405.6	7240.2	4659.87	3249.8	1956.79	933.638	593.665	384.291	197.788	59.086	45.4828	33.872	22.3245	13.0079	9.24176	6.98227	4.28585	3.21883	2.52111	1.73823	1.617	1.37048	1.33926	1.25736	1.2389	1.06593	0.960121	0.920097	0.819547	0.388336	0.370974	0.343051	0.198378	0.108233	0.0955315	0.0846987	0.0831776	0.0715248	0.0485701	0.0300919	0.0191569	0.0126447	0.00923167	0.00819535	0.00336484	0.00284468	0.00167723	0.00120601	0.00106833
13514.2	13424.3	8626.88	4544.25	2470.09	1785.46	1378.22	643.688	545.883	363.534	281.165	219.665	187.869	136.943	68.8306	51.4309	44.1758	25.6569	11.9857	8.55658	6.12389	4.46678	3.4144	2.89224	2.755	2.04604	1.79604	1.49917	1.03553	0.839674	0.615532	0.38295	0.246809	0.165501	0.152426	0.131984	0.116806	0.107233	0.0924103	0.0719888	0.0356649	0.0271014	0.0165947	0.00873988	0.00873988	0.00692827	0.00487645	0.00143421	0.00126631	0.000993279
13357.2	13083.6	8394.12	4726.31	3035.82	1801.97	1051.95	662.492	402.462	244.179	163.697	88.4748	64.1602	42.6373	22.3955	15.8868	10.7653	7.04802	4.89777	3.73391	2.82727	2.25988	1.82153	1.60548	1.32702	1.1688	1.01605	0.889896	0.746375	0.640338	0.525278	0.413321	0.327868	0.24234	0.197625	0.15114	0.116712	0.0783545	0.0633891	0.0495747	0.0381603	0.0283195	0.0212929	0.0155616	0.0125929	0.00916538	0.00708618	0.00487402	0.00350302	0.00258636
[truncated: 250 more columns]
