# Supplementary material for: A new imperialist competitive algorithm with spiral rising mechanism for solving path optimization problems
Source: PeerJ Comput Sci. 2022 Sep 7;8:e1075. doi: 10.7717/peerj-cs.1075 (PMC9575848; doi:10.7717/peerj-cs.1075)
Supplement: Supplemental Information 11 [file peerj-cs-08-1075-s011.zip › high dimensional optimization problems/500/F8/ICA.xlsx]

## Sheet: Sheet1
1.51317e+06	1.50284e+06	1.4925e+06	1.47731e+06	1.46365e+06	1.44469e+06	1.42932e+06	1.41069e+06	1.39809e+06	1.38732e+06	1.38109e+06	1.37455e+06	1.36739e+06	1.35333e+06	1.34284e+06	1.33125e+06	1.31733e+06	1.30883e+06	1.29793e+06	1.28955e+06	1.27694e+06	1.27092e+06	1.26181e+06	1.25225e+06	1.24356e+06	1.23694e+06	1.23142e+06	1.22405e+06	1.21413e+06	1.20937e+06	1.20372e+06	1.19837e+06	1.18487e+06	1.16668e+06	1.15509e+06	1.14847e+06	1.14366e+06	1.13655e+06	1.12895e+06	1.12262e+06	1.11837e+06	1.11171e+06	1.1034e+06	1.09049e+06	1.07895e+06	1.06625e+06	1.05636e+06	1.04712e+06	1.04255e+06	1.03704e+06
1.49727e+06	1.49727e+06	1.48993e+06	1.46548e+06	1.44348e+06	1.42472e+06	1.41251e+06	1.3845e+06	1.37571e+06	1.36587e+06	1.35899e+06	1.35098e+06	1.3473e+06	1.34172e+06	1.33077e+06	1.32473e+06	1.3115e+06	1.2946e+06	1.28255e+06	1.27483e+06	1.26397e+06	1.26119e+06	1.25727e+06	1.25209e+06	1.24786e+06	1.24222e+06	1.22437e+06	1.21567e+06	1.21002e+06	1.20275e+06	1.18464e+06	1.17011e+06	1.15544e+06	1.14624e+06	1.13712e+06	1.13378e+06	1.12992e+06	1.12492e+06	1.11098e+06	1.10203e+06	1.09344e+06	1.08595e+06	1.07577e+06	1.06876e+06	1.05459e+06	1.04852e+06	1.04241e+06	1.03754e+06	1.03437e+06	1.02071e+06
1.49605e+06	1.49605e+06	1.49207e+06	1.46336e+06	1.45492e+06	1.44338e+06	1.42894e+06	1.41855e+06	1.41002e+06	1.40181e+06	1.38529e+06	1.37838e+06	1.37319e+06	1.3681e+06	1.36011e+06	1.34603e+06	1.33618e+06	1.32931e+06	1.32189e+06	1.31273e+06	1.30439e+06	1.28935e+06	1.27948e+06	1.27549e+06	1.26311e+06	1.24761e+06	1.22777e+06	1.22009e+06	1.2147e+06	1.20718e+06	1.18661e+06	1.17559e+06	1.17154e+06	1.16458e+06	1.15993e+06	1.15403e+06	1.14004e+06	1.12912e+06	1.12067e+06	1.11119e+06	1.10117e+06	1.08622e+06	1.07948e+06	1.0644e+06	1.05818e+06	1.04995e+06	1.03978e+06	1.02825e+06	1.01994e+06	1.01336e+06
1.50685e+06	1.50465e+06	1.48208e+06	1.48208e+06	1.47323e+06	1.46568e+06	1.45665e+06	1.44757e+06	1.43728e+06	1.42448e+06	1.41375e+06	1.39505e+06	1.38068e+06	1.37506e+06	1.3653e+06	1.35829e+06	1.34983e+06	1.3452e+06	1.31532e+06	1.30534e+06	1.29963e+06	1.29304e+06	1.28905e+06	1.27781e+06	1.26502e+06	1.25463e+06	1.24413e+06	1.22699e+06	1.21883e+06	1.21288e+06	1.20808e+06	1.18723e+06	1.18049e+06	1.1739e+06	1.14605e+06	1.13335e+06	1.12913e+06	1.12269e+06	1.11536e+06	1.10843e+06	1.10113e+06	1.08822e+06	1.08146e+06	1.07752e+06	1.0722e+06	1.06719e+06	1.06414e+06	1.05882e+06	1.05399e+06	1.04985e+06
1.51167e+06	1.51167e+06	1.47264e+06	1.46703e+06	1.45312e+06	1.44421e+06	1.41327e+06	1.40444e+06	1.38614e+06	1.38225e+06	1.37408e+06	1.3668e+06	1.35874e+06	1.34327e+06	1.32842e+06	1.31812e+06	1.31118e+06	1.30723e+06	1.29438e+06	1.28407e+06	1.27093e+06	1.26269e+06	1.25136e+06	1.23589e+06	1.22944e+06	1.21883e+06	1.20621e+06	1.20276e+06	1.20038e+06	1.19656e+06	1.18882e+06	1.18029e+06	1.16602e+06	1.15727e+06	1.14143e+06	1.13575e+06	1.13052e+06	1.12651e+06	1.12472e+06	1.11934e+06	1.11454e+06	1.1105e+06	1.09408e+06	1.079e+06	1.0664e+06	1.0626e+06	1.05939e+06	1.05132e+06	1.03905e+06	1.03167e+06
1.51339e+06	1.50258e+06	1.50258e+06	1.49206e+06	1.48388e+06	1.48002e+06	1.47247e+06	1.44897e+06	1.43944e+06	1.42312e+06	1.40649e+06	1.39253e+06	1.38377e+06	1.37445e+06	1.36987e+06	1.3501e+06	1.34118e+06	1.33408e+06	1.32781e+06	1.31837e+06	1.30863e+06	1.30435e+06	1.29488e+06	1.28523e+06	1.27755e+06	1.269e+06	1.26131e+06	1.24261e+06	1.23997e+06	1.22863e+06	1.22162e+06	1.20938e+06	1.20513e+06	1.19679e+06	1.18569e+06	1.17415e+06	1.16406e+06	1.1574e+06	1.15115e+06	1.14532e+06	1.14185e+06	1.13549e+06	1.12567e+06	1.11953e+06	1.11374e+06	1.0943e+06	1.08389e+06	1.07899e+06	1.07493e+06	1.06841e+06
1.44853e+06	1.44853e+06	1.43712e+06	1.4345e+06	1.42068e+06	1.40427e+06	1.39245e+06	1.38741e+06	1.38096e+06	1.35116e+06	1.34648e+06	1.3365e+06	1.32775e+06	1.32188e+06	1.31611e+06	1.31163e+06	1.30156e+06	1.28359e+06	1.27129e+06	1.26258e+06	1.25494e+06	1.25002e+06	1.24708e+06	1.24349e+06	1.22685e+06	1.21493e+06	1.20898e+06	1.20242e+06	1.19446e+06	1.18917e+06	1.18075e+06	1.17655e+06	1.17147e+06	1.16711e+06	1.15841e+06	1.15206e+06	1.14453e+06	1.13524e+06	1.13116e+06	1.12828e+06	1.12452e+06	1.12029e+06	1.11499e+06	1.09886e+06	1.08472e+06	1.07953e+06	1.07466e+06	1.06824e+06	1.05599e+06	1.04281e+06
1.42806e+06	1.42806e+06	1.42091e+06	1.40922e+06	1.4019e+06	1.38465e+06	1.3754e+06	1.36677e+06	1.34033e+06	1.32906e+06	1.31982e+06	1.30867e+06	1.29385e+06	1.28278e+06	1.2785e+06	1.27303e+06	1.26934e+06	1.25644e+06	1.22561e+06	1.21329e+06	1.20677e+06	1.19975e+06	1.1934e+06	1.1885e+06	1.18266e+06	1.17585e+06	1.16924e+06	1.16039e+06	1.15518e+06	1.15083e+06	1.13818e+06	1.132e+06	1.12625e+06	1.12156e+06	1.11742e+06	1.10989e+06	1.10235e+06	1.09524e+06	1.0901e+06	1.08436e+06	1.07823e+06	1.07296e+06	1.06392e+06	1.05978e+06	1.05337e+06	1.04972e+06	1.04605e+06	1.04019e+06	1.03655e+06	1.03408e+06
1.47972e+06	1.45809e+06	1.44871e+06	1.44638e+06	1.44168e+06	1.4358e+06	1.42736e+06	1.41539e+06	1.40701e+06	1.39674e+06	1.38916e+06	1.37839e+06	1.37165e+06	1.36283e+06	1.35767e+06	1.34614e+06	1.33727e+06	1.32447e+06	1.31749e+06	1.31368e+06	1.30724e+06	1.28709e+06	1.27974e+06	1.26036e+06	1.24885e+06	1.24483e+06	1.23831e+06	1.22946e+06	1.2214e+06	1.20424e+06	1.19469e+06	1.19e+06	1.18303e+06	1.17689e+06	1.16375e+06	1.15807e+06	1.15161e+06	1.14728e+06	1.14127e+06	1.13806e+06	1.12917e+06	1.12521e+06	1.11373e+06	1.10924e+06	1.10403e+06	1.09734e+06	1.08498e+06	1.07221e+06	1.06171e+06	1.0552e+06
1.51343e+06	1.51037e+06	1.50017e+06	1.49464e+06	1.46978e+06	1.46307e+06	1.45352e+06	1.43998e+06	1.42773e+06	1.42118e+06	1.41675e+06	1.40342e+06	1.39184e+06	1.37969e+06	1.36788e+06	1.36085e+06	1.3535e+06	1.34258e+06	1.33572e+06	1.32303e+06	1.30634e+06	1.29958e+06	1.29161e+06	1.28532e+06	1.28107e+06	1.27281e+06	1.25981e+06	1.25224e+06	1.24716e+06	1.23777e+06	1.22993e+06	1.22083e+06	1.20945e+06	1.20032e+06	1.19057e+06	1.18258e+06	1.17563e+06	1.16989e+06	1.16508e+06	1.15962e+06	1.1571e+06	1.1523e+06	1.13947e+06	1.11658e+06	1.10548e+06	1.09525e+06	1.09092e+06	1.08428e+06	1.07385e+06	1.06679e+06
1.49914e+06	1.47291e+06	1.46752e+06	1.45613e+06	1.45359e+06	1.45327e+06	1.44049e+06	1.43282e+06	1.42247e+06	1.41114e+06	1.39857e+06	1.39059e+06	1.38487e+06	1.37296e+06	1.3618e+06	1.35432e+06	1.34927e+06	1.32841e+06	1.31897e+06	1.31006e+06	1.30614e+06	1.30017e+06	1.29704e+06	1.28946e+06	1.27971e+06	1.26619e+06	1.26093e+06	1.25895e+06	1.25028e+06	1.22858e+06	1.22098e+06	1.21337e+06	1.20301e+06	1.18989e+06	1.17641e+06	1.16422e+06	1.15376e+06	1.1424e+06	1.13835e+06	1.12817e+06	1.11851e+06	1.10082e+06	1.09112e+06	1.0861e+06	1.0774e+06	1.06819e+06	1.05916e+06	1.05539e+06	1.05022e+06	1.0439e+06
1.44685e+06	1.44685e+06	1.44393e+06	1.42867e+06	1.41417e+06	1.39151e+06	1.38246e+06	1.36968e+06	1.36555e+06	1.3571e+06	1.35372e+06	1.35123e+06	1.34728e+06	1.34281e+06	1.32592e+06	1.31254e+06	1.30627e+06	1.29675e+06	1.27676e+06	1.26017e+06	1.2437e+06	1.23083e+06	1.22373e+06	1.21589e+06	1.20711e+06	1.1911e+06	1.18197e+06	1.17405e+06	1.17072e+06	1.16546e+06	1.14565e+06	1.1363e+06	1.11164e+06	1.10332e+06	1.09476e+06	1.08684e+06	1.07615e+06	1.06862e+06	1.06357e+06	1.05546e+06	1.05088e+06	1.03667e+06	1.0288e+06	1.02324e+06	1.01809e+06	1.01333e+06	1.00894e+06	995797	986259	983136
1.48659e+06	1.47452e+06	1.46272e+06	1.46272e+06	1.45398e+06	1.44288e+06	1.43097e+06	1.41033e+06	1.39588e+06	1.38422e+06	1.37638e+06	1.36454e+06	1.3523e+06	1.33523e+06	1.32526e+06	1.32387e+06	1.31423e+06	1.30273e+06	1.29274e+06	1.28667e+06	1.26781e+06	1.2568e+06	1.25034e+06	1.23042e+06	1.21898e+06	1.20528e+06	1.1993e+06	1.18573e+06	1.17979e+06	1.17396e+06	1.16505e+06	1.15761e+06	1.1523e+06	1.1454e+06	1.1302e+06	1.12186e+06	1.11407e+06	1.10521e+06	1.09487e+06	1.08675e+06	1.0805e+06	1.0601e+06	1.05483e+06	1.04834e+06	1.03919e+06	1.03113e+06	1.02362e+06	1.01912e+06	1.00423e+06	998286
1.50799e+06	1.50799e+06	1.49427e+06	1.48095e+06	1.47302e+06	1.45769e+06	1.43908e+06	1.42584e+06	1.41767e+06	1.41089e+06	1.39284e+06	1.38343e+06	1.37441e+06	1.36323e+06	1.35524e+06	1.34896e+06	1.34413e+06	1.33985e+06	1.33422e+06	1.3225e+06	1.31348e+06	1.30879e+06	1.30111e+06	1.29291e+06	1.2816e+06	1.27236e+06	1.26058e+06	1.25339e+06	1.24595e+06	1.23767e+06	1.23111e+06	1.22329e+06	1.21487e+06	1.21039e+06	1.19151e+06	1.18322e+06	1.1771e+06	1.16972e+06	1.16367e+06	1.14756e+06	1.13941e+06	1.12813e+06	1.12404e+06	1.11706e+06	1.11226e+06	1.10649e+06	1.09341e+06	1.07625e+06	1.07247e+06	1.06549e+06
1.53009e+06	1.46687e+06	1.46687e+06	1.46104e+06	1.452e+06	1.44498e+06	1.43325e+06	1.42583e+06	1.4161e+06	1.40789e+06	1.40403e+06	1.39901e+06	1.39101e+06	1.38584e+06	1.36724e+06	1.35821e+06	1.34754e+06	1.3408e+06	1.3298e+06	1.31956e+06	1.3085e+06	1.29484e+06	1.28588e+06	1.27465e+06	1.26314e+06	1.25852e+06	1.2504e+06	1.23978e+06	1.23336e+06	1.22402e+06	1.2085e+06	1.1968e+06	1.19281e+06	1.18436e+06	1.17927e+06	1.16952e+06	1.15512e+06	1.14297e+06	1.13827e+06	1.13495e+06	1.12853e+06	1.11419e+06	1.10978e+06	1.10184e+06	1.09417e+06	1.08741e+06	1.08102e+06	1.0752e+06	1.06666e+06	1.06028e+06
1.48792e+06	1.48792e+06	1.47744e+06	1.46111e+06	1.44147e+06	1.43286e+06	1.42211e+06	1.41535e+06	1.38739e+06	1.3763e+06	1.36623e+06	1.35587e+06	1.35121e+06	1.33742e+06	1.33089e+06	1.32093e+06	1.31334e+06	1.30598e+06	1.29332e+06	1.28297e+06	1.2762e+06	1.26966e+06	1.26179e+06	1.25666e+06	1.24869e+06	1.23479e+06	1.22297e+06	1.21114e+06	1.20532e+06	1.18628e+06	1.18068e+06	1.17394e+06	1.16935e+06	1.16408e+06	1.15407e+06	1.14384e+06	1.13941e+06	1.13553e+06	1.1332e+06	1.131e+06	1.12645e+06	1.12012e+06	1.11187e+06	1.10464e+06	1.09955e+06	1.09219e+06	1.08477e+06	1.07938e+06	1.06977e+06	1.06564e+06
1.49813e+06	1.46344e+06	1.46344e+06	1.46344e+06	1.44805e+06	1.43825e+06	1.42654e+06	1.41876e+06	1.41296e+06	1.39558e+06	1.38784e+06	1.37793e+06	1.36914e+06	1.34973e+06	1.33581e+06	1.33012e+06	1.32616e+06	1.3217e+06	1.31771e+06	1.30904e+06	1.30529e+06	1.29781e+06	1.287e+06	1.26258e+06	1.25415e+06	1.24917e+06	1.24435e+06	1.2324e+06	1.21763e+06	1.211e+06	1.20465e+06	1.19561e+06	1.18738e+06	1.18163e+06	1.17446e+06	1.16242e+06	1.15236e+06	1.14637e+06	1.13721e+06	1.12995e+06	1.12236e+06	1.10508e+06	1.09308e+06	1.08536e+06	1.08035e+06	1.07415e+06	1.06846e+06	1.06292e+06	1.05922e+06	1.05597e+06
1.41095e+06	1.36446e+06	1.36446e+06	1.35431e+06	1.34736e+06	1.34122e+06	1.33383e+06	1.32319e+06	1.31728e+06	1.31106e+06	1.30405e+06	1.28606e+06	1.27848e+06	1.26833e+06	1.26048e+06	1.25085e+06	1.23674e+06	1.22804e+06	1.222e+06	1.2163e+06	1.20737e+06	1.19073e+06	1.18044e+06	1.17671e+06	1.16996e+06	1.16692e+06	1.16458e+06	1.15623e+06	1.14965e+06	1.14061e+06	1.12768e+06	1.111e+06	1.10317e+06	1.09541e+06	1.09037e+06	1.08646e+06	1.082e+06	1.07337e+06	1.06112e+06	1.05569e+06	1.05157e+06	1.04871e+06	1.04473e+06	1.0414e+06	1.03686e+06	1.01325e+06	1.0039e+06	1.00056e+06	994682	988240
1.47897e+06	1.47897e+06	1.46022e+06	1.43884e+06	1.43479e+06	1.42291e+06	1.41131e+06	1.40083e+06	1.39697e+06	1.39163e+06	1.37828e+06	1.36932e+06	1.36345e+06	1.35627e+06	1.34085e+06	1.33296e+06	1.32457e+06	1.31673e+06	1.30896e+06	1.29848e+06	1.28525e+06	1.26578e+06	1.25887e+06	1.24718e+06	1.24315e+06	1.23075e+06	1.22644e+06	1.21998e+06	1.21151e+06	1.20648e+06	1.18914e+06	1.17563e+06	1.16279e+06	1.15825e+06	1.15018e+06	1.14201e+06	1.13313e+06	1.11899e+06	1.11121e+06	1.10654e+06	1.10079e+06	1.08986e+06	1.0829e+06	1.07949e+06	1.07609e+06	1.07137e+06	1.05653e+06	1.0494e+06	1.04554e+06	1.04086e+06
1.49716e+06	1.49133e+06	1.46522e+06	1.46178e+06	1.44515e+06	1.43397e+06	1.42163e+06	1.41307e+06	1.39606e+06	1.38532e+06	1.38176e+06	1.36812e+06	1.35868e+06	1.35403e+06	1.35044e+06	1.34498e+06	1.33878e+06	1.32819e+06	1.31642e+06	1.30856e+06	1.30375e+06	1.29507e+06	1.28482e+06	1.27356e+06	1.26316e+06	1.25749e+06	1.2428e+06	1.22846e+06	1.21951e+06	1.21201e+06	1.20585e+06	1.1985e+06	1.19034e+06	1.18049e+06	1.16802e+06	1.16456e+06	1.16073e+06	1.15245e+06	1.12864e+06	1.12864e+06	1.11635e+06	1.10908e+06	1.09882e+06	1.09659e+06	1.0856e+06	1.0766e+06	1.06609e+06	1.0562e+06	1.0489e+06	1.04123e+06
1.51204e+06	1.51204e+06	1.49248e+06	1.48092e+06	1.47166e+06	1.46087e+06	1.45085e+06	1.42686e+06	1.41823e+06	1.40807e+06	1.40194e+06	1.39678e+06	1.3896e+06	1.38229e+06	1.37036e+06	1.36048e+06	1.35551e+06	1.35005e+06	1.34658e+06	1.31771e+06	1.31144e+06	1.29177e+06	1.28769e+06	1.28064e+06	1.27254e+06	1.26279e+06	1.25222e+06	1.24782e+06	1.242e+06	1.22125e+06	1.21096e+06	1.19694e+06	1.19136e+06	1.18645e+06	1.18113e+06	1.16682e+06	1.15625e+06	1.15081e+06	1.14461e+06	1.13737e+06	1.12859e+06	1.11818e+06	1.11204e+06	1.10638e+06	1.09667e+06	1.08281e+06	1.07627e+06	1.0624e+06	1.0556e+06	1.04814e+06
1.51013e+06	1.51013e+06	1.50055e+06	1.49537e+06	1.48343e+06	1.46992e+06	1.45617e+06	1.44499e+06	1.42922e+06	1.4204e+06	1.40741e+06	1.39382e+06	1.37502e+06	1.36518e+06	1.35589e+06	1.34867e+06	1.33806e+06	1.31232e+06	1.29219e+06	1.28358e+06	1.27381e+06	1.26377e+06	1.24953e+06	1.23918e+06	1.22282e+06	1.21334e+06	1.20499e+06	1.19678e+06	1.18027e+06	1.16937e+06	1.15699e+06	1.1492e+06	1.14539e+06	1.14075e+06	1.13596e+06	1.1244e+06	1.11428e+06	1.10995e+06	1.10199e+06	1.08909e+06	1.0815e+06	1.07343e+06	1.06016e+06	1.05279e+06	1.04759e+06	1.04378e+06	1.0406e+06	1.03776e+06	1.02513e+06	1.00833e+06
1.51311e+06	1.51311e+06	1.49601e+06	1.48021e+06	1.46533e+06	1.46016e+06	1.44579e+06	1.43309e+06	1.42008e+06	1.40943e+06	1.39827e+06	1.39025e+06	1.37805e+06	1.37035e+06	1.35578e+06	1.3508e+06	1.34499e+06	1.3177e+06	1.3066e+06	1.29807e+06	1.29372e+06	1.28943e+06	1.28579e+06	1.27237e+06	1.25144e+06	1.24394e+06	1.23614e+06	1.22808e+06	1.22233e+06	1.21532e+06	1.20921e+06	1.19723e+06	1.18475e+06	1.17751e+06	1.16796e+06	1.15985e+06	1.14522e+06	1.14257e+06	1.1314e+06	1.12194e+06	1.11587e+06	1.11161e+06	1.10705e+06	1.10042e+06	1.09062e+06	1.07971e+06	1.0727e+06	1.06479e+06	1.04592e+06	1.04178e+06
1.46757e+06	1.46757e+06	1.46757e+06	1.45792e+06	1.44945e+06	1.44488e+06	1.4346e+06	1.42605e+06	1.41439e+06	1.4072e+06	1.40334e+06	1.38204e+06	1.37561e+06	1.36768e+06	1.36156e+06	1.35841e+06	1.35301e+06	1.34957e+06	1.34184e+06	1.33578e+06	1.32578e+06	1.31662e+06	1.30264e+06	1.28546e+06	1.27623e+06	1.26782e+06	1.26309e+06	1.25757e+06	1.24939e+06	1.24256e+06	1.23561e+06	1.21386e+06	1.20846e+06	1.19796e+06	1.19389e+06	1.18908e+06	1.17605e+06	1.15541e+06	1.14664e+06	1.13594e+06	1.12767e+06	1.12066e+06	1.11557e+06	1.10956e+06	1.10057e+06	1.09509e+06	1.0893e+06	1.08472e+06	1.08034e+06	1.07824e+06
1.47915e+06	1.44756e+06	1.43511e+06	1.42971e+06	1.42272e+06	1.40785e+06	1.39548e+06	1.38433e+06	1.3724e+06	1.35824e+06	1.35002e+06	1.3425e+06	1.33538e+06	1.32124e+06	1.29901e+06	1.29315e+06	1.28306e+06	1.27202e+06	1.26796e+06	1.26065e+06	1.23712e+06	1.21823e+06	1.21126e+06	1.19388e+06	1.18278e+06	1.17677e+06	1.17225e+06	1.16847e+06	1.16254e+06	1.15175e+06	1.144e+06	1.13486e+06	1.13147e+06	1.12658e+06	1.11866e+06	1.10662e+06	1.0882e+06	1.07813e+06	1.07171e+06	1.06068e+06	1.05513e+06	1.04964e+06	1.0431e+06	1.02276e+06	1.00655e+06	1.00346e+06	989560	984247	974790	963259
1.50225e+06	1.50225e+06	1.49799e+06	1.4797e+06	1.46514e+06	1.45632e+06	1.43834e+06	1.429e+06	1.42203e+06	1.40319e+06	1.3908e+06	1.38179e+06	1.37528e+06	1.36535e+06	1.3514e+06	1.34099e+06	1.33344e+06	1.31467e+06	1.3049e+06	1.29623e+06	1.28806e+06	1.28302e+06	1.27569e+06	1.26662e+06	1.25887e+06	1.247e+06	1.2372e+06	1.22936e+06	1.22038e+06	1.21306e+06	1.20558e+06	1.20021e+06	1.19316e+06	1.18641e+06	1.17868e+06	1.17084e+06	1.16644e+06	1.16309e+06	1.15778e+06	1.15362e+06	1.14407e+06	1.13455e+06	1.12443e+06	1.10933e+06	1.09123e+06	1.08892e+06	1.06679e+06	1.06046e+06	1.05324e+06	1.04978e+06
1.51597e+06	1.51013e+06	1.51013e+06	1.4867e+06	1.47452e+06	1.46106e+06	1.44857e+06	1.43713e+06	1.42558e+06	1.42001e+06	1.41547e+06	1.40625e+06	1.39641e+06	1.38863e+06	1.37736e+06	1.36912e+06	1.36115e+06	1.35418e+06	1.34516e+06	1.33732e+06	1.33221e+06	1.31469e+06	1.30888e+06	1.29443e+06	1.28794e+06	1.27448e+06	1.26704e+06	1.25987e+06	1.25439e+06	1.23742e+06	1.23088e+06	1.22123e+06	1.21869e+06	1.20817e+06	1.19387e+06	1.18513e+06	1.16947e+06	1.15668e+06	1.14659e+06	1.13097e+06	1.12478e+06	1.11107e+06	1.102e+06	1.09863e+06	1.08053e+06	1.06587e+06	1.05823e+06	1.05103e+06	1.04801e+06	1.04294e+06
1.47341e+06	1.47341e+06	1.46754e+06	1.45485e+06	1.42697e+06	1.41712e+06	1.40539e+06	1.39193e+06	1.382e+06	1.37456e+06	1.36572e+06	1.35997e+06	1.34857e+06	1.33698e+06	1.3286e+06	1.31749e+06	1.30758e+06	1.29924e+06	1.28746e+06	1.28146e+06	1.27805e+06	1.26726e+06	1.25336e+06	1.24265e+06	1.23913e+06	1.2346e+06	1.22914e+06	1.22048e+06	1.2165e+06	1.20862e+06	1.20257e+06	1.19545e+06	1.19014e+06	1.18463e+06	1.17919e+06	1.17308e+06	1.16307e+06	1.15884e+06	1.15082e+06	1.14436e+06	1.13922e+06	1.13072e+06	1.12012e+06	1.11393e+06	1.10889e+06	1.10452e+06	1.09668e+06	1.08582e+06	1.07707e+06	1.06737e+06
1.46286e+06	1.46286e+06	1.44907e+06	1.43922e+06	1.43881e+06	1.41976e+06	1.40477e+06	1.3959e+06	1.38895e+06	1.3813e+06	1.36929e+06	1.36251e+06	1.34903e+06	1.32972e+06	1.3194e+06	1.30228e+06	1.29373e+06	1.28233e+06	1.27367e+06	1.26512e+06	1.26022e+06	1.2493e+06	1.23778e+06	1.23186e+06	1.22616e+06	1.21965e+06	1.20453e+06	1.1973e+06	1.19179e+06	1.18508e+06	1.17591e+06	1.17041e+06	1.16349e+06	1.15708e+06	1.15166e+06	1.14574e+06	1.1391e+06	1.12907e+06	1.12172e+06	1.11661e+06	1.11229e+06	1.10885e+06	1.10528e+06	1.10183e+06	1.09811e+06	1.08863e+06	1.08271e+06	1.07794e+06	1.06946e+06	1.06057e+06
1.49341e+06	1.47878e+06	1.46576e+06	1.44917e+06	1.43039e+06	1.41516e+06	1.40585e+06	1.39649e+06	1.38831e+06	1.38038e+06	1.37395e+06	1.36842e+06	1.36324e+06	1.35653e+06	1.34992e+06	1.34116e+06	1.33527e+06	1.3304e+06	1.31245e+06	1.3045e+06	1.29944e+06	1.29132e+06	1.28297e+06	1.27546e+06	1.27015e+06	1.26628e+06	1.26231e+06	1.24987e+06	1.2306e+06	1.21733e+06	1.20913e+06	1.20173e+06	1.19216e+06	1.18338e+06	1.17345e+06	1.1679e+06	1.1589e+06	1.15247e+06	1.14199e+06	1.13172e+06	1.12315e+06	1.10937e+06	1.10053e+06	1.09305e+06	1.07605e+06	1.06819e+06	1.06138e+06	1.05597e+06	1.04879e+06	1.04288e+06
1.48939e+06	1.47977e+06	1.46957e+06	1.45849e+06	1.44661e+06	1.43544e+06	1.42298e+06	1.41086e+06	1.39974e+06	1.38923e+06	1.38039e+06	1.37052e+06	1.36177e+06	1.35176e+06	1.34135e+06	1.33268e+06	1.32452e+06	1.31393e+06	1.30266e+06	1.29307e+06	1.2839e+06	1.2738e+06	1.26574e+06	1.2553e+06	1.24612e+06	1.23723e+06	1.22849e+06	1.21975e+06	1.21234e+06	1.20291e+06	1.19324e+06	1.18345e+06	1.17535e+06	1.16778e+06	1.15797e+06	1.14989e+06	1.14107e+06	1.13325e+06	1.12549e+06	1.11821e+06	1.11157e+06	1.10232e+06	1.09407e+06	1.0859e+06	1.07693e+06	1.06886e+06	1.06076e+06	1.05341e+06	1.04564e+06	1.03888e+06
[truncated: 250 more columns]
