# Supplementary material for: A new imperialist competitive algorithm with spiral rising mechanism for solving path optimization problems
Source: PeerJ Comput Sci. 2022 Sep 7;8:e1075. doi: 10.7717/peerj-cs.1075 (PMC9575848; doi:10.7717/peerj-cs.1075)
Supplement: Supplemental Information 11 [file peerj-cs-08-1075-s011.zip › high dimensional optimization problems/500/F8/PSO.xlsx]

## Sheet: Sheet1
1.5334e+06	1.36663e+06	1.19415e+06	1.03509e+06	882295	744075	625782	514549	415568	328874	255862	197079	150594	114627	87655.6	72781.1	65568.8	63459.6	62491.5	62491.5	61591.1	61397	59064.4	58431.4	58431.4	57335.9	57271.6	55977.3	55846.5	55534.7	54207.1	53548.6	52258.3	52258.3	51644.7	51401.9	51083.3	50849.7	50445	49819.1	49692.7	48814.5	48474.2	48307.2	47793.3	47571.8	46933.4	46639.5	45627.3	45281.3
1.42447e+06	1.33812e+06	1.16725e+06	1.01375e+06	866846	727047	606511	496111	404794	319557	251100	192910	144747	112195	85822.1	69361.1	57639.3	57639.3	57639.3	57100.6	56343.3	54347.4	52956.2	51073.7	51073.7	51073.7	50217.7	50155.6	49693.6	47368.6	47368.6	47368.6	46494.5	46494.5	46494.5	46370.4	46370.4	45753.1	45264.3	44641.6	44278	43739	42847.1	42765.8	42290.3	41657.7	41354.6	40802.2	40733.4	40652.2
1.48906e+06	1.34055e+06	1.16759e+06	1.01255e+06	876861	746406	619561	512241	411495	332966	260527	195125	151506	109919	84493.8	66948.7	60622.1	60615.4	58200	56312.2	56057.9	53275	53275	53195.8	52549.2	51099.1	49817.8	48839.8	48797.1	47399.5	46786.7	46767.5	46156.6	46145.7	45012.2	44464.6	42100.3	42100.3	42100.3	42100.3	42035.5	41432.2	40685.6	40311.6	39952.9	39109.7	39109.7	39006.1	38483.5	37992
1.428e+06	1.36051e+06	1.1896e+06	1.01785e+06	871977	735702	621959	506302	411484	327688	254940	194189	142320	110875	82316.9	67488.1	57738	55157.6	55157.6	54233.5	53337.1	51623.6	51623.6	51139.9	50739.3	49840.4	48838.5	48793.1	47257.6	46378.8	46378.8	46378.8	46037.6	45331.8	45331.8	44747.1	43687.3	42685.3	42342.3	42163.5	41802.2	41802.2	41570.6	41072	40440.7	39772.7	39772.7	39772.7	39484.7	39094.3
1.52644e+06	1.35791e+06	1.17919e+06	1.00967e+06	878587	740420	616952	509398	410074	323142	257799	195604	146899	110703	84872.3	68584.7	61716.1	60668.6	57879.8	56777.1	56749.9	55304.2	54946.7	54495.4	53433.9	53222.1	52756.3	52044.1	51456.1	51236.9	50417.3	49620.8	49292.3	49073.2	48148.9	47763.3	47261.6	46803.4	46506.9	46506.9	46079.5	45312.2	44066.2	43798.1	43798.1	42603	42029.6	41793.3	41381.8	39921.9
1.46954e+06	1.30989e+06	1.16658e+06	1.02823e+06	882831	750644	625902	513853	416200	331599	258942	199860	150635	114310	88890.5	73661.9	64880.8	61419.6	60619.5	57972.5	57267.1	54871.2	54681.2	53721.8	52779.8	52067.6	51232.9	50596.2	50083	49566	49221.2	49221.2	49221.2	48830.9	48322.6	47568.1	46508.7	46508.7	46235.7	45012.5	44788.1	43557.4	42872.1	42461.3	41922.5	41384	41181.6	40337	40337	40287.9
1.50129e+06	1.34493e+06	1.17886e+06	1.01894e+06	865299	742517	617009	503289	410046	321235	255342	194279	140093	102892	79436.4	64306.3	54667.3	54667.3	53901.6	52519.6	51481	51404	50707.5	50263.7	49888.7	49573.9	48081.2	47639	47516	46497.9	46497.9	46118.3	45754.9	44929.6	44405.2	43895.6	43102.1	42326	42326	42128.1	41453	41198.1	41065.9	39880.4	39880.4	39880.4	39232.1	39232.1	39232.1	38777.6
1.47773e+06	1.32871e+06	1.17224e+06	1.01683e+06	871490	744071	627832	518276	418796	332926	260011	199562	153026	113960	89317.8	72429.7	65298.8	63568.1	61636.6	59780.2	58823.4	57888	57888	57276.9	56751.6	55916.1	55823.2	54689.3	54364.5	54206.2	53639.9	52109.1	52072.6	51231.3	50529.4	50317.7	49830.1	48783.7	48319.1	47825.4	47465.3	47465.3	47117.9	46666.9	46235.5	45142.5	44910.6	44464.5	43547.8	43168.9
1.48873e+06	1.33256e+06	1.1692e+06	1.01797e+06	871026	738779	613184	506587	407043	325632	259269	198157	145527	110040	85328.7	70150	64925.9	64925.9	61374.6	60853.9	59106.8	57551	57486.6	57373.9	56511.6	55661.9	55159.1	54190.8	53228.6	52825.6	51679	51679	51667.7	50558.6	50558.6	50399.6	50292.9	49745.2	49537.1	48397	48198.8	48198.8	48124.4	46644.7	46393.8	45566.4	45237.2	45237.2	43882.7	43303.3
1.47667e+06	1.32314e+06	1.1812e+06	1.0256e+06	877321	735365	608269	509379	409273	336915	260373	201647	148571	109912	86000.1	71158	61467	59750.9	58316.8	56814.1	55636	54543.7	54543.6	52829.3	52829.3	52159.9	51491.2	51441.8	50517.1	50223	49725.1	49194.7	48620	48421.5	47564.7	47037.7	46796.5	45848.2	45848.2	45121.9	44924	43485.8	42741.3	42516	41050.8	41050.8	40740.4	39875.3	39875.3	39841.3
1.41803e+06	1.32791e+06	1.15579e+06	994018	853241	728538	611594	502596	412922	325526	257838	196555	150645	112297	84457	68498	61306	61172.7	59845.9	58376.4	56473.2	56074.8	53759.3	52347.2	51614.5	51591.8	51191.2	50725.5	50641.9	49794.3	48463.9	48058.4	47523	46722.5	46137.1	45707.8	45504.7	44866.3	44854.9	43837.4	43837.4	43771.3	43664.7	43577.7	43089.9	42663.8	41827.8	40886.5	40617.7	40414
1.51081e+06	1.33947e+06	1.16191e+06	1.0231e+06	875259	741820	618127	497955	414402	333271	259433	197085	152600	118019	91201.5	75559.2	69049.4	66392.8	65199.8	63493	62979.9	62074.5	61989.5	61123.6	60934.2	59829.8	59391.5	58078.8	57588.8	57244.2	56369.1	55325.7	54918.9	54003.2	52688.6	52688.6	52688.6	52499.4	51648.4	51399.5	50081	49775.7	49307.8	48419.3	47612.5	47612.5	47007.6	46074.9	45772.5	45013.4
1.47567e+06	1.3194e+06	1.16352e+06	1.00686e+06	872337	731467	608836	497513	401057	328928	257267	198837	149542	110267	83415.4	68251.5	60135.7	59634.7	58323.3	58082.5	56632.3	53942.4	53447.9	53295.1	52226.3	52064.3	51165.8	50403.4	49778.1	48863.4	48711.3	48456.5	48170.3	47732.6	46261.1	46261.1	46261.1	45679	44691.3	43809.8	43809.8	43516.6	42960.5	42705.7	42576.1	41796.5	41672.5	40783.7	40714.8	40714.8
1.48523e+06	1.31904e+06	1.15866e+06	1.00122e+06	863764	736762	609961	494029	406600	316758	258809	201317	153143	114707	87558.7	71261.2	63131.6	61791	59629.7	58997.9	57552.5	57178.1	55573.7	55573.7	55400.1	54091.8	54091.8	53508.5	51798.8	51335.1	50643.4	49755	49725.1	49107.1	48407.9	47747.2	46214.2	45987.4	45987.4	45394.4	45008.6	44470.1	43909	43637.1	42163.9	42163.9	40633.9	40258.8	40258.8	40258.8
1.45997e+06	1.35303e+06	1.17635e+06	1.01786e+06	871529	732439	610314	511232	405871	324476	252390	189776	144225	110927	83696.2	66916.5	59610.8	59610.8	56321.2	56052.8	54779	54024.7	53598	52778.1	52459.8	52089.5	50536.4	50009.5	49220.5	48939.4	48939.4	48645.3	48325	46918.3	46918.3	46831	45977.2	45681.6	45239.2	45223.3	44305.2	43399.4	42853.5	42294.8	41327.8	41326.2	41187.4	40700.1	40156.5	40156.5
1.47859e+06	1.33846e+06	1.17303e+06	1.01638e+06	871233	735704	614139	506000	406702	324805	251395	193554	143169	109978	85490.1	71222.3	63665.7	63665.7	61042.1	60791.1	59349.9	58132.6	57109.5	56433.5	55503.9	54448.8	53538.6	52610.5	51508.4	50690.2	50262.2	49832.3	49213.8	49036.7	48084.7	47869.7	47575.3	46814.1	46814.1	45778	45041.5	44279.1	44279.1	43889.1	43259.2	42231.4	42231.4	42114.7	42114.7	41678.9
1.45019e+06	1.32037e+06	1.16849e+06	1.01447e+06	874212	744802	620814	509141	410590	329523	253237	196284	148201	111430	88608.8	71813.6	65581	64081.3	61694.6	60487.1	60487.1	60102.4	59546.9	58211.2	58211.2	57931.3	57630.9	56307.4	56044	55691.3	55265.9	54566.1	53916.9	53323.7	52015.5	51949.7	50951	50631.2	50357.8	50036.2	49438.9	48694.4	48482.8	47431.7	46383.5	45666.6	44894.5	43925.3	43477.9	43477.9
1.52174e+06	1.37087e+06	1.21262e+06	1.04592e+06	898604	761151	633689	521707	421178	338910	263585	202360	148961	114996	86919.9	71842	62965.7	62443.2	59992.1	57594.3	57393.9	56834.2	56630.3	55224.7	54559.4	53700.2	53573.5	53122.3	52445.1	52243.2	50714.5	50279.1	49710.2	49211.7	48280	48072.5	47211.2	46712.9	45962.6	45580.2	45108.2	44968.1	44846.9	44157.9	43804	43358.2	41928.8	40692.9	40692.9	40668.2
1.5333e+06	1.36835e+06	1.19629e+06	1.03439e+06	884896	752577	625924	514634	417220	331538	262509	201044	150521	110320	82441.2	68187.2	59554.1	58477.5	57506.5	57223.9	54816.9	54490.2	54295.2	52875.2	52875.2	52875.2	52470.6	51524.2	50605.8	49804.7	49661.1	48768.3	48264.8	47462.1	46110.3	46110.3	45703	45552.4	45394.3	43927.8	43927.8	43683.8	43541.2	42142.5	41632.9	41632.9	41537.9	41123.1	40739	40396.2
1.50247e+06	1.35143e+06	1.17793e+06	1.01829e+06	873432	742078	620634	507406	407225	328490	257941	195932	144823	113362	83518.1	63940	60359.7	58446.1	57615.1	55039.9	54648.4	54355.9	53055.7	52372.5	51606.1	51157.6	50976.6	50483.8	49265	48496.4	48435.2	47144.5	46254.1	46254.1	45824.7	45824.7	45824.7	45787.4	44967.2	43567	43567	43567	43222.5	43222.5	43222.5	42454	41618.2	41391.6	40567.1	40242.6
1.47169e+06	1.30307e+06	1.13457e+06	1.00268e+06	857829	732175	607578	506832	412035	328472	260323	199867	152161	118167	93886.4	77425.8	69737.5	67665.9	66764.4	64130.6	64130.6	63753	63668.2	62228.9	60563	60071.8	60071.8	59816.1	59341.7	57675.3	57675.3	57675.3	57044.6	56808.3	56012.7	54900.9	53900.9	53623.1	52886.6	51381.9	51342.3	50618.1	50618.1	50333	49357	47733.1	47733.1	47352.7	46118.4	46066.4
1.4585e+06	1.3247e+06	1.17431e+06	1.01641e+06	881955	737747	621798	515717	415994	333873	258645	199321	151079	113631	89772	74464.6	65927.7	65927.7	62285.6	62221.1	61531.6	60972.4	60223.8	59348.3	58113.5	58113.5	57344.4	56432.6	56275.8	55615.3	55425.1	54643.6	54601	53000.4	52625.6	51341.2	50308.9	49407	48906.5	48266.4	47084.5	46099.6	45814	45814	45814	45628	44272.2	44272.2	43803.8	43430.8
1.41081e+06	1.29251e+06	1.12241e+06	997154	859533	746112	624101	523950	428638	337860	272893	204853	159778	120445	93783.8	76338.4	70359	67787.1	65313.2	64087.3	63683.7	62169.1	61041.1	61041.1	61041.1	60234.6	59918.4	59082.5	57494.8	57312.3	55785.3	55717.1	55292.4	54260.8	53741.8	53034.7	52459.4	52370.9	50984.4	50481.2	50263.8	50263.8	50220.2	50008.5	49273	48262.2	47443.9	47194.8	47059.3	45943
1.4556e+06	1.30464e+06	1.13999e+06	987055	852149	721640	600047	500264	401245	319689	252000	191248	141847	109420	85286.6	69767.3	62259.2	62054.7	60887.6	59483.7	58814.2	57883.8	57866.3	56236.5	55739.8	54514	54250.1	53845.2	53724.5	52204.1	52024.4	51765.7	50652.5	49572.2	49572.2	49334.4	49334.4	48994.4	48491.4	48327.2	47535.8	46876.2	46566.9	44655.6	43933.7	43892.2	43232.4	42858.1	42807	42299.3
1.46461e+06	1.30819e+06	1.15835e+06	1.0073e+06	865312	725493	606327	502306	407030	319308	249460	189857	143527	107162	82427.1	66994.1	60726.1	57372.1	57372.1	56919.2	56919.2	55171.3	55171.3	54362.3	53750.6	53331	52078.5	51107.2	50486.1	49710	48367.2	48367.2	47807	46579.5	46537.6	45448	45043.7	44754.3	43900	43652.7	43652.7	43652.7	43540.2	42967.7	42655.5	42116	42116	41390.2	41213.5	40330.1
1.48124e+06	1.31819e+06	1.17537e+06	1.01864e+06	874982	736807	613895	500419	410879	327600	260090	199990	150216	112150	88284.9	72324.4	65130.3	62326.3	61694.2	60568.7	58160	57949.2	57949.2	57489.2	57489.2	56695.1	56257.2	54727.7	52751.9	52100.3	51911.4	51911.4	51149.6	50597.3	49532.4	49132.8	48813.3	48226.3	47295	46818.5	46354.1	45402.2	44959.9	43463.9	43463.9	42899.9	42670.3	42626.9	42283.5	41991.8
1.48444e+06	1.32416e+06	1.14901e+06	1.01321e+06	888060	750484	637265	523695	431207	345438	275459	211430	160874	122821	96890	78145	67929.2	62869.1	62869.1	60784.7	60784.7	60475.3	60475.3	59631.1	59598.1	59180.8	57073	57073	56653.7	56222.2	55019.6	54361	54071.5	53542.7	51944.3	51770.7	51270.4	50455.8	50107.2	49525.1	49329.6	49247.7	48827.6	48419.2	47962.3	47760.7	46486	45339.6	45339.6	43959.1
1.49443e+06	1.35559e+06	1.18715e+06	1.04009e+06	888013	753693	629454	518850	426530	339950	263119	203130	153912	115516	93178	74115.4	63492.2	59250.7	59250.7	59204.9	59204.9	58433.8	58433.8	57235	56209.3	55380	54834.9	54065.1	52685.7	52219.2	51509.9	50496.7	50206.3	50206.3	49496.1	49176.1	48304.1	48101.4	47367.6	46362.8	46336.8	45461.3	44496.3	44175.1	43500.8	42664.2	42600.5	42010.4	42010.4	42005.9
1.53926e+06	1.36517e+06	1.18033e+06	1.03509e+06	889410	749214	627313	509662	418624	328131	254967	194206	148529	109523	83257	66266.4	58479.9	57422.1	55029.8	54379.1	52036.6	51742.7	51539	50954.2	50954.2	50954.2	50954.2	50341.3	49426.5	49317.7	48994.9	48009.1	47986.5	47038.8	47038.8	47038.8	47038.8	46712.1	45702.3	45294.4	43932.4	43828.7	43144.9	42538.8	41605	41527.5	41239.4	40977	40602	39996.9
1.48837e+06	1.31985e+06	1.15197e+06	999284	862681	738601	618945	511926	416358	326267	253880	194475	149549	111730	87795.8	69729.6	62930.8	62033.4	61027.8	60013.1	58584.4	57725.2	57162.4	55990	55990	55597	54908.6	54279.2	52597.7	52597.7	52554.7	51398.7	50242	49670.7	49176.8	48834.2	47461.7	47461.7	47332.2	46252	45366.1	44975.8	44699.2	44361.2	43808.9	43154.1	41240.4	40916.7	40915.4	40580.5
1.48001e+06	1.33424e+06	1.16946e+06	1.0162e+06	873432	740144	618124	508861	412903	328978	258314	197651	149041	112543	86866.8	70664.4	62895.2	61409.9	59896.1	58759.6	57845.2	56856.3	56323.6	55485.1	54994.3	54393.4	53764.9	53063.7	52303.2	51643.8	51088.5	50572.8	50088.4	49477.5	48814	48434.7	47829.3	47390.7	46927.2	46287.7	45868	45385.2	44984	44421.3	43873.5	43342.8	42802.5	42335	41995	41598.2
[truncated: 250 more columns]
