# Supplementary material for: A new imperialist competitive algorithm with spiral rising mechanism for solving path optimization problems
Source: PeerJ Comput Sci. 2022 Sep 7;8:e1075. doi: 10.7717/peerj-cs.1075 (PMC9575848; doi:10.7717/peerj-cs.1075)
Supplement: Supplemental Information 11 [file peerj-cs-08-1075-s011.zip › high dimensional optimization problems/500/F8/SRICA.xlsx]

## Sheet: Sheet1
1.63562	1.00998	0.0123729	0.00224834	0.000403424	1.40791e-06	5.94684e-09	3.19053e-10	1.26161e-10	3.66263e-13	4.89608e-14	1.11022e-16	0	0	0	0	0	0	0	0	0	0	0	0	0	0	0	0	0	0	0	0	0	0	0	0	0	0	0	0	0	0	0	0	0	0	0	0	0	0
1.69759	1.01241	0.0506598	0.000174778	0.000140468	1.62373e-05	7.67659e-07	1.46516e-08	1.0362e-09	3.85675e-10	1.68816e-11	4.40425e-13	5.12923e-14	2.77556e-15	0	0	0	0	0	0	0	0	0	0	0	0	0	0	0	0	0	0	0	0	0	0	0	0	0	0	0	0	0	0	0	0	0	0	0	0
4.59954	1.11751	0.115519	0.000969939	2.5234e-05	6.67721e-08	6.55907e-09	1.60833e-10	4.1473e-11	2.31304e-11	1.23457e-13	3.44169e-15	0	0	0	0	0	0	0	0	0	0	0	0	0	0	0	0	0	0	0	0	0	0	0	0	0	0	0	0	0	0	0	0	0	0	0	0	0	0
59.6263	1.78169	1.02325	0.0228474	0.00211916	1.13215e-05	7.71171e-08	4.36516e-10	3.80709e-11	5.10869e-12	5.14921e-13	1.77636e-15	0	0	0	0	0	0	0	0	0	0	0	0	0	0	0	0	0	0	0	0	0	0	0	0	0	0	0	0	0	0	0	0	0	0	0	0	0	0
30.1798	11.9958	1.9036	1.01976	0.0480516	0.00623171	5.64915e-05	8.31032e-08	7.31717e-09	5.69228e-10	1.72413e-11	3.01426e-13	1.44329e-15	0	0	0	0	0	0	0	0	0	0	0	0	0	0	0	0	0	0	0	0	0	0	0	0	0	0	0	0	0	0	0	0	0	0	0	0	0
7.63959	1.09645	0.44942	0.01968	0.00019854	3.03336e-05	4.27601e-07	1.67803e-09	1.47882e-12	2.22045e-16	0	0	0	0	0	0	0	0	0	0	0	0	0	0	0	0	0	0	0	0	0	0	0	0	0	0	0	0	0	0	0	0	0	0	0	0	0	0	0	0
5.08503	1.08347	0.960148	0.310064	0.0341222	0.0111303	0.000974023	7.06722e-05	2.95349e-06	1.6306e-07	8.83449e-09	1.22262e-09	9.23273e-12	1.32117e-14	3.33067e-16	0	0	0	0	0	0	0	0	0	0	0	0	0	0	0	0	0	0	0	0	0	0	0	0	0	0	0	0	0	0	0	0	0	0	0
19.3439	3.13915	0.978781	0.141325	0.126318	0.00311548	2.892e-05	8.53006e-07	9.93437e-09	2.84693e-09	9.77799e-11	5.06917e-12	3.75677e-12	1.83187e-12	1.06937e-12	2.02061e-14	1.33227e-15	1.11022e-16	0	0	0	0	0	0	0	0	0	0	0	0	0	0	0	0	0	0	0	0	0	0	0	0	0	0	0	0	0	0	0	0
14.6021	1.66611	1.0085	0.378311	0.0123418	0.000346026	8.99489e-06	2.61295e-06	1.53553e-06	5.20943e-09	1.25237e-10	2.9079e-12	1.44951e-12	9.64784e-14	0	0	0	0	0	0	0	0	0	0	0	0	0	0	0	0	0	0	0	0	0	0	0	0	0	0	0	0	0	0	0	0	0	0	0	0
13.6305	1.18287	0.208874	0.0168666	0.0127246	4.69226e-05	4.67359e-07	6.64125e-08	4.90941e-08	1.09614e-08	1.76749e-09	6.36293e-10	1.3145e-12	1.32117e-14	4.44089e-16	0	0	0	0	0	0	0	0	0	0	0	0	0	0	0	0	0	0	0	0	0	0	0	0	0	0	0	0	0	0	0	0	0	0	0
2.14972	1.06341	1.00744	0.0292202	0.00178795	0.000206881	2.51512e-05	5.38934e-07	3.45269e-09	6.04564e-11	1.01164e-11	4.78617e-13	9.22595e-14	1.4877e-14	0	0	0	0	0	0	0	0	0	0	0	0	0	0	0	0	0	0	0	0	0	0	0	0	0	0	0	0	0	0	0	0	0	0	0	0
2.77346	0.909099	0.171921	0.000205661	4.51064e-06	3.51265e-08	1.27238e-09	1.64185e-10	5.18929e-12	8.10463e-15	0	0	0	0	0	0	0	0	0	0	0	0	0	0	0	0	0	0	0	0	0	0	0	0	0	0	0	0	0	0	0	0	0	0	0	0	0	0	0	0
26.458	1.56121	1.02681	0.12739	0.00131536	0.000105082	7.75408e-06	1.89271e-07	1.79927e-10	6.22058e-12	3.26739e-13	1.45994e-13	1.88738e-15	0	0	0	0	0	0	0	0	0	0	0	0	0	0	0	0	0	0	0	0	0	0	0	0	0	0	0	0	0	0	0	0	0	0	0	0	0
8.8347	1.14292	0.993712	0.297561	0.0783404	0.000401705	1.73508e-06	1.50072e-08	1.05088e-08	1.99029e-10	2.36563e-11	8.30558e-13	4.19664e-14	2.22045e-16	0	0	0	0	0	0	0	0	0	0	0	0	0	0	0	0	0	0	0	0	0	0	0	0	0	0	0	0	0	0	0	0	0	0	0	0
49.8325	4.64979	1.04062	0.0631147	0.00311878	0.000171347	4.06103e-05	3.70296e-06	3.31846e-07	2.54618e-08	7.84319e-10	2.71417e-11	3.18101e-12	6.05738e-13	3.28626e-14	3.33067e-16	0	0	0	0	0	0	0	0	0	0	0	0	0	0	0	0	0	0	0	0	0	0	0	0	0	0	0	0	0	0	0	0	0	0
24.1998	3.7482	0.056875	0.00772149	0.000319098	4.16955e-08	3.29604e-09	7.07927e-10	8.74345e-12	1.13309e-12	1.0969e-13	4.21885e-14	1.55431e-15	0	0	0	0	0	0	0	0	0	0	0	0	0	0	0	0	0	0	0	0	0	0	0	0	0	0	0	0	0	0	0	0	0	0	0	0	0
2.95707	1.08766	0.0437411	0.0039465	1.53151e-05	3.41524e-06	7.46784e-08	5.89938e-09	3.73776e-10	9.93161e-12	3.57603e-12	1.74305e-14	0	0	0	0	0	0	0	0	0	0	0	0	0	0	0	0	0	0	0	0	0	0	0	0	0	0	0	0	0	0	0	0	0	0	0	0	0	0
197.784	5.21894	1.02919	0.60806	0.0257881	0.000141731	1.27615e-05	7.81688e-07	9.8594e-09	1.00182e-10	3.23819e-12	1.16573e-14	0	0	0	0	0	0	0	0	0	0	0	0	0	0	0	0	0	0	0	0	0	0	0	0	0	0	0	0	0	0	0	0	0	0	0	0	0	0
37.2206	1.20885	1.09355	0.926305	0.297465	0.00587174	0.000213657	5.67841e-06	7.62767e-07	1.43651e-08	2.57037e-10	1.48076e-11	1.10412e-12	2.39808e-14	5.55112e-16	0	0	0	0	0	0	0	0	0	0	0	0	0	0	0	0	0	0	0	0	0	0	0	0	0	0	0	0	0	0	0	0	0	0	0
18.829	1.28115	0.235498	0.013808	0.000412322	3.37789e-06	7.78857e-08	3.56013e-08	3.0475e-09	1.50702e-10	3.98026e-12	1.44329e-15	0	0	0	0	0	0	0	0	0	0	0	0	0	0	0	0	0	0	0	0	0	0	0	0	0	0	0	0	0	0	0	0	0	0	0	0	0	0
5.3923	1.84311	0.898761	0.117288	0.00382327	0.000530407	7.88129e-05	1.05429e-05	2.33393e-07	4.74995e-09	1.01697e-10	3.98326e-12	1.65423e-13	0	0	0	0	0	0	0	0	0	0	0	0	0	0	0	0	0	0	0	0	0	0	0	0	0	0	0	0	0	0	0	0	0	0	0	0	0
83.2194	27.3311	1.35552	0.167119	0.0321641	0.000337238	4.54793e-07	4.47765e-08	3.55948e-09	3.63597e-10	8.04423e-12	2.07612e-14	1.11022e-16	0	0	0	0	0	0	0	0	0	0	0	0	0	0	0	0	0	0	0	0	0	0	0	0	0	0	0	0	0	0	0	0	0	0	0	0	0
2.1473	1.05415	0.298278	0.00335926	3.82449e-06	6.87808e-07	2.77835e-08	2.24434e-08	6.2672e-10	2.14209e-11	8.71192e-13	8.88178e-16	0	0	0	0	0	0	0	0	0	0	0	0	0	0	0	0	0	0	0	0	0	0	0	0	0	0	0	0	0	0	0	0	0	0	0	0	0	0
28.3849	1.51657	1.02206	0.337789	0.0001662	3.41517e-05	6.60203e-07	8.37065e-10	8.84282e-12	1.673e-12	9.60343e-14	1.88738e-15	1.11022e-16	0	0	0	0	0	0	0	0	0	0	0	0	0	0	0	0	0	0	0	0	0	0	0	0	0	0	0	0	0	0	0	0	0	0	0	0	0
27.833	1.89584	1.02858	0.0748606	0.001087	2.3272e-05	9.35322e-08	2.60508e-09	4.41887e-10	2.82563e-12	2.78777e-13	1.14353e-14	0	0	0	0	0	0	0	0	0	0	0	0	0	0	0	0	0	0	0	0	0	0	0	0	0	0	0	0	0	0	0	0	0	0	0	0	0	0
1.9103	0.788503	0.0546851	0.000230651	1.13202e-06	1.10035e-07	1.15653e-08	5.42582e-11	7.24198e-12	0	0	0	0	0	0	0	0	0	0	0	0	0	0	0	0	0	0	0	0	0	0	0	0	0	0	0	0	0	0	0	0	0	0	0	0	0	0	0	0	0
47.1842	2.74058	1.01928	0.0534739	0.00213674	0.000486943	1.47778e-05	3.1264e-06	6.56678e-08	2.74882e-09	2.68335e-10	1.03354e-11	1.47771e-13	3.33067e-15	9.99201e-16	0	0	0	0	0	0	0	0	0	0	0	0	0	0	0	0	0	0	0	0	0	0	0	0	0	0	0	0	0	0	0	0	0	0	0
13.6356	0.333469	0.0158873	0.00503971	0.0039055	6.30058e-06	4.75531e-06	1.27679e-07	1.43653e-08	1.02034e-09	1.59211e-10	1.47882e-12	8.82294e-13	2.03171e-14	0	0	0	0	0	0	0	0	0	0	0	0	0	0	0	0	0	0	0	0	0	0	0	0	0	0	0	0	0	0	0	0	0	0	0	0
31.7462	1.51698	1.18502	1.00951	0.0160723	5.29914e-05	6.71313e-07	1.21559e-07	3.89401e-08	5.37439e-09	2.22689e-10	1.08002e-12	6.08402e-14	8.88178e-16	1.11022e-16	0	0	0	0	0	0	0	0	0	0	0	0	0	0	0	0	0	0	0	0	0	0	0	0	0	0	0	0	0	0	0	0	0	0	0
8.53359	1.01498	0.345691	0.04045	0.00144303	0.000123959	7.27227e-05	1.68727e-06	6.22395e-09	2.02958e-10	4.67557e-11	9.89098e-13	2.36478e-14	2.55351e-15	2.22045e-16	0	0	0	0	0	0	0	0	0	0	0	0	0	0	0	0	0	0	0	0	0	0	0	0	0	0	0	0	0	0	0	0	0	0	0
25.9688	2.89973	0.687808	0.19329	0.0235272	0.000981041	5.14999e-05	3.36434e-06	2.01396e-07	7.93005e-09	4.25138e-10	6.43006e-11	7.16975e-13	8.76484e-14	3.68298e-14	6.84638e-16	4.44089e-17	3.70074e-18	0	0	0	0	0	0	0	0	0	0	0	0	0	0	0	0	0	0	0	0	0	0	0	0	0	0	0	0	0	0	0	0
[truncated: 250 more columns]
