# Supplementary material for: A new imperialist competitive algorithm with spiral rising mechanism for solving path optimization problems
Source: PeerJ Comput Sci. 2022 Sep 7;8:e1075. doi: 10.7717/peerj-cs.1075 (PMC9575848; doi:10.7717/peerj-cs.1075)
Supplement: Supplemental Information 11 [file peerj-cs-08-1075-s011.zip › high dimensional optimization problems/500/F8/TLBO.xlsx]

## Sheet: Sheet1
782729	432668	291900	186063	117329	82291.4	64198.8	46961.7	33678.8	24200.8	15969.4	10141.1	7847.39	5941.28	4221.45	2820.13	2108.34	1546.98	1092.61	748.059	550.037	417.651	282.31	204.852	124.796	97.0278	64.1685	43.7085	35.1921	22.398	14.8794	12.3306	9.11764	5.86389	4.19678	3.02769	2.17885	1.40035	0.973485	0.638542	0.442588	0.366811	0.251757	0.167085	0.12451	0.0788278	0.0694436	0.0455322	0.0297522	0.0219828
765941	469789	281982	209698	155266	107252	75385.7	50091.1	38011.5	25161.6	17582.6	13202.6	9560.97	5853.57	4320.28	3176	2098.47	1589.07	1137.7	857.645	553.575	444.871	298.168	225.949	146.881	101.341	86.3502	56.3727	39.5399	30.3477	21.8574	16.4514	10.9768	7.84065	5.32307	3.82174	2.65159	1.90064	1.28076	0.913596	0.647945	0.435725	0.320692	0.252324	0.135824	0.114336	0.0845744	0.0620112	0.0429345	0.0318375
822592	448642	287817	188490	139952	97149.1	70375.9	47953.3	34012.5	23143.2	16468.8	12555.1	9718.11	7491.64	5183.24	3579.06	2470.1	1714.02	1209.91	778.967	580.1	401.183	282.414	196.36	143.109	103.686	71.7129	54.2264	36.9487	23.5942	17.1773	13.2799	9.34486	5.78931	4.2681	3.2103	2.37016	1.66655	1.17658	0.807317	0.628586	0.421113	0.304353	0.21802	0.152777	0.0990936	0.0785361	0.0505847	0.0346348	0.0260581
784023	456905	321997	190825	119606	98827.7	75950.9	54982.9	41027.3	27785.9	20219.3	13566.6	8954.44	7550.24	4972.47	3406.49	2329.25	1641.98	1146.69	762.821	621.913	442.209	328.319	215.002	144.72	108.172	72.1898	54.3907	38.2589	25.8393	20.1625	12.0365	9.61259	6.45071	5.17068	3.49185	2.41555	1.73424	1.32194	0.912037	0.61549	0.420464	0.292269	0.237263	0.156667	0.111295	0.0715081	0.0554209	0.0368106	0.0238453
808066	478838	307617	212579	142077	105802	82432.5	57353.4	34903	26955.6	19908.3	13151.6	8134.71	6307.92	4865.96	3601.17	2647.94	1704.2	1297.32	752.563	595.269	404.248	305.885	191.523	149.826	103.842	67.0079	47.5883	36.026	26.7772	17.1579	13.2755	10.0283	7.23288	4.991	3.43003	2.35324	1.69632	1.17193	0.851366	0.557959	0.417862	0.263238	0.188805	0.141718	0.0947497	0.0747446	0.0529515	0.0334925	0.0248128
801013	460377	291519	211124	136190	96892.3	73960	58040.1	37651.7	25828.8	19936.3	14511.6	10490.7	6074.22	4549.71	3299.65	2270.67	1607.44	1046.95	740.087	570.776	407.756	293.931	183.808	132.482	106.119	73.4112	47.8081	33.3107	23.8175	16.9937	11.409	8.06124	5.70414	4.23003	3.00445	2.08371	1.33763	1.09193	0.685262	0.475253	0.339848	0.241955	0.170658	0.112322	0.0811184	0.0605882	0.0400442	0.0251128	0.0199634
767465	468648	280057	204452	120219	90375.2	59228	45147.2	31008.9	23307.2	16101.7	11114.3	8207.03	6179.49	4392.28	2967.21	2291.8	1536.26	1091.91	782.008	442.81	368.291	290.537	171.676	126.428	79.2123	63.0032	36.9864	27.8701	19.5126	13.9175	10.4444	6.94528	4.83631	3.51857	2.54984	1.72705	1.26016	0.944847	0.716887	0.456134	0.316942	0.240659	0.140458	0.112087	0.0817404	0.0496636	0.0390217	0.0288318	0.0207072
801928	508496	300902	206507	155892	93379	71779.6	57278.9	40532.3	25111.1	21043.8	14213.7	9800.91	6902.59	5290.61	3435.72	2687.09	1716.07	1065.79	865.597	657.582	428.885	272.921	188.742	146.552	113.277	73.0204	50.3963	35.4586	25.7359	17.6742	12.0231	8.5969	6.33706	4.38509	2.9666	1.94252	1.47887	1.06424	0.675896	0.50719	0.356302	0.27945	0.173318	0.123356	0.0879355	0.0604164	0.0494469	0.0369338	0.0249704
801518	449448	268212	173271	127670	91671.5	66098.1	47068.9	35531.1	24359.1	16054.4	11820	8163.04	5258.47	4057.8	2814.7	1927.62	1364.88	932.842	715.759	426.326	340.852	243.459	168.806	119.949	81.7547	61.6335	45.1996	30.9123	22.4336	15.6221	11.1639	7.49437	5.11647	3.32149	2.58877	1.87518	1.34236	0.88887	0.668822	0.457599	0.27977	0.217297	0.165315	0.11016	0.0721409	0.0501919	0.0359007	0.0241583	0.017738
780991	463237	296616	217694	160315	99300.6	78108.5	60837.3	43086	29972.2	20077.8	15388.1	10778.7	7927.68	4886.33	3878.94	2451.53	1769.25	1240.05	892.121	649.863	493.532	331.272	244.502	178.87	119.316	85.9762	57.7009	40.5165	30.8609	20.2525	13.7595	9.77248	7.44775	5.1926	3.28659	2.47717	1.65242	1.19955	0.9487	0.627054	0.467133	0.321219	0.244585	0.172208	0.114769	0.089214	0.0622578	0.0421732	0.0344042
811842	426093	285821	215532	137253	101986	71505.1	50791.1	37218.5	26243	19740.7	12698.2	8496.93	6893.87	4566.94	3124.89	2190.33	1758.27	1223.65	797.743	573.231	418.795	269.886	175.936	132.365	92.3434	61.8123	45.607	36.8712	26.1921	17.111	12.2202	8.8169	6.80865	4.67606	3.16011	2.15864	1.30279	1.02249	0.696229	0.554849	0.357174	0.273702	0.178666	0.122405	0.0901427	0.0574745	0.0492871	0.0342512	0.0234257
789316	468811	279167	180528	133817	91673.3	61523.6	50062.2	33936.1	26612.8	17316.8	13562.3	9715.76	6861.55	4350.3	3116.08	2120.81	1591.26	1111.28	793.034	575.158	384.243	286.661	195.606	140.258	95.1918	67.1173	51.4891	34.7681	20.9853	17.9866	10.0696	7.59755	5.71876	4.47801	3.04774	2.2928	1.46529	1.03492	0.709008	0.469269	0.340985	0.228164	0.164821	0.119684	0.0867357	0.0593594	0.03821	0.0270663	0.018231
758689	433682	268969	211361	123879	96332	68582.2	46954.9	35223.3	27542.7	20594.3	14044.8	10203.4	7209.86	4698.82	3430.89	2309.56	1680.67	1211.29	781.747	569.663	416.363	281.177	190.475	143.655	97.43	71.6127	49.7981	38.9504	23.9961	18.4767	13.5371	9.64946	6.43218	4.83418	3.00981	2.31511	1.59093	1.1872	0.7821	0.596891	0.423899	0.285494	0.207161	0.153101	0.088189	0.0716213	0.0505475	0.0370215	0.0270287
755657	401244	254458	193464	135124	92090	68464.2	49729.7	37079.8	26415.4	18382.1	11975.7	8616.39	6049.63	4461.27	2990.95	2285.85	1491.09	1105.9	793.648	535.884	404.617	277.645	187.229	122.843	85.8714	70.7602	52.6043	37.541	26.1578	17.2311	11.3877	7.43426	5.58073	4.17866	3.496	2.48811	1.80623	1.2703	0.951679	0.687434	0.479956	0.327885	0.243164	0.151918	0.109243	0.0684411	0.0478379	0.0389679	0.0273596
773179	468346	308464	182286	122540	95559.1	73165.5	46929.8	37910.5	27896	19686.6	12588.4	9403.16	6794.32	4794.83	3302.05	2223.95	1425.31	1099.21	817.388	562.78	385.224	272.982	187.767	132.958	99.2126	67.2835	45.0143	32.6167	23.5017	16.9653	10.5858	8.45941	5.20733	4.32271	2.80614	2.00114	1.32315	1.05622	0.751509	0.510036	0.327135	0.260683	0.203454	0.13328	0.0941948	0.0621278	0.0445415	0.0329632	0.0217586
783891	464115	319303	191719	135451	107143	71250.3	54205.6	40618.2	29408.8	19671.2	14618.4	10496.7	7211.76	4493.66	3734.23	2602.23	1901.46	1314.06	943.23	664.5	452.371	302.211	223.305	163.486	114.697	77.0691	60.5632	39.4758	27.585	18.7541	13.4696	10.1237	7.86317	5.35842	3.64643	2.48443	1.53206	1.24505	0.76604	0.568349	0.383882	0.299231	0.206084	0.13944	0.109133	0.0758276	0.0492463	0.0370167	0.0268994
766157	447701	292007	171195	135568	85766.3	74237.7	51944.8	36579.2	25217.6	17611	13027.3	9052	5822.53	4529.84	3063.05	2276.62	1568.71	1056.75	785.938	534.877	357.005	283.662	180.647	130.604	93.7621	57.4932	41.0082	31.131	20.8027	14.5469	11.4598	8.21123	4.78752	3.57534	2.71018	1.98561	1.23805	0.827245	0.570209	0.394992	0.3109	0.217359	0.139465	0.102671	0.0706532	0.0538465	0.0379103	0.028346	0.018089
796751	485904	320028	195310	148269	96921.3	82405.4	52907.2	39786.2	29854.9	19526.3	12239.9	10022.2	7052.06	5201.19	3833.35	2531.77	1839.16	1255.76	888.924	595.737	433.739	287.471	202.445	149.785	103.777	65.7939	49.165	34.3766	23.2281	15.3423	11.6158	7.39322	5.20369	3.69323	2.87553	1.80379	1.40566	0.994269	0.707019	0.516328	0.327502	0.252592	0.170924	0.137817	0.0880695	0.0670672	0.0457384	0.0326248	0.0216657
801474	423311	319497	216360	136874	102427	77973.4	54067.9	39999.2	28509.7	21758.3	14788.6	10916.3	8247.11	5462.57	3726.97	2461.82	1804.04	1191.48	757.8	602.761	439.918	326.093	209.437	156.548	105.644	76.9304	55.5895	41.9737	24.0125	19.6916	14.0105	10.1549	6.91432	4.84482	2.92494	2.24447	1.46583	1.15533	0.826376	0.546664	0.396889	0.267344	0.18474	0.147846	0.101083	0.0697501	0.0514845	0.0360707	0.0230968
800360	454541	320625	200513	165741	104057	75489.2	54541.3	38387.8	25857.1	17775.5	12625.7	9576	7168.86	4422.33	3470.87	2524.75	1738.82	1239	795.037	566.414	399.836	289.951	212.736	137.158	95.5578	74.6051	52.725	36.1298	27.8462	18.5499	13.1058	9.36158	7.30388	5.20769	3.77116	2.26184	1.82047	1.21929	0.809593	0.555295	0.438007	0.314258	0.234179	0.165643	0.112148	0.0786536	0.0536976	0.0423519	0.0308262
787182	424124	293774	184036	116137	95520.8	64191.6	53449.8	37704.5	27778.4	18368.3	12540.1	8526.28	6886.56	4842.6	3516.13	2270.02	1786.68	1271.09	758.11	628.326	421.377	311.624	229.355	151.091	112.546	70.8815	55.8296	39.7647	29.5703	21.1394	13.494	10.3549	6.9186	5.03623	3.37169	2.49965	1.78057	1.30411	0.889557	0.605782	0.432553	0.312269	0.208705	0.145434	0.0967126	0.071475	0.048348	0.0348088	0.0234738
780072	470723	280001	181820	140916	91245.5	71934.2	50424.8	33652.5	24100.3	18385.9	11200.6	8365.2	5663.22	3920.08	2956.71	1759.2	1377.87	1054.98	696.052	460.309	333.189	253.364	178.281	114.117	84.7475	60.4586	40.3373	27.7423	20.7686	14.1715	8.70489	6.6516	5.19251	3.14604	2.45071	1.74432	1.06844	0.813759	0.526549	0.404455	0.266561	0.210078	0.143412	0.102983	0.0697398	0.0473975	0.0356721	0.0234911	0.0174174
756190	459883	270744	188574	123784	95345.4	72083.2	51073.4	37733.9	24807.2	19812.7	12751.8	8633.61	6804.02	4123.65	3487.26	2328.97	1618.91	1071.19	781.48	530.146	363.139	267.597	185.202	138.308	99.5355	77.9858	52.4105	30.8774	24.6374	18.4187	11.337	8.94293	6.17098	4.23789	2.6515	2.02399	1.3947	0.984263	0.710695	0.447217	0.35598	0.247244	0.180411	0.130166	0.0891982	0.0623677	0.0424315	0.0331986	0.022388
774348	463456	293968	180151	125913	88549.9	63787.3	47848	33734.1	24666	16138.8	11615.5	8119.21	6107.7	4153.18	2818.98	1883.52	1458.2	1038.93	716.404	509.282	390.637	280.914	184.332	134.168	105.96	76.9785	56.2017	33.9751	24.1058	16.9707	12.613	9.14034	5.91075	4.43114	3.37946	2.30622	1.55099	1.16683	0.770689	0.579428	0.427951	0.277542	0.195761	0.143508	0.105385	0.0730901	0.0494943	0.035035	0.0247644
774909	465506	294515	196893	116942	86208.7	61171.9	44458.2	35404.3	23520.1	17429.6	12910.3	8555.66	5922.89	3549.07	2627.01	1936.46	1457.62	1063.12	668.068	510.303	380.433	256.813	169.504	123.075	86.3728	60.3685	45.0766	30.86	19.8856	14.8972	11.395	8.23129	5.46394	3.54468	2.47493	1.63173	1.16502	0.94399	0.657304	0.454721	0.317412	0.210141	0.14202	0.109517	0.0793868	0.0596245	0.0425047	0.0302278	0.0222794
779274	448900	291905	181059	128980	100720	76475.5	49582.1	33299.8	29728.5	20744	14757.5	9408.84	6144.52	4689.12	2992.24	2324.81	1643.52	1073.26	836.674	572.194	439.948	304.553	214.554	157.54	95.308	73.3039	51.1048	37.3299	24.2856	17.8212	13.2501	9.72885	6.64952	4.74609	3.19674	2.36454	1.68486	1.24299	0.774219	0.629194	0.424944	0.3106	0.239785	0.141792	0.0895758	0.0663588	0.052424	0.035928	0.0248331
792718	470895	324758	203750	137153	92358.7	72219	50522.5	37854.5	27517.1	19512.2	13637.2	9982.83	6950.86	5229.68	3649.03	2507.07	1791.74	1250.1	897.669	691.024	475.464	279.85	225.567	166.68	117.275	82.4595	58.9227	41.9185	27.97	21.1625	15.1237	11.2747	8.48116	5.57212	3.98123	2.55974	1.84812	1.42024	1.01856	0.756723	0.556861	0.354782	0.260497	0.176224	0.118988	0.0882537	0.0575186	0.0463107	0.0314098
808674	450576	265453	211783	141472	95827.5	60307.4	41272.8	36641.3	25835.4	19858.9	11917.3	9770.96	6515.89	4790.61	3234.77	2136.49	1739.47	1233.69	885.656	598.518	417.691	292.689	184.624	147.519	96.5609	68.2625	53.0792	34.7357	24.6453	18.3438	11.7915	9.24049	7.37658	5.02441	3.19702	2.44412	1.52878	1.12759	0.911241	0.650525	0.413474	0.284115	0.191112	0.151024	0.0970197	0.0639387	0.0478639	0.0374704	0.0263414
803617	429025	267806	190229	134773	100941	71114.8	48737.7	34797.8	26927.4	17262.8	13609.5	9637.2	6777.83	4656.5	3260.29	2568.34	1659.1	1236.24	807.266	502.391	404.576	276.193	194.374	137.607	99.231	72.0573	55.7813	38.2881	23.1492	16.0167	12.3409	8.00289	6.05183	4.58154	2.93817	1.70632	1.34622	1.0294	0.724996	0.466841	0.317265	0.243488	0.173456	0.129924	0.0875253	0.06202	0.0442379	0.0314408	0.0213339
737432	473058	274218	195745	130936	95917.9	67573.2	50811	34323.7	24171.7	18064.1	11332.5	7793.54	5354.5	3777.56	2787.56	1960.31	1377.94	920.076	681.318	528.471	369.453	227.062	160.576	123.795	94.0847	60.9995	39.4658	33.656	22.5635	15.4577	10.9035	7.85801	5.668	3.13618	2.32839	1.74364	1.2154	0.93387	0.613158	0.404425	0.3269	0.19799	0.146524	0.10192	0.0807817	0.0577537	0.0401138	0.0261955	0.0192504
784933	455565	291803	195767	134868	95984.4	70765.8	50867.7	36710.9	26281.2	18700.1	12936.9	9231.6	6597.56	4581.8	3270.08	2282.86	1630	1142.76	792.627	565.341	407.917	285.254	196.106	140.572	99.6285	70.4236	50.205	35.5672	24.5735	17.4916	12.2863	8.88596	6.27744	4.44076	3.09319	2.17117	1.5001	1.10312	0.766172	0.540507	0.381607	0.270262	0.192406	0.134931	0.0933304	0.0668443	0.0474094	0.033854	0.0239397
[truncated: 250 more columns]
