# Supplementary material for: A new imperialist competitive algorithm with spiral rising mechanism for solving path optimization problems
Source: PeerJ Comput Sci. 2022 Sep 7;8:e1075. doi: 10.7717/peerj-cs.1075 (PMC9575848; doi:10.7717/peerj-cs.1075)
Supplement: Supplemental Information 11 [file peerj-cs-08-1075-s011.zip › high dimensional optimization problems/500/F8/WOA.xlsx]

## Sheet: Sheet1
1.48157e+06	1.44757e+06	901772	464286	225178	153142	46156.1	40423.2	28360	20322.4	8982.97	7369.62	4758.92	4454.62	4137.35	3201.16	1439.03	1243.02	891.104	435.382	363.764	254.149	203.271	68.9427	52.0023	20.6756	10.68	3.49784	1.96265	1.54099	1.35622	0.586695	0.418707	0.359176	0.280757	0.194368	0.167219	0.140399	0.138268	0.132858	0.119569	0.0944801	0.0345906	0.0278547	0.0262038	0.00608093	0.00561934	0.0054721	0.00393304	0.00219664
1.51844e+06	1.48708e+06	741322	541843	417939	233815	194534	67473.1	43329.2	39962.7	19321.7	16224.7	6233.87	3320.02	2719.83	2038.44	905.419	655.991	425.958	311.311	291.007	241.905	61.8224	34.9606	30.153	26.387	18.7991	16.6799	8.39157	7.58418	2.39813	0.521384	0.489649	0.273766	0.243736	0.229165	0.118007	0.0401341	0.0245857	0.023048	0.022616	0.0216192	0.0208953	0.0110932	0.00849734	0.00435082	0.00322364	0.00247282	0.0018118	0.00164072
1.50966e+06	1.49572e+06	966041	576771	386011	201635	136420	62434	52379.5	33768.7	18220.3	11775.1	7867.03	6278.81	3968.73	3209.55	908.068	665.467	405.907	301.722	112.42	100.633	75.3375	56.9472	18.0001	4.19584	2.87379	2.68868	2.04534	1.64509	1.43231	1.42738	1.04373	0.54206	0.413556	0.339118	0.283467	0.217212	0.0977055	0.0765877	0.0369358	0.0245659	0.0242959	0.0229732	0.0229732	0.0217778	0.0209714	0.0173055	0.013464	0.0107596
1.51043e+06	1.45639e+06	865105	454286	223868	62487.6	35603.8	20265.6	10589.4	8061.11	6067.5	5066.34	2614.43	1569.13	726.111	521.941	509.939	260.029	184.024	130.555	97.4515	83.1166	65.343	43.0603	40.8223	32.5854	14.368	12.3676	11.0973	9.42777	6.24451	5.17732	4.75981	4.00862	3.56857	2.29678	1.91587	1.72629	0.908661	0.759049	0.471396	0.164036	0.107647	0.0837239	0.07231	0.0439257	0.0298485	0.0227435	0.0189541	0.0189147
1.47399e+06	1.46593e+06	922182	451975	261604	135815	81516.6	36459.8	30762.7	17954.3	11313.3	6806.09	5341.04	2174.2	1142.61	493.818	383.033	147.863	101.367	94.3988	70.906	58.2542	52.0246	30.295	11.572	9.14767	6.63381	5.09015	4.01372	3.50411	2.15537	1.65925	1.58968	1.21685	0.706461	0.594284	0.418976	0.173566	0.14423	0.0939704	0.0838561	0.0355718	0.0165617	0.0132214	0.00790516	0.00583296	0.00364628	0.00182064	0.00162285	0.00143542
1.46633e+06	1.39814e+06	968528	626486	288207	185283	151006	134201	49009.6	38344.4	22368.7	15095.6	10192.3	3989.61	3640.87	2619.35	1808	735.218	318.895	178.773	147.903	91.563	75.9849	51.2483	24.2906	17.6432	11.2515	9.86225	2.58492	2.3166	1.54754	1.06377	0.938016	0.513297	0.168185	0.0879773	0.0616601	0.0506655	0.0198404	0.0158011	0.0127512	0.0095852	0.00587741	0.00549853	0.00420189	0.0039732	0.0039732	0.00339981	0.00331238	0.00208403
1.49866e+06	1.41287e+06	814162	402495	358020	102653	86182.6	42052.5	26629.9	10692	7592.04	4749.87	3220.07	1399.66	931.065	506.188	222.042	151.679	74.5712	63.3262	47.7511	32.3586	24.5668	13.5843	8.72756	7.34074	3.93537	3.30083	2.63565	2.37134	1.9062	1.30742	0.919994	0.884944	0.46308	0.349814	0.306776	0.251105	0.161163	0.140851	0.135192	0.102255	0.0846464	0.081446	0.0675945	0.0670625	0.057347	0.0464586	0.0436233	0.042782
1.50843e+06	1.47256e+06	765277	425395	200719	107967	73283.8	53363.1	28963.6	17736.7	9274.55	8124.91	4475.94	1910.34	1392.64	857.671	612.505	157.035	78.9104	48.3564	45.5839	45.4309	42.4678	31.239	17.9693	13.92	10.5392	6.11503	4.84965	4.48288	3.02256	2.72104	2.22491	1.97189	1.75548	0.978809	0.660405	0.481261	0.276649	0.164031	0.110961	0.036769	0.031493	0.0280509	0.0219589	0.00955489	0.0046404	0.00404027	0.00283402	0.00268189
1.47286e+06	1.46635e+06	1.00773e+06	667885	337662	257187	144469	74373.2	50983.9	29420.7	20205.7	11296.7	5374.18	3292.22	2239.88	1567.67	795.651	566.852	502.055	290.991	189.855	58.143	35.9623	26.3718	11.9391	4.48651	3.88086	2.26119	1.97621	1.42559	1.10833	0.558348	0.365103	0.356389	0.326709	0.275072	0.221058	0.101892	0.091135	0.0887632	0.0765581	0.0696711	0.0470083	0.0429634	0.0388576	0.0371693	0.0280282	0.0206292	0.0114111	0.00599865
1.46207e+06	1.42005e+06	827656	371299	294906	159423	133249	101892	60467.6	23999.7	14245.1	11562.8	5234.5	4270.51	2472.59	1652.4	578.925	548.186	397.936	208.854	148.164	99.3976	54.7761	48.1769	11.5282	10.7074	1.48406	0.819223	0.775732	0.69126	0.506579	0.403278	0.132386	0.116726	0.0980585	0.0788286	0.0624126	0.0584872	0.0536571	0.0300224	0.0258076	0.0203576	0.0174842	0.0163892	0.00961896	0.00944926	0.00743481	0.00586299	0.00294253	0.00124747
1.49959e+06	1.39573e+06	804661	371158	309069	210638	101599	85070.3	41082.7	9819.92	6624.11	5587.32	4988.07	3443.33	2026.48	1390.46	1142.8	497.468	401.301	212.704	145.01	108.228	96.1294	79.9847	31.4832	27.7501	15.3455	11.8463	10.804	9.67349	7.83851	6.10434	2.66528	2.27132	1.89062	1.57571	1.52507	1.21612	0.880793	0.806961	0.617345	0.397666	0.31355	0.29413	0.234612	0.120871	0.0517137	0.0230214	0.0218991	0.00888269
1.48923e+06	1.46735e+06	971537	597290	202811	149836	7487.04	7420.93	4480.73	3186.78	2441.13	2019.44	1110.31	943.115	762.035	375.221	243.654	198.69	114.524	70.3064	53.0543	16.8987	15.1811	12.9505	11.5689	9.14612	7.83255	7.20317	4.45214	2.48285	1.45115	0.776935	0.752292	0.447109	0.199652	0.115504	0.0431589	0.0264361	0.0195223	0.0173517	0.0173517	0.0101477	0.00710909	0.00554005	0.00528849	0.00461117	0.00276626	0.0018711	0.00154861	0.00152619
1.48737e+06	1.48444e+06	1.15725e+06	663581	460488	268647	110148	79580.1	34926.2	22369.2	9293.33	6397.24	5583.79	4571.91	3462.94	2419	1172.67	1061.03	930.917	803.6	653.641	489.169	359.369	304.781	231.034	181.797	76.7602	49.0194	14.9589	12.2253	11.8191	10.2529	6.69264	3.8794	1.68996	1.17147	0.460686	0.317346	0.272963	0.158349	0.00597291	0.00597291	0.00597291	0.00424705	0.00320102	0.00312919	0.00293159	0.00217804	0.00176359	0.00134599
1.49185e+06	1.44926e+06	773442	569785	280008	139299	93274.9	53402.9	38163.2	19483.9	14169.8	8172.52	7196.43	3888.46	3282.35	2566.29	1158.06	987.303	821.706	553.433	418.295	231.367	183.302	166.291	148.75	92.9622	53.6982	33.1249	5.46742	2.25392	2.20619	1.69172	1.37849	0.653812	0.422658	0.320369	0.25959	0.122563	0.119334	0.0919933	0.0824732	0.0715157	0.0305526	0.026871	0.0189487	0.0142881	0.0104896	0.00809338	0.00518484	0.00518484
1.46773e+06	1.44686e+06	823063	663189	437405	239736	180754	122264	79917.5	42654.6	38639.4	18945.4	14405	5259.28	3912.42	3429.24	2746.35	1742.12	1249.44	738.297	631.276	454.129	260.308	187.586	139.904	117.096	77.2961	50.6585	24.6346	17.7522	6.69816	3.92737	2.28141	0.543425	0.481473	0.325821	0.258285	0.239594	0.228274	0.196056	0.179452	0.160355	0.12991	0.10999	0.0892026	0.0792892	0.0709615	0.070423	0.0672273	0.0651421
1.46828e+06	1.447e+06	859537	588393	276969	241947	177348	79830.4	67726	30990.6	21351.4	11899.6	10678.9	5905.36	4474.24	1857.17	986.128	920.9	778.223	463.304	318.575	174.647	135.658	89.0155	86.4009	59.0431	26.7513	26.06	20.5315	18.0037	15.7794	14.7425	13.5953	10.8862	9.65973	6.76707	6.11427	4.77517	2.60355	1.85195	1.0671	0.671493	0.286086	0.236815	0.128381	0.115701	0.104985	0.0750589	0.0105473	0.00640716
1.50732e+06	1.48884e+06	933132	315838	208088	116275	79545.5	59207.1	41478.1	38298.8	27992.1	9402.94	5306.24	3230.49	1467.23	516.532	413.259	284.059	196.323	66.0876	65.5566	58.6048	26.0017	20.0117	16.8295	12.2428	10.7773	7.26009	6.28319	5.02703	2.20104	1.71234	1.67766	1.11513	0.99928	0.766344	0.623221	0.248133	0.183789	0.166717	0.0506442	0.0460996	0.0409312	0.0365529	0.0256736	0.0224899	0.0126915	0.00778591	0.00661278	0.00615133
1.50136e+06	1.44988e+06	954995	335875	206594	173220	133351	52187.8	41907.4	34401.4	13639.9	7361.34	5280.5	3346.71	1766.11	766.645	559.54	490.035	413.812	336.789	244.867	199.208	112.946	50.9034	47.8161	44.2326	23.1915	11.6931	7.33732	4.83755	3.57948	3.20507	1.11555	0.90353	0.348314	0.289261	0.182541	0.180969	0.134888	0.0927647	0.0731529	0.0551123	0.0439316	0.0346594	0.020039	0.013096	0.00921694	0.00577452	0.00260058	0.00259196
1.47964e+06	1.44281e+06	1.05123e+06	577410	254941	226303	111815	82121.9	22173.8	14306.3	7336.22	6352.05	2557.37	2420.61	1063.74	732.457	577.943	460.033	347.577	198.561	183.925	122.808	68.8442	42.5923	19.5537	5.25578	4.57076	4.05763	2.21409	1.21527	1.17296	1.01515	0.949258	0.84102	0.724155	0.457491	0.251983	0.211517	0.0904601	0.057541	0.0277705	0.0265353	0.0234619	0.0188316	0.013068	0.0110734	0.0105369	0.00915061	0.00897051	0.00387771
1.51315e+06	1.49573e+06	869224	408547	307962	196651	100458	75370.3	29352.6	17981.7	15246.3	7682.64	5333.67	3174.42	1867.76	1360.76	482.381	294.478	226.668	171.179	149.412	105.59	79.8693	39.948	23.0259	19.3606	16.8796	10.8418	5.1928	2.68327	1.84533	1.76928	1.11568	0.894033	0.859867	0.546898	0.226037	0.138332	0.0852057	0.0816306	0.077361	0.0628624	0.0478316	0.0400442	0.0376305	0.0189166	0.016464	0.0147219	0.0124361	0.010859
1.50358e+06	1.48627e+06	892731	539145	406083	225698	164057	81686.5	52132.8	32266	28987.3	15190.7	13005.3	4484.71	2513.33	1407.18	1133.17	817.831	745.117	421.488	178.261	114.03	100.516	85.6537	50.9601	38.9634	33.9977	20.0919	15.036	13.0498	10.5309	8.8557	8.68435	5.79673	2.99183	2.76696	1.8405	1.13965	1.06166	0.498603	0.489691	0.21753	0.128375	0.10225	0.0959027	0.0723492	0.0574395	0.0473013	0.0245884	0.0102766
1.48723e+06	1.45648e+06	975043	437118	327528	165365	125611	59451	53882.8	28065.5	14423	13572.6	10683	4465.37	1328.29	1013.65	785.34	516.307	293.732	195.343	110.347	95.8305	47.2089	37.5208	23.2096	18.0237	16.2252	15.1224	12.7715	9.31155	5.85959	5.78073	4.88775	3.83376	2.77093	1.52333	1.2446	0.790751	0.509966	0.353083	0.173457	0.154778	0.12886	0.104402	0.0486694	0.0332773	0.00875659	0.00827695	0.00722494	0.00597795
1.49878e+06	1.4899e+06	825676	706216	151213	35625.9	27746.3	16663.6	8849.16	5332.29	4312.83	3767.49	2208.99	1643.61	562.707	387.852	174.026	101.043	51.4224	41.4439	38.231	31.5354	19.8347	8.40161	7.24339	6.65034	5.05103	4.56374	2.84765	1.90281	0.925095	0.735674	0.221819	0.134554	0.12799	0.0903393	0.0775591	0.0762788	0.039296	0.0271299	0.0239046	0.018116	0.00868346	0.0053482	0.00413229	0.00334164	0.00317862	0.00177182	0.00176444	0.0013629
1.52818e+06	1.4526e+06	1.07984e+06	909264	214281	129809	56952.7	32326.9	21334	9665.31	7530.28	2152.57	1977.48	1475.32	930.214	521.794	256.369	117.443	89.5615	58.1497	45.8042	36.7237	12.4099	6.6103	2.58163	0.748451	0.683232	0.450372	0.345591	0.30001	0.259657	0.238777	0.121012	0.116363	0.0723975	0.0639218	0.0289632	0.0207995	0.0170437	0.0138303	0.0125165	0.00530795	0.00457316	0.00361001	0.00244283	0.00239346	0.00152943	0.000993214	0.000993214	0.000886514
1.40787e+06	1.38286e+06	922297	485631	229051	178270	121843	78279.1	59449.9	48879.6	17209.5	15582.8	14106.4	8646.26	5727.81	3804.88	1807.51	1353.69	1071.47	601.766	302.123	161.914	123.964	81.3015	54.5881	39.8572	30.2563	21.8071	15.2761	12.8651	7.89014	5.30809	2.61005	1.84936	1.17961	0.854823	0.656018	0.496676	0.263613	0.199645	0.144792	0.0678088	0.0577083	0.0334542	0.0209686	0.0153318	0.0146184	0.00615764	0.00615764	0.00567791
1.47122e+06	1.45515e+06	1.10121e+06	527656	423506	178323	136263	105408	33532.2	20910.9	8672.25	5871.05	4119.97	2571.76	2198.61	620.393	475.05	135.496	26.8672	20.413	20.267	19.3495	13.885	12.3904	9.09647	7.64222	6.35857	2.00408	1.39318	0.581944	0.572688	0.420523	0.317512	0.311768	0.291645	0.217751	0.208859	0.175343	0.168235	0.117617	0.101621	0.0841892	0.0362478	0.0319014	0.0294529	0.0166357	0.0121275	0.0091942	0.0085019	0.00798534
1.47457e+06	1.43982e+06	820930	611483	431631	205509	117700	29478.5	26201.7	10855.8	6329.51	5407.24	3669.14	1774.96	1203.77	811.509	242.621	157.311	128.607	116.418	75.8599	46.8193	29.0506	16.7658	13.2034	10.1607	6.42589	5.38088	4.80421	3.1747	1.46964	1.04412	0.576839	0.565558	0.451844	0.281288	0.198544	0.162659	0.0720924	0.0533602	0.0477145	0.0453871	0.0421785	0.0112613	0.0101261	0.0082619	0.00244094	8.12364e-05	8.12364e-05	2.50711e-05
1.49314e+06	1.43537e+06	879153	408925	375300	134393	103089	78924.3	35790.4	27471.5	17990.9	16571.4	13498	8391.95	5238.35	2118.44	951.265	781.311	741.94	668.819	432.569	206.968	169.805	132.116	106.381	88.4538	76.7276	24.5102	17.0955	8.3597	6.5187	3.24953	2.70316	1.41886	1.23642	1.18679	0.883807	0.873096	0.725087	0.354393	0.353754	0.300352	0.281024	0.180444	0.153487	0.0642581	0.0331975	0.0287503	0.0229337	0.0110056
1.45655e+06	1.43591e+06	864757	467124	323649	153894	120749	73947.5	43189.2	26615	11857	4420.98	3039.2	2309.9	1082.06	849.205	334.294	249.424	137.072	122.632	59.1663	40.6045	22.0569	16.1826	15.2618	12.646	6.28461	2.79476	2.60636	2.3474	2.18648	1.75193	1.70548	0.269051	0.259704	0.223173	0.158733	0.106945	0.0751298	0.0331901	0.0292012	0.0281536	0.0222842	0.01131	0.00554716	0.00452057	0.00368458	0.00192112	0.00131115	0.00083279
1.51343e+06	1.48601e+06	1.03555e+06	690305	549994	179568	121569	83831.2	17943.8	14836.6	8838.56	6833.48	4220.23	1620.98	1492.24	803.298	654.911	344.317	243.153	76.1169	45.6692	41.2714	23.973	19.7314	17.7504	15.09	8.24661	7.55617	6.7159	6.01322	2.46581	2.41953	2.26452	1.62541	1.37274	1.20688	0.812623	0.483977	0.37279	0.312065	0.196043	0.111934	0.100071	0.0895078	0.0859954	0.071511	0.0384124	0.030266	0.0143778	0.00467971
1.48808e+06	1.4537e+06	912501	528555	312356	171614	109126	65646.3	37833	23288.5	14015.9	9042.08	6276.01	3540.92	2324.48	1480.67	815.332	554.721	413.005	266.684	189.557	127.355	86.3957	60.5188	42.7882	31.807	19.5935	12.6243	7.37002	5.63502	3.83159	3.01427	2.3066	1.62	1.20185	0.872513	0.675697	0.501446	0.327986	0.233641	0.162232	0.104008	0.0709948	0.0571462	0.043763	0.0301508	0.0210959	0.0160999	0.0110211	0.00834735
[truncated: 250 more columns]
