# Supplementary material for: A new imperialist competitive algorithm with spiral rising mechanism for solving path optimization problems
Source: PeerJ Comput Sci. 2022 Sep 7;8:e1075. doi: 10.7717/peerj-cs.1075 (PMC9575848; doi:10.7717/peerj-cs.1075)
Supplement: Supplemental Information 11 [file peerj-cs-08-1075-s011.zip › PSO DE GWO SRICA BSO TLBO SCA/F10/BSO.xlsx]

## Sheet: Sheet1
1.00794e+06	381072	307533	254574	196288	165179	112440	70723.6	57488.9	47527.3	47527.3	47527.3	47527.3	40251.1	29702.5	23377.1	20893.1	17407.5	14545.6	11417.4	8646.91	8389.79	6176.14	6176.14	4593.88	3795.79	3795.79	3795.79	3795.79	3795.79	3795.79	3795.79	3795.79	3795.79	3795.79	3795.79	3795.79	3795.79	3795.79	3795.79	3184.49	2789.59	2633.91	2633.91	2633.91	2633.91	2633.91	2633.91	2633.91	2633.91
1.3143e+06	275915	143921	94324.2	73767.2	49714.1	28844.8	18798.9	15302.5	15302.5	12637.7	12637.7	12390.8	10641	8409.95	8409.95	6543.1	6537.68	5864.86	4391.01	4391.01	4391.01	4391.01	4391.01	4391.01	4146.08	3984.72	2291.21	2291.21	2291.21	2291.21	2291.21	2291.21	2291.21	2291.21	2291.21	2291.21	2291.21	2291.21	2291.21	2099.21	2099.21	1684.38	1684.38	1684.38	1684.38	1684.38	1684.38	1684.38	1684.38
1.54796e+06	492140	234127	148460	109722	82296.2	67920.4	40578.2	24280.1	24280.1	24280.1	17269.8	12340.8	9170.11	7344.8	7344.8	4245.39	3578.52	2775.58	2775.58	2775.58	2775.58	2775.58	2604.19	2604.19	2604.19	2604.19	2604.19	2604.19	2604.19	2604.19	2604.19	2571.2	2276.22	1971.95	1689.06	1689.06	1689.06	1689.06	1517.49	940.519	940.519	940.519	940.519	940.519	940.519	940.519	940.519	940.519	940.519
1.3561e+06	763553	344987	266042	168179	153864	125249	97819.9	74472.2	47158.7	32086.9	19623.7	11634.3	6523.52	6523.52	6523.52	6523.52	6523.52	6523.52	6523.52	5599.47	5068.52	4426.51	4032.33	3826.25	2423.9	2423.9	2423.9	2423.9	2423.9	2423.9	2423.9	2423.9	2423.9	2423.9	2423.9	2423.9	2423.9	2423.9	2423.9	2423.9	2423.9	1904.77	1904.77	1658.42	1658.42	1658.42	1392	1392	1392
1.2351e+06	704359	372255	282352	193331	131661	77841.8	48916.4	22313.8	18958.6	13789.1	10752.4	9070.24	8040.31	6933.53	6353.3	3375.8	3227.93	3042.07	1706.27	1706.27	1706.27	1706.27	1706.27	1706.27	1706.27	1175.62	1175.62	1175.62	1175.62	1175.62	1175.62	1175.62	1175.62	1175.62	1175.62	1175.62	1175.62	1175.62	1175.62	1175.62	1175.62	1175.62	1175.62	1175.62	1175.62	1175.62	1175.62	1175.62	1175.62
1.15814e+06	562902	207756	207756	207756	143759	108935	76117.3	61992.8	43734.7	35345.7	28570.3	27690.5	20481.7	16284	14999.3	12608.3	8730.69	7618.09	4437.4	3671.32	3671.32	2800.16	2800.16	2800.16	2800.16	2800.16	2800.16	2800.16	2800.16	2800.16	2800.16	2800.16	1608.98	1608.98	1608.98	1608.98	1608.98	1459.75	1459.75	1459.75	1459.75	1459.75	1459.75	1459.75	1459.75	1459.75	1459.75	1459.75	1459.75
1.02467e+06	232638	186948	142232	101613	83085.9	64688.7	51956.1	33718.9	25417.9	19195.4	14682.2	12610.3	11573.8	11573.8	11573.8	11173.7	8012.78	6997.29	6077.95	4176.97	4104.62	3826.3	3087.67	3087.67	3087.67	3087.67	3087.67	3087.67	2851.94	2851.94	2851.94	2456.47	1552.58	1168.8	1168.8	1168.8	1168.8	1168.8	1168.8	1168.8	1168.8	1168.8	1168.8	1168.8	1168.8	1168.8	1168.8	1168.8	1168.8
974790	408774	265855	181739	148927	106912	100096	87293.4	59363.1	48101.5	44067.6	36138.8	25097.2	23949.5	20135	12417.6	10072.6	9364.5	7423.92	5506.94	4561.61	4353.24	4351.72	3346.33	3102.64	3102.64	3102.64	3102.64	3102.64	2460.67	2460.67	2460.67	2460.67	2460.67	2435.78	2435.78	2435.78	2435.78	2435.78	2435.78	2435.78	2435.78	2160.63	2160.63	2160.63	2160.63	2160.63	2160.63	2160.63	2160.63
1.11494e+06	409762	258794	167202	124722	97795.7	60279.7	48011.2	39624.2	20919.7	18384.1	9345.33	8134.69	6367.64	6367.64	5127.78	5127.78	5127.78	5127.78	4435.86	3792.3	3792.3	3694.33	3694.33	3694.33	3694.33	3694.33	3694.33	2800.44	2800.44	2508.38	2039.32	2039.32	2039.32	2039.32	2039.32	2039.32	2039.32	1288.42	1288.42	1288.42	1288.42	1288.42	1288.42	1288.42	1288.42	1288.42	1288.42	1288.42	1288.42
1.1557e+06	621580	454384	347495	184075	89126.7	65257.9	47748.2	34524.8	29647.2	21734.7	19308.3	17594.8	14075.1	10778.3	9023.47	7733.94	7733.94	7052	5170.33	4315.78	4315.78	4315.78	3690.53	2277.06	2277.06	2277.06	2277.06	2277.06	2277.06	2277.06	2277.06	2147.1	2147.1	2147.1	2147.1	1906.77	1906.77	1906.77	1906.77	1906.77	1906.77	1906.77	1906.77	1906.77	1906.77	1906.77	1906.77	1906.77	1906.77
1.33301e+06	661839	489710	194842	64302	45397.6	30229	25907.2	18830.6	14936.6	14936.6	14936.6	14936.6	14328.7	9478.27	7314.55	6554.66	5213.06	5213.06	5213.06	5213.06	5213.06	5213.06	5053.24	3011.89	3011.89	3011.89	3011.89	3011.89	3011.89	3011.89	3011.89	3011.89	3011.89	3011.89	3011.89	3011.89	3011.89	3011.89	3011.89	3011.89	3011.89	3011.89	3011.89	3011.89	3011.89	3011.89	3011.89	3011.89	2990.79
905701	516781	82565.4	57688.3	39506.9	23771.6	13947	9953.24	6323.03	6323.03	6057.9	5492.53	4360.95	4360.95	4360.95	4360.95	4360.95	4360.95	4360.95	3380.24	3157.28	3157.28	3157.28	3157.28	3157.28	3157.28	3157.28	3157.28	3157.28	3157.28	3157.28	3111.19	3111.19	3111.19	3111.19	3111.19	3111.19	3111.19	3111.19	3111.19	3111.19	3111.19	3111.19	3111.19	3111.19	3111.19	3111.19	3111.19	3111.19	3111.19
1.12883e+06	442502	331880	268342	182736	140316	106403	69412.9	53093	34355.9	30655.9	24253.4	18394.7	15940.6	15940.6	15940.6	15940.6	15940.6	13564.8	9433.84	9433.84	8505.43	7050.18	5396.32	5396.32	5396.32	5396.32	4102.97	3855.16	3855.16	3855.16	3855.16	3114.3	2802.49	2802.49	2802.49	2618.11	2551.96	2281.02	2281.02	2281.02	2281.02	2281.02	2281.02	2281.02	2213.57	1977.2	1977.2	1977.2	1432.48
897627	392168	306545	166537	111994	60746	46420.6	33820.6	23643.2	22076.7	14364.9	11116.9	8124.48	7291.83	7165.32	6078.98	4947.16	4617.24	3772.01	3006.49	3006.49	2608.42	2287.38	2287.38	2133.41	1851.93	1590.38	1590.38	1567.4	1567.4	1465.18	1465.18	1465.18	1465.18	1465.18	1465.18	1465.18	1465.18	1465.18	1465.18	1465.18	1465.18	1465.18	1465.18	1465.18	1465.18	1465.18	1465.18	1322.32	1297.9
922809	179649	112598	73610.5	73610.5	72501	42878.8	29145.6	23096.6	19971.7	16758	12417.7	10311.5	10311.5	7049.09	4293.08	4293.08	3289.61	3038.14	3038.14	2385.25	2385.25	1905.39	1796.52	1796.52	1796.52	1796.52	1649.91	1649.91	1649.91	1649.91	1649.91	1649.91	1253.49	1241.36	1241.36	1241.36	1075.84	1075.84	1075.84	1075.84	1075.84	1075.84	1075.84	1075.84	1075.84	1075.84	1075.84	1075.84	1075.84
1.44425e+06	584314	412723	274493	157152	117228	117228	84131.1	73392.7	56661.5	36383.7	28816.6	22513.4	20351.1	12857.7	8260.49	8260.49	7475.25	4693.82	3972.34	3972.34	3969.59	3775.31	3184.04	2296.5	1704.72	1642.04	1642.04	1642.04	1642.04	1642.04	1642.04	1642.04	1642.04	1642.04	1642.04	1642.04	1642.04	1642.04	1642.04	1642.04	1642.04	1642.04	1451.18	1451.18	1451.18	1451.18	1451.18	1451.18	1451.18
941429	246419	151432	83642.5	58816.5	52765.1	47422.1	29265.1	22436.9	18254.6	15974.7	12944.6	10953.7	7706.16	5981.91	5560.12	3916.35	2736.25	2317.46	2317.46	2317.46	2317.46	2317.46	2317.46	2317.46	2317.46	2317.46	2317.46	2317.46	2317.46	2317.46	2317.46	2133.06	2133.06	2133.06	2133.06	2133.06	2133.06	2133.06	2133.06	2133.06	2133.06	2133.06	2133.06	2069.88	1801.66	1801.66	1801.66	1801.66	1801.66
1.25929e+06	311426	186378	137305	98768.7	81829.4	58510.2	46646.2	38625.1	23119.9	17199	13972.4	11854.7	10586.3	7746.63	5336.77	5029.15	4178.05	3001.73	3001.73	2683.49	2165.8	2165.8	2165.8	2165.8	2165.8	2165.8	2165.8	2165.8	2165.8	2165.8	2165.8	2165.8	2165.8	2165.8	2165.8	2165.8	2165.8	2165.8	2165.8	2165.8	2165.8	2165.8	2165.8	2165.8	2165.8	2165.8	2165.8	2165.8	2165.8
1.33689e+06	431032	279888	218317	145205	119813	95433.9	55805.9	40145.5	30591.4	23102.9	17784.1	14255.1	11332.2	10029.4	10029.4	8965.55	8965.55	8965.55	8007.25	4510.15	3120.24	3120.24	3120.24	3120.24	3120.24	3120.24	3120.24	3120.24	3120.24	3120.24	3120.24	3120.24	3120.24	3120.24	2526.87	1836.55	1836.55	1836.55	1836.55	1836.55	1836.55	1836.55	1836.55	1836.55	1836.55	1836.55	1836.55	1836.55	1836.55
1.02896e+06	223339	167906	167906	103608	68655.7	55663.1	35337.3	23519.3	21909	15667.1	9453.91	7600.33	4798.67	3644.53	1911.62	1911.62	1911.62	1911.62	1911.62	1911.62	1911.62	1911.62	1911.62	1911.62	1911.62	1911.62	1911.62	1911.62	1911.62	1911.62	1911.62	1911.62	1911.62	1911.62	1664.6	1259.74	1259.74	1259.74	1259.74	1259.74	1259.74	1259.74	1259.74	1259.74	1259.74	1259.74	1259.74	1259.74	1259.74
925751	443019	353690	170638	130440	59213.9	39916	28328.2	28328.2	22879.9	16421	14201.6	12809.5	10069.6	9240.55	7616.43	3609.74	3609.74	3609.74	3071.34	3071.34	3071.34	3071.34	3071.34	3071.34	3071.34	3071.34	3071.34	2013.82	2013.82	2013.82	2013.82	2013.82	2013.82	2013.82	2013.82	2013.82	2013.82	2013.82	2013.82	2013.82	2013.82	2013.82	2013.82	2013.82	2013.82	2013.82	2013.82	1669.25	1669.25
955325	253328	184950	134501	96681.3	65411.3	45977	43439.9	31254.7	21594.2	18434.1	13220	12012.5	12012.5	8703.7	8703.7	8257.61	7712.07	7712.07	7712.07	7712.07	7712.07	7659.77	6194.33	4960.2	4960.2	4960.2	4960.2	4960.2	4960.2	4060.65	4060.65	4060.65	3260.07	2800.2	2310.24	2310.24	2192.7	2192.7	2192.7	2192.7	2192.7	2192.7	2192.7	2071.71	2071.71	2071.71	2071.71	2069.32	2069.32
1.29546e+06	549079	412173	270268	172480	131476	104114	80704.2	63329.5	44303.6	34691.6	34691.6	27980.5	24419.2	20120.2	15439.7	13330.5	11267	9795.45	6372.58	4334.99	3441.1	3441.1	3441.1	3441.1	3441.1	3441.1	3441.1	2998.34	2998.34	2998.34	2467.26	2447.55	2447.55	2447.55	1616.34	1616.34	1616.34	1616.34	1616.34	1616.34	1616.34	1616.34	1616.34	1545.75	1545.75	1545.75	1543.87	1543.87	1543.87
1.4314e+06	541770	346781	194038	112357	66171.5	37779.2	25611.2	22324.3	22295.5	16826.3	11032.9	10205.4	7798.32	6754.09	6754.09	6754.09	6754.09	6754.09	6298.62	6298.62	6298.62	6298.62	6298.62	6298.62	5964.34	5549.66	4446.36	3577.92	2924	2433.28	2433.28	2433.28	2433.28	2433.28	2433.28	2433.28	2433.28	2433.28	2433.28	2433.28	2433.28	2433.28	2433.28	2433.28	2433.28	2433.28	2433.28	2433.28	2029.34
1.24013e+06	592589	445901	280551	204933	145687	110357	81622.6	54913.4	45888	34184.2	24623	17656.1	15038.9	11681.3	11324.9	8301.76	5273.34	4419.32	3738.82	3738.82	3738.82	3738.82	2834.15	2834.15	2834.15	2694.84	2684.83	2075.14	2075.14	2075.14	2075.14	2075.14	2075.14	2075.14	2075.14	2075.14	2075.14	2045.37	2045.37	2045.37	1948	1948	1948	1948	1948	1948	1948	1948	1948
975571	357392	288286	215630	131945	88338.4	66210.9	42155.4	36323.6	27306.2	20575.5	15107.5	10540.2	9466.73	9466.73	8901.82	8901.82	8799.7	7782.9	4890.41	4077.53	3554.94	3554.94	3554.94	2577.47	2383.42	2380.67	2380.67	2380.67	2380.67	2380.67	2380.67	2380.67	2380.67	2380.67	2380.67	2380.67	2380.67	2380.67	2380.67	2380.67	2380.67	2380.67	2380.67	2380.67	2380.67	2380.67	2380.67	2380.67	2380.67
944491	250962	182893	158852	109084	80880.4	55661.8	36288.8	34978.1	28723.2	23714.1	19538	11888.1	10007.2	9170.86	7663.33	5884.25	5104.12	3519.24	2065.73	2065.73	2065.73	2065.73	2065.73	2065.73	2065.73	2065.73	2065.73	2065.73	2065.73	2065.73	2065.73	2065.73	2065.73	2065.73	2065.73	2065.73	2065.73	2065.73	2065.73	2065.73	2065.73	2065.73	2065.73	2065.73	2065.73	2065.73	2004.8	1298.04	1298.04
784971	407252	286559	130598	85683.6	62968.1	61199.3	43581.1	27502.3	21891.9	14031.2	13114.4	8413.48	5548.25	5006.73	3943.58	3331.23	2833.64	2833.64	2833.64	2833.64	2833.64	2833.64	2833.64	2833.64	2833.64	2833.64	2744.18	2637.52	2188.84	2188.84	2188.84	2188.84	2188.84	2188.84	2188.84	2188.84	2188.84	2188.84	2188.84	2067.75	1734.58	1734.58	1734.58	1734.58	1734.58	1734.58	1734.58	1734.58	1581.92
1.1073e+06	770543	381627	210267	146189	110865	71752.7	55902.1	38449.8	27348.3	24475.1	21749.9	14478.7	14478.7	13240.6	11416.2	9633.66	9568.08	6828.05	5440.14	5440.14	5142.51	3842.89	3842.89	3842.89	3842.89	3842.89	3842.89	3411.44	3411.44	3411.44	3411.44	3411.44	3411.44	3411.44	3396.2	3396.2	3374.46	2591.35	2591.35	2591.35	2591.35	2591.35	2591.35	1772.43	1583.44	1583.44	1583.44	1583.44	1518.4
1.24718e+06	331967	260475	176931	176931	162041	104154	77898.3	43556	35382.4	23182.5	14655	12774.9	8949.67	8206.02	7544.19	6065.51	6065.51	6065.51	5043.37	5043.37	5043.37	5043.37	4702.2	4702.2	4276.11	4023.92	2734.61	2241.09	2241.09	2241.09	2241.09	2241.09	2241.09	2241.09	2241.09	2241.09	2241.09	2116.18	2116.18	2116.18	2116.18	2116.18	2116.18	2050.97	2050.97	2050.97	2050.97	2050.97	2050.97
1.1332e+06	444669	281384	189238	130360	95315.6	70760.3	50764	37571.6	28895.4	22889.5	18299.3	14871.9	12529	10329.9	8784.84	7551.57	6730.67	5904.33	4773.04	4228.15	4027.49	3763.92	3491.93	3200.59	3058.16	2997.32	2809.8	2637.31	2571.3	2511.82	2476.94	2426.83	2296.87	2257.37	2175.38	2124.72	2112.35	2042.06	2036.34	1986.29	1958.78	1913.28	1906.92	1860.75	1843.26	1835.38	1824.41	1784.52	1744.12
[truncated: 250 more columns]
