# Supplementary material for: A new imperialist competitive algorithm with spiral rising mechanism for solving path optimization problems
Source: PeerJ Comput Sci. 2022 Sep 7;8:e1075. doi: 10.7717/peerj-cs.1075 (PMC9575848; doi:10.7717/peerj-cs.1075)
Supplement: Supplemental Information 11 [file peerj-cs-08-1075-s011.zip › PSO DE GWO SRICA BSO TLBO SCA/F10/DE.xlsx]

## Sheet: Sheet1
967180	967180	967180	967180	967180	967180	967180	967180	967180	967180	967180	967180	967180	967180	839699	839699	839699	839699	744699	557397	557397	557397	409775	409775	409775	409775	409775	409775	409775	409775	409775	409775	409775	409775	409775	409775	409775	409775	409775	161369	161369	161369	161369	161369	161369	161369	161369	161369	161369	161369
1.14408e+06	1.14408e+06	1.14408e+06	1.14408e+06	1.14408e+06	1.14408e+06	1.14408e+06	1.14408e+06	1.14408e+06	1.14408e+06	1.14408e+06	1.14408e+06	1.14408e+06	1.14408e+06	582944	582944	582944	582944	582944	582944	582944	582944	504288	504288	504288	504288	504288	327431	327431	327431	327431	327431	327431	327431	310868	277699	277699	253755	250414	203609	203609	203609	203609	203609	203609	203609	167440	167440	167440	167440
768953	768953	768953	768953	768953	768953	768953	768953	768953	768953	768953	768953	768953	768953	768953	768953	768953	768953	660029	660029	660029	660029	660029	660029	660029	660029	660029	660029	660029	660029	222079	222079	222079	222079	222079	222079	222079	222079	222079	222079	222079	222079	222079	222079	222079	222079	188043	188043	188043	188043
1.34603e+06	1.34603e+06	1.34603e+06	852419	852419	852419	852419	852419	852419	852419	852419	852419	852419	728791	728791	728791	728791	728791	728791	728791	728791	560044	560044	414948	414948	414948	414948	414948	414948	414948	414948	414948	414948	414948	414948	399402	399402	211808	211808	211808	211808	211808	211808	211808	211808	211808	211808	211808	192648	192648
1.21427e+06	1.21427e+06	1.21427e+06	1.21427e+06	1.21427e+06	1.1466e+06	1.1466e+06	1.1466e+06	1.1466e+06	1.11547e+06	1.11547e+06	1.11547e+06	762641	762641	762641	740800	740800	740800	740800	740800	740800	740800	683964	683964	683964	531004	531004	531004	531004	531004	506172	506172	282400	282400	282400	282400	282400	282400	282400	282400	282400	282400	282400	282400	282400	282400	282400	282400	282400	282400
974838	974838	974838	974838	974838	900771	834534	834534	834534	834534	834534	834534	834534	834534	834534	834534	834534	834534	834534	834534	520320	520320	520320	520320	520320	520320	520320	520320	520320	520320	520320	520320	520320	520320	502204	458932	458932	458932	458932	458932	356108	103273	103273	103273	103273	103273	103273	103273	103273	103273
1.27414e+06	1.27414e+06	1.27414e+06	1.27414e+06	1.27414e+06	1.27414e+06	1.21253e+06	1.21253e+06	1.21253e+06	951925	951925	951925	951925	951925	951925	951925	951925	951925	951925	951925	951925	951925	522789	522789	522789	522789	522789	522789	522789	522789	522789	522789	322494	322494	322494	322494	322494	322494	322494	322494	322494	322494	322494	322494	322494	322494	322494	322494	219378	219378
855625	855625	855625	855625	855625	855625	855625	855625	594575	594575	594575	594575	594575	594575	584120	584120	584120	584120	584120	584120	584120	584120	584120	516551	516551	516551	516551	361796	361796	361796	361796	361796	361796	361796	361796	318540	318540	314572	314572	174258	174258	174258	174258	174258	174258	174258	174258	160081	160081	160081
1.33065e+06	1.33065e+06	1.33065e+06	1.33065e+06	1.33065e+06	1.26874e+06	1.26874e+06	1.26874e+06	1.26874e+06	1.26874e+06	1.26874e+06	1.26874e+06	1.26874e+06	1.26874e+06	1.2412e+06	1.2412e+06	1.17675e+06	1.17675e+06	1.11571e+06	1.11571e+06	1.11571e+06	775756	775756	541013	541013	541013	541013	541013	541013	541013	541013	541013	299064	299064	299064	299064	299064	299064	299064	299064	299064	299064	299064	299064	299064	157972	157972	157972	157972	157972
1.12754e+06	1.12754e+06	1.12754e+06	1.12754e+06	1.12754e+06	1.12754e+06	1.01694e+06	1.01694e+06	1.01694e+06	1.01694e+06	702074	702074	702074	702074	702074	702074	702074	702074	702074	702074	702074	702074	702074	625519	446500	446500	446500	446500	446500	446500	446500	446500	446500	446500	446500	197767	197767	197767	197767	197767	197767	197767	197767	197767	197767	197767	144589	144589	144589	144589
999566	999566	999566	999566	999566	773280	773280	773280	773280	773280	773280	773280	773280	773280	773280	773280	773280	773280	773280	695395	695395	695395	584836	584836	463356	463356	463356	463356	300403	300403	300403	300403	300403	300403	300403	300403	280709	280709	280709	280709	174606	174606	174606	174606	174606	174606	174606	174606	174606	174606
988682	988682	988682	745989	745989	745989	745989	745989	745989	745989	745989	745989	745989	745989	745989	368705	368705	368705	368705	368705	368705	368705	368705	368705	368705	368705	368705	368705	368705	368705	368705	335236	335236	335236	335236	335236	335236	335236	335236	283444	283444	244428	244428	105134	105134	105134	105134	105134	105134	105134
1.37872e+06	1.37872e+06	1.37872e+06	1.37872e+06	1.37872e+06	1.37872e+06	1.37872e+06	1.37872e+06	1.37872e+06	1.23403e+06	1.23403e+06	1.12519e+06	1.12519e+06	1.01525e+06	1.01525e+06	1.01525e+06	1.01525e+06	1.01525e+06	1.01525e+06	1.01525e+06	1.01525e+06	784007	735963	735963	735963	735963	565714	368129	368129	327335	319191	319191	319191	319191	319191	319191	319191	319191	319191	319191	319191	260540	239424	239424	211564	211564	211564	211564	211564	211564
1.3048e+06	1.3048e+06	1.3048e+06	1.3048e+06	1.3048e+06	821100	821100	821100	821100	821100	730999	730999	519222	519222	519222	519222	519222	519222	519222	519222	519222	519222	519222	519222	519222	519222	519222	519222	515422	515422	515422	515422	515422	515422	368273	368273	368273	368273	368273	368273	326387	129076	129076	129076	129076	129076	119258	119258	119258	119258
915145	915145	915145	915145	915145	915145	915145	915145	915145	915145	915145	915145	915145	915145	915145	915145	915145	915145	915145	879300	879300	879300	745398	745398	745398	710503	465644	395414	395414	395414	395414	395414	395414	395414	395414	395414	395414	278264	278264	278264	278264	278264	278264	278264	278264	278264	278264	278264	278264	278264
1.57187e+06	1.57187e+06	1.19408e+06	794014	794014	794014	794014	794014	794014	610236	610236	610236	610236	610236	610236	610236	610236	610236	610236	610236	610236	610236	390877	390877	390877	390877	390877	390877	390877	390877	390877	390877	390877	390877	390877	390877	390877	390877	292973	292973	54943.2	54943.2	54943.2	54943.2	54943.2	54943.2	54943.2	54943.2	54943.2	54943.2
1.20015e+06	1.10639e+06	1.10639e+06	1.10639e+06	585544	585544	585544	585544	585544	585544	585544	585544	585544	585544	585544	585544	585544	585544	585544	585544	585544	585544	585544	585544	585544	536810	536810	536810	536810	536810	536810	536810	536810	536810	473906	473906	137357	137357	137357	137357	137357	137357	137357	137357	137357	137357	137357	137357	84456.9	84456.9
1.31422e+06	1.17624e+06	1.17624e+06	1.17624e+06	1.17624e+06	1.17624e+06	1.17624e+06	1.17624e+06	1.17624e+06	709134	709134	709134	709134	709134	709134	709134	709134	709134	709134	709134	709134	709134	592865	592865	592865	435181	435181	435181	435181	435181	435181	435181	435181	435181	435181	435181	435181	435181	435181	435181	240202	240202	240202	240202	240202	240202	240202	240202	240202	240202
1.4391e+06	1.4391e+06	1.4391e+06	1.12157e+06	1.12157e+06	1.12157e+06	1.12157e+06	1.12157e+06	1.12157e+06	1.05925e+06	1.05925e+06	1.05925e+06	1.05925e+06	1.05925e+06	1.05925e+06	583487	583487	583487	583487	583487	583487	583487	583487	583487	580324	580324	553400	553400	553400	553400	553400	553400	553400	553400	315087	315087	315087	315087	315087	315087	315087	315087	313651	313651	313651	313651	96667.8	96667.8	96667.8	96667.8
1.18643e+06	1.18643e+06	1.18643e+06	1.18643e+06	980930	980930	980930	980930	980930	980930	980930	901785	901785	901785	734166	734166	734166	734166	552255	552255	481424	481424	481424	481424	481424	481424	481424	481424	481424	481424	481424	331045	331045	331045	331045	331045	276849	276849	276849	206485	206485	206485	206485	170734	170734	170734	170734	170734	170734	170734
924005	924005	924005	924005	924005	924005	924005	924005	924005	924005	924005	924005	924005	924005	924005	924005	924005	924005	837522	837522	368809	350186	350186	350186	350186	350186	350186	350186	350186	350186	350186	350186	350186	350186	350186	350186	350186	350186	350186	350186	123405	123405	123405	123405	123405	123405	123405	123405	123405	55656.9
750035	750035	750035	750035	750035	750035	750035	750035	750035	750035	632379	632379	632379	632379	326575	326575	326575	326575	326575	326575	326575	198789	198789	198789	198789	198789	198789	198789	198789	198789	198789	198789	198789	198789	198789	198789	198789	198789	198789	198789	198789	198789	198789	198789	195943	195943	195943	195943	124365	124365
914649	914649	914649	914649	914649	914649	914649	914649	914649	914649	885801	885801	885801	885801	885801	885801	885801	885801	885801	885801	885801	885801	608782	350150	350150	257942	257942	257942	257942	257942	257942	257942	257942	257942	257942	257942	257942	257942	257942	257942	257942	257942	93358.2	93358.2	93358.2	93358.2	93358.2	93358.2	93358.2	93358.2
848460	848460	848460	848460	848460	848460	848460	848460	848460	848460	820213	820213	820213	820213	820213	820213	820213	820213	820213	603494	603494	603494	603494	603494	528097	528097	446066	446066	446066	446066	446066	446066	372010	372010	90580.7	90580.7	90580.7	90580.7	90580.7	90580.7	90580.7	90580.7	90580.7	90580.7	90580.7	90580.7	90580.7	90580.7	90580.7	90580.7
1.31562e+06	1.31562e+06	1.31562e+06	1.31562e+06	1.31562e+06	1.31562e+06	1.31562e+06	1.08939e+06	1.08939e+06	962834	962834	962834	451828	451828	451828	451828	451828	451828	451828	451828	451828	451828	451828	451828	451828	451828	451828	451828	451828	451828	451828	451828	451828	451828	451828	451828	451828	368290	368290	368290	368290	222417	222417	222417	222417	222417	222417	222417	222417	222417
1.11738e+06	1.11738e+06	1.11738e+06	1.11738e+06	1.11738e+06	1.11738e+06	1.11738e+06	1.11738e+06	1.11738e+06	1.11738e+06	1.11738e+06	1.11738e+06	1.11738e+06	638386	638386	638386	638386	638386	638386	638386	638386	638386	638386	638386	638386	536150	536150	536150	536150	536150	536150	536150	536150	536150	536150	536150	536150	426282	121265	121265	121265	121265	112775	112775	112775	112775	112775	112775	112775	112775
774406	774406	774406	774406	774406	774406	774406	774406	774406	774406	774406	774406	774406	325009	325009	325009	325009	325009	325009	325009	325009	325009	325009	325009	325009	325009	325009	325009	325009	325009	325009	325009	325009	325009	325009	202719	202719	202719	202719	202719	202719	202719	202719	202719	202719	202719	202719	202719	194722	194722
1.26459e+06	1.26459e+06	805222	805222	805222	805222	805222	805222	740474	740474	740474	740474	740474	740474	466098	466098	466098	466098	466098	466098	466098	466098	466098	466098	450834	450834	434144	434144	434144	434144	434144	434144	434144	416097	416097	416097	354802	233026	233026	233026	233026	233026	233026	233026	233026	233026	105101	105101	105101	105101
1.3356e+06	1.3356e+06	1.3356e+06	1.3356e+06	1.3356e+06	1.3356e+06	1.24076e+06	1.24076e+06	1.24076e+06	1.24076e+06	1.24076e+06	1.24076e+06	1.24076e+06	1.24076e+06	1.24076e+06	840465	840465	840465	840465	818130	818130	818130	818130	818130	818130	262813	262813	262813	262813	262813	262813	262813	262813	262813	172722	172722	172722	172722	172722	172722	172722	172722	172722	172722	172722	172722	172722	172722	172722	172722
684307	684307	684307	684307	684307	684307	684307	684307	684307	684307	528861	528861	528861	528861	528861	528861	528861	528861	500743	500743	500743	500743	278522	278522	278522	278522	278522	278522	272248	272248	272248	272248	272248	272248	272248	272248	272248	272248	272248	272248	272248	272248	272248	272248	272248	251101	202513	202513	202513	150759
1.1077e+06	1.09998e+06	1.07207e+06	1.02361e+06	999396	968942	957832	950291	939431	896892	872387	866120	830267	791534	742388	699882	697733	697733	679018	661015	632556	603011	541690	515604	502460	464325	446300	426319	420551	419192	403494	397366	372697	372095	343610	326734	311010	289415	275873	257284	226930	203807	197287	191452	190428	185020	167464	166991	158499	154516
[truncated: 250 more columns]
