# Supplementary material for: A new imperialist competitive algorithm with spiral rising mechanism for solving path optimization problems
Source: PeerJ Comput Sci. 2022 Sep 7;8:e1075. doi: 10.7717/peerj-cs.1075 (PMC9575848; doi:10.7717/peerj-cs.1075)
Supplement: Supplemental Information 11 [file peerj-cs-08-1075-s011.zip › PSO DE GWO SRICA BSO TLBO SCA/F10/GWO.xlsx]

## Sheet: Sheet1
966004	345862	152292	86214.5	30403	12832.9	12832.9	9582.56	6337.33	4641.18	2301.97	1214.02	942.785	486.059	374.548	285.081	189.424	189.424	151.159	106.798	92.059	89.8536	64.9818	56.2742	49.5423	39.4858	38.0047	34.6854	32.4736	31.3644	30.6229	29.5841	29.3566	28.9574	28.395	28.377	28.1792	28.1785	27.8868	27.8146	27.8146	27.8146	27.6027	27.5718	27.4003	27.4003	27.2856	27.2272	27.0459	27.0459
838753	554838	332578	192921	124488	46252.3	26596	10179.9	9669.57	6304.35	3808.1	3808.1	1955.11	1443.68	1279.8	905.582	664.458	455.269	426.553	252.693	174.681	125.467	90.7499	90.7499	80.4351	68.7093	56.5163	48.845	43.1135	35.1256	33.9225	31.0311	31.0311	30.4876	29.6093	29.3047	29.0019	28.6794	28.6083	28.4682	28.3512	28.1415	27.9937	27.8936	27.8553	27.7134	27.6704	27.6209	27.5282	27.384
1.14572e+06	362694	249203	153785	108012	77810.4	37284.7	17334.5	12248	3310.76	3310.76	3310.76	1663.99	1229.69	765.91	665.89	665.89	491.112	389.855	265.463	200.572	187.673	134.446	107.647	82.4282	68.3246	55.3257	48.7424	41.7617	38.0798	34.3656	32.3629	31.4307	30.3322	29.8486	29.459	29.0506	28.6834	28.5176	28.2868	28.2227	28.2227	28.1572	28.0373	27.9917	27.9755	27.9223	27.9223	27.894	27.894
1.2913e+06	586977	298152	130338	77783.4	45400.6	17565.1	8345.57	6440.39	3636.63	1776.63	1463.19	1024.28	571.636	462.964	261.471	231.157	214.712	138.657	98.5828	87.2775	66.3564	53.1542	48.3489	39.779	38.4587	34.0562	31.3288	30.522	29.8884	28.9467	28.7931	28.7931	28.2743	28.2743	27.9698	27.8752	27.3179	27.3179	27.3179	27.3179	27.2957	27.2957	27.2957	27.2957	27.2271	27.2271	27.1783	27.1783	27.1783
1.27973e+06	517317	307729	143183	104379	55441.5	38731	17811.8	16120.8	8218.43	6082.13	3385.27	1957.6	913.25	756.22	410.417	378.448	264.532	238.748	175.64	143.179	137.337	93.9008	93.1645	75.9065	57.3868	54.167	45.0736	40.4766	38.6086	35.7219	32.7878	31.885	30.3558	29.8488	29.3813	29.0883	28.7818	28.5836	28.4678	28.2847	28.0267	28.0267	27.9638	27.9515	27.9283	27.9283	27.8877	27.7303	27.6668
1.00055e+06	441886	187656	99092.8	49487.5	49201.9	15838.4	15838.4	11180.2	5896.81	3426.56	1510.12	1229.12	932.806	612.558	300.447	279.979	147.046	119.645	95.6724	76.4715	62.8516	62.0295	47.2293	44.4234	39.3927	38.375	34.206	33.3348	31.5578	31.4325	30.5931	30.1082	29.9562	29.4581	28.8971	28.2274	28.2274	28.2274	27.9579	27.8962	27.8962	27.8124	27.2184	27.2184	27.2184	27.2184	26.7862	26.7862	26.7862
1.00305e+06	536743	317123	136269	75574.8	49053.6	26165.1	16091	14853	9640.23	4577.42	3282.05	2700.44	1568.78	1339.17	838.336	583.414	371.024	366.36	246.213	165.093	151.994	132.5	103.125	76.3412	70.5055	58.0062	45.9801	32.9309	32.9309	32.9309	31.4575	30.8734	30.1017	29.6994	29.0213	28.5017	28.4369	28.4156	28.2171	28.1499	28.0055	27.5935	27.5935	27.5935	27.4415	27.4353	27.3897	27.17	27.17
1.14479e+06	471242	272508	148988	73081.1	39421.2	27168.1	13802.3	8828.47	5074.18	2744.48	1321.45	1193.74	758.826	538.662	301.506	218.99	202.373	173.851	144.389	93.217	67.5908	58.7081	49.9324	42.9976	38.3414	35.6255	31.9212	31.9212	30.3216	30.242	29.4445	28.9434	28.4814	28.4134	28.2014	28.0262	27.96	27.9385	27.6721	27.5491	27.5491	27.4935	27.4349	27.4349	27.4349	27.4349	27.4349	27.4349	27.3001
652781	299807	271491	139200	109647	41199	25319.7	13870.6	11077.1	5393.73	4969.31	2720.35	1526.49	1063.27	1047.01	721.742	721.742	335.553	320.527	247.13	188.833	184.685	145.344	89.2306	71.2337	54.7866	47.9009	41.1424	35.4103	35.0233	31.7671	30.4606	30.262	29.7082	29.1252	29.0087	28.8446	28.5542	28.3361	28.2128	27.9003	27.7769	27.7769	27.7664	27.6745	27.6451	27.484	27.1801	27.1801	27.1801
877880	474440	216443	109530	90088.7	20441.8	13912.5	8102.6	6434.74	3603.62	2783.64	1586.2	960.847	744.416	474.546	358.862	317.954	180.622	121.782	111.919	88.1925	63.443	52.6555	44.0785	40.0449	35.6415	33.4531	32.2562	30.5857	30.215	29.8593	29.302	28.9431	28.8821	28.7688	28.2959	28.2959	28.2959	28.2295	28.165	28.0693	28.0563	28.0512	28.0314	27.8429	27.7725	27.6941	27.3861	27.3829	27.3829
1.41217e+06	234947	177924	136298	63459.3	25534.3	16521.4	12701.6	11748.9	6087.68	2773.38	2188.4	1082.68	626.515	497.525	340.713	182.65	149.892	81.8345	77.8973	61.9241	52.276	46.7494	39.4677	35.1394	33.5334	32.4418	30.769	30.0658	29.5589	29.1652	28.9212	28.5737	28.4694	28.3025	28.1453	27.9106	27.8176	27.8176	27.7339	27.6736	27.6736	27.5769	27.4173	27.4173	27.3443	27.3443	27.3443	27.276	27.276
1.67865e+06	878305	425566	215428	120985	54742.2	25791.9	10045.7	9972.1	4632.19	2595.12	1450.87	1254.72	658.652	485.063	354.131	251.117	193.786	182.151	155.196	121.274	88.0303	74.6169	48.9557	45.057	37.9942	33.6123	31.6372	31.233	30.4718	29.637	29.3427	29.2264	29.0557	28.8945	28.7994	28.6256	28.4776	28.3594	28.2395	28.0058	27.9188	27.9188	27.9188	27.9188	27.8057	27.8057	27.7338	27.6965	27.483
1.45904e+06	546784	263098	101691	64293.1	49556.8	18355.3	12329.4	9760.64	5567.49	4402.96	2324.06	1115.79	966.833	854.654	313.093	313.093	231.914	192.494	111.86	111.86	71.5722	68.4619	52.9166	46.0018	38.2025	36.0014	33.2798	31.7919	30.8964	30.0319	29.4333	29.2204	29.1769	29.0359	28.9598	28.9019	28.8698	28.8237	28.7911	28.7423	28.6476	28.4971	28.418	28.2884	28.1585	27.9159	27.7698	27.7698	27.7328
1.20776e+06	532645	223456	140450	63968.1	55047.6	13120.5	7068.74	5754.38	4419.09	4328.79	2572.42	989.569	989.569	670.297	523.879	347.08	243.507	181.273	103.622	88.661	79.8963	65.9596	50.8716	43.3749	38.6942	34.0293	32.8177	30.6831	30.4032	29.9705	29.2601	28.9537	28.8114	28.5757	28.4345	28.1829	28.0833	28.0833	28.0043	27.9617	27.9432	27.8084	27.8084	27.8084	27.8084	27.7405	27.7405	27.6689	27.4476
1.3502e+06	395205	262432	179715	66413.5	27134.6	14162.8	7987.83	4457.33	3555.31	1976.19	1414.74	840.275	565.271	374.17	241.653	203.362	116.385	111.199	90.0636	66.1452	62.4597	51.5904	47.5969	39.3869	35.9405	33.6407	32.5432	31.297	29.9777	29.5606	29.0966	28.7294	28.543	28.4313	28.0738	28.0717	27.8989	27.7021	27.7021	27.5455	27.4849	27.3892	27.32	27.3127	27.3094	27.2445	27.2445	27.2445	27.2445
706647	705076	366956	282050	112639	62191.1	24908.6	22322	11918.7	6703.9	3813.74	1503.28	1370.35	838.041	712.455	458.781	390.966	274.167	212.939	152.408	90.4292	90.4292	89.6489	65.1437	56.9751	46.095	46.095	36.0203	34.7995	31.9161	29.5714	29.5714	28.8541	28.7133	28.3184	27.6866	27.6866	27.6866	27.6866	27.6866	27.6866	27.6866	27.5992	27.4282	27.4282	27.4282	27.4282	27.2923	27.2923	27.2651
1.15247e+06	387943	173737	89447.9	51584.2	35808.1	19500.9	10305.4	4774.5	3902.4	1664.23	1036.54	808.203	477.377	284.361	203.424	172.284	118.398	88.2361	67.9965	55.7176	47.5301	41.2953	38.8957	35.0988	33.0175	31.6857	31.3362	30.535	30.1026	29.0163	29.0087	28.2189	28.2189	28.2189	27.9268	27.698	27.698	27.3913	27.3913	27.3913	27.0153	27.0153	27.0153	27.0153	27.0153	27.0153	27.0153	26.9966	26.9966
1.34565e+06	790447	414181	193365	110224	49020	39576.9	28069.2	10952.2	5390.64	5390.64	3088	2077.14	1864.12	626.09	580.98	418.855	319.833	238.52	177.329	160.27	115.027	84.1582	64.7526	48.8753	46.5529	42.8034	38.8406	35.5586	33.7359	32.2761	31.0869	30.1172	29.4267	28.9734	28.7049	28.4212	28.1603	27.8669	27.8601	27.8132	27.4139	27.4139	27.3887	27.3742	27.3708	27.3472	27.281	27.247	27.247
839270	554561	175562	106420	55790.6	14752.5	12008.5	8523.76	4119.74	3473.52	1625.55	1366.91	1307.7	967.686	674.013	361.023	312.712	200.28	131.366	131.366	96.9658	74.984	56.7067	54.1043	41.6054	39.2122	36.4188	32.6007	31.6184	30.4021	29.5689	29.2566	28.8784	28.692	28.5321	28.3277	28.1933	28.1901	28.187	28.1432	28.0223	28.0223	28.0024	27.9478	27.8051	27.7054	27.5522	27.5461	27.4275	27.3424
1.06336e+06	276561	156929	95085.4	32917	26554.9	23640.4	12375.9	8251.4	3699.07	2334.38	1203	640.272	640.272	389.736	292.123	171.297	117.844	111.5	74.5183	61.4535	55.2313	44.3187	40.3384	36.4312	33.5094	33.0606	31.3046	30.1656	29.7816	29.4482	29.2336	28.8667	28.6614	28.5242	28.4495	28.3344	28.1695	28.0435	27.9852	27.9597	27.9392	27.907	27.862	27.7557	27.6685	27.6685	27.3866	27.3866	27.3866
832532	356820	207790	83786.7	50658.5	38645.3	23017.1	10307.5	7804.74	5841.32	3028.7	1707.29	1238.75	907.143	657.288	486.181	312.318	209.738	142.993	100.065	83.4846	62.3777	47.5192	46.3273	36.2037	36.2037	32.1791	32.0987	30.1962	29.5323	29.2249	28.9962	28.8655	28.5087	28.5087	28.1885	27.9917	27.9917	27.8369	27.6484	27.6484	27.5359	27.2576	27.2576	27.1951	27.1951	27.1951	27.1951	27.1951	27.1951
1.1003e+06	341295	242835	120804	59703.7	26478.4	16612.6	9452.08	5430.86	3187.6	1689.7	1380.49	894.429	894.429	790.552	492.498	489.139	284.685	269.572	211.085	161.101	150.141	117.522	102.815	66.0876	66.0876	55.8781	45.9229	40.836	34.7071	34.2213	31.6269	30.4293	30.0139	29.5961	29.3416	29.0762	28.9648	28.8523	28.6771	28.5686	28.5258	28.4725	28.3855	28.2585	27.9967	27.8458	27.7287	27.576	27.3838
613795	531223	269484	165217	80139.6	42022.9	21920.5	19095.2	10023.2	10023.2	5686.68	4133.72	3600.52	1765.09	1371.65	1113.56	991.774	644.11	436.07	213.866	213.866	134.992	84.7775	58.6542	52.9864	43.2369	38.9533	35.7404	34.0274	32.4565	31.054	30.5661	29.2336	29.2336	29.1357	28.8803	28.8292	28.7049	28.6961	28.5533	28.5417	28.4452	28.3551	28.2059	27.9989	27.9612	27.9441	27.8204	27.8204	27.8202
1.08349e+06	557485	256033	136412	107656	38533.5	32119.1	24220.6	14986.8	12824.1	8031.66	6748.32	3760.23	2732.83	1196.69	1067.68	531.506	372.365	270.901	209.359	136.315	119.282	84.0111	78.9792	66.0553	54.697	48.2726	38.1498	33.6322	32.1832	31.7536	30.4901	29.8974	29.6823	29.0248	28.7276	28.7276	28.4638	28.2511	28.1869	27.9544	27.9502	27.8333	27.7643	27.7056	27.7056	27.4974	27.4785	27.2071	27.2071
845273	410396	191669	170478	58199.7	28714.7	19225.9	16148.5	9361.54	6729.92	4574.17	2631.92	1933.05	1695.82	1337.71	718.602	672.081	467.475	246.768	246.768	246.768	226.291	178.517	103.875	103.875	66.0653	57.3157	50.89	45.7628	40.413	35.2221	34.6636	33.0594	31.5052	29.5486	29.5486	28.9601	28.5605	28.3999	28.2176	27.8791	27.8791	27.6029	27.5122	27.3558	27.3558	27.3558	27.3301	27.2604	27.209
1.04249e+06	244906	199488	104426	65634.3	32413.8	21957.7	17070.6	7028.78	4332.06	3535.04	1760.68	905.757	732.589	381.372	329.62	262.411	206.785	152.686	128.378	95.7376	81.5337	64.6253	53.1292	45.004	40.8167	37.5039	35.3978	31.9266	30.9643	30.5899	29.7576	29.3351	28.7623	28.7362	28.6225	28.3419	28.2918	28.1515	28.0817	28.0817	28.0456	28.0086	28.0086	28.0086	27.9355	27.9355	27.9355	27.9355	27.9192
933652	449294	169531	94652.5	56189.2	22237.9	19195.7	6417.94	6417.94	3271.95	1712.47	1512.32	910.588	597.56	469.98	356.017	268.832	183.944	124.602	118.524	93.2843	72.8853	63.6786	61.4746	48.4574	43.7001	39.4077	36.0833	36.0833	34.0169	32.3143	31.0368	30.7492	30.7296	30.1286	29.0464	28.8891	28.5798	28.2501	28.2501	27.8136	27.8136	27.8136	27.3868	27.3868	27.3868	27.3868	27.3868	27.3868	27.3868
814530	383838	305581	96184.8	63844.6	22874.5	22096.2	10554.8	4989.81	4255.98	2089.34	1638.08	1264.5	823.296	686.976	374.979	322.327	322.327	212.448	204.367	127.493	102.635	66.1415	56.2813	45.818	42.418	37.0731	34.8897	34.1887	32.2893	31.1554	30.3498	29.5906	29.1422	28.7912	28.5929	28.3813	28.3017	28.1629	28.0323	27.8147	27.754	27.5289	27.5242	27.506	27.5	27.5	27.5	27.4604	27.4604
1.17252e+06	663156	324435	151494	98101.4	41003.4	25906.5	13178	10504.3	5933.36	2881.53	1795.11	1795.11	1265.67	649.108	649.108	586.633	474.503	272.466	245.711	145.439	133.847	96.3216	70.7539	50.1997	45.4822	40.507	37.4937	34.6861	31.3185	31.3185	30.2956	29.3398	28.9733	28.627	28.4548	28.3115	28.3079	28.0076	28.0076	27.929	27.929	27.6903	27.6114	27.5452	27.4971	27.1991	27.1991	27.1319	27.1319
982852	566896	225079	225079	151594	62140.1	20384.9	20384.9	12264	7077.75	2480.28	2480.28	1381.07	961.403	950.175	655.918	655.918	368.994	357.171	248.423	190.508	122.321	105.458	80.3775	62.9781	56.6775	47.7101	41.3712	39.6199	36.7298	34.1277	32.506	31.8707	31.4753	30.8983	30.8551	30.5284	29.3008	28.9672	28.3999	28.273	28.0122	28.0122	27.8514	27.7129	27.7129	27.7101	27.5955	27.1734	27.1734
1.06124e+06	479986	254565	140934	79231.3	39748.7	22381.2	13650.6	9123.71	5554.28	3413.19	2251.26	1477.5	1022.75	723.708	498.777	403.594	278.42	215.478	160.443	123.942	102.7	80.6849	64.8496	53.6247	46.3057	41.534	37.1123	34.3746	32.4991	31.3013	30.3439	29.7879	29.3777	29.0081	28.7228	28.5051	28.3212	28.1866	28.0724	27.9621	27.8807	27.7836	27.6946	27.6352	27.5873	27.5311	27.4512	27.3828	27.3432
[truncated: 250 more columns]
