# Supplementary material for: A new imperialist competitive algorithm with spiral rising mechanism for solving path optimization problems
Source: PeerJ Comput Sci. 2022 Sep 7;8:e1075. doi: 10.7717/peerj-cs.1075 (PMC9575848; doi:10.7717/peerj-cs.1075)
Supplement: Supplemental Information 11 [file peerj-cs-08-1075-s011.zip › PSO DE GWO SRICA BSO TLBO SCA/F10/PSO.xlsx]

## Sheet: Sheet1
1.37443e+06	261683	261683	257237	257237	160946	160946	156296	156296	145404	145404	112075	112075	112075	81416.1	81416.1	81416.1	81416.1	81416.1	81416.1	81416.1	81416.1	81416.1	81416.1	81416.1	54032.1	54032.1	34472.7	34472.7	34472.7	34472.7	34472.7	34472.7	34472.7	34472.7	34472.7	34472.7	34472.7	34472.7	34472.7	34472.7	34472.7	34472.7	34472.7	34472.7	34472.7	34472.7	34472.7	34472.7	34472.7
730339	189476	189476	189476	189476	165333	143924	86545.7	86545.7	86545.7	86545.7	86545.7	86545.7	86545.7	86308.3	86308.3	86308.3	86308.3	86308.3	86308.3	86308.3	86308.3	86308.3	86308.3	86308.3	86308.3	86308.3	86308.3	86308.3	86308.3	86308.3	86308.3	86308.3	86308.3	69307.9	53319	53319	53319	53319	53319	53319	53319	53319	53319	53319	53319	53319	53319	53319	43983.8
1.04153e+06	294712	294712	186488	186488	186488	134226	117303	117303	117303	117303	117303	117303	104380	69572.3	69572.3	69572.3	69572.3	69572.3	69572.3	69572.3	69572.3	69572.3	69572.3	69572.3	69572.3	69572.3	69572.3	47867.6	47867.6	47867.6	47867.6	47867.6	47867.6	47867.6	47867.6	47867.6	47867.6	47867.6	47867.6	47867.6	47867.6	47867.6	47867.6	47867.6	37365.3	37365.3	37365.3	37365.3	37365.3
1.04652e+06	385399	385399	329321	202193	202193	202193	202193	169279	104570	104570	104570	104570	104570	88297.2	82531.8	82531.8	82531.8	82531.8	82531.8	82531.8	82531.8	82531.8	82531.8	80823.1	71868.2	71868.2	71868.2	71868.2	71868.2	71868.2	71868.2	71868.2	71868.2	62989.9	62989.9	62989.9	62989.9	44639.6	44639.6	44639.6	44639.6	44639.6	38915.6	38915.6	32776	32776	32776	30906.2	30906.2
1.02586e+06	234910	234910	88196	88196	88196	80018.9	80018.9	80018.9	80018.9	80018.9	80018.9	80018.9	80018.9	80018.9	80018.9	80018.9	80018.9	80018.9	80018.9	80018.9	80018.9	80018.9	80018.9	80018.9	80018.9	80018.9	80018.9	80018.9	80018.9	80018.9	80018.9	80018.9	74520	74520	62317.7	62317.7	62317.7	51415.9	45611.5	45611.5	45611.5	45611.5	45611.5	45611.5	45611.5	45611.5	45611.5	45611.5	45611.5
924743	261312	261312	259251	259251	216590	215729	215729	215729	186512	186512	83569.9	83569.9	83569.9	79626.2	79626.2	79626.2	79626.2	79626.2	79626.2	79626.2	79626.2	79626.2	79626.2	79626.2	79626.2	76599.2	76599.2	76599.2	76599.2	76599.2	76599.2	76599.2	64116.2	64116.2	64116.2	64116.2	62352.6	62352.6	62352.6	62352.6	62352.6	50790.3	50790.3	50790.3	50790.3	50790.3	50790.3	50790.3	50790.3
1.07101e+06	245475	245475	118368	118368	118368	118368	107973	107973	107973	107973	107973	107973	82182.9	82182.9	82182.9	82182.9	82182.9	69330.3	64935.3	64935.3	64935.3	64935.3	64935.3	59413.7	59413.7	59413.7	59413.7	59413.7	59413.7	33426.4	33426.4	33426.4	33426.4	33426.4	33426.4	33426.4	33426.4	33426.4	33426.4	33426.4	33426.4	33426.4	33426.4	33426.4	33426.4	33426.4	32583.2	32583.2	32583.2
1.06491e+06	252213	252213	98958.7	98958.7	98958.7	98033.4	98033.4	90769	69101.3	69101.3	69101.3	69101.3	69101.3	69101.3	69101.3	69101.3	66821.9	66821.9	66821.9	66821.9	66821.9	66821.9	66821.9	66821.9	66821.9	66821.9	66821.9	66821.9	66821.9	66821.9	66821.9	64399.3	64399.3	64399.3	64399.3	64399.3	64399.3	64399.3	37047	37047	37047	37047	37047	37047	37047	37047	37047	37047	37047
1.38989e+06	381966	381966	381966	381966	381966	250112	250112	250112	211655	187377	128232	128232	128232	111605	111605	111605	111605	111605	111605	95373.5	95373.5	95373.5	95373.5	90136.6	59978.4	59978.4	59978.4	59978.4	59978.4	59978.4	59978.4	59978.4	59515.7	59515.7	59515.7	59515.7	59515.7	59515.7	59515.7	59515.7	59515.7	45979.8	45979.8	45979.8	45979.8	45979.8	45979.8	45979.8	45979.8
1.05554e+06	281273	281273	188383	188383	85539.5	85539.5	85539.5	85539.5	85539.5	85539.5	85539.5	85539.5	85539.5	85539.5	85539.5	85539.5	85539.5	85539.5	85539.5	85539.5	85539.5	75845.8	75845.8	75845.8	75845.8	75845.8	74717.4	74717.4	65333.9	65333.9	65333.9	65333.9	65333.9	65333.9	65333.9	65333.9	65333.9	58022.8	58022.8	58022.8	58022.8	58022.8	58022.8	33315.9	33315.9	33315.9	33315.9	33315.9	27980.7
1.37858e+06	367567	367567	207980	207980	207980	130423	130423	130423	130423	113862	113862	97856.2	97856.2	97856.2	97856.2	97856.2	97856.2	97856.2	97856.2	80475.8	80475.8	80475.8	80475.8	80475.8	80475.8	80475.8	80475.8	50140.1	50140.1	50140.1	50140.1	50140.1	50140.1	50140.1	44200.5	42392	42392	42392	42392	42392	42392	42392	36906.7	36906.7	36906.7	36906.7	36906.7	36906.7	36906.7
869291	266146	266146	181057	181057	181057	181057	179067	179067	179067	179067	179067	103050	103050	103050	53010.1	53010.1	53010.1	53010.1	53010.1	44928.2	44928.2	44928.2	44928.2	44387.8	44387.8	44387.8	44387.8	44387.8	44387.8	44387.8	44387.8	44387.8	44387.8	24309.9	24309.9	24309.9	24309.9	24309.9	24309.9	24309.9	24309.9	22790.4	22790.4	22790.4	22790.4	22790.4	22790.4	22790.4	22790.4
1.10749e+06	271795	271795	271795	271795	190715	167771	167771	138979	138979	138979	138979	81936.2	81936.2	81936.2	81936.2	81936.2	81936.2	68953.1	68953.1	68953.1	68953.1	58351.9	58351.9	44442.1	44442.1	44442.1	44442.1	44442.1	44442.1	44442.1	44442.1	44442.1	44442.1	44442.1	44442.1	44442.1	44442.1	44442.1	34596.8	34596.8	34596.8	32216.8	32216.8	32216.8	32216.8	32216.8	32216.8	32216.8	32216.8
1.13569e+06	315650	315650	180632	180632	156059	99949.9	99949.9	99949.9	99949.9	99949.9	99949.9	99949.9	97820.9	97820.9	81065.1	81065.1	81065.1	81065.1	81065.1	81065.1	81065.1	81065.1	81065.1	81065.1	78345.6	78345.6	58850.9	58850.9	58850.9	58850.9	58850.9	58850.9	58850.9	58850.9	58850.9	58850.9	58850.9	58850.9	57520.3	57520.3	57520.3	57108.3	57108.3	57108.3	57108.3	57108.3	57108.3	57108.3	57108.3
1.59091e+06	144852	144852	139772	139772	139772	139772	139772	139772	139772	139772	139772	139772	139772	113348	113348	113348	113348	103191	103191	103191	103191	103191	98653.5	98653.5	98653.5	98653.5	98653.5	85102.1	85102.1	69790.9	69790.9	69790.9	59843.3	59843.3	59843.3	59843.3	59843.3	59843.3	59843.3	51557.2	51557.2	51557.2	40456.2	40456.2	40456.2	40456.2	40456.2	40456.2	40456.2
1.05929e+06	254317	254317	133875	106387	106387	106387	106387	106387	106387	106387	106387	106387	80049.4	58489.6	58489.6	58489.6	58489.6	46867.9	46867.9	46867.9	46867.9	46867.9	46867.9	46867.9	46867.9	46867.9	46867.9	46867.9	46867.9	46867.9	46867.9	46867.9	46867.9	46867.9	46867.9	46867.9	46867.9	46867.9	46867.9	46867.9	46867.9	46867.9	46867.9	46867.9	46867.9	43494.6	43494.6	43494.6	43494.6
932334	313682	313682	286996	273919	273919	273919	273919	273919	272724	261780	261780	167794	167794	167794	167794	167794	167794	167794	167794	133199	133199	133199	112373	112373	112373	94551.1	80455.5	56005.6	56005.6	56005.6	56005.6	56005.6	56005.6	56005.6	56005.6	35231.9	35231.9	35231.9	35231.9	35231.9	35231.9	35231.9	35231.9	35231.9	35231.9	31048.5	31048.5	31048.5	31048.5
1.06747e+06	438324	385184	385184	337319	204756	204756	204756	204756	171931	116905	116905	116905	116905	116905	116905	116905	116905	116905	102441	102441	102441	80407.3	80407.3	80407.3	80407.3	80407.3	66256.1	66256.1	66256.1	66256.1	66256.1	66256.1	66256.1	66256.1	66256.1	66256.1	66256.1	66256.1	66256.1	66256.1	66256.1	66256.1	66256.1	61952.1	61952.1	61952.1	61952.1	61952.1	61952.1
1.48511e+06	298199	298199	298199	215816	139585	139585	139585	139585	139585	139585	103041	103041	103041	103041	103041	76371.2	76371.2	71722.2	71722.2	71722.2	71722.2	71722.2	71722.2	71722.2	71722.2	71722.2	71722.2	71722.2	71722.2	71475	41824.7	41824.7	41824.7	41824.7	41824.7	41824.7	41824.7	41824.7	41824.7	41824.7	41824.7	41824.7	41824.7	41824.7	41824.7	41824.7	41824.7	41824.7	41824.7
807817	286657	187143	136200	136200	136200	136200	118411	118411	106059	106059	106059	106059	106059	106059	106059	106059	85247.9	85247.9	85247.9	85247.9	77369.2	77369.2	61503.6	61503.6	61503.6	61503.6	61503.6	61503.6	61503.6	38141.6	33573.3	33573.3	33573.3	33573.3	33573.3	33573.3	33081.1	33081.1	33081.1	33081.1	33081.1	33081.1	33081.1	33081.1	33081.1	22014.2	22014.2	22014.2	21809
1.21036e+06	419576	419576	419576	399583	97633.7	97633.7	97633.7	97633.7	97633.7	97633.7	97633.7	97633.7	53503.5	53503.5	53503.5	53503.5	53503.5	53503.5	53503.5	53503.5	53503.5	49341.9	49341.9	49341.9	49341.9	49341.9	49341.9	49341.9	49341.9	49341.9	49341.9	49341.9	49341.9	49341.9	37464.8	37464.8	37464.8	31628.1	31628.1	31628.1	31628.1	14054.5	14054.5	14054.5	14054.5	14054.5	14054.5	14054.5	14054.5
946833	246559	246559	246559	235154	235154	235154	235154	150487	127751	127751	127751	127751	127751	102171	80261.6	80261.6	80261.6	80261.6	80261.6	80261.6	80261.6	76545.6	76545.6	76545.6	76545.6	76545.6	76545.6	76545.6	76545.6	76545.6	76545.6	76545.6	76545.6	76433.2	71086.5	71086.5	71086.5	71086.5	71086.5	71086.5	71086.5	71086.5	71086.5	71086.5	71086.5	67960	67960	67960	60343.3
1.1919e+06	322500	322500	207339	207339	99065.4	99065.4	99065.4	99065.4	99065.4	99065.4	83421.1	83421.1	83421.1	80279.7	80279.7	80279.7	80279.7	80279.7	80279.7	80279.7	80279.7	80279.7	80279.7	80279.7	64363.9	64363.9	64363.9	64363.9	64363.9	64363.9	64363.9	64363.9	64363.9	64363.9	64363.9	64363.9	64363.9	63734.1	61948.1	61948.1	61948.1	59199.3	59199.3	59199.3	59199.3	59199.3	59199.3	59199.3	57773.6
934024	250102	250102	196183	196183	142010	142010	142010	131444	115918	115918	115918	115918	115918	115918	115918	115918	115918	115918	115918	73963.7	73963.7	73963.7	73963.7	73963.7	73963.7	73963.7	73963.7	73963.7	73963.7	73963.7	73963.7	73963.7	73963.7	66047.7	66047.7	66047.7	59550.8	59550.8	50402.5	50402.5	50402.5	50402.5	50402.5	50402.5	30120.7	30120.7	30120.7	23509.2	23509.2
505237	172845	172845	149775	149775	149775	149775	149775	149775	123036	47308.6	47308.6	47308.6	47308.6	47308.6	47308.6	47308.6	47308.6	47308.6	47308.6	47308.6	44461.2	44461.2	44461.2	44461.2	44461.2	44461.2	44461.2	44461.2	44461.2	44461.2	44461.2	44461.2	44461.2	44461.2	44461.2	44461.2	44461.2	44461.2	32427.2	32427.2	32427.2	32427.2	32427.2	32427.2	32427.2	32427.2	32427.2	32427.2	32427.2
1.21111e+06	324512	324512	308661	308661	239231	239231	239231	239231	235516	218804	166119	166119	166119	163451	163048	163048	136232	136232	136232	115853	115853	100841	98580.3	98580.3	98079.4	98079.4	97291.2	97291.2	97291.2	70406.9	70406.9	70406.9	70406.9	70406.9	70406.9	70406.9	70406.9	70406.9	70406.9	70406.9	55314.7	55314.7	55314.7	55314.7	54795.1	54795.1	46881.1	46881.1	46881.1
1.37847e+06	432498	432498	303955	303955	282145	282145	267277	267277	267277	263856	263856	187097	187097	187097	165268	160205	67096.5	67096.5	67096.5	67096.5	67096.5	67096.5	67096.5	67096.5	67096.5	67096.5	67096.5	67096.5	67096.5	67096.5	67096.5	67096.5	67096.5	47774.2	47774.2	47774.2	43242.8	36721.7	36721.7	36721.7	36721.7	36721.7	36721.7	35471.5	35471.5	35471.5	35471.5	35471.5	35471.5
1.07765e+06	305604	305604	207728	207728	207728	207728	187521	187521	146749	146749	146749	146749	76599.9	76599.9	76599.9	76599.9	76599.9	76599.9	76599.9	60033.5	48559.6	48559.6	48559.6	48559.6	48559.6	48559.6	48559.6	48559.6	48559.6	48559.6	48559.6	48559.6	48559.6	44007.5	44007.5	44007.5	44007.5	44007.5	27771.9	27771.9	15962	15962	15962	15962	15962	15962	15962	15962	15962
772213	277600	277600	165391	163785	133620	133620	133620	103434	103434	103434	103434	102255	91669.7	91669.7	91669.7	91669.7	91669.7	91669.7	91669.7	91669.7	91669.7	91669.7	91669.7	91669.7	91669.7	91669.7	83385.9	83385.9	83385.9	83385.9	83385.9	83385.9	83385.9	83385.9	83385.9	83385.9	83385.9	83385.9	74544.5	74544.5	45027	45027	45027	45027	45027	45027	45027	45027	45027
429542	180879	180879	177240	164463	164463	97872.5	67417.8	67417.8	67417.8	67417.8	67417.8	67417.8	67417.8	67417.8	67417.8	67417.8	67417.8	67417.8	67417.8	67417.8	67417.8	67417.8	67417.8	52730.1	40149.8	40149.8	40149.8	40149.8	40149.8	40149.8	40149.8	40149.8	35677.9	35677.9	35677.9	35677.9	35677.9	35677.9	35677.9	35677.9	35677.9	35677.9	35677.9	35677.9	35677.9	35677.9	35677.9	34209.2	34209.2
1.06054e+06	289276	284188	223391	211934	173061	158438	152616	146137	135443	128688	118678	107978	101577	95512.8	91622.7	90564.9	85797.8	84055.7	83427	78254.1	77514.1	75340.1	73890.5	72503.7	69229.9	68534.9	65951.5	62950.1	62637.4	59577.6	58437	58356.2	57260.8	54665.5	52953.6	52200.9	51758.1	50106.4	47027.1	46750.9	44870.3	43212.5	42468.9	41460.2	40212.1	39487.1	39195.2	38863.5	38066.2
[truncated: 250 more columns]
