# Supplementary material for: A new imperialist competitive algorithm with spiral rising mechanism for solving path optimization problems
Source: PeerJ Comput Sci. 2022 Sep 7;8:e1075. doi: 10.7717/peerj-cs.1075 (PMC9575848; doi:10.7717/peerj-cs.1075)
Supplement: Supplemental Information 11 [file peerj-cs-08-1075-s011.zip › PSO DE GWO SRICA BSO TLBO SCA/F10/SCA.xlsx]

## Sheet: Sheet1
0	1.16991e+06	1.16991e+06	1.16991e+06	1.16991e+06	1.16991e+06	1.16991e+06	1.16991e+06	1.16991e+06	1.16991e+06	1.16991e+06	1.06225e+06	1.04603e+06	1.04603e+06	969967	591071	591071	591071	591071	591071	591071	591071	591071	591071	591071	575556	416919	300361	300361	300361	300361	300361	300361	300361	300361	300361	300361	300361	300361	300361	300361	300361	300361	300361	288335	159182	97950.6	97950.6	97950.6	97950.6
0	1.03802e+06	1.03802e+06	1.03802e+06	1.03802e+06	1.03802e+06	1.03802e+06	791815	501726	501726	501726	501726	501726	501726	501726	501726	501726	501726	501726	501726	501726	501726	501726	501726	501726	501726	501726	501726	501726	501726	501726	501726	501726	501726	501726	467043	467043	467043	467043	448167	448167	373160	373160	373160	373160	373160	373160	373160	373160	373160
0	682295	635007	635007	635007	635007	635007	635007	635007	635007	635007	635007	635007	496213	415259	413650	413650	413650	413650	413650	413650	413650	413650	413650	413650	413650	413650	413650	413650	413650	413650	413650	413650	413650	413650	413650	413650	413650	413650	413650	413650	395727	395727	395727	395727	395727	395727	395727	395727	395727
0	724708	724708	724708	724708	724708	724708	609618	609618	609618	609618	609618	609618	609618	486618	486618	442007	317297	317297	317297	227809	199251	199251	199251	199251	199251	199251	199251	199251	199251	172957	39179.4	39179.4	39179.4	39179.4	39179.4	39179.4	39179.4	39179.4	39179.4	39179.4	39179.4	39179.4	39179.4	39179.4	39179.4	39179.4	23130.9	23130.9	23130.9
0	1.37203e+06	1.37203e+06	1.37203e+06	1.37203e+06	1.37203e+06	1.37203e+06	1.37203e+06	1.37203e+06	1.37203e+06	1.37203e+06	1.37203e+06	1.37203e+06	1.37203e+06	1.37203e+06	1.37203e+06	1.35261e+06	1.35261e+06	1.35261e+06	1.29262e+06	1.29262e+06	822271	822271	822271	822271	822271	822271	822271	766705	388135	388135	388135	388135	388135	388135	388135	388135	388135	388135	388135	388135	388135	388135	388135	388135	388135	388135	388135	388135	388135
0	1.28573e+06	1.28573e+06	928291	928291	928291	928291	928291	928291	928291	928291	928291	928291	928291	928291	869347	869347	869347	869347	869347	869347	869347	774798	774798	774798	774798	774798	774798	701181	701181	599636	446673	195193	132859	132859	132859	132859	132859	132859	132859	132859	132859	132859	132859	132859	132859	132859	132859	132859	132859
0	813950	813950	813950	813950	813950	813950	813950	813950	813950	813950	813950	813950	813950	813950	813950	813950	804961	804961	804961	804961	804961	804961	804961	804961	804961	803733	803733	803733	803733	803733	803733	803733	803733	803733	803733	803733	627442	627442	605263	605263	431340	399638	399638	399638	399638	399638	399638	374723	374723
0	1.10839e+06	1.10839e+06	1.10839e+06	1.10839e+06	1.10839e+06	1.10839e+06	1.10839e+06	1.10839e+06	585705	585705	585705	585705	585705	585705	585705	585705	585705	585705	585705	585705	585705	585705	585705	585705	585705	585705	585705	585705	585705	585705	585705	585705	585705	577372	554177	554177	554177	554177	545004	545004	545004	545004	545004	403032	403032	337075	230822	230822	230822
0	1.45641e+06	1.45641e+06	1.45641e+06	1.45641e+06	1.45641e+06	1.45641e+06	1.45641e+06	1.45641e+06	1.45641e+06	1.45641e+06	1.45641e+06	1.45641e+06	1.45641e+06	1.45641e+06	1.45641e+06	1.45641e+06	1.45641e+06	1.45641e+06	1.45641e+06	1.32128e+06	1.32128e+06	1.32128e+06	1.32128e+06	1.32128e+06	1.32128e+06	1.21269e+06	1.21269e+06	1.21269e+06	1.21269e+06	997319	997319	997319	946464	946464	811852	811852	811852	811852	811852	811852	811852	811852	811852	751346	711135	711135	711135	711135	711135
0	1.25755e+06	1.25755e+06	1.25755e+06	1.25755e+06	1.25755e+06	1.25755e+06	1.25755e+06	1.25755e+06	1.25755e+06	1.25755e+06	1.25755e+06	1.25755e+06	1.25755e+06	1.25755e+06	1.25755e+06	1.20017e+06	1.20017e+06	1.14186e+06	666479	666479	666479	666479	666479	666479	666479	641413	641413	621753	546239	546239	477989	477989	477989	477989	477989	477989	477989	477989	477989	477989	342446	342446	210452	210452	210452	210452	210452	210452	210452
0	1.45315e+06	1.45315e+06	1.45315e+06	1.45315e+06	1.45315e+06	1.45315e+06	1.45315e+06	1.45315e+06	1.45315e+06	1.45315e+06	1.45315e+06	1.32315e+06	1.32315e+06	1.08938e+06	1.08938e+06	1.08938e+06	1.08938e+06	1.08938e+06	875840	875840	875840	875840	875840	763228	763228	763228	763228	763228	763228	763228	763228	763228	763228	763228	763228	616026	616026	616026	616026	616026	616026	360245	294123	294123	294123	294123	294123	294123	247919
0	922103	922103	922103	922103	922103	922103	922103	922103	922103	922103	922103	922103	922103	922103	922103	922103	922103	922103	922103	894659	894659	894659	894659	894659	833868	833868	833868	758093	758093	758093	451414	386173	386173	386173	386173	386173	386173	386173	386173	386173	386173	386173	386173	386173	386173	386173	386173	361052	361052
0	1.16545e+06	1.16545e+06	1.16545e+06	1.16545e+06	1.16545e+06	1.16545e+06	1.16545e+06	948047	948047	948047	696171	696171	696171	696171	696171	696171	696171	696171	696171	696171	696171	696171	696171	696171	696171	696171	696171	667518	396029	365705	365705	365705	365705	365705	365705	365705	365705	365705	365705	365705	365705	365705	365705	365705	365705	336872	148539	114437	86549
0	960845	960845	960845	960845	960845	960845	960845	960845	960845	960845	960845	960845	960845	960845	960845	960845	960845	960845	960845	960845	960845	960845	960845	960845	960845	960845	960845	960845	960845	960845	960845	960845	960845	960845	960845	960845	960845	960845	960845	960845	960845	960845	960845	960845	960845	868881	868881	868881	868881
0	1.39062e+06	1.39062e+06	1.39062e+06	1.39062e+06	1.39062e+06	1.39062e+06	1.39062e+06	1.39062e+06	1.39062e+06	1.39062e+06	1.39062e+06	1.39062e+06	1.39062e+06	1.39062e+06	1.39062e+06	1.39062e+06	1.04259e+06	1.04259e+06	1.04259e+06	1.04259e+06	1.04259e+06	1.04259e+06	1.04259e+06	1.04259e+06	1.04259e+06	1.04259e+06	989065	989065	576807	576807	576807	576807	576807	576807	576807	576807	576807	576807	576807	576807	576807	576807	417902	417902	417902	417902	417902	417902	417902
0	909941	909941	909941	909941	909941	909941	909941	909941	909941	845777	845777	845777	743371	594809	594809	594809	594809	594809	594809	594809	594809	594809	594809	531928	531928	531928	518956	518956	518956	518956	518956	518956	518956	518956	471865	363869	363869	318687	304779	97898.5	97898.5	97898.5	97898.5	97898.5	97898.5	97898.5	97898.5	97898.5	97898.5
0	1.02457e+06	1.02457e+06	1.02457e+06	1.02457e+06	1.02457e+06	1.02457e+06	1.02457e+06	1.02457e+06	1.02457e+06	1.02457e+06	1.02457e+06	1.02457e+06	1.02457e+06	1.02457e+06	1.02457e+06	1.02457e+06	1.02457e+06	1.02457e+06	1.02457e+06	1.02457e+06	1.02457e+06	1.02457e+06	1.02457e+06	1.02457e+06	1.02457e+06	1.02457e+06	1.02457e+06	1.02457e+06	917536	814993	814993	814993	814993	814993	814993	814993	526564	526564	526564	526564	526564	526564	462792	339981	339981	339981	339981	339981	339981
0	1.14065e+06	1.14065e+06	1.14065e+06	1.14065e+06	823860	823860	823860	823860	823860	823860	823860	823860	823860	823860	534983	534983	534983	534983	534983	534983	534983	446869	446869	446869	446869	446869	446869	446869	446869	446869	446869	393596	393596	393596	393596	393596	393596	393596	393596	393596	393596	393596	393596	393596	393596	393596	393596	393596	393596
0	663079	663079	663079	663079	663079	663079	663079	663079	663079	663079	663079	663079	663079	663079	663079	663079	663079	663079	663079	663079	663079	663079	663079	663079	663079	663079	663079	663079	663079	663079	663079	572233	527939	527939	527939	527939	527939	527939	527939	455500	455500	305723	305723	305723	305723	305723	305723	305723	305723
0	1.15292e+06	1.15292e+06	1.15292e+06	1.15292e+06	1.15292e+06	1.15292e+06	1.15292e+06	1.15292e+06	1.15292e+06	1.15292e+06	1.15292e+06	1.15292e+06	1.06749e+06	1.06749e+06	854756	826798	826798	826798	479486	410296	410296	410296	410296	410296	410296	410296	410296	410296	410296	410296	410296	410296	410296	279556	279556	279556	279556	279556	279556	279556	279556	279556	279556	279556	279556	279556	279556	279556	279556
0	1.55322e+06	1.55322e+06	1.55322e+06	1.55322e+06	1.55322e+06	1.55322e+06	1.55322e+06	1.55322e+06	1.55322e+06	1.55322e+06	1.55322e+06	1.55322e+06	1.55322e+06	1.55322e+06	1.55322e+06	1.55322e+06	1.55322e+06	1.55322e+06	1.55322e+06	1.55322e+06	1.55322e+06	1.55322e+06	1.55322e+06	1.55322e+06	1.55322e+06	1.55322e+06	1.55322e+06	1.55322e+06	1.55322e+06	1.55322e+06	1.55322e+06	1.55322e+06	1.55322e+06	1.55322e+06	1.55322e+06	1.55322e+06	1.55322e+06	1.55322e+06	1.10199e+06	485263	475057	475057	475057	196366	196366	196366	196366	196366	196366
0	1.01135e+06	1.01135e+06	1.01135e+06	1.01135e+06	1.01135e+06	1.01135e+06	1.01135e+06	821559	821559	821559	821559	821559	821559	821559	821559	821559	821559	821559	821559	821559	821559	821559	821559	821559	821559	821559	821559	821559	821559	821559	821559	821559	821559	821559	821559	821559	821559	821559	821559	821559	655276	499175	367114	367114	367114	367114	367114	367114	367114
0	1.61943e+06	1.61943e+06	1.61943e+06	1.61943e+06	1.61943e+06	1.61943e+06	1.61943e+06	1.61943e+06	1.61943e+06	1.61943e+06	1.61943e+06	1.61943e+06	1.61943e+06	1.61943e+06	1.61943e+06	1.61943e+06	1.61943e+06	1.49685e+06	840310	437544	437544	437544	437544	437544	437544	437544	437544	437544	437544	437544	437544	437544	437544	437544	437544	437544	437544	437544	437544	437544	437544	437544	437544	437544	437544	437544	437544	437544	437544
0	985122	985122	985122	985122	985122	985122	985122	985122	985122	985122	985122	985122	985122	985122	985122	985122	985122	985122	985122	985122	985122	985122	985122	985122	985122	678259	358616	332021	332021	332021	332021	332021	332021	332021	332021	332021	332021	332021	332021	332021	332021	332021	332021	332021	332021	332021	332021	332021	332021
0	776319	776319	776319	746191	746191	746191	615007	615007	615007	615007	615007	615007	615007	615007	615007	615007	615007	615007	567307	567307	557399	398046	368655	368655	368655	368655	355868	355868	355868	355868	355868	355868	355868	355868	355868	355868	355868	355868	355868	355868	355868	355868	299384	299384	299384	299384	299384	299384	299384
0	1.14673e+06	1.14673e+06	1.14673e+06	1.14673e+06	1.14673e+06	1.14673e+06	1.14673e+06	1.14673e+06	1.14673e+06	1.14673e+06	1.14673e+06	1.14673e+06	1.14673e+06	1.14673e+06	1.14673e+06	1.14673e+06	1.14673e+06	1.14673e+06	1.14673e+06	1.14673e+06	1.14673e+06	1.14673e+06	1.14673e+06	1.14673e+06	1.14673e+06	713943	713943	713943	713943	713943	713943	713943	626817	626817	626817	626817	626817	626817	626817	596780	596780	596780	596780	596780	596780	596780	596780	596780	596780
0	1.23629e+06	1.23629e+06	1.23629e+06	1.23629e+06	1.23629e+06	1.23629e+06	1.23629e+06	1.23629e+06	1.23629e+06	1.16213e+06	1.16213e+06	1.16213e+06	1.16213e+06	1.05717e+06	1.05717e+06	572817	572817	572817	572817	572817	572817	572817	572817	572817	424375	379632	217135	206388	206388	206388	206388	206388	206388	206388	206388	206388	206388	206388	206388	206388	206388	206388	206388	206388	206388	206388	206388	188232	128732
0	1.50741e+06	1.50741e+06	1.50741e+06	1.50741e+06	1.50741e+06	1.50741e+06	1.50741e+06	1.50741e+06	1.50741e+06	1.50741e+06	1.50741e+06	1.50741e+06	1.50741e+06	1.50741e+06	1.50741e+06	1.50741e+06	1.50741e+06	1.50741e+06	1.50741e+06	1.50741e+06	1.50741e+06	1.50741e+06	1.50741e+06	1.23142e+06	1.23142e+06	1.23142e+06	1.23142e+06	1.23142e+06	1.23142e+06	1.20052e+06	1.20052e+06	1.20052e+06	1.20052e+06	789982	789982	789982	789982	789982	645978	625993	625993	625993	625993	625993	625993	625993	625993	625993	575469
0	1.26983e+06	1.26983e+06	1.26983e+06	1.26983e+06	1.26983e+06	1.26983e+06	1.26983e+06	769598	769598	769598	769598	769598	769598	769598	769598	769598	769598	769598	769598	769598	769598	769598	769598	769598	769598	769598	769598	728224	605355	605355	336368	336368	336368	336368	336368	336368	336368	336368	336368	336368	336368	336368	336368	336368	336368	336368	336368	336368	336368
0	1.41448e+06	1.41448e+06	1.41448e+06	1.41448e+06	1.41448e+06	1.41448e+06	1.41448e+06	1.06616e+06	933915	636070	636070	636070	636070	609077	609077	609077	609077	609077	609077	609077	609077	609077	598576	423539	327691	327691	327691	327691	327691	327691	327691	327691	327691	327691	327691	327691	327691	327691	308469	308469	308469	300992	291507	291507	291507	291507	291507	287412	243949
0	1.14042e+06	1.13884e+06	1.12693e+06	1.12592e+06	1.11536e+06	1.11536e+06	1.09895e+06	1.04742e+06	1.02559e+06	1.01105e+06	999064	994190	983302	956825	925457	904333	888275	882245	822230	798096	781135	769735	768405	747521	736834	700904	678305	667239	621647	604748	573726	558365	550211	531891	523905	515398	499908	498402	475782	444246	424950	404922	384295	363761	358116	349849	339495	335949	328363
[truncated: 250 more columns]
