# Supplementary material for: A new imperialist competitive algorithm with spiral rising mechanism for solving path optimization problems
Source: PeerJ Comput Sci. 2022 Sep 7;8:e1075. doi: 10.7717/peerj-cs.1075 (PMC9575848; doi:10.7717/peerj-cs.1075)
Supplement: Supplemental Information 11 [file peerj-cs-08-1075-s011.zip › PSO DE GWO SRICA BSO TLBO SCA/F10/SRICA.xlsx]

## Sheet: Sheet1
1.07543	1.02372	0.00242358	0.00111426	0.000438541	0.000438541	0.000435678	0.000432339	0.000427127	0.000427127	0.000427127	0.000427071	0.000425274	0.000425274	0.000425274	0.000423962	0.00042378	0.000423774	5.52553e-07	3.06985e-07	3.06985e-07	3.03068e-07	3.02783e-07	3.02429e-07	2.92236e-07	2.92236e-07	2.92236e-07	2.92236e-07	2.91401e-07	2.91401e-07	2.91401e-07	2.91401e-07	2.91397e-07	2.91397e-07	2.91397e-07	2.91397e-07	2.9136e-07	2.9136e-07	2.9136e-07	2.9136e-07	2.9136e-07	2.9136e-07	2.9136e-07	2.9136e-07	2.9136e-07	2.9136e-07	2.9136e-07	2.9136e-07	2.9136e-07	2.9136e-07
292.757	46.7621	12.3956	1.00501	0.00538661	0.0020516	0.00200301	0.00199999	0.00196784	0.00196784	0.00176176	0.00170097	0.00158009	4.52765e-06	4.52765e-06	4.52765e-06	4.52765e-06	4.52765e-06	4.50262e-06	4.50262e-06	4.4754e-06	4.47484e-06	4.45535e-06	4.45535e-06	4.45535e-06	4.45535e-06	4.45251e-06	4.45251e-06	4.45251e-06	4.45251e-06	4.44769e-06	2.80684e-06	2.33147e-06	2.33147e-06	2.33147e-06	2.31041e-06	2.31041e-06	2.31041e-06	2.31041e-06	2.31041e-06	2.31041e-06	2.31041e-06	2.31041e-06	2.13126e-06	2.13126e-06	2.13126e-06	2.13051e-06	2.13026e-06	2.12938e-06	2.12938e-06
309.597	11.5212	0.569116	0.024459	0.0242606	0.0134685	0.00320817	0.00190532	0.000512939	0.000512937	9.48359e-06	6.80336e-08	3.58057e-08	3.58057e-08	3.58057e-08	3.58057e-08	2.70742e-08	2.70742e-08	2.70742e-08	2.70742e-08	2.696e-08	2.696e-08	2.696e-08	2.30446e-08	1.16606e-08	1.16606e-08	1.16606e-08	1.16606e-08	1.16606e-08	1.16606e-08	1.16606e-08	1.12686e-08	1.12686e-08	1.12686e-08	1.12686e-08	1.89798e-09	1.89798e-09	1.89798e-09	1.89798e-09	1.89798e-09	1.89798e-09	1.89798e-09	1.31199e-09	1.30668e-09	1.30668e-09	8.54323e-10	8.54323e-10	8.54323e-10	8.54323e-10	8.54323e-10
866.054	7.26213	6.77998	3.57236	3.4006	0.507456	0.0477142	0.00955238	0.00664028	0.00664028	0.00531022	0.00325336	2.95998e-06	2.72548e-07	1.61806e-08	1.61806e-08	1.61806e-08	1.61806e-08	6.63586e-09	6.63586e-09	6.63586e-09	6.63586e-09	6.54244e-09	6.54244e-09	6.54244e-09	1.84515e-09	1.84515e-09	1.84515e-09	3.51939e-11	3.51939e-11	3.51939e-11	3.51939e-11	3.45536e-11	3.45536e-11	3.45536e-11	3.45536e-11	3.45536e-11	6.83928e-12	6.83928e-12	6.83928e-12	6.83928e-12	6.83928e-12	6.83928e-12	6.83928e-12	6.83928e-12	6.83928e-12	6.83928e-12	6.83928e-12	6.83928e-12	6.83928e-12
924.647	5.28963	4.11722	0.111535	0.00775011	0.00331476	0.00331476	0.00331396	0.00134343	0.00125101	0.00125024	0.00125024	0.00125024	7.47235e-06	1.67705e-06	1.00629e-07	1.00629e-07	1.00629e-07	4.12475e-08	4.12475e-08	4.12475e-08	4.12475e-08	4.12475e-08	4.12475e-08	4.12475e-08	2.33213e-08	2.32554e-08	2.16573e-08	2.16573e-08	2.16531e-08	2.16531e-08	2.15011e-08	2.15011e-08	2.15011e-08	2.15011e-08	2.15011e-08	2.15011e-08	2.15011e-08	2.14648e-08	2.14648e-08	2.14648e-08	2.14648e-08	2.14648e-08	2.14621e-08	2.14621e-08	2.14621e-08	2.14621e-08	9.64729e-09	6.33712e-09	6.03815e-09
4547.01	240.251	31.3359	5.43635	0.210661	0.210661	0.0204985	0.000664032	6.5803e-05	6.5803e-05	6.5803e-05	6.54278e-05	6.54278e-05	2.8082e-05	1.01007e-05	1.01007e-05	1.01007e-05	1.00617e-05	1.00617e-05	1.00617e-05	1.00567e-05	1.00567e-05	1.00566e-05	1.28237e-06	1.15822e-06	1.08987e-06	1.08987e-06	1.08987e-06	1.08987e-06	1.08702e-06	1.08507e-06	1.08507e-06	1.08506e-06	1.08506e-06	1.08481e-06	1.08481e-06	1.08481e-06	1.08481e-06	1.08481e-06	1.08481e-06	1.08481e-06	1.0848e-06	1.0848e-06	1.0848e-06	1.0848e-06	1.0848e-06	1.0848e-06	1.0848e-06	1.0848e-06	1.0848e-06
1455.38	73.4801	1.85876	0.748627	0.00535482	0.00270075	0.00269248	0.00139597	0.00139597	0.00139597	0.00136931	0.000107446	3.42016e-05	3.42016e-05	3.42016e-05	3.42016e-05	9.62838e-06	4.73554e-06	4.43755e-07	4.43593e-07	4.43593e-07	3.36871e-07	1.82776e-07	1.73616e-07	1.73616e-07	1.73616e-07	1.73616e-07	1.73616e-07	1.73616e-07	1.73616e-07	1.73616e-07	1.73616e-07	1.73616e-07	1.73616e-07	1.7284e-07	1.72626e-07	1.72626e-07	1.72626e-07	1.72626e-07	1.72626e-07	1.72569e-07	1.72569e-07	1.72569e-07	1.72569e-07	1.72569e-07	1.72569e-07	1.72569e-07	1.72569e-07	1.72569e-07	1.72569e-07
830.278	67.4157	1.66926	1.31795	1.31468	0.267196	0.213932	0.00143157	0.00143157	0.000343662	3.0451e-05	1.2061e-05	1.2061e-05	4.50389e-06	1.42699e-06	2.12309e-07	2.12309e-07	2.63539e-08	2.63539e-08	2.62342e-08	2.61699e-08	1.30186e-08	1.30186e-08	1.30186e-08	1.30186e-08	1.30186e-08	8.79905e-09	8.79905e-09	8.79905e-09	8.78929e-09	8.78929e-09	8.78929e-09	8.78929e-09	8.78918e-09	8.39561e-09	8.39312e-09	8.39312e-09	8.39302e-09	8.38981e-09	8.38981e-09	8.38981e-09	8.37837e-09	8.37832e-09	8.37832e-09	8.37832e-09	8.37832e-09	8.37832e-09	8.37832e-09	8.37832e-09	8.37832e-09
44.7424	29.5247	13.4206	0.111591	0.0619521	0.0111197	0.000791462	0.000177396	0.000177396	0.000177396	0.000177145	0.000163822	0.000156317	3.04194e-06	3.01447e-06	2.27518e-06	1.97541e-06	1.97541e-06	1.97541e-06	1.85735e-06	9.05334e-07	3.35711e-08	3.35711e-08	3.35711e-08	3.35711e-08	2.51268e-08	2.51268e-08	2.51268e-08	2.47894e-08	2.47894e-08	2.47894e-08	2.37632e-08	2.37587e-08	2.37508e-08	2.37508e-08	2.37508e-08	2.37482e-08	2.37482e-08	2.37482e-08	2.37482e-08	2.37482e-08	2.37482e-08	2.37478e-08	2.37478e-08	2.37478e-08	2.37478e-08	1.50721e-08	1.50721e-08	1.50036e-08	1.50036e-08
273.497	33.7269	28.7791	28.7216	28.7076	28.7066	28.7066	28.7066	28.7066	8.43787	0.150278	0.0263726	0.017048	0.0119872	0.00740072	0.00375523	0.000943733	0.000185212	2.72931e-05	2.65532e-05	2.62697e-05	2.6205e-05	2.61904e-05	2.61862e-05	2.61862e-05	2.37139e-06	1.90389e-06	1.90389e-06	1.9003e-06	1.9003e-06	1.9003e-06	1.89117e-06	1.8867e-06	1.8867e-06	1.8867e-06	1.88507e-06	1.88507e-06	1.88329e-06	1.88329e-06	1.88329e-06	1.86692e-06	1.86692e-06	1.86692e-06	1.86692e-06	1.86692e-06	1.86692e-06	1.86618e-06	1.86618e-06	1.86618e-06	1.86618e-06
147877	36.4886	29.315	28.7078	28.7076	28.7068	28.7066	0.424625	0.00312619	0.00204469	0.00186172	0.000487823	0.000487823	0.000461832	0.000451537	0.000451537	0.000451537	0.000451537	0.000451537	0.000446066	0.000444918	0.000444918	0.000444918	0.00044491	2.37436e-05	2.12277e-05	2.12277e-05	2.12251e-05	2.10767e-05	2.04037e-05	2.036e-05	2.03242e-05	2.03242e-05	6.71955e-06	6.71955e-06	6.71951e-06	6.71951e-06	1.04743e-06	9.37589e-07	9.37589e-07	9.37589e-07	9.0803e-07	9.0803e-07	9.07257e-07	8.89539e-07	8.89539e-07	5.12692e-07	5.1269e-07	5.1269e-07	4.86136e-07
9200.52	105.948	28.8448	8.13206	3.94829	0.178835	0.126202	0.0749799	0.000332198	0.000332198	0.000332196	0.00033191	0.000295143	0.00021994	3.47884e-06	2.52605e-06	2.39362e-06	4.09519e-07	4.09519e-07	3.70301e-07	3.70301e-07	3.39461e-07	3.39461e-07	3.39461e-07	3.39461e-07	3.39461e-07	3.39461e-07	1.8746e-07	2.95114e-08	2.95114e-08	2.95114e-08	2.95114e-08	2.95114e-08	2.95114e-08	2.95114e-08	2.95114e-08	1.13519e-08	1.13519e-08	7.76398e-09	7.76398e-09	7.76398e-09	7.76398e-09	7.76398e-09	7.76398e-09	7.76398e-09	7.76398e-09	7.76398e-09	7.76398e-09	7.76398e-09	7.76398e-09
452.506	30.6873	28.7751	0.323781	0.0785022	0.00822702	0.00356124	0.00356124	0.000315083	7.55651e-05	6.593e-05	6.593e-05	6.48262e-05	6.48262e-05	6.44749e-05	6.44594e-05	6.44594e-05	6.44594e-05	6.37945e-05	6.37945e-05	6.37945e-05	6.37945e-05	6.37945e-05	1.81675e-05	2.43926e-06	1.40471e-06	1.20607e-06	1.19484e-06	2.38996e-07	1.14943e-08	1.14943e-08	1.14943e-08	1.14943e-08	1.14943e-08	1.14943e-08	1.14943e-08	3.24644e-10	3.24644e-10	3.24644e-10	3.24644e-10	3.24644e-10	2.30046e-10	2.30046e-10	2.30046e-10	2.30046e-10	2.30046e-10	2.30046e-10	2.17828e-10	2.17828e-10	2.15932e-10
3938.29	5.63534	2.22392	0.1975	0.0506273	0.0195696	0.000668518	9.58795e-05	7.88172e-05	7.84943e-05	7.18941e-05	7.18941e-05	6.83684e-05	4.76732e-05	2.95758e-06	6.70601e-07	6.70601e-07	6.70601e-07	6.70601e-07	6.6117e-07	6.6095e-07	6.6095e-07	6.6095e-07	6.6095e-07	6.6095e-07	6.4591e-07	6.21407e-07	6.18737e-07	6.18737e-07	6.18737e-07	6.18737e-07	6.12585e-07	6.12585e-07	6.12435e-07	6.12435e-07	6.12435e-07	6.12346e-07	6.12346e-07	6.12346e-07	6.12346e-07	6.12346e-07	8.17143e-08	2.30257e-08	2.30257e-08	1.29743e-08	1.29743e-08	1.29743e-08	1.29743e-08	1.28457e-08	1.28457e-08
2273.66	260.826	7.69906	0.0313943	0.0130405	0.0011651	5.70712e-05	3.46538e-05	3.46496e-05	1.96169e-05	1.09064e-05	1.06519e-05	2.43906e-06	2.43906e-06	1.42767e-06	1.11995e-06	9.62746e-07	2.78841e-07	2.74792e-07	2.74792e-07	2.74286e-07	2.69975e-07	2.69975e-07	2.69975e-07	2.69975e-07	2.58959e-07	2.5612e-07	2.55713e-07	2.55713e-07	2.55713e-07	2.55713e-07	2.55713e-07	1.83283e-07	1.53502e-07	4.29668e-08	6.15077e-10	6.12962e-10	6.12962e-10	6.12962e-10	6.12962e-10	6.12962e-10	6.12962e-10	2.89416e-12	2.89416e-12	2.88795e-12	2.88795e-12	2.88795e-12	2.88795e-12	2.88795e-12	2.88795e-12
36.5679	28.795	18.794	0.735614	0.0515586	0.0511323	0.0127792	0.00184119	0.000272464	0.000167891	0.000167891	0.000167676	0.000167676	0.000167605	0.000167588	0.00016255	0.00016255	0.000162503	0.000157224	1.7161e-05	1.7161e-05	3.99273e-06	3.99273e-06	3.99273e-06	3.99273e-06	8.11061e-07	8.11061e-07	8.11061e-07	8.11061e-07	8.11061e-07	8.11061e-07	1.49643e-07	1.36307e-08	1.36296e-08	1.36296e-08	1.36296e-08	1.36296e-08	1.36296e-08	8.61412e-10	8.6127e-10	8.6127e-10	8.60319e-10	3.66799e-11	3.66799e-11	3.66799e-11	2.41924e-11	2.41924e-11	2.41924e-11	1.49114e-11	1.49114e-11
39.2103	28.8185	28.7136	28.7073	28.7061	28.7061	28.706	16.541	0.770329	0.629018	0.629018	0.0134965	0.0134965	0.00783801	0.000689646	0.000688134	4.68211e-05	3.96459e-05	3.96459e-05	3.96459e-05	3.86453e-05	3.86453e-05	2.34936e-06	2.34936e-06	2.34936e-06	6.23572e-07	3.91041e-07	3.91041e-07	3.17635e-07	3.15738e-07	1.97208e-07	1.97208e-07	1.17188e-07	1.17188e-07	1.17188e-07	6.7639e-08	6.7639e-08	6.7639e-08	4.4406e-08	4.22287e-08	4.22287e-08	4.22287e-08	4.19213e-08	4.19213e-08	4.19213e-08	4.19213e-08	5.55391e-10	5.55391e-10	5.55391e-10	5.55391e-10
281.067	28.72	0.918762	0.44258	0.000111197	0.000111197	6.88026e-05	6.88026e-05	5.05603e-05	5.05603e-05	5.05603e-05	5.05603e-05	5.05603e-05	5.05603e-05	5.05603e-05	5.05597e-05	5.05597e-05	5.04485e-05	5.04485e-05	5.04485e-05	5.04485e-05	5.04479e-05	5.04094e-05	5.04094e-05	5.03901e-05	5.0382e-05	5.03713e-05	5.03713e-05	2.11517e-05	1.38284e-05	1.05741e-05	2.65248e-06	2.65248e-06	2.22494e-06	2.22494e-06	2.22494e-06	2.22494e-06	2.22494e-06	1.97669e-07	5.65877e-08	5.65877e-08	5.48042e-08	5.48042e-08	4.5651e-08	8.16023e-11	8.16023e-11	8.16023e-11	8.16023e-11	8.16023e-11	8.16023e-11
256.261	12.569	2.09796	0.368993	0.126584	0.0269012	0.00146283	0.000342285	0.000331867	0.000196646	0.000190916	0.000190916	0.000190905	0.0001909	0.000189624	0.000189624	0.000189624	0.000187966	0.000187966	0.000187218	0.000187218	0.000187218	0.0001872	0.0001872	0.0001872	0.000187198	0.000187198	0.000187198	0.000186248	0.000185055	0.000185055	0.000185026	0.000185023	0.000185023	0.000185013	0.000185013	0.000184969	2.08315e-05	2.08315e-05	7.07497e-06	7.07497e-06	1.78264e-06	1.78264e-06	1.77458e-06	4.8398e-09	2.67715e-09	2.65181e-09	2.65181e-09	2.65181e-09	2.65181e-09
24552.5	51.2411	2.3974	0.122959	0.0111153	0.00110705	0.00030101	0.00030101	9.05066e-06	4.67198e-06	4.6465e-06	1.4113e-06	1.4113e-06	1.4113e-06	1.4113e-06	1.4113e-06	1.39529e-06	1.39529e-06	1.39529e-06	1.39529e-06	1.39529e-06	1.37488e-06	1.37488e-06	1.37488e-06	1.37488e-06	1.37488e-06	1.37481e-06	1.37481e-06	1.37481e-06	1.37481e-06	9.53341e-07	4.75379e-07	4.75379e-07	4.75379e-07	4.75379e-07	4.75379e-07	3.18408e-08	3.18408e-08	9.57421e-09	9.57421e-09	9.57421e-09	9.57421e-09	8.17461e-09	6.26592e-09	6.26592e-09	1.91872e-09	1.91872e-09	1.03712e-10	3.07535e-11	3.07535e-11
23017	8.68443	7.17659	4.36787	1.29112	0.79673	0.0458102	0.0424736	0.0331993	0.0188193	0.0179549	0.0170014	0.0140481	0.013433	0.0130855	0.0130855	0.0130855	0.0130855	0.0130855	0.0130855	0.0130751	0.0130751	0.0130751	0.0130751	0.0130751	0.0130751	0.0130672	0.0130672	0.0130659	0.0130659	0.0130659	0.0129553	0.0129553	0.0129553	0.0126815	0.0126815	0.0125545	0.0125545	0.00498043	0.0049226	0.00242933	0.000997251	0.000997251	3.53638e-05	3.28077e-05	1.44518e-06	1.44518e-06	1.44518e-06	1.44518e-06	1.31584e-06
4083.7	145.048	31.7472	29.9169	28.8399	28.7274	28.7074	4.85692	0.852103	0.00208568	1.73548e-06	9.89055e-07	9.89055e-07	8.70031e-07	6.97794e-07	6.97794e-07	3.89842e-08	3.89842e-08	3.89842e-08	3.89842e-08	3.89097e-08	3.89097e-08	3.89097e-08	3.85249e-08	3.85249e-08	3.85249e-08	3.85249e-08	3.85249e-08	3.85249e-08	3.84224e-08	3.84224e-08	3.23554e-08	3.23554e-08	3.23554e-08	3.20757e-08	3.20757e-08	3.20757e-08	3.20757e-08	3.20757e-08	3.20757e-08	3.20757e-08	3.20757e-08	3.20372e-08	3.20215e-08	3.20215e-08	3.20215e-08	3.20215e-08	3.20215e-08	3.20215e-08	3.20215e-08
3553.83	76.2029	28.205	0.981258	0.901886	0.779444	2.75446e-05	1.74612e-06	2.10961e-07	2.10961e-07	1.77595e-07	1.77595e-07	1.77595e-07	1.77595e-07	1.73613e-07	1.73613e-07	1.73613e-07	1.43431e-07	1.43431e-07	1.43431e-07	1.43431e-07	1.43431e-07	1.43431e-07	1.43431e-07	1.4337e-07	1.4337e-07	1.43295e-07	1.43295e-07	1.43228e-07	1.43228e-07	1.43228e-07	1.43228e-07	1.43228e-07	1.43228e-07	1.43228e-07	1.43228e-07	1.43201e-07	1.43201e-07	1.43176e-07	1.43176e-07	1.43176e-07	1.43176e-07	1.43176e-07	1.43176e-07	1.43176e-07	1.43111e-07	1.43111e-07	1.43111e-07	1.43111e-07	1.43111e-07
1118.26	7.18881	5.73035	0.0649553	0.0459163	0.0283868	0.00561427	8.90473e-05	8.69861e-05	6.16734e-07	6.16734e-07	6.16734e-07	6.16734e-07	6.16734e-07	1.78304e-07	1.78304e-07	1.78304e-07	1.78304e-07	1.78304e-07	1.78304e-07	1.78304e-07	1.78304e-07	1.78304e-07	1.78304e-07	1.78291e-07	1.78291e-07	1.78291e-07	1.78291e-07	1.78291e-07	1.78291e-07	1.78291e-07	1.78291e-07	1.77677e-07	1.77677e-07	1.77677e-07	1.77677e-07	1.77677e-07	1.77677e-07	1.77677e-07	1.76397e-07	1.76397e-07	1.76194e-07	1.76194e-07	1.76194e-07	1.76194e-07	1.76194e-07	1.76194e-07	1.76194e-07	1.76194e-07	1.76194e-07
581.388	30.4252	0.0363658	0.0114965	0.00266103	1.95188e-05	3.90538e-06	2.00311e-06	1.99941e-06	1.99941e-06	1.99941e-06	1.05732e-06	1.05732e-06	1.05732e-06	1.05732e-06	1.05732e-06	1.30565e-08	1.13422e-08	1.01401e-08	1.01401e-08	1.01401e-08	9.21829e-09	9.21829e-09	9.10054e-09	9.10054e-09	9.10054e-09	9.10054e-09	9.10054e-09	9.10054e-09	8.80131e-09	4.26023e-09	4.26023e-09	4.26023e-09	4.26023e-09	4.06549e-09	3.38792e-09	3.38792e-09	3.38792e-09	3.32268e-09	3.31613e-09	3.31613e-09	2.98978e-09	1.93453e-09	1.93453e-09	1.93453e-09	1.93453e-09	1.65553e-09	1.65078e-09	1.65078e-09	1.65078e-09
2653.03	115.482	9.58503	0.169932	0.156606	0.151814	0.150239	0.150239	0.145171	0.00417958	0.00307912	0.00243106	0.00243106	6.02025e-07	8.85895e-08	6.35787e-08	6.35787e-08	6.35787e-08	6.35787e-08	6.35787e-08	6.35787e-08	6.357e-08	6.18969e-08	6.18969e-08	6.18969e-08	6.11114e-08	4.71647e-08	4.71647e-08	4.71647e-08	4.70688e-08	4.70688e-08	4.70688e-08	4.64164e-08	4.64164e-08	4.60842e-08	4.60842e-08	4.60842e-08	4.60842e-08	4.60842e-08	4.60842e-08	4.60842e-08	4.60842e-08	4.60842e-08	4.60842e-08	4.60842e-08	4.60842e-08	4.60842e-08	4.60842e-08	4.60842e-08	4.60842e-08
2144.44	43.3232	1.1697	0.714188	0.0238088	0.00150457	0.00150457	9.50772e-06	9.50772e-06	9.50772e-06	2.22505e-06	2.22505e-06	2.21536e-06	2.21536e-06	2.21312e-06	2.21312e-06	2.08665e-06	2.08665e-06	2.08665e-06	2.08665e-06	1.23892e-08	1.23892e-08	1.23892e-08	1.23892e-08	1.23892e-08	6.11208e-09	6.11208e-09	6.11208e-09	6.11208e-09	6.11208e-09	5.62657e-09	2.19065e-09	2.19065e-09	2.19065e-09	2.19065e-09	2.19065e-09	2.19065e-09	2.19065e-09	2.19065e-09	2.19065e-09	2.1638e-09	2.1638e-09	2.1638e-09	2.1638e-09	2.1638e-09	2.16166e-09	2.16166e-09	2.16166e-09	2.16166e-09	2.16166e-09
1778.83	29.8608	1.57113	0.187272	0.0159483	0.00685444	0.00291574	0.00021981	6.78728e-05	5.24109e-06	3.52627e-06	3.52627e-06	3.52627e-06	2.76935e-06	2.53434e-06	2.24146e-06	1.89408e-06	1.89333e-06	1.89333e-06	1.28286e-07	1.28286e-07	1.28286e-07	7.9738e-08	7.9738e-08	7.9738e-08	7.9738e-08	7.9738e-08	7.9738e-08	7.9738e-08	7.61087e-08	7.24847e-08	7.24847e-08	7.24847e-08	4.44246e-08	4.44145e-08	4.44145e-08	4.44145e-08	4.44145e-08	2.7093e-08	2.7093e-08	1.92422e-08	1.92422e-08	1.11577e-09	1.11577e-09	1.11577e-09	1.11577e-09	1.11577e-09	1.43846e-10	1.43846e-10	1.43846e-10
357.924	31.0018	10.207	1.62339	0.00272997	0.00171519	0.00171519	0.00171355	0.00171141	0.00171135	0.00170926	0.00170717	0.00170714	0.00169706	0.00169706	0.00169706	0.00169706	0.00142412	0.00076302	0.000172583	0.000162589	0.000162589	0.000162589	0.000162589	0.000162589	0.000162589	0.000162589	0.000162588	0.000162588	0.000161847	0.000151475	0.000151475	0.000151475	0.000148958	0.000148905	0.000148905	0.000139184	0.000139138	9.88476e-05	9.88337e-05	1.25603e-05	4.73502e-06	2.50134e-06	2.05353e-06	2.0507e-06	2.0507e-06	1.81345e-06	1.02731e-06	1.02731e-06	1.02731e-06
1991.05	12.5279	0.76432	0.131571	0.0654747	0.00229016	0.00208381	9.95118e-06	9.95118e-06	2.19974e-06	2.16536e-06	1.63935e-06	1.17432e-07	3.57991e-08	3.57991e-08	3.57991e-08	3.57991e-08	3.54283e-08	3.54283e-08	7.27562e-09	5.77266e-09	5.77266e-09	5.77266e-09	5.77266e-09	4.76137e-09	4.76137e-09	4.76137e-09	4.76137e-09	4.76137e-09	4.76137e-09	4.76137e-09	4.76137e-09	4.76137e-09	4.74937e-09	4.28918e-09	4.25372e-09	4.25372e-09	4.25372e-09	4.25372e-09	4.25372e-09	4.25372e-09	4.19953e-09	4.1644e-09	4.1644e-09	4.1641e-09	4.1639e-09	4.1639e-09	4.1639e-09	4.1639e-09	4.12165e-09
7991.05	53.5244	11.5633	4.89964	4.22594	3.9307	3.84921	1.6942	1.01759	0.303649	0.0271736	0.00231261	0.00178651	0.00122261	0.000809773	0.000687747	0.000571736	0.000536793	0.000495041	0.000470385	0.000469523	0.000469047	0.000467827	0.000466013	0.000451444	0.000450363	0.000450071	0.000450065	0.000448971	0.000448632	0.000448158	0.000444109	0.000444083	0.00044353	0.000434398	0.000434394	0.000429818	0.000424156	0.000170272	0.00016788	8.18946e-05	3.37028e-05	3.36256e-05	1.54109e-06	1.39436e-06	3.48705e-07	3.26507e-07	2.99807e-07	2.99658e-07	2.9445e-07
[truncated: 250 more columns]
