# Supplementary material for: A new imperialist competitive algorithm with spiral rising mechanism for solving path optimization problems
Source: PeerJ Comput Sci. 2022 Sep 7;8:e1075. doi: 10.7717/peerj-cs.1075 (PMC9575848; doi:10.7717/peerj-cs.1075)
Supplement: Supplemental Information 11 [file peerj-cs-08-1075-s011.zip › PSO DE GWO SRICA BSO TLBO SCA/F10/TLBO.xlsx]

## Sheet: Sheet1
323547	158699	47427.3	19121.5	9585.58	5488.1	3924.24	1937.87	1390.01	856.724	378.339	287.243	202.544	138.421	125.966	100.278	70.1154	61.0515	51.0073	42.8782	36.5157	33.6162	31.8579	31.7295	30.6875	30.0945	29.4323	29.1241	29.0607	28.9531	28.8547	28.8101	28.7893	28.7382	28.6876	28.6601	28.6358	28.5962	28.5686	28.5198	28.4995	28.4464	28.4272	28.394	28.3548	28.2928	28.2494	28.1779	28.1221	28.0243
363895	166417	74777.6	25632.1	18217.6	9980.89	3353.4	2276.72	1242.33	500.475	307.969	200.166	200.166	188.026	120.264	96.171	67.9649	55.9132	45.3866	41.7946	36.1969	33.4802	32.112	31.2505	30.544	29.5671	29.3463	29.0302	29.0059	28.8599	28.7326	28.6754	28.6513	28.6087	28.57	28.558	28.5396	28.5012	28.4628	28.4556	28.4387	28.4111	28.3751	28.3421	28.292	28.2283	28.1291	27.9812	27.8978	27.8477
279111	137622	50495.4	27445.6	12506.1	6244.85	3693.45	1898.74	895.498	559.653	413.945	382.006	267.021	146.009	123.311	87.919	74.6739	56.3593	46.3556	43.0066	38.4372	34.7223	33.5828	31.2913	30.1417	29.5851	29.4427	29.2323	29.0495	28.9306	28.8487	28.833	28.7918	28.7495	28.7034	28.6642	28.6371	28.6157	28.5871	28.5565	28.4737	28.3972	28.3565	28.3204	28.2799	28.1881	28.1205	28.0623	28.0096	27.9786
276038	153041	83175	42864.5	20239.2	5616.06	5616.06	3354.54	1457.66	1212.6	759.385	398.641	275.695	187.861	139.704	98.5472	79.5829	69.0693	56.3631	40.9693	38.945	34.672	32.6319	31.6257	30.6979	29.5531	29.3884	29.183	29.0525	28.887	28.887	28.8412	28.751	28.751	28.706	28.6372	28.5792	28.5608	28.5295	28.5104	28.4665	28.4389	28.4147	28.393	28.354	28.3071	28.2623	28.1955	28.1779	28.1032
368303	181713	87275.2	28181.7	16973.9	4203.13	3695.95	2946.98	1451.43	738.427	676.751	285.52	225.294	225.294	156.224	113.501	71.6293	59.3914	50.8983	44.6833	37.1424	34.6341	33.0488	30.6951	30.2155	30.1161	29.5414	29.3366	29.0426	28.8425	28.8074	28.7573	28.6656	28.5987	28.5558	28.5347	28.5067	28.4668	28.4438	28.419	28.3949	28.3719	28.3073	28.2658	28.2348	28.1889	28.0764	28.0062	27.9277	27.8834
250029	128996	55202.3	27676.4	12401.4	7542.5	2349.63	1962.78	1315.79	676.151	511.427	277.205	259.786	148.512	118.602	96.5648	67.5271	52.1498	47.1268	41.4842	36.2617	33.3698	32.3851	30.9621	30.2808	29.9695	29.466	29.24	29.0909	28.8796	28.8382	28.8249	28.7418	28.6576	28.6468	28.6009	28.5292	28.5007	28.4691	28.4524	28.4288	28.3904	28.289	28.2264	28.1564	27.9351	27.8159	27.7926	27.741	27.6684
247002	129193	40541.3	31507.5	13174.3	7243.92	2744.69	2052.33	1208.41	750.72	335.287	203.461	202.698	147.41	83.6672	71.7259	49.9554	44.8296	43.4165	40.6774	35.0864	33.4885	31.135	30.8361	30.0654	29.5916	29.3169	29.0917	28.9476	28.7857	28.7295	28.6381	28.582	28.524	28.434	28.4003	28.3659	28.3072	28.2725	28.2309	28.1344	27.9472	27.9133	27.7882	27.7529	27.7152	27.6134	27.5661	27.5661	27.4715
455583	138655	56607.8	23525.6	15712.8	5079.23	3228.51	2564.09	1294.67	643.205	295.945	295.945	176.688	88.3507	88.3507	74.3565	64.3981	51.9525	45.02	41.6816	34.6234	33.4738	31.5637	30.918	30.1003	29.857	29.6554	29.351	29.0679	28.9636	28.8081	28.7769	28.7286	28.6891	28.6481	28.609	28.5656	28.5276	28.4732	28.4177	28.3399	28.2671	28.1731	28.0551	28.0551	27.9866	27.9631	27.9191	27.8571	27.8451
190592	117117	38540.6	27388	9356.51	6880.25	3502.43	1338.18	1201.84	711.869	387.513	231.028	174.647	139.799	93.4272	79.4956	52.4399	46.6937	41.3223	34.8527	34.8527	33.2677	31.0049	30.6036	30.0579	29.4955	28.8251	28.8057	28.7143	28.6575	28.5653	28.5118	28.4555	28.4316	28.4182	28.39	28.3727	28.3479	28.3248	28.3031	28.2703	28.2467	28.1999	28.1318	27.9817	27.9459	27.8653	27.8001	27.7502	27.6869
348800	137322	66654.8	32806.7	16459.8	7699.99	4006.76	2989.03	1080.91	1015.6	485.759	296.267	277.815	184.398	137.241	85.0472	82.1194	59.5803	50.7644	42.6647	34.7016	34.5219	32.6329	30.8284	29.5848	29.5848	29.191	29.0951	28.9592	28.8199	28.769	28.6501	28.6486	28.6064	28.5527	28.5197	28.4842	28.4699	28.449	28.4102	28.4035	28.3541	28.3245	28.2851	28.2194	28.1577	28.1047	28.0302	28.0224	27.9627
297203	90902.3	54686.8	22515.8	15949.3	8688.22	3452.2	1313.49	1115.52	960.574	631.111	439.267	274.884	205.277	138.427	108.099	78.5051	58.5051	50.7895	43.5393	39.2453	36.6829	33.5372	31.7297	30.8277	29.8459	29.8276	29.2862	29.1007	28.9549	28.8203	28.7419	28.6855	28.6123	28.5488	28.5089	28.4675	28.3756	28.3756	28.3436	28.3163	28.2708	28.1982	28.1389	28.0316	27.9499	27.8128	27.7677	27.7594	27.7547
388496	139917	38225.7	22659	14973.6	5690.34	2996.96	1453.7	1101.38	806.573	508.635	411.175	194.536	161.018	122.369	95.4589	81.4131	67.6731	54.1037	44.0598	37.6414	35.8096	32.0561	31.6128	30.2912	30.1379	29.3505	29.0883	28.8384	28.5553	28.5553	28.5425	28.4417	28.4022	28.3502	28.3288	28.2271	28.1799	28.1042	28.0513	28.0033	27.9825	27.951	27.8831	27.8766	27.7774	27.6879	27.5997	27.5156	27.436
389753	152343	45839.6	18760.9	18760.9	3433.7	2995.22	1699.58	970.585	423.907	348.778	280.338	195.058	127.922	95.952	73.8232	62.1311	41.6017	39.8821	36.2928	33.1661	33.0647	30.9077	30.2255	29.6842	29.1103	29.0784	29.0092	29.0025	28.8671	28.8186	28.8097	28.786	28.7448	28.6725	28.6074	28.5858	28.5242	28.475	28.4357	28.4056	28.3225	28.2807	28.1923	28.0954	28.0212	27.9242	27.8651	27.7918	27.7918
404422	123688	58024.5	27826.9	14091.7	3974.37	2331.41	1869.76	1398.44	783.034	404.046	293.308	209.148	127.955	114.697	86.2904	64.7834	56.1484	43.6688	35.8571	35.8571	34.0023	32.1272	30.791	29.7524	29.4066	29.1069	28.9246	28.9148	28.8686	28.7778	28.7379	28.6882	28.6494	28.6382	28.6148	28.599	28.5598	28.436	28.3801	28.2784	28.1789	28.0329	27.9284	27.8699	27.8465	27.8248	27.7101	27.7101	27.6721
271988	125233	43137.6	19167.7	12863.7	3899.08	2381.98	1639.97	985.923	624.344	481.199	251.402	222.036	171.488	122.79	81.96	75.2834	61.9268	46.7081	41.5173	34.3594	34.3594	32.5676	31.3739	30.0109	29.5556	29.3025	29.1874	28.9996	28.7514	28.7514	28.7079	28.6727	28.6344	28.6196	28.5682	28.5188	28.4882	28.4712	28.4287	28.3901	28.3522	28.314	28.2557	28.1838	28.0598	28.0033	27.9032	27.8321	27.7896
421559	132737	68529.8	21159.1	14469.1	8297.02	3433.22	1489.67	984.282	732.083	392.224	262.457	181.673	124.733	112.886	87.7966	63.8134	47.8508	45.8032	38.2652	34.2836	31.7449	31.1492	30.1974	29.9156	29.422	29.0883	28.9768	28.8958	28.7304	28.6774	28.6594	28.5925	28.5626	28.5292	28.4967	28.4909	28.456	28.4432	28.3803	28.3552	28.2634	28.2153	28.156	28.0497	28.018	27.9458	27.9351	27.8696	27.8481
430054	114027	75190.7	37939.6	10638.2	7851.17	4208.65	2286.95	700.322	692.178	405.248	283.26	183.691	140.442	115.006	98.9778	67.5938	60.305	43.6451	43.1415	38.0391	34.2859	31.8014	31.2169	30.1882	29.628	29.3956	29.1533	28.9065	28.8654	28.8128	28.7338	28.6808	28.6383	28.5802	28.5359	28.4649	28.4649	28.4359	28.3974	28.3542	28.3215	28.2856	28.2292	28.115	27.9661	27.8071	27.7459	27.7326	27.7166
328816	106045	48153.1	33403.5	14371.8	7918.32	3851.58	1623.65	1384.99	795.296	411.156	356.858	231.716	145.492	120.011	78.6786	73.291	62.1903	47.6751	39.3026	35.1741	33.1642	31.2551	30.5315	29.8199	29.6508	29.1571	29.1571	29.0017	28.9056	28.8629	28.7985	28.7356	28.688	28.6757	28.6262	28.5926	28.5693	28.5388	28.4864	28.4688	28.4295	28.3783	28.3571	28.3185	28.2423	28.0914	27.9103	27.9103	27.8091
226082	110557	42302.4	25347.4	7484.75	7484.75	4925.8	2264.11	1503.81	589.615	558.96	424.015	300.503	173.28	106.006	86.999	65.2016	53.1858	41.5152	39.6587	35.2112	34.4338	32.0127	30.5383	30.3917	29.9121	29.4062	29.1207	29.0672	28.9168	28.83	28.7895	28.7655	28.7259	28.6943	28.685	28.6615	28.5984	28.554	28.5259	28.4705	28.3784	28.3328	28.2171	28.0966	27.9546	27.8483	27.8073	27.7745	27.7394
328036	123380	79363.4	24751.4	14924.6	7937.48	3036.46	2284.56	1087.59	438.268	438.268	286.696	207.614	146.315	116.566	71.2095	71.2095	50.5159	42.2723	42.1651	36.7684	32.9084	31.0774	30.7192	29.7435	29.2133	29.0149	28.7647	28.5783	28.5066	28.4181	28.3279	28.314	28.2822	28.2396	28.18	28.0953	28.0634	28.036	27.9992	27.9023	27.8556	27.8556	27.8022	27.7633	27.7175	27.6614	27.6163	27.5224	27.4786
508088	119408	41595	33510	13171.4	7632.64	4937.41	1620.67	1055.13	680.884	469.274	359.022	181.12	114.05	114.05	98.7796	71.1251	56.2416	46.7275	40.8981	37.7477	35.8103	33.3533	31.1341	30.7703	30.0371	29.3017	28.8688	28.8428	28.6429	28.5829	28.4911	28.4387	28.3719	28.3428	28.2925	28.2482	28.183	28.1558	28.1066	28.0675	27.9463	27.8424	27.8255	27.7523	27.7242	27.6057	27.4519	27.4212	27.1903
382709	243576	108826	34810.2	24088.3	6002.73	6002.73	1969.08	871.188	871.188	663.978	419.61	197.32	183.878	135.37	97.2713	80.2049	50.8139	50.8139	45.1194	39.1905	35.863	32.6836	31.4659	30.3872	29.6738	29.1689	29.058	28.859	28.6448	28.5572	28.5392	28.4896	28.4525	28.4321	28.4098	28.3984	28.3735	28.3515	28.3331	28.3106	28.2895	28.2749	28.2542	28.2231	28.1766	28.1247	28.0241	27.9704	27.8862
403474	102069	65300.1	26334.1	12272.5	6375.91	3868.06	1455.61	1182.94	510.484	502.047	346.016	217.114	144.447	115.926	107.369	79.3115	52.43	45.4199	41.2065	37.9768	34.4569	33.226	31.4505	30.9397	30.2109	29.6176	29.3078	28.9192	28.7037	28.6786	28.6041	28.5569	28.4869	28.4599	28.4275	28.3934	28.3514	28.3045	28.2828	28.2253	28.1244	28.0695	27.9831	27.9109	27.8271	27.727	27.679	27.6772	27.6017
557756	162440	45068.6	31541.5	17138.7	10286.6	3829.28	2007.78	1492.14	661.046	579.207	345.441	249.573	188.67	141.684	110.619	74.7626	60.7094	48.5092	43.2369	37.8883	34.2419	31.9119	31.2313	30.1506	29.7576	29.4004	29.2172	29.0584	28.8876	28.8584	28.7071	28.7071	28.6504	28.6247	28.5903	28.5674	28.5243	28.4974	28.4575	28.4208	28.3658	28.3168	28.2842	28.2368	28.1943	28.1378	28.0812	28.0136	27.9566
403518	124819	69209.6	34220.5	15608.5	6905.46	5059.19	2700.96	1429.71	1027.49	573.083	432.512	219.427	184.167	137.842	88.1592	85.3744	54.0906	45.2885	43.8889	38.9829	35.3388	33.8163	31.6021	30.8225	30.258	29.7082	29.4473	29.264	29.0412	28.9163	28.879	28.714	28.676	28.5808	28.5787	28.5226	28.4946	28.4322	28.4029	28.3761	28.1887	28.0541	27.9768	27.9327	27.8354	27.8136	27.708	27.4861	27.4479
215577	138654	80962	41463	12592	6464.12	4493.62	2270.75	1154.04	847.232	423.618	315.448	234.59	141.071	114.34	88.3473	70.8355	52.0449	46.0559	37.5472	33.3391	33.2944	31.4603	30.3982	30.0656	29.6491	29.1009	28.8962	28.6888	28.6228	28.5147	28.5147	28.4433	28.4	28.3971	28.3473	28.2981	28.2581	28.1826	28.0924	28.0511	27.9643	27.8878	27.818	27.7663	27.7133	27.5795	27.542	27.5097	27.4507
479713	150669	95341.9	35342.5	22419.4	7740	4801.72	2008.46	1701.01	1012.83	498.577	307.335	223.054	176.983	124.369	83.5202	74.7531	57.7054	44.8158	40.9994	34.8326	34.6694	32.9598	30.8536	30.0443	29.4711	29.3749	29.1528	29.0372	28.9023	28.7757	28.771	28.7299	28.6671	28.6146	28.5806	28.5296	28.4763	28.439	28.4034	28.3383	28.2943	28.2054	28.1049	27.9751	27.8879	27.8491	27.8146	27.7861	27.7593
404209	188012	55998.4	23971.7	14447.7	9256.01	2545.67	1610.09	800.45	527.114	502.429	319.554	213.813	178.143	119.212	101.075	58.0373	54.7671	45.4649	38.5521	35.4802	34.4148	31.5064	30.338	30.2602	29.7857	29.5523	29.2309	28.9152	28.9114	28.8512	28.8085	28.7475	28.7231	28.698	28.6515	28.6157	28.5975	28.5755	28.5582	28.5141	28.4939	28.4526	28.3966	28.3602	28.3102	28.2222	28.141	28.0443	28.0207
335798	155736	67529.8	29451.8	7507.12	5152.55	2256.21	1689.93	1365.47	649.645	499.8	314.037	216.546	152.439	146.182	91.0906	71.5948	55.7407	49.2203	42.7891	36.1883	35.1102	32.9526	31.6685	30.8034	29.7315	29.3821	29.1507	29.0226	28.8715	28.6849	28.6619	28.5543	28.5078	28.4181	28.3985	28.3921	28.3617	28.297	28.2806	28.2374	28.2089	28.1911	28.1329	28.0957	28.0046	27.9334	27.8703	27.8207	27.7886
295362	123688	48037.2	13607.9	9122.64	3918.78	1939.62	1550.35	813.445	473.191	376.37	272.166	148.635	112.344	100.179	78.6203	54.7262	48.8346	43.7574	33.0426	33.0426	31.8086	31.0874	30.0792	29.7195	29.4584	29.231	29.0217	28.8949	28.8056	28.7788	28.7189	28.6846	28.6676	28.6644	28.6468	28.6124	28.5885	28.5311	28.4429	28.4239	28.3815	28.3486	28.3017	28.2452	28.1555	28.0714	27.9789	27.9373	27.8496
352517	139223	61067.3	28131.1	14384.1	6696.27	3648.74	2004.34	1187.9	725.746	474.011	319.247	218.814	156.473	120.021	90.5917	70.1452	55.3424	46.6599	40.8591	36.2393	34.157	32.1802	30.9966	30.2321	29.711	29.3391	29.117	28.96	28.8178	28.7455	28.6954	28.6411	28.5966	28.5568	28.5216	28.4832	28.4461	28.4072	28.3688	28.3253	28.2628	28.2089	28.148	28.086	28.0109	27.929	27.8561	27.8052	27.7486
[truncated: 250 more columns]
