# Supplementary material for: A new imperialist competitive algorithm with spiral rising mechanism for solving path optimization problems
Source: PeerJ Comput Sci. 2022 Sep 7;8:e1075. doi: 10.7717/peerj-cs.1075 (PMC9575848; doi:10.7717/peerj-cs.1075)
Supplement: Supplemental Information 11 [file peerj-cs-08-1075-s011.zip › PSO DE GWO SRICA BSO TLBO SCA/F11/BSO.xlsx]

## Sheet: Sheet1
578626	207581	134756	95666.1	73365.1	52508.7	38933.4	29357.9	18992.1	12442.5	9497.82	5427.41	5427.41	5217.36	4217.83	2217.06	1988.59	1988.59	1943.93	1650.63	1650.63	1650.63	1650.63	1650.63	1650.63	1650.63	1650.63	1309.13	938.627	938.627	938.627	806.363	806.363	806.363	737.012	655.5	655.5	434.576	434.576	434.576	434.576	434.576	434.576	434.576	434.576	434.576	434.576	434.576	434.576	434.576
604804	535447	335441	181518	125384	90223.4	90223.4	90223.4	78509.7	55908.6	42546.9	26475.1	20529	16025	11131.9	9087.9	5185.41	4548.34	4238.63	2926.63	1895.32	1565.3	1565.3	1298.5	1152.53	1152.53	1097.5	979.496	939.474	939.474	939.474	939.474	939.474	939.474	939.474	892.747	892.747	892.747	892.747	853.319	629.951	629.951	629.951	629.951	629.951	629.951	629.951	629.951	629.951	629.951
651358	243134	189141	150934	85015.4	63134.1	49485.2	35675.2	26971.7	17834.7	11856.3	11856.3	11856.3	7949.4	5811.29	3813.66	3594.75	2999.29	2617.36	2617.36	2617.36	2617.36	2527.18	2250.67	1924.89	1502.76	1156.1	1016.64	1016.64	786.127	786.127	786.127	786.127	786.127	786.127	786.127	786.127	786.127	786.127	741.364	741.364	741.364	741.364	741.364	741.364	741.364	741.364	741.364	741.364	741.364
679394	118324	118324	81118.6	60905.8	54920.7	37377	31072.4	31072.4	27347.4	19711.7	14339.6	9863.95	6508.15	4374.37	3215.41	2785.16	2534.69	2468.38	2420.28	2195.14	2195.14	1828.06	1302.91	1163.77	977.476	793.116	686.085	486.2	486.2	486.2	486.2	486.2	486.2	486.2	486.2	486.2	486.2	486.2	486.2	486.2	486.2	486.2	486.2	486.2	486.2	486.2	486.2	486.2	486.2
569825	268926	163192	113318	84926.1	84926.1	71640.1	30920.6	19696.8	14562.7	11775.1	7536.77	4934.47	3598.3	3045.51	2815.26	1172.12	1108.84	1107.53	1107.53	1107.53	1107.53	1107.53	1107.53	1107.53	1107.53	1107.53	984.26	674.805	674.805	674.805	674.805	674.805	674.805	674.805	674.805	674.805	674.805	674.805	674.805	674.805	674.805	674.805	674.805	674.805	674.805	674.805	674.805	579.549	579.549
443790	79954.1	69375.9	44606.1	37873.2	29899.2	24111.2	16730.1	11394	8999.84	7591.15	7591.15	6811.14	6811.14	5137.62	4249.9	3259.62	3023.09	3023.09	3023.09	3023.09	2569.78	2480.67	2183.96	2183.96	2128.37	1229.76	1073.59	915.707	915.707	915.707	915.707	915.707	915.707	915.707	915.707	915.707	915.707	915.707	530.02	530.02	530.02	530.02	439.651	439.651	439.651	439.651	439.651	439.651	439.651
690289	394324	271479	153743	119303	84490.5	64424.6	49031.2	35558.6	23577.6	15091.4	11305.6	7303.48	6422.15	4080.22	3316.72	3252.97	2799.62	2799.62	2799.62	2799.62	2717.4	2717.4	2717.4	2717.4	2717.4	2628.8	1774.25	1771.39	1352.56	1170.28	1107.76	674.229	674.229	674.229	674.229	674.229	674.229	674.229	674.229	674.229	674.229	674.229	674.229	674.229	674.229	674.229	674.229	674.229	674.229
1.04577e+06	513200	240563	104612	79075	69780.4	51994.7	36672.4	23298.7	14478.3	14471.2	10092	7628.03	6586.78	5093.42	4541.35	4541.35	4541.35	4342.04	4342.04	3372.43	3372.43	3372.43	3367.94	2707.47	2241.37	2241.37	2051.89	1837.7	1546.09	1546.09	1546.09	1546.09	1426.61	1426.61	1229.27	824.854	814.319	568.507	443.048	443.048	443.048	443.048	443.048	443.048	443.048	443.048	443.048	443.048	443.048
604025	209186	62682.9	50043.3	32882.3	24680.7	19262.7	14213.8	13324.9	13177.9	9997.62	7027.9	6416.12	5115.55	3956.3	2868.94	2868.94	2868.94	2868.94	2732.63	2732.63	2229.94	1417.08	1391.43	1391.43	1391.43	1391.43	974.244	974.244	769.288	769.288	699.619	591.964	591.964	591.964	591.964	591.964	591.964	591.964	591.964	591.964	591.964	591.964	591.964	422.809	422.809	422.809	422.809	422.809	422.809
771651	134098	109990	78370	62911.2	49876.2	43812.2	38008.1	31382.2	23203	19849	17268.2	11816.8	10707.7	7687.5	5161.24	4289.77	2920.07	2920.07	2920.07	2920.07	2920.07	2920.07	2920.07	2920.07	2920.07	2920.07	2368.1	1676.12	1602.64	1546.8	800.856	800.856	800.856	800.856	800.856	800.856	800.856	800.856	800.856	800.856	800.856	800.856	800.856	800.856	800.856	800.856	800.856	689.122	600.035
617910	212727	145121	113057	76933.4	47929.3	40694.5	23044.5	14042.2	9031.69	6898.51	5952.33	5101.77	3551.74	2284.41	2135.57	1349.44	1349.44	1308.1	1308.1	1266.09	808.615	808.615	808.615	808.615	808.615	808.615	808.615	808.615	808.615	808.615	710.631	568.988	568.988	568.988	568.988	568.988	568.988	568.988	568.988	568.988	568.988	568.988	568.988	568.988	568.988	568.988	568.988	568.988	568.988
503591	241726	241726	241726	138639	102284	83131.3	63808.5	44332.4	30726.6	30726.6	30726.6	30726.6	30726.6	20045.5	14486.2	9600.11	7800.54	5919.09	4228.99	3333.5	3333.5	3333.5	3333.5	3333.5	3333.5	1893.45	1462.39	1139.61	920.325	920.325	920.325	920.325	920.325	920.325	920.325	920.325	920.325	920.325	920.325	920.325	920.325	920.325	920.325	920.325	920.325	920.325	920.325	920.325	920.325
707006	127356	106079	65193.3	45203.4	29002.1	14651.5	14651.5	14651.5	14651.5	11617.3	7929.45	3113.46	2382.63	1662.93	1596.52	1425.09	984.315	984.315	984.315	984.315	753.403	753.403	753.403	753.403	647.091	647.091	647.091	647.091	647.091	647.091	647.091	647.091	647.091	647.091	647.091	647.091	647.091	647.091	647.091	647.091	434.76	434.76	434.76	434.76	434.76	434.76	434.76	434.76	434.76
791300	218238	143317	59300.5	51274.6	40157.3	35071.9	29800.4	26276.2	18795.5	15983	11272.4	8433.43	6487.35	5976.37	3260.6	2243.28	1811.61	1713.14	1713.14	1053.77	1053.77	1053.77	1053.77	1053.77	988.115	988.115	955.273	464.473	464.473	464.473	464.473	464.473	464.473	464.473	464.473	464.473	464.473	464.473	464.473	464.473	464.473	464.473	464.473	464.473	464.473	464.473	464.473	464.473	464.473
395267	93584.4	65164.2	41388.9	41388.9	36536.8	30165.9	22543.3	17001.8	17001.8	17001.8	17001.8	17001.8	13657.9	10220.8	8016.34	6587.51	4789.08	3851.93	3206.69	2709.25	2669	2508.97	1675.39	1128.03	1089.21	996.388	996.388	996.388	996.388	672.002	483.56	483.56	483.56	483.56	483.56	483.56	483.56	483.56	483.56	483.56	483.56	483.56	483.56	483.56	483.56	483.56	483.56	483.56	483.56
414920	204947	58716.2	32705	20605.3	14739.6	9848.07	6527.78	6527.78	6527.78	6527.78	6527.78	6260.08	6260.08	6260.08	6260.08	5283.75	3861.76	3353.08	2675.66	1389.9	983.593	780.428	780.428	780.428	780.428	780.428	780.428	780.428	780.428	780.428	780.428	780.428	780.428	780.428	690.382	690.382	690.382	690.382	690.382	690.382	690.382	690.382	690.382	690.382	690.382	599.036	599.036	599.036	599.036
638371	359690	81943.9	56436.8	40009.5	31712.3	17134.8	11360.1	8578.08	3439.79	2461.11	2378.35	1648.06	1279.99	989.584	989.584	758.488	758.488	755.727	749.184	639.378	639.378	639.378	639.378	639.378	639.378	639.378	606.693	271.953	271.953	271.953	271.953	271.953	271.953	271.953	271.953	271.953	271.953	271.953	271.953	271.953	271.953	271.953	271.953	271.953	271.953	271.953	271.953	271.953	271.953
575241	199503	151581	40681	40681	40681	40681	21385.6	21385.6	18239.5	12325.6	12325.6	12325.6	12325.6	12325.6	10485.4	7591.22	7591.22	7591.22	7591.22	5394.04	4155.4	2749.88	2749.88	2288.93	2164.28	2164.28	2164.28	2164.28	2164.28	2164.28	2164.28	2164.28	1878.16	1878.16	1805.07	1755.77	1007.28	739.138	639.986	638.678	638.678	568.583	477.544	477.544	477.158	477.158	477.158	477.158	477.158
743986	196025	84791.4	66904	48946.1	37581.3	26372.6	21328.3	14507.7	11692.2	8883.39	6933.24	5693.6	4027.32	3119.99	2402.46	1665.71	1563.91	1483.47	1483.47	1483.47	1168	1168	1168	1168	1168	1168	1168	1168	1168	1168	1042.88	751.213	751.213	751.213	751.213	751.213	751.213	751.213	633.302	393.227	393.227	393.227	393.227	393.227	393.227	393.227	393.227	393.227	376.773
777416	394380	327730	218691	167802	133632	96652.8	76732.1	61905.1	44062.1	35220.2	31395.3	26076.7	20689.2	18335.8	15555.4	13229.9	10939.1	7945.38	5938.54	5938.54	5938.54	5938.54	5938.54	5727.29	5727.29	5727.29	5727.29	5488.02	5488.02	5213.03	5156.23	3415.18	2122.34	1588.03	1548.71	1548.71	1548.71	1496.26	1496.26	1496.26	1496.26	1496.26	1496.26	1496.26	1496.26	1496.26	1496.26	1496.26	1496.26
549466	219919	159286	130970	85138.6	63325.1	48772.1	33766.4	33766.4	26072.5	21763.3	14756	8541.84	5501.47	4364.43	4000.88	2751.6	2290.69	1585.12	1585.12	1567.23	1253.13	1040.49	997.136	997.136	955.751	880.979	670.167	656.822	656.822	656.822	656.822	656.822	540.303	540.303	540.303	540.303	540.303	540.303	540.303	540.303	540.303	540.303	540.303	526.23	526.23	526.23	526.23	526.23	526.23
357227	111813	64971.9	47914.8	30893.6	30893.6	18666	13163.9	7308.69	5120.66	4399.46	2865.26	1536.93	957.742	800.301	800.301	800.301	591.183	591.183	591.183	591.183	591.183	591.183	591.183	591.183	591.183	591.183	591.183	591.183	591.183	591.183	591.183	591.183	591.183	591.183	591.183	591.183	315.655	315.655	315.655	315.655	315.655	315.655	315.655	315.655	315.655	315.655	315.655	315.655	315.655
629753	357225	208016	162483	126101	103922	70767.6	70767.6	56886.8	44418.2	31069.5	25635.6	18300.6	14086.7	12667.2	12667.2	10154.7	5176.25	4177.7	4177.7	4177.7	4177.7	4177.7	4177.7	4177.7	4177.7	3988.72	2373.08	1948.38	1948.38	1948.38	1948.38	1948.38	1821.81	1699	1511.04	997.224	664.645	664.645	664.645	664.645	664.645	664.645	664.645	577.193	577.193	323.358	323.358	323.358	323.358
588848	147819	112395	90904	56153.4	41749.3	31102	24645.7	19128.8	17539.2	11715.5	9050.03	9050.03	9050.03	7277.56	5626.95	4875.39	4150.46	1950.92	860.145	805.972	751.793	751.793	751.793	751.793	751.793	751.793	751.793	751.793	751.793	751.793	751.793	751.793	751.793	751.793	751.793	751.793	751.793	751.793	751.793	751.793	751.793	751.793	751.793	718.333	718.333	718.333	696.582	696.582	611.314
750854	300881	239146	199436	154760	116280	70483.4	45733.4	36609	24068.4	16172.9	12050.6	6751.85	3663.85	3284.85	3069.32	2580.8	2207.32	1950.99	1950.99	1950.99	1183.2	895.491	895.491	895.491	895.491	895.491	895.491	895.491	854.074	854.074	854.074	854.074	837.394	837.394	837.394	837.394	837.394	837.394	837.394	837.394	837.394	837.394	837.394	837.394	837.394	837.394	477.224	477.224	477.224
422684	134208	94673.7	62017.8	39137.8	37667.5	24163	24163	22335.1	12777.5	9321.12	8989.72	5730.85	3910.03	1732.68	1567.15	1468.84	1428.16	783.607	783.607	783.607	783.607	783.607	783.607	783.607	783.607	783.607	783.607	783.607	660.726	431.893	431.893	431.893	431.893	431.893	431.893	431.893	431.893	431.893	431.893	431.893	431.893	431.893	431.893	431.893	431.893	431.893	377.533	377.533	377.533
743454	298463	224556	159197	125575	104418	77355.5	57002	55265	45066.9	35027.8	29195.2	22193.4	16903.6	11238	9027.5	9027.5	6540.34	5258.93	3999.38	2985.98	2805.03	2447.86	2208.33	1928.84	1736.51	1387.68	1382.85	1382.85	1382.85	1177.89	1133.96	882.67	882.67	882.67	882.67	686.378	513.962	450.406	450.406	450.406	450.406	450.406	450.406	450.406	450.406	450.406	450.406	450.406	450.406
495942	240816	205756	106497	85352.6	60816.2	43849.4	34782.7	34754.8	33941.7	21265	17182.1	14612.3	10497	8322.88	6928.5	4568.8	3337.32	2778.11	1936.93	1936.93	1936.93	1936.93	1936.93	1853.71	1449.82	1060.31	798.178	611.47	421.606	403.137	403.137	403.137	403.137	403.137	403.137	403.137	403.137	403.137	403.137	403.137	403.137	403.137	403.137	403.137	403.137	403.137	403.137	403.137	403.137
766509	32451.3	15369.6	11129.5	6583.01	2342.56	1931.03	1502.51	1162.18	902.106	670.828	639.745	639.745	639.745	578.589	578.589	578.589	503.649	503.649	503.649	503.649	503.649	503.649	503.649	503.649	503.649	503.649	503.649	503.649	503.649	503.649	503.649	503.649	503.649	503.649	503.649	503.649	503.649	503.649	503.649	503.649	503.649	503.649	503.649	503.649	503.649	503.649	503.649	503.649	503.649
563898	265047	212441	144506	105745	79475.9	58761	42014.1	34205	28002.2	19518.6	14847.2	8361.56	5961.44	5112.31	5092.87	4159.53	4159.53	4159.53	4159.53	4159.53	4159.53	4159.53	4159.53	4159.53	4159.53	4159.53	4159.53	4159.53	4159.53	4159.53	4159.53	4159.53	3326.99	2516.18	1798.59	1292.9	1292.9	1292.9	1221.63	1032.92	1032.92	1032.92	1032.92	1032.92	1032.92	933.313	933.313	933.313	817.634
622439	235366	154591	103502	74952.2	58652.9	44384	33687.6	27361	20787	16031.9	12885.8	10156.2	8250.05	6371.2	5194.49	4121.31	3372.24	2899.16	2565.58	2265.63	2086.48	1953.64	1869.91	1774.79	1704.68	1567.74	1381.46	1248.15	1188.39	1145.4	1094.64	995.748	902.723	851.48	803.694	748.044	689.361	668.363	638.907	617.125	610.047	607.71	601.663	591.525	591.512	576.686	562.144	555.244	545.028
[truncated: 250 more columns]
