# Supplementary material for: A new imperialist competitive algorithm with spiral rising mechanism for solving path optimization problems
Source: PeerJ Comput Sci. 2022 Sep 7;8:e1075. doi: 10.7717/peerj-cs.1075 (PMC9575848; doi:10.7717/peerj-cs.1075)
Supplement: Supplemental Information 11 [file peerj-cs-08-1075-s011.zip › PSO DE GWO SRICA BSO TLBO SCA/F11/DE.xlsx]

## Sheet: Sheet1
428320	428320	428320	428320	428320	428320	428320	428320	428320	428320	428320	428320	428320	428320	428320	428320	428320	341234	341234	341234	341234	341234	341234	341234	341234	171608	171608	171608	171608	171608	171608	171608	171608	171608	171608	171608	171608	171608	171608	171608	171608	171608	120189	120189	81235.7	81235.7	81235.7	81235.7	81235.7	81235.7
557067	557067	557067	557067	557067	557067	557067	557067	557067	557067	557067	557067	557067	557067	557067	557067	557067	557067	557067	474777	474777	121664	121664	121664	121664	121664	107240	107240	107240	107240	107240	107240	107240	107240	107240	107240	107240	107240	107240	107240	107240	107240	103509	103509	103509	97292.3	97292.3	97292.3	97292.3	97292.3
619530	619530	619530	619530	619530	619530	619530	619530	619530	619530	619530	388893	388893	388893	388893	388893	224053	224053	224053	224053	224053	224053	224053	224053	224053	224053	224053	224053	224053	224053	224053	224053	224053	224053	224053	224053	224053	194492	71644.5	71644.5	71644.5	71644.5	71644.5	71644.5	71644.5	71644.5	71644.5	71644.5	71644.5	71644.5
340565	340565	340565	340565	340565	340565	340565	340565	340565	340565	340565	340565	340565	340565	340565	340565	340565	340565	340565	340565	340565	340565	340565	340565	340565	340565	340565	322175	322175	192337	192337	192337	192337	140695	140695	140695	140695	140695	140695	140695	140695	140695	140695	140695	136658	121240	94437.9	94437.9	94437.9	94437.9
464435	464435	464435	464435	464435	464435	464435	464435	464435	464435	464435	201709	201709	201709	201709	201709	201709	201709	201709	201709	201709	201709	201709	155135	155135	155135	155135	155135	155135	155135	155135	155135	155135	155135	155135	155135	155135	155135	155135	155135	155135	155135	155135	155135	155135	155135	155135	155135	155135	149627
690757	690757	690757	690757	690757	690757	690757	690757	690757	690757	690757	690757	690757	690757	690757	690757	557578	557578	557578	557578	368699	368699	368699	368699	368699	368699	368699	359846	359846	190103	190103	190103	190103	190103	176548	176548	176548	176548	176548	176548	176548	176548	176548	176548	176548	176548	176548	113521	113521	113521
706818	684506	684506	559012	559012	559012	158088	158088	158088	158088	158088	158088	158088	158088	158088	158088	158088	158088	158088	158088	158088	158088	158088	158088	158088	158088	158088	158088	158088	158088	158088	129487	109239	109239	109239	109239	109239	109239	109239	109239	109239	95981.7	95981.7	95981.7	95981.7	95981.7	95981.7	95981.7	95981.7	95981.7
918979	918979	918979	918979	918979	918979	852120	668940	600808	600808	600808	600808	600808	600808	600808	600808	600808	330844	330844	330844	330844	330844	330844	330844	330844	330844	330844	330844	330844	330844	289738	289738	289738	289738	289738	289738	289738	289738	289738	289738	289738	289738	285897	263891	263891	263891	263891	263891	263891	262761
677837	677837	677837	677837	677837	537739	537739	537739	537739	513227	513227	513227	513227	513227	513227	513227	513227	513227	241000	241000	241000	241000	241000	241000	241000	241000	241000	217319	217319	217319	217319	190150	133980	133980	133980	133980	133980	133980	128453	113293	113293	78553	78553	78553	78553	78553	78553	78553	78553	78553
552111	550318	550318	465081	465081	465081	314184	314184	314184	314184	314184	314184	314184	314184	314184	314184	314184	281370	281370	281370	281370	278666	278666	278666	219609	219609	207512	207512	207512	207512	207512	207512	207512	207512	207512	207512	207512	207512	152616	152616	152616	109927	101340	101340	101340	101340	101340	101340	101340	49062.8
340402	340402	340402	340402	340402	340402	340402	340402	340402	322217	322217	322217	322217	309160	309160	309160	309160	309160	309160	184278	184278	184278	184278	184278	139352	139352	139352	139352	139352	139352	139352	139352	139352	139352	139352	139352	139352	139352	139352	103681	103681	103681	103681	76937.2	76937.2	76937.2	76937.2	76937.2	76937.2	76937.2
530869	530869	530869	530869	530869	530869	530869	530869	530869	377699	377699	377699	377699	377699	228213	228213	228213	228213	228213	228213	228213	228213	228213	221337	221337	221337	221337	221337	221337	150202	150202	150202	150202	150202	150202	150202	150202	150202	150202	150202	150202	140823	140823	140823	140823	140450	140450	140450	88509.4	55284.3
747393	747393	747393	747393	747393	747393	747393	747393	747393	653020	653020	168339	168339	168339	168339	168339	168339	168339	168339	168339	168339	168339	168339	168339	168339	168339	168339	168339	168339	168339	168339	168339	168339	168339	168339	168339	168339	168339	168339	168339	168339	168339	168339	168339	168339	168339	73110.5	73110.5	73110.5	73110.5
697289	697289	697289	607196	607196	607196	607196	557427	557427	557427	557427	518181	518181	517522	439060	439060	439060	439060	344551	318363	318363	318363	318363	224922	224922	224922	224922	224922	224922	224922	224922	224922	224922	224922	224922	224922	224922	224922	162673	162673	162673	162673	162673	162673	162673	162673	162673	91674.6	91674.6	91674.6
709049	709049	709049	709049	709049	709049	709049	709049	709049	709049	651143	651143	651143	651143	566797	566797	566797	566797	488883	488883	488883	488883	488883	439795	439795	230945	230945	230945	230945	230945	230945	230945	230945	230945	230945	230945	230945	230945	230945	230945	230945	230945	95996	95996	95996	95996	95996	95996	95996	95996
688347	688347	688347	688347	641387	641387	641387	641387	421304	421304	421304	421304	421304	421304	421304	306879	306879	306879	306879	306879	306879	306879	306879	306879	306879	306879	306879	306879	306879	306879	216212	216212	216212	216212	216212	216212	216212	212129	198677	126389	126389	126389	126389	126389	126389	126389	126389	126389	114272	114272
890581	396153	396153	396153	396153	396153	396153	396153	396153	396153	396153	396153	396153	396153	396153	396153	396153	396153	396153	396153	380117	350315	203326	203326	203326	203326	197316	190624	190624	190624	190624	190624	190624	175913	175913	175913	175913	175913	175913	175913	175913	175913	175913	175913	158341	108757	108757	108757	99311.9	57309.5
581768	581768	581768	581768	581768	405789	405789	405789	390468	390468	390468	390468	390468	310112	229243	229243	229243	229243	229243	229243	229243	229243	229243	207132	207132	207132	207132	207132	207132	207132	170037	170037	170037	170037	170037	156576	156576	131939	131939	131939	131939	131939	78787.5	78787.5	78787.5	78787.5	78787.5	78787.5	78787.5	28478.2
577337	577337	577337	577337	577337	577337	278602	278602	278602	278602	278602	278602	278602	278602	278602	278602	278602	261402	261402	261402	261402	197637	197637	197637	197637	197637	197637	197637	197637	140836	140836	140836	140836	140836	140836	140836	140836	140836	140836	140836	140836	140836	140836	140836	140836	140836	140836	140836	116402	116402
568380	568380	568380	568380	568380	568380	568380	568380	494788	494788	494788	494788	357137	357137	357137	357137	357137	357137	357137	357137	357137	357137	357137	286426	286426	286426	137156	137156	137156	137156	137156	137156	137156	108685	108685	108685	108685	108685	108685	108685	108685	108685	108685	108685	108685	108685	108685	108685	108685	108685
709520	709520	709520	709520	705039	408444	408444	408444	408444	408444	408444	408444	408444	408444	408444	408444	408444	408444	408444	408444	408444	408444	408444	197255	197255	197255	197255	197255	197255	197255	197255	197255	197255	197255	197255	197255	197255	197255	65103.6	65103.6	65103.6	65103.6	65103.6	65103.6	65103.6	65103.6	65103.6	65103.6	65103.6	65103.6
373577	373577	373577	373577	373577	373577	373577	373577	373577	373577	373577	373577	373577	373577	373577	373577	373577	373577	373577	373577	373577	373577	373577	373577	373577	373577	373577	373577	373577	373577	217878	217878	217878	217878	137404	137404	137404	137404	137404	137404	137404	137404	137404	137404	137404	137404	137404	137404	137404	137404
664563	664563	664563	664563	664563	594793	594793	594793	594793	558138	558138	558138	558138	558138	426177	426177	419560	419560	419560	419560	419560	419560	303847	303847	303847	303847	303847	303847	303847	303847	303847	303847	222647	222647	222647	169327	169327	169327	169327	169327	169327	169327	169327	112003	112003	112003	112003	94753.3	94753.3	94753.3
816119	816119	816119	816119	816119	816119	816119	816119	816119	816119	686116	410667	410667	240921	240921	240921	240921	240921	240921	240921	240921	240921	240921	240921	240921	240921	240921	240921	240921	240921	240921	240921	240921	240921	240921	240921	240921	202698	202698	202698	176501	176501	176501	176501	157987	157987	157987	157987	157987	156084
528565	528565	528565	528565	528565	528565	528565	528565	528565	528565	528565	528565	528565	528565	528565	528565	420937	323421	323421	323421	323421	323421	323421	323421	323421	234821	234821	234821	234821	234821	111877	111877	111877	111877	111877	111877	111877	111877	111877	111877	111877	111877	111877	111877	111877	111877	111877	111877	111877	103358
682250	622230	622230	622230	622230	622230	622230	622230	622230	622230	622230	622230	622230	556342	537547	129718	129718	129718	129718	129718	129718	129718	129718	129718	129718	129718	129718	129718	129718	129718	129718	129718	129718	129718	129718	129718	129718	129718	129718	129718	129718	129718	129718	129718	129718	108814	108814	108814	88844.9	88844.9
805259	805259	805259	703070	703070	703070	703070	283981	283981	283981	283981	283981	283981	283981	283981	283981	283981	283981	283981	283981	283981	283981	283981	283981	283981	283981	283981	283981	283981	146899	146899	146899	146899	146899	146899	146899	146899	146899	146899	146899	146899	146899	146899	146899	146899	146899	146899	146899	84891.8	84891.8
622810	622810	470656	470656	470656	470656	470656	470656	470656	470656	470656	199266	199266	199266	199266	199266	199266	199266	199266	199266	199266	199266	199266	199266	199266	199266	199266	199266	199266	199266	199266	199266	199266	177154	177154	99482.2	99482.2	99482.2	99482.2	99482.2	99482.2	99482.2	99482.2	99482.2	40586	40586	40586	40586	40586	40586
590465	590465	590465	590465	590465	590465	590465	590465	590465	590465	185781	185781	185781	185781	185781	185781	185781	185781	185781	180804	180804	180804	180804	180804	180804	180804	180804	180804	180804	180804	180804	98463.6	98463.6	98463.6	98463.6	98463.6	98463.6	98463.6	98463.6	98463.6	98463.6	98463.6	98463.6	97081.8	60334.4	60334.4	60334.4	57368.6	57368.6	57368.6
630315	630315	630315	630315	630315	630315	589939	589939	589939	589939	589939	589939	589939	589939	589939	521863	521863	465801	465801	465801	465801	465801	465801	447062	365302	365302	365302	272049	261324	261324	261324	261324	261324	261324	261324	261324	106284	106284	106284	106284	106284	64425.1	64425.1	64425.1	64425.1	64425.1	64425.1	61981	61981	61981
623709	604424	599352	585919	584204	561456	529530	507795	495224	484327	464574	412437	407848	396858	378728	359050	345308	326620	311798	303853	297023	282043	273287	255996	249804	234235	228175	223146	222789	203969	189052	184448	179194	175296	172162	167347	162179	158962	145925	141821	140947	136216	127694	124112	118288	115205	111137	105914	99917.2	93421.4
[truncated: 250 more columns]
