# Supplementary material for: A new imperialist competitive algorithm with spiral rising mechanism for solving path optimization problems
Source: PeerJ Comput Sci. 2022 Sep 7;8:e1075. doi: 10.7717/peerj-cs.1075 (PMC9575848; doi:10.7717/peerj-cs.1075)
Supplement: Supplemental Information 11 [file peerj-cs-08-1075-s011.zip › PSO DE GWO SRICA BSO TLBO SCA/F11/GWO.xlsx]

## Sheet: Sheet1
598164	295339	112964	50388	27686.7	10686.2	8390.22	3488.21	1676.82	1676.82	644.675	558.987	238.645	179.345	91.8661	68.7288	38.1387	24.1528	20.5864	20.4694	15.9178	10.2546	6.13164	6.00592	3.69378	3.23611	2.77233	1.87287	1.63892	1.33839	1.24575	1.03819	0.878292	0.847845	0.809401	0.762052	0.74506	0.731802	0.707047	0.699391	0.697856	0.686503	0.677277	0.676814	0.675314	0.673257	0.670602	0.670602	0.669528	0.669528
587714	185717	132077	37289.7	36470.1	13730.8	4599.95	3252.79	1087.42	904.771	642.049	309.95	190.21	137.14	81.5827	80.3393	39.7389	16.6497	14.5663	10.5714	7.2673	5.27478	2.87462	2.43302	2.29541	2.02084	1.52894	1.28353	1.11232	0.982818	0.87275	0.791065	0.791065	0.764146	0.73696	0.71717	0.707685	0.693275	0.68759	0.67885	0.676884	0.674188	0.672546	0.670976	0.670976	0.669323	0.669146	0.668155	0.667985	0.667519
575118	207483	113828	71323.2	17446.5	17446.5	4223.27	3569.08	2058.5	1019.41	831.291	462.05	170.958	85.091	85.091	68.6126	58.7669	37.2656	23.3494	18.7189	14.2859	10.6298	8.29849	6.48438	4.93175	3.45847	2.62162	2.14503	1.85371	1.60198	1.20679	1.06994	0.862224	0.825951	0.759049	0.730671	0.709998	0.699963	0.69341	0.683312	0.677524	0.674263	0.67078	0.670483	0.669925	0.668729	0.668296	0.668134	0.667813	0.667802
345517	222089	114701	52792.1	43855.8	24106.2	11018.4	3849.54	1844.08	949.734	578.81	308.632	163.195	70.9958	65.2723	47.6688	35.5188	22.1662	17.9633	14.7201	10.7031	7.4636	5.16054	3.80324	2.7009	2.43747	1.61838	1.41986	1.08139	1.02381	0.930912	0.85373	0.80872	0.756063	0.721052	0.712016	0.710327	0.702952	0.690769	0.688664	0.683255	0.677225	0.674849	0.672556	0.672556	0.670889	0.669733	0.669271	0.668539	0.667808
228627	228627	131044	44072.8	17508.4	17508.4	7042.27	5175.96	3357.05	1559.77	1120.27	273.839	241.754	103.967	41.156	24.4786	24.4786	14.0427	13.8347	8.46331	5.58079	3.66248	2.6265	2.23614	1.55643	1.41789	1.11036	1.06607	1.01769	0.939846	0.838589	0.807829	0.762001	0.736307	0.71663	0.710071	0.697993	0.689445	0.682414	0.677821	0.677108	0.673918	0.673041	0.67277	0.671019	0.669961	0.669866	0.669007	0.668379	0.667605
793402	238702	153873	90218.5	46757.5	30212.2	25468.2	10483.6	4550.78	1872.74	821.088	484.322	386.733	199.517	70.479	70.479	57.7965	38.1792	34.345	19.057	14.5871	12.2055	8.03466	6.66153	4.57016	4.28722	3.77	2.87863	2.4412	1.88019	1.68784	1.35115	1.20284	0.920847	0.846633	0.788718	0.761324	0.747199	0.734712	0.719308	0.716924	0.707096	0.69035	0.69035	0.682161	0.681637	0.67921	0.675891	0.675891	0.675749
568477	262006	143979	57522.4	24837.8	14346.3	5958.34	4672.65	2500.54	2325.5	796.271	796.271	517.987	338.55	140.887	140.887	88.3113	52.5827	32.5598	18.952	14.8954	9.81537	8.09586	6.26413	4.75348	3.31458	2.40879	2.28211	1.4733	1.2526	1.09976	0.958868	0.829451	0.760366	0.755811	0.721131	0.697307	0.690034	0.685798	0.681848	0.677351	0.674914	0.673381	0.670624	0.669902	0.66962	0.669133	0.668652	0.668401	0.668117
408490	219264	125130	59991	28084.6	10029.2	7983.02	3450.18	2107.73	1114.59	1109.47	831.951	411.07	334.307	170.865	162.852	79.4544	56.1465	38.836	16.4643	12.8425	8.53803	8.53803	6.62382	4.35849	3.43303	2.6605	2.10108	1.43962	1.41091	1.15489	1.04626	0.964101	0.879912	0.817608	0.744029	0.744029	0.725052	0.708496	0.695702	0.689235	0.685948	0.678848	0.67605	0.675671	0.674672	0.673136	0.671226	0.670801	0.669671
455209	308203	129013	90563	32210.1	23929.7	8300.62	4930.5	3978.46	1680.86	666.913	286.189	193.344	180.71	90.1957	59.1324	34.413	30.8939	21.2016	17.798	13.1818	9.54359	7.46497	5.24249	4.6677	3.17751	2.36772	1.59193	1.47211	1.19092	1.16015	0.999005	0.898779	0.874066	0.799839	0.758139	0.74647	0.712651	0.707009	0.701103	0.683899	0.682738	0.681008	0.681008	0.677955	0.674233	0.67357	0.673486	0.670895	0.670895
513710	163551	85980.5	36728.3	16177.2	15355.3	5174.53	2392.37	2129.01	858.467	260.887	260.887	156.453	74.2336	30.4596	30.4596	20.1373	16.8335	8.93693	7.37591	5.06171	3.84424	2.88508	2.45143	2.04873	1.61043	1.37693	1.18483	1.02767	0.863551	0.819015	0.792121	0.762937	0.726071	0.723896	0.711434	0.705313	0.692304	0.682623	0.679543	0.677849	0.673904	0.673904	0.671628	0.67013	0.67013	0.669467	0.669467	0.669467	0.669467
331166	205425	130597	26359.2	23165	7941.71	5939.74	1181.27	886.2	608.17	440.79	202.166	68.7819	44.2163	42.6977	21.737	19.161	14.5098	7.29496	5.20178	3.95075	2.43498	1.98819	1.63501	1.28542	1.19566	0.981436	0.825622	0.790162	0.782293	0.739383	0.739383	0.712758	0.708933	0.708933	0.695384	0.691111	0.686044	0.686044	0.685397	0.675682	0.675682	0.675682	0.675682	0.674379	0.674093	0.673112	0.671329	0.671019	0.669157
773530	198186	79863.6	53012.4	28455.9	13321	9227.64	6654.94	1942.47	1812.15	1110.49	701.877	457.85	285.054	225.678	74.3999	74.3999	46.241	44.6275	26.2478	17.2837	14.1819	8.23115	4.31225	3.68044	3.25972	1.93112	1.80849	1.4643	1.0848	1.01754	0.872667	0.819194	0.769428	0.735561	0.734607	0.723575	0.697969	0.686753	0.679166	0.675866	0.675866	0.672976	0.671613	0.670651	0.670507	0.668831	0.668551	0.668266	0.668246
392269	274524	86087.3	43116.9	30908.5	13076.1	9551.07	3301.47	2962.61	1592.07	664.499	484.202	214.847	212.953	105.18	79.654	31.0363	25.7219	20.5184	15.2029	9.52861	8.99888	7.75986	5.71075	5.3633	2.97614	2.49608	1.9956	1.57039	1.39029	1.08681	1.0159	0.850183	0.762888	0.762888	0.722338	0.722338	0.711988	0.698213	0.687724	0.682444	0.67765	0.673672	0.672451	0.672011	0.67094	0.67005	0.669187	0.667922	0.667838
322457	297460	148666	67412	15836.4	15836.4	10860.5	7187.49	3126.28	2512.73	1365.27	594.428	393.994	280.51	247.58	141.694	65.3589	65.3589	32.4062	32.4062	29.3035	11.8436	10.6893	8.95382	6.63554	6.52237	4.70863	4.00864	2.76693	2.14761	1.38928	1.33315	1.12801	1.02833	0.909379	0.846564	0.817497	0.75984	0.741563	0.713557	0.706082	0.698696	0.68853	0.68091	0.677182	0.676056	0.673559	0.672594	0.670803	0.670803
428061	189684	66740.2	39132.6	27811	6066.62	4216.68	2565.3	1077.73	450.707	450.707	197.116	168.648	93.3871	61.6764	32.4118	20.9034	15.1054	9.2019	6.65933	5.7727	4.12016	2.57201	2.27548	1.8123	1.52605	1.22552	1.0506	0.926973	0.818493	0.788468	0.750322	0.728951	0.708219	0.699866	0.690996	0.682403	0.679951	0.677189	0.674965	0.673839	0.671967	0.670944	0.669617	0.669533	0.668401	0.668401	0.668401	0.667821	0.667799
670910	290899	80250.7	34558	28887.9	11546.4	6494.85	5151.32	2948.84	1235.62	990.676	622.163	289.288	274.581	188.73	107.021	84.4484	47.8121	31.5232	25.7586	20.903	16.4498	9.59578	6.93634	5.00401	3.37696	3.22828	2.37395	1.85228	1.51042	1.11965	1.02683	0.90793	0.856661	0.779154	0.743239	0.704002	0.704002	0.698551	0.696619	0.689188	0.685761	0.685156	0.678316	0.67652	0.67652	0.676368	0.674019	0.670766	0.670766
612335	300474	129386	99915.4	42708.1	23683.5	8969.89	4202.39	1287.59	735.506	735.506	388.224	203.691	138.139	77.2716	55.3059	36.7974	23.2873	15.489	13.4546	8.90561	5.77834	3.83726	3.0186	2.00743	1.7384	1.35275	1.181	1.01361	0.926916	0.838484	0.802128	0.748142	0.721127	0.709274	0.707705	0.698913	0.68685	0.684401	0.682248	0.676606	0.676606	0.676606	0.674449	0.672203	0.671401	0.67048	0.670115	0.669712	0.668469
433242	314079	162048	47767	25890.4	18857	10960.9	5058.35	3258	861.394	643.804	386.544	303.098	252.793	148.474	107.364	40.9847	29.7206	19.2461	15.8018	9.59638	7.95981	6.10027	4.32652	3.2243	3.00919	1.88295	1.72089	1.55268	1.38425	1.1848	1.00536	0.895987	0.87638	0.818601	0.74148	0.718974	0.718107	0.704913	0.694878	0.687765	0.679193	0.678732	0.673359	0.673359	0.672156	0.672156	0.669182	0.669182	0.668846
880934	257918	115177	51589.8	19445.6	11699.1	6402.25	2493.94	2493.94	1258.01	538.502	361.371	214.062	113.192	84.2318	32.3881	27.2724	27.2724	11.6217	11.6217	8.6995	5.9653	3.89933	3.89933	3.36771	2.69719	1.87609	1.64962	1.4162	1.23917	0.965962	0.893938	0.851272	0.776987	0.757149	0.731582	0.720003	0.704763	0.69241	0.685402	0.676704	0.676534	0.674398	0.672551	0.671193	0.671193	0.670605	0.670094	0.669007	0.668839
534345	308748	183759	86014.9	45319.3	26142.2	8268.81	8218.01	3441.42	2214.57	1180.62	573.718	422.851	227.985	132.277	73.728	42.6969	22.616	20.9378	9.69686	8.33492	7.58283	3.90454	3.16155	2.78527	2.21749	1.36937	1.21765	1.10772	0.982067	0.836625	0.782851	0.756437	0.743986	0.729638	0.718183	0.706996	0.689521	0.687975	0.678822	0.673793	0.672425	0.672008	0.671494	0.670018	0.668975	0.668464	0.668164	0.66777	0.667434
674575	243431	146334	75772	37558.7	22680	13705.7	7076.18	2188.51	1129.52	952.828	333.575	333.575	150.956	137.852	75.3499	60.5405	35.9978	24.1166	16.3766	12.6028	10.069	9.55116	5.9005	5.51904	4.2803	2.53699	1.84888	1.64462	1.33772	0.9999	0.962911	0.904441	0.808857	0.765769	0.749351	0.725682	0.706163	0.703235	0.685985	0.681511	0.681001	0.677578	0.67429	0.674035	0.671832	0.670968	0.670578	0.669774	0.669052
594812	282730	118597	62155.7	29558	10101.9	8382.2	5408.13	3774.9	1451.63	822.004	682.526	427.933	282.404	135.011	73.1466	33.3499	28.2148	18.1911	14.1608	14.1608	8.56526	6.4887	4.42043	3.29973	3.01763	2.41672	1.87369	1.71624	1.38956	1.14902	1.0519	0.997773	0.906941	0.882182	0.801256	0.754218	0.731816	0.712577	0.692257	0.685598	0.678722	0.677034	0.674948	0.672431	0.671997	0.66948	0.669391	0.668872	0.668165
608770	264550	179627	76111.9	50712	22476.7	6467.92	3685.3	3197.62	1282.55	521.635	373.005	166.568	106.952	71.566	48.5425	37.4436	30.2813	16.8588	15.4028	10.4191	8.25428	7.19152	5.68436	4.35284	3.54896	2.4365	1.76806	1.17844	1.16962	1.11403	0.971002	0.881564	0.776443	0.755508	0.752054	0.719232	0.696347	0.688892	0.684168	0.677295	0.677295	0.673659	0.673659	0.672124	0.670921	0.670409	0.670409	0.668868	0.668868
714732	285810	97419.7	36778.2	33251.8	16603.6	4709.84	4449.62	1612.66	1128.19	953.245	623.736	170.017	170.017	83.9235	46.3048	32.0713	17.3017	10.7153	6.49994	5.18779	3.29869	3.05242	1.95724	1.73917	1.18027	1.18027	1.12605	0.9096	0.886437	0.786777	0.781379	0.756147	0.728394	0.708997	0.70266	0.691317	0.690615	0.681315	0.681315	0.681315	0.677617	0.677306	0.673453	0.671735	0.671327	0.670068	0.669981	0.66982	0.668908
551504	199160	82845.6	50950.7	35185.8	9321.79	9321.79	3561.92	2201.07	844.538	607.995	271.643	195.54	137.905	68.4834	51.159	40.2616	25.8509	25.5426	19.3841	9.02255	7.24572	6.28017	5.84512	4.56938	3.0208	2.3955	1.75887	1.34738	1.10644	1.0121	0.891235	0.818706	0.79739	0.750712	0.716981	0.716286	0.700734	0.693765	0.680068	0.678558	0.674092	0.674092	0.672853	0.672072	0.669663	0.669623	0.669587	0.668975	0.668713
829772	265473	139716	84222.4	34283.2	28255.4	20258.9	9246.7	4240.4	1756.6	1689.67	637.229	416.055	237.075	144.882	129.656	70.4657	45.6484	24.2274	23.4918	17.5899	8.49278	6.20566	5.13336	3.70819	2.13477	2.13477	1.75167	1.40062	1.11255	1.01454	0.947674	0.88027	0.793526	0.786686	0.754131	0.723292	0.723292	0.718079	0.70532	0.703703	0.697279	0.683224	0.683224	0.677455	0.677038	0.675513	0.673411	0.673411	0.673411
395758	206909	141260	30114.2	13845.6	13177.2	7599.19	4253.57	3160.41	1385.81	858.467	415.944	231.879	173.81	111.853	82.0095	43.3734	24.2945	21.8182	14.176	14.0693	10.8831	6.36769	4.86497	3.31698	2.09403	1.85778	1.61337	1.22191	1.07152	0.992949	0.876654	0.872629	0.782066	0.762389	0.745751	0.717583	0.698942	0.691351	0.6843	0.67613	0.67613	0.674788	0.6744	0.671157	0.671157	0.669846	0.669846	0.669443	0.668997
644109	244028	128730	77795.1	39924.5	20478.3	17112.3	10052.4	5312.85	2962.76	1597.25	734.887	456.581	300.481	63.1847	63.1847	42.2325	33.3736	20.0827	12.0323	8.9099	7.72303	5.74316	4.88181	4.12621	2.78583	2.56473	2.27243	1.65236	1.38768	1.26401	1.01588	0.952576	0.882048	0.789853	0.746586	0.720427	0.700523	0.696147	0.680999	0.680999	0.678866	0.675458	0.672206	0.669912	0.669912	0.669912	0.669517	0.669248	0.668676
596263	278032	159397	105549	40004.8	20865.1	12511.1	10209.3	6450.35	3393.5	1826.28	867.603	566.506	375.436	220.727	166.735	137.27	84.6794	48.6068	22.5458	21.9607	17.2641	12.9762	9.63848	6.61429	4.35621	4.21936	3.18548	2.68688	2.02684	1.83805	1.61041	1.41046	1.39338	1.31131	1.13973	1.10159	1.00889	0.883231	0.883231	0.841902	0.841902	0.841902	0.841902	0.841902	0.827281	0.799621	0.756712	0.756712	0.742705
718730	185568	128683	75449.1	42325.3	12393.2	12393.2	6012.98	5208.11	871.492	800.004	509.309	235.806	151.985	58.5774	45.7454	45.7454	26.1787	22.8206	14.0829	10.634	7.69105	6.44216	5.32174	3.74165	2.53342	1.92155	1.66591	1.3068	1.1847	1.08179	1.00693	0.949236	0.870961	0.819983	0.751352	0.719337	0.703503	0.691693	0.685547	0.681547	0.674033	0.674033	0.672049	0.670614	0.669773	0.669773	0.66874	0.668234	0.668079
559423	247469	124926	60488.9	31203.7	16729.1	9383.78	5174.52	2868.75	1448.34	874.066	484.478	286.931	190.456	109.257	75.3725	48.7523	32.6127	22.4009	15.7598	12.0386	8.53449	6.29956	4.86946	3.72433	2.86217	2.23173	1.81741	1.46947	1.24748	1.07455	0.968223	0.886103	0.826151	0.78769	0.751579	0.733343	0.716151	0.703272	0.694917	0.688814	0.685267	0.682125	0.680223	0.678536	0.67712	0.675313	0.673123	0.672444	0.671598
[truncated: 250 more columns]
