# Supplementary material for: A new imperialist competitive algorithm with spiral rising mechanism for solving path optimization problems
Source: PeerJ Comput Sci. 2022 Sep 7;8:e1075. doi: 10.7717/peerj-cs.1075 (PMC9575848; doi:10.7717/peerj-cs.1075)
Supplement: Supplemental Information 11 [file peerj-cs-08-1075-s011.zip › PSO DE GWO SRICA BSO TLBO SCA/F11/PSO.xlsx]

## Sheet: Sheet1
809758	213874	213874	210923	170184	113326	104773	91247.5	46132.3	46132.3	46132.3	46132.3	46132.3	46132.3	46132.3	46132.3	44707.1	44707.1	44707.1	44707.1	44707.1	42272.9	42272.9	40004.6	40004.6	40004.6	40004.6	40004.6	40004.6	40004.6	40004.6	39532.4	39532.4	39532.4	39532.4	39532.4	39532.4	24671	24671	24671	24671	24671	24671	24671	24671	24671	24671	23776.3	17791.1	17791.1
696337	142026	142026	127327	127327	127327	127327	124778	124778	124778	124778	106389	106389	106389	82929.7	82929.7	82929.7	82929.7	82929.7	82929.7	68859.9	57231.8	57231.8	57231.8	57231.8	57231.8	57231.8	57231.8	57231.8	53253.6	53253.6	53253.6	53253.6	53253.6	49614.8	49614.8	49614.8	41613.3	41613.3	41613.3	32504.4	32504.4	32504.4	32504.4	32504.4	32504.4	32504.4	25096.2	25096.2	25096.2
507262	123795	123795	109827	95230.7	36737.3	28272.8	28272.8	28272.8	26455.1	26455.1	26455.1	26455.1	26455.1	26455.1	26455.1	26455.1	26455.1	26455.1	26455.1	26455.1	26455.1	26455.1	21776.5	21776.5	21776.5	21776.5	21776.5	21776.5	21706.5	21706.5	21706.5	21706.5	21706.5	21706.5	21706.5	21706.5	21706.5	21706.5	21706.5	21706.5	21706.5	21706.5	21706.5	21706.5	21706.5	21706.5	21706.5	18252	15122.4
577006	85899.4	85899.4	85899.4	85899.4	84200.3	57260	57260	55938.8	39985.4	39985.4	39985.4	39985.4	39985.4	39985.4	39985.4	39985.4	39985.4	39617	39617	39617	39617	39617	39617	39617	39617	37840.7	29327.6	29327.6	29327.6	29327.6	29327.6	29327.6	29327.6	29327.6	29327.6	29327.6	28800.3	28800.3	28800.3	28800.3	28800.3	28800.3	28800.3	28800.3	28800.3	28800.3	28800.3	28800.3	28800.3
593859	161837	161837	114645	114645	114645	114645	114645	93980.6	93980.6	91012.7	91012.7	91012.7	71493.5	56867.6	56867.6	56839.9	56839.9	41181.2	41181.2	24950.8	24950.8	24950.8	24950.8	24950.8	24950.8	24950.8	24950.8	24950.8	24950.8	24950.8	24950.3	24950.3	24591.9	24591.9	24591.9	24591.9	24591.9	24591.9	24591.9	24591.9	24591.9	24591.9	24591.9	24277.4	24277.4	24277.4	24277.4	21241.6	21241.6
387775	158359	158359	136086	136086	136086	136086	110280	74021.3	74021.3	74021.3	51571.9	48393.4	48393.4	48393.4	48393.4	48393.4	48393.4	48393.4	48393.4	48393.4	48393.4	48393.4	48393.4	48393.4	48393.4	46253.5	46253.5	46253.5	46253.5	23669.4	23669.4	23669.4	23669.4	23669.4	23669.4	21453	21453	21453	19145.5	19145.5	19145.5	19145.5	19145.5	19145.5	19145.5	19145.5	13606.7	13606.7	13606.7
563286	126647	126647	67583.1	56154.3	56154.3	56154.3	56154.3	56154.3	56154.3	40941.3	40941.3	40941.3	39035.2	39035.2	39035.2	39035.2	39035.2	39035.2	39035.2	39035.2	39035.2	39035.2	39035.2	39035.2	39035.2	39035.2	39035.2	39035.2	39035.2	39035.2	39035.2	28031.6	28031.6	28031.6	28031.6	28031.6	28031.6	28031.6	28031.6	20528	20528	20528	20528	20528	20528	19603.2	19603.2	19603.2	19603.2
777637	237540	237540	211247	184492	137840	137840	137840	116216	116216	116216	116216	111245	66865.3	66865.3	66865.3	66865.3	66865.3	51510.7	51510.7	36538	36538	36538	30673.7	30673.7	30673.7	30673.7	30673.7	30673.7	30673.7	30673.7	30673.7	30673.7	30673.7	30673.7	30673.7	30647.1	29616.2	29616.2	29616.2	29616.2	29616.2	29214.9	29214.9	29214.9	20801.7	20801.7	20801.7	20801.7	20801.7
829476	153169	153169	120867	120867	92209.8	92209.8	92209.8	92209.8	92209.8	79241.6	55913.7	55913.7	55913.7	55913.7	55913.7	55913.7	55913.7	55913.7	55913.7	55913.7	55910.6	55910.6	31799.7	31799.7	31799.7	31799.7	31799.7	31799.7	31799.7	31799.7	31799.7	31799.7	31799.7	31799.7	31799.7	24943	24943	24943	20066.4	20066.4	20066.4	20066.4	20066.4	18397.1	18397.1	18397.1	18397.1	18397.1	18397.1
561724	176544	176544	176544	176544	167105	167105	144941	81859.6	81859.6	81859.6	79454.9	79454.9	79454.9	79454.9	64864.4	64864.4	55674	52198.3	52198.3	46793.1	46793.1	46793.1	46793.1	46793.1	46793.1	46793.1	46793.1	46793.1	46793.1	37807.8	37807.8	37807.8	37807.8	37807.8	37807.8	37807.8	37807.8	37807.8	37807.8	37744.7	37744.7	37744.7	26154.9	26154.9	26154.9	26154.9	26154.9	26154.9	23946.6
631755	191986	191986	167257	167257	167257	167257	150831	120381	120381	120381	120381	108195	108195	108195	98288.9	98288.9	98288.9	98288.9	73979.4	73979.4	73979.4	57852.1	57852.1	57852.1	57852.1	57852.1	57852.1	57852.1	57852.1	57852.1	57852.1	57419.1	49538.7	49538.7	49538.7	49538.7	49538.7	49538.7	49538.7	45974.2	45974.2	45974.2	35868.9	35868.9	35868.9	35868.9	35868.9	35868.9	14975.4
598802	160848	142902	137952	137952	97861.2	97771	97771	97771	97771	93282.5	70028.7	70028.7	70028.7	70028.7	70028.7	70028.7	70028.7	70028.7	70028.7	64619.1	54922.9	54922.9	54922.9	54922.9	50028.8	39539.5	39539.5	39539.5	38217.6	38217.6	38217.6	38217.6	38217.6	37449.9	37449.9	30020.1	22147.5	22147.5	22147.5	22147.5	22147.5	22147.5	22147.5	22147.5	22147.5	18725.9	18725.9	10243.9	10243.9
651398	86396.7	86396.7	86396.7	86396.7	76248.8	76248.8	42882.5	42882.5	35354.9	35354.9	35354.9	35354.9	35354.9	35354.9	35354.9	22033.4	22033.4	22033.4	22033.4	22033.4	22033.4	22033.4	22033.4	22033.4	21101	21101	21101	21101	21101	21101	21101	21101	21101	21101	21101	21101	21101	21101	21101	21101	21101	21101	16539.3	16539.3	16539.3	16539.3	16539.3	16539.3	16539.3
572677	151326	151326	119048	119048	114766	72463.1	72463.1	72463.1	72463.1	72463.1	72463.1	72463.1	72463.1	72463.1	72463.1	62843.7	62843.7	61892.3	59823.9	59823.9	59823.9	59823.9	59823.9	59823.9	59823.9	59823.9	59227	36752.9	36752.9	36752.9	36752.9	36752.9	32657.5	32657.5	32657.5	32657.5	32657.5	32657.5	32657.5	32657.5	32657.5	32657.5	22829	22829	22829	20356.5	20356.5	20356.5	20356.5
441036	105681	105681	90876.5	90876.5	77825	71111.3	71111.3	71111.3	71111.3	71111.3	71111.3	71111.3	53173.5	53173.5	53173.5	53173.5	42632.4	42632.4	37688.6	37688.6	37688.6	37688.6	37688.6	35497.9	27508.3	27508.3	16925.7	16925.7	16925.7	16925.7	16925.7	16925.7	16925.7	16925.7	16925.7	16925.7	16925.7	16925.7	15680.1	15680.1	15680.1	15680.1	15680.1	15680.1	15680.1	15680.1	15680.1	15680.1	15680.1
887010	204628	204628	153599	87855.2	78861.4	78861.4	78861.4	78861.4	78861.4	78861.4	78861.4	78861.4	78861.4	78861.4	62973.8	42245.8	42245.8	36425.1	36425.1	36425.1	36425.1	36425.1	30374.9	30374.9	30374.9	30374.9	30374.9	30374.9	30374.9	30374.9	24655.2	24655.2	24655.2	22224.2	22224.2	22224.2	22224.2	22224.2	22224.2	22224.2	22224.2	19841	19841	19841	12862.1	12862.1	12862.1	12862.1	12862.1
744204	234734	215570	154744	111815	65723.4	65723.4	65723.4	65723.4	65723.4	65723.4	65723.4	65723.4	56778.8	56778.8	56778.8	56778.8	56778.8	56778.8	56778.8	52092.3	52092.3	52092.3	52092.3	52092.3	52092.3	44407.2	36803.4	36803.4	36803.4	36803.4	36803.4	27953.4	27953.4	27953.4	27953.4	27953.4	27953.4	27953.4	27953.4	27953.4	27953.4	27953.4	25818.9	25818.9	25818.9	25818.9	24110.4	24110.4	24110.4
416997	101763	101763	101763	77155.8	77155.8	77155.8	77155.8	77155.8	55589.2	55589.2	55589.2	32001.5	32001.5	32001.5	31784.9	31784.9	31784.9	31784.9	31784.9	31784.9	31784.9	26032.7	26032.7	26032.7	26032.7	26032.7	26032.7	26032.7	26032.7	26032.7	26032.7	26032.7	26032.7	26032.7	26032.7	26032.7	26032.7	26032.7	12595.3	12595.3	12595.3	12595.3	12595.3	12595.3	12595.3	12595.3	12595.3	12595.3	12595.3
781819	214405	214405	177560	177560	143629	143629	132736	132736	132736	80030.7	80030.7	76369.6	76369.6	76369.6	76369.6	76369.6	76369.6	55014	55014	43530.6	43530.6	43530.6	43530.6	43530.6	43530.6	43530.6	43530.6	12766.1	12766.1	12766.1	12766.1	12766.1	12766.1	12766.1	12766.1	12766.1	12766.1	12766.1	12766.1	12766.1	11955.1	11955.1	11955.1	11955.1	11955.1	11955.1	11955.1	11955.1	11955.1
612013	165240	165240	127510	127510	127510	127510	127510	127510	127510	96215.8	96215.8	96215.8	96215.8	96215.8	95474	56744.5	56744.5	56744.5	56744.5	56744.5	51657.5	40914	40914	40914	40914	38484.9	38484.9	38484.9	38484.9	37030	37030	37030	35565.8	35565.8	32489.6	32489.6	32489.6	32489.6	15639.3	15639.3	15483.7	15483.7	15483.7	15483.7	15483.7	15483.7	15483.7	15483.7	15483.7
341004	145473	145473	145473	145473	83910.3	69813.5	67632.9	67632.9	67632.9	67632.9	67632.9	67632.9	67632.9	67632.9	67632.9	67632.9	46950.1	46950.1	46950.1	46950.1	46950.1	46950.1	46950.1	46950.1	46950.1	46950.1	45141.4	45141.4	45141.4	45141.4	43858.5	43858.5	43858.5	43858.5	43858.5	33244.5	33244.5	33244.5	33244.5	33244.5	33244.5	31430.4	31430.4	31430.4	31430.4	31430.4	31430.4	31430.4	31430.4
673319	184032	178823	178823	178823	178823	147703	147703	147703	130051	109816	109816	109816	107965	107965	107965	104391	104391	104391	57979.2	57979.2	57979.2	57979.2	55191.8	55191.8	55191.8	49445.6	49425.3	49425.3	49425.3	23902.7	23902.7	23902.7	23902.7	23902.7	23902.7	23902.7	23902.7	23902.7	23902.7	20010.6	20010.6	20010.6	20010.6	20010.6	20010.6	15130.1	15130.1	15130.1	15130.1
655630	236656	171014	81518.2	81518.2	81518.2	57434.5	50989.8	42585.8	42585.8	42585.8	42585.8	42585.8	42585.8	42585.8	42585.8	42585.8	42585.8	42585.8	42585.8	40438.7	40438.7	40438.7	40438.7	40438.7	40438.7	40438.7	40438.7	40438.7	23542.9	23542.9	23542.9	22387	22387	22387	22387	22387	22387	22387	22387	22387	22387	22387	22387	22387	22387	22387	21442.3	21442.3	21442.3
357630	52769.4	52769.4	52769.4	52769.4	35034.1	35034.1	35034.1	35034.1	35034.1	35034.1	35034.1	35034.1	35034.1	35034.1	33973.7	33973.7	33973.7	33973.7	30847.6	30847.6	30847.6	30847.6	30847.6	30847.6	30847.6	30847.6	30847.6	30847.6	30847.6	30847.6	30847.6	30847.6	30847.6	26894.1	23398.5	23398.5	23398.5	23398.5	23398.5	23398.5	23398.5	18158.9	18158.9	14798.4	14798.4	14798.4	14798.4	14798.4	14798.4
915709	206509	206509	131484	131484	131484	102497	102497	102497	87313.3	68685.2	68685.2	50346.3	50346.3	50346.3	50346.3	50346.3	50346.3	50346.3	50346.3	50346.3	50346.3	50346.3	50346.3	50346.3	50346.3	50346.3	40955.3	40955.3	40955.3	40955.3	31907.1	29347.8	29347.8	29347.8	29347.8	29347.8	29347.8	29347.8	29347.8	29347.8	29347.8	29347.8	27588.4	27588.4	27531.5	27531.5	27531.5	20312.9	20312.9
555510	162370	162370	162370	162370	105924	105924	67074.1	67074.1	67074.1	67074.1	67074.1	55891.9	55891.9	55891.9	55891.9	55891.9	55891.9	55891.9	55891.9	55891.9	50751	50751	50751	50751	48512.3	44787.6	44787.6	44787.6	41735.1	41735.1	41735.1	24753	24753	24753	24753	24753	24753	24753	24753	24753	24753	24753	24753	24753	24753	24753	24753	24753	24753
662134	222104	222104	188500	175227	175227	175227	173105	173105	169925	125687	125687	125687	103436	103436	103436	76217.7	76217.7	76217.7	27307.2	27307.2	27307.2	27307.2	27307.2	27307.2	27307.2	27307.2	27307.2	27307.2	27307.2	27307.2	27307.2	24456.9	24456.9	22654.8	22654.8	22654.8	22654.8	22654.8	22654.8	20889.9	17938.5	17938.5	16647.8	16647.8	16647.8	16647.8	16647.8	16647.8	16647.8
562769	184409	184409	83238.4	83238.4	79907.6	59832.3	59832.3	59832.3	59832.3	54748.6	54748.6	54748.6	54748.6	54748.6	54748.6	54748.6	54748.6	54722.2	54722.2	54722.2	54722.2	54722.2	54722.2	54722.2	54722.2	54722.2	41872.9	41872.9	41872.9	41872.9	41872.9	41872.9	41872.9	41872.9	30606.3	30606.3	30606.3	19102.9	19102.9	19102.9	19102.9	19102.9	19102.9	19102.9	19102.9	19102.9	19102.9	16595.4	16595.4
251169	102350	102350	102350	102350	66879.7	66879.7	66879.7	66879.7	66879.7	53729.1	53729.1	38901.1	38901.1	38901.1	38901.1	38901.1	35283.3	33218.5	30652	30652	30652	29365.8	29365.8	29365.8	29365.8	29365.8	29365.8	24849.7	24849.7	24849.7	24849.7	24849.7	24849.7	24849.7	24849.7	24849.7	21026.5	20795.9	20795.9	20795.9	20795.9	20795.9	20795.9	20795.9	17200.6	11206.7	11206.7	11206.7	11206.7
678934	125219	123143	102838	102838	62479.7	62479.7	62479.7	62479.7	62479.7	62479.7	62479.7	62479.7	62479.7	62479.7	62479.7	62479.7	51827.4	42342.8	42342.8	41853	41853	29638.4	29638.4	29638.4	29638.4	29638.4	29638.4	29638.4	19530.6	19530.6	19530.6	19530.6	19530.6	19530.6	19530.6	19530.6	19530.6	19530.6	19032	19032	19032	19032	19032	18960.5	16408.8	16408.8	16408.8	14620.6	14620.6
609855	160620	156952	130234	122232	103122	96074.3	90263.4	82699.5	79936.8	72571	69576.8	66512.4	62619.4	61349.9	59936.4	56115	54292.2	51806.8	47395.6	44899.1	43766.1	42228.7	40703.3	40630.3	40095.2	38962.1	37250	35324.8	34143.9	32192.4	31641.6	30180.4	29720.5	29300.7	28706.1	27801.3	26597.4	26206.3	24899.1	24035.9	23905.3	23577.3	22201.7	22021.1	21301.3	20711.5	20161.7	19079.3	18204.9
[truncated: 250 more columns]
