# Supplementary material for: A new imperialist competitive algorithm with spiral rising mechanism for solving path optimization problems
Source: PeerJ Comput Sci. 2022 Sep 7;8:e1075. doi: 10.7717/peerj-cs.1075 (PMC9575848; doi:10.7717/peerj-cs.1075)
Supplement: Supplemental Information 11 [file peerj-cs-08-1075-s011.zip › PSO DE GWO SRICA BSO TLBO SCA/F11/SCA.xlsx]

## Sheet: Sheet1
0	719093	719093	719093	719093	719093	719093	719093	442534	442534	442534	442534	348250	348250	348250	348250	348250	348250	348250	348250	348250	348250	348250	291605	215766	215766	215766	215766	215766	215766	215766	215766	215766	215766	215766	215766	215766	215766	180352	180352	180352	180352	180352	180352	180352	180352	180352	180352	180352	180352
0	544853	544853	544853	544853	505524	486730	330952	264574	205747	205747	205747	205747	205747	205747	205747	205747	205747	145128	123365	87140.8	87140.8	87140.8	87140.8	87140.8	87140.8	87140.8	87140.8	87140.8	87140.8	87140.8	87140.8	87140.8	87140.8	87140.8	87140.8	87140.8	87140.8	64204.4	64204.4	64204.4	64204.4	64204.4	64204.4	64204.4	64204.4	64204.4	64204.4	64204.4	64204.4
0	710472	710472	710472	710472	692375	355852	355852	355852	355852	355852	355852	355852	355852	355852	355852	355852	355852	355852	254109	218145	133358	133358	133358	133358	48580.4	29786.8	26396.3	26396.3	26396.3	26396.3	26396.3	26396.3	26396.3	26396.3	26396.3	26396.3	26396.3	26396.3	26396.3	26396.3	26396.3	26396.3	26396.3	26396.3	26396.3	26396.3	26396.3	26396.3	26396.3
0	654038	654038	654038	654038	654038	654038	654038	654038	654038	654038	654038	654038	654038	654038	654038	654038	654038	654038	570002	563164	402926	402926	311854	232644	177206	174585	174585	174585	161884	91325.5	91325.5	57840.9	57840.9	57840.9	56842.9	56842.9	56842.9	56842.9	56842.9	56842.9	56842.9	56842.9	56842.9	56842.9	56842.9	25304.4	25304.4	15166.9	15166.9
0	715156	715156	715156	715156	715156	715156	715156	715156	715156	715156	508660	508660	508660	508660	460225	460225	460225	460225	460225	392082	392082	345811	345811	345811	345811	289203	289203	289203	289203	289203	289203	289203	289203	289203	289203	289203	289203	289203	289203	289203	289203	289203	289203	289203	287049	287049	287049	213278	190018
0	759263	759263	759263	759263	759263	759263	759263	759263	759263	759263	759263	759263	759263	759263	759263	759263	759263	759263	759263	759263	759263	759263	759263	759263	759263	567119	567119	567119	567119	431598	431598	431598	431598	431598	431598	431598	431598	431598	279661	279661	279661	279661	279661	279661	279661	279661	279661	279661	279661
0	232592	232592	232592	232592	232592	232592	232592	232592	232592	232592	232592	232592	232592	232592	232592	232592	232592	232592	232592	232592	232592	232592	232592	232592	232592	232592	232592	232592	232592	232592	232592	232592	232592	232592	232592	232592	232592	232592	232592	232592	232592	232592	232592	232592	232592	232592	232592	224784	180235
0	389428	389428	389428	389428	389428	389428	389428	389428	389428	389428	389428	389428	389428	379099	379099	379099	379099	379099	379099	379099	379099	379099	379099	379099	314365	268662	268662	268662	247458	247458	247458	247458	247458	247458	247458	247458	247458	247458	247458	190604	190604	190604	190604	190604	190604	190604	190604	190604	122164
0	464446	464446	464446	464446	464446	464446	464446	464446	464446	464446	464446	464446	464446	464446	464446	464446	464446	464446	464446	464446	464446	464446	464446	464446	464446	464446	464446	464446	464446	464446	464446	464446	464446	464446	464446	464446	464446	464446	464446	451132	451132	450961	372704	274488	274488	274488	170674	170674	170674
0	554737	554737	554737	554737	554737	554737	554737	554737	554737	554737	554737	554737	554737	554737	554737	554737	554737	554737	554737	554737	554737	554737	554737	554737	554737	554737	554737	554737	554737	554737	539053	539053	539053	430523	363177	281175	281175	188957	188957	188957	188957	188957	188957	184153	184153	184153	184153	184153	184153
0	501782	501782	501782	501782	501782	501782	501782	501782	501782	501782	409723	409723	409723	409723	409723	408112	408112	408112	408112	408112	408112	408112	408112	408112	408112	396269	396269	396269	228628	228628	228628	228628	228628	228628	228628	228628	228628	228628	228628	228628	228628	226131	226131	226131	226131	226131	226131	226131	226131
0	450036	450036	450036	450036	450036	450036	450036	450036	450036	450036	450036	450036	450036	450036	450036	450036	450036	450036	450036	450036	450036	450036	450036	450036	450036	450036	450036	450036	450036	450036	450036	450036	450036	450036	450036	450036	450036	450036	450036	450036	450036	450036	450036	450036	450036	450036	450036	450036	450036
0	682795	682795	682795	682795	682795	682795	629208	629208	629208	629208	629208	629208	629208	629208	584539	584539	512167	512167	512167	512167	512167	512167	512167	512167	512167	499260	397737	397737	397737	397737	290944	238420	238420	238420	238420	238420	238420	230431	230431	230431	230431	230431	230431	230431	230431	135440	135440	135440	135440
0	667167	667167	667167	667167	667167	667167	667167	667167	667167	667167	667167	667167	667167	656384	501578	409096	409096	409096	409096	409096	409096	409096	409096	409096	394489	394489	394489	394489	394489	254016	254016	254016	254016	254016	254016	254016	254016	198657	175312	144548	132852	101287	101287	101287	101287	101287	101287	101287	101287
0	698641	698641	698641	698641	550502	550502	550502	550502	550502	522131	522131	522131	522131	522131	522131	522131	522131	522131	522131	482790	482790	482790	472399	365856	334441	196748	196748	196748	196748	174122	98975.6	93374.2	90812.3	90812.3	90812.3	90812.3	90812.3	90812.3	90812.3	90812.3	90812.3	90812.3	85840	85840	85840	85840	85840	85840	85840
0	806663	806663	806663	695477	650070	436703	436703	436703	436703	436703	436703	436703	436703	395090	395090	395090	395090	395090	385189	240806	240806	240806	240806	240806	240806	240806	228523	228523	228523	228523	228523	228523	228523	228523	228523	228523	228523	228523	228523	228523	228523	228523	228523	228523	228523	228523	228523	228523	228523
0	320251	320251	320251	320251	320251	320251	320251	320251	320251	320251	320251	320251	320251	320251	320251	320251	320251	320251	320251	320251	320251	320251	320251	320251	320251	320251	320251	320251	320251	320251	320251	320251	320251	320251	320251	320251	263003	263003	263003	263003	263003	263003	263003	263003	262622	262622	262622	262622	262622
0	251247	251247	251247	251247	251247	251247	251247	251247	251247	251247	251247	251247	251247	251247	251247	251247	251247	251247	251247	251247	251247	251247	251247	251247	251247	188464	188464	188464	188464	188464	188464	188464	188464	188464	188464	188464	154407	154407	154407	154407	154407	154407	154407	154407	154407	154407	154407	154407	154407
0	588960	588960	588960	588960	588960	588960	579298	579298	503242	503242	503242	503242	503242	503242	503242	482915	377560	377560	377560	377560	377560	377560	377560	377560	377560	280417	280417	280417	280417	280417	280417	280417	280417	280417	280417	280417	280417	267107	267107	267107	267107	267107	267107	267107	267107	267107	267107	267107	259499
0	532402	532402	532402	532402	532402	532402	532402	532402	532402	532402	532402	532402	532402	532402	532402	532402	462708	354950	207430	207430	207430	207430	207430	207430	207430	207430	207430	207430	207430	207430	191852	191852	191852	191852	191852	191852	191852	191852	191852	191852	191852	191852	191852	191852	191852	191852	191852	191852	191318
0	820218	820218	820218	459282	358193	163119	87484	87484	87484	87484	87484	87484	87484	87484	87484	87484	87484	87484	87484	87484	87484	87484	87484	87484	87484	87484	87484	87484	87484	87484	87484	87484	87484	87484	87484	87484	87484	87484	87484	87484	87484	87484	87484	87484	87484	87484	87484	87484	87484
0	770665	770665	647000	647000	647000	647000	620024	620024	620024	620024	620024	620024	529213	529213	508497	382514	382514	382514	382514	382514	382514	382514	382514	359463	359463	359463	359463	359463	359463	359463	359463	307807	307807	307807	307807	307807	307807	307807	307807	307807	307807	284315	284315	284315	283351	283351	283351	271574	271574
0	619501	619501	619501	619501	619501	619501	619501	619501	619501	619501	619501	619501	619501	619501	619501	619501	619501	619501	619501	619501	619501	619501	619501	619501	619501	520035	520035	520035	520035	520035	417137	417137	417137	417137	417137	417137	339253	339253	339253	339253	339253	339253	339253	316796	263410	212104	212104	191583	191583
0	699852	573449	573449	573449	573449	430183	430183	430183	430183	430183	430183	430183	430183	430183	430183	430183	369560	369184	349144	188454	188454	188454	188454	188454	188454	188454	188454	188454	188454	188454	188454	188454	188454	188454	188454	188454	188454	188454	188454	188454	188454	101899	101899	101899	101899	101899	101899	101899	101899
0	574591	574591	574591	574591	574591	574591	574591	574591	574591	574591	574591	574591	574591	574591	574591	574591	574591	574591	574591	362986	362986	318283	318283	318283	318283	318283	318283	309343	253323	253323	253323	253323	253323	253323	253323	253323	253323	253323	232055	232055	206403	206403	153537	104424	104424	104424	104424	104424	104424
0	455380	455380	455380	455380	455380	455380	455380	455380	455380	455380	455380	455380	455380	455380	455380	455380	455380	395831	395831	395831	395831	395831	395831	313029	313029	112601	112601	112601	112601	112601	112601	112601	112601	112601	112601	112601	112601	112601	112601	103308	103308	103308	103308	103308	103308	103308	103308	103308	103308
0	665962	665962	665962	665962	665962	665962	665962	665962	665962	665962	665962	665962	665962	665962	665962	665962	665962	665962	665962	665962	665962	665962	665962	665962	540600	540600	540600	540600	540600	540600	329803	329803	329803	329803	329803	329803	329803	329803	329803	329803	329803	329803	329803	329803	329803	329803	329803	329803	263816
0	438677	438677	438677	438677	438677	438677	438677	438677	438677	438677	438677	385784	385784	385784	385784	385784	385784	385784	293629	293629	293629	293629	293629	293629	293629	293629	293629	293629	293629	293629	293629	293629	293629	293629	293629	293629	285893	285893	285893	285893	285893	285893	285893	285893	285893	232642	219578	219578	219578
0	800854	800854	525960	501172	501172	501172	501172	501172	501172	501172	501172	501172	414826	414826	414826	414826	414826	414826	414826	414826	414826	414826	412536	412536	412536	412536	412536	412536	412536	412536	412536	412536	407476	407476	363401	363401	244021	191549	191549	191549	191549	191549	191549	191549	191549	191549	191549	191549	146491
0	460125	460125	460125	460125	460125	460125	460125	460125	460125	460125	460125	460125	460125	460125	460125	460125	460125	460125	460125	460125	460125	460125	460125	460125	460125	460125	460125	460125	460125	460125	460125	460125	460125	448778	448778	421093	399088	324830	324830	324830	324830	317631	256118	198541	198541	198541	198541	182073	159715
0	584995	580781	567496	550933	539197	508963	498242	486811	482314	481369	471417	466511	460606	458515	449561	441547	431279	423669	407764	384324	376157	373124	367778	355529	342985	311714	307807	307509	298924	286618	269055	264279	264025	260029	256282	252626	242015	230217	223665	219991	218746	213697	207110	199371	197475	189772	185876	181193	171933
[truncated: 250 more columns]
