# Supplementary material for: A new imperialist competitive algorithm with spiral rising mechanism for solving path optimization problems
Source: PeerJ Comput Sci. 2022 Sep 7;8:e1075. doi: 10.7717/peerj-cs.1075 (PMC9575848; doi:10.7717/peerj-cs.1075)
Supplement: Supplemental Information 11 [file peerj-cs-08-1075-s011.zip › PSO DE GWO SRICA BSO TLBO SCA/F11/SRICA.xlsx]

## Sheet: Sheet1
159.867	2.81406	0.61423	0.277953	0.265457	0.263017	0.262444	0.252806	0.250103	0.250029	0.249506	0.249493	0.249493	0.249493	0.249484	0.249484	0.249464	0.249464	0.249464	0.249464	0.249464	0.249464	0.249464	0.249464	0.249464	0.249464	0.249464	0.249464	0.249464	0.249464	0.249464	0.249464	0.249464	0.249464	0.249464	0.249464	0.249464	0.249464	0.249464	0.249464	0.249464	0.249464	0.249464	0.249464	0.249464	0.249464	0.249464	0.249464	0.249464	0.249464
572.483	14.6446	0.548083	0.281806	0.254475	0.254292	0.249462	0.249462	0.249462	0.249462	0.249462	0.249462	0.249462	0.249462	0.249462	0.249462	0.249462	0.249462	0.249462	0.249462	0.249462	0.249462	0.249462	0.249462	0.249462	0.249462	0.249462	0.249462	0.249462	0.249462	0.249462	0.249462	0.249462	0.249462	0.249462	0.249462	0.249462	0.249462	0.249462	0.249462	0.249462	0.249462	0.249462	0.249462	0.249462	0.249462	0.249462	0.249462	0.249462	0.249462
227.893	6.30822	1.00939	0.999718	0.989509	0.965479	0.964234	0.960397	0.960393	0.949383	0.947119	0.945505	0.944989	0.934471	0.934406	0.933281	0.927739	0.907243	0.866192	0.858427	0.844883	0.843799	0.837906	0.836269	0.834985	0.821636	0.818776	0.818622	0.818304	0.759286	0.757948	0.724338	0.717449	0.713218	0.711829	0.711148	0.711125	0.706852	0.706777	0.70677	0.705085	0.704111	0.704098	0.704098	0.701606	0.701557	0.701506	0.701363	0.701363	0.70118
17.0855	0.367393	0.25049	0.250461	0.250461	0.249733	0.249733	0.249727	0.249633	0.249581	0.249465	0.249465	0.249465	0.249465	0.249464	0.249464	0.249464	0.249464	0.249464	0.249464	0.249464	0.249464	0.249464	0.249464	0.249464	0.249464	0.249464	0.249464	0.249464	0.249464	0.249464	0.249464	0.249464	0.249464	0.249464	0.249464	0.249464	0.249464	0.249464	0.249464	0.249464	0.249464	0.249464	0.249464	0.249464	0.249464	0.249464	0.249464	0.249464	0.249464
3900.25	1.5423	0.694637	0.411138	0.256557	0.252821	0.252263	0.252263	0.250257	0.250077	0.250077	0.24949	0.249465	0.249465	0.249465	0.249465	0.249465	0.249465	0.249465	0.249465	0.249465	0.249465	0.249465	0.249465	0.249465	0.249465	0.249465	0.249465	0.249465	0.249465	0.249465	0.249465	0.249465	0.249465	0.249465	0.249465	0.249465	0.249465	0.249465	0.249465	0.249465	0.249465	0.249465	0.249465	0.249465	0.249465	0.249465	0.249465	0.249465	0.249465
1639.39	45.2458	1.02344	0.292403	0.228788	0.178464	0.172883	0.17079	0.170742	0.17073	0.17073	0.17073	0.169391	0.169247	0.169195	0.16916	0.169154	0.168967	0.1687	0.168675	0.168675	0.168675	0.168675	0.168675	0.168675	0.168674	0.168672	0.168672	0.168207	0.16798	0.16775	0.167502	0.167435	0.16742	0.16742	0.16735	0.16735	0.16735	0.167345	0.167343	0.16734	0.16734	0.167312	0.167288	0.167207	0.167182	0.167172	0.167171	0.167171	0.167122
25.8369	0.938045	0.406925	0.253824	0.249968	0.249902	0.249885	0.249624	0.249396	0.249396	0.249395	0.249394	0.249394	0.249392	0.249392	0.249392	0.249391	0.249391	0.24935	0.249341	0.249339	0.249327	0.249327	0.249327	0.249327	0.249327	0.249327	0.249327	0.249327	0.249327	0.249327	0.249326	0.249326	0.249326	0.249326	0.249326	0.249326	0.249326	0.249326	0.249326	0.249326	0.249326	0.249325	0.249325	0.249325	0.249325	0.24908	0.249071	0.249042	0.249041
663.678	4.7833	0.275375	0.249507	0.249507	0.249446	0.249401	0.249401	0.249401	0.249401	0.249401	0.249401	0.249401	0.249401	0.249401	0.249401	0.249401	0.249401	0.249401	0.249401	0.249401	0.249401	0.249401	0.249401	0.249401	0.249401	0.249401	0.249401	0.249401	0.249401	0.249401	0.249401	0.249401	0.249401	0.249401	0.249378	0.249327	0.249327	0.249326	0.249326	0.249326	0.249326	0.249326	0.249326	0.249326	0.249325	0.249325	0.249325	0.249325	0.249324
5447.77	2.4559	1.52985	0.997761	0.916693	0.251333	0.251124	0.251091	0.250968	0.250968	0.250968	0.249564	0.249562	0.24946	0.24946	0.24946	0.24946	0.249459	0.249459	0.249459	0.249459	0.249459	0.249459	0.249459	0.249459	0.249459	0.249459	0.249459	0.249459	0.249459	0.249459	0.249459	0.249459	0.249459	0.249459	0.249459	0.249459	0.249459	0.249459	0.249459	0.249459	0.249459	0.249459	0.249459	0.249459	0.249459	0.249459	0.249459	0.249459	0.249459
1428.87	6.14367	1.14912	1.00455	0.701493	0.502453	0.256079	0.253794	0.252536	0.251496	0.251062	0.251046	0.249592	0.249475	0.249456	0.249456	0.249454	0.249454	0.249454	0.249454	0.249454	0.249453	0.249453	0.249453	0.249453	0.249453	0.249453	0.249453	0.249453	0.249453	0.249453	0.249453	0.249453	0.249453	0.249453	0.249453	0.249453	0.249453	0.249453	0.249453	0.249453	0.249453	0.249453	0.249453	0.249447	0.249447	0.249447	0.249447	0.249447	0.249447
3638.18	38.6564	7.41795	1.04164	0.995154	0.994591	0.994019	0.981504	0.979048	0.970262	0.960406	0.958181	0.957873	0.956927	0.956128	0.955869	0.955785	0.952633	0.952456	0.952442	0.952218	0.952194	0.952191	0.952178	0.952177	0.952161	0.952158	0.952158	0.952025	0.952016	0.951969	0.95196	0.695568	0.263376	0.252026	0.250358	0.249644	0.24948	0.24948	0.249469	0.249464	0.249464	0.249464	0.249464	0.249463	0.249462	0.249462	0.249462	0.249462	0.249462
1.80651	1.00591	0.5869	0.471651	0.471536	0.25582	0.25028	0.25028	0.249795	0.249794	0.249794	0.249794	0.249794	0.249794	0.249794	0.249794	0.249794	0.249793	0.249481	0.249479	0.249478	0.249478	0.249477	0.249476	0.249469	0.249469	0.249467	0.249466	0.249465	0.249465	0.249465	0.249465	0.249465	0.249465	0.249465	0.249465	0.249465	0.249465	0.249465	0.249465	0.249465	0.249465	0.249465	0.249464	0.249464	0.249464	0.249464	0.249464	0.249464	0.249464
4784.95	6.60654	0.824398	0.251775	0.249825	0.24953	0.24953	0.249529	0.249471	0.249471	0.249467	0.249467	0.249467	0.249466	0.249464	0.249464	0.249464	0.249464	0.249464	0.249464	0.249464	0.249464	0.249464	0.249464	0.249464	0.249464	0.249464	0.249464	0.249464	0.249464	0.249464	0.249464	0.249464	0.249464	0.249464	0.249434	0.249434	0.249434	0.249434	0.249434	0.249424	0.249424	0.249422	0.249422	0.249422	0.249422	0.249422	0.249421	0.249421	0.249421
355.828	3.88982	0.586642	0.376829	0.273342	0.257784	0.257516	0.252944	0.252905	0.252901	0.24999	0.249715	0.249656	0.249656	0.249532	0.249532	0.249532	0.249532	0.249443	0.249425	0.249425	0.249425	0.249415	0.249414	0.249414	0.249414	0.249414	0.249413	0.249413	0.249413	0.249413	0.249413	0.249413	0.249413	0.249413	0.249413	0.249412	0.249412	0.249411	0.249411	0.249411	0.249411	0.249411	0.249411	0.249411	0.249411	0.249411	0.249411	0.249411	0.249411
117.461	3.41879	0.582563	0.295994	0.254968	0.253455	0.250006	0.249963	0.249574	0.249519	0.249494	0.249493	0.249493	0.249484	0.249484	0.249482	0.249482	0.249482	0.249481	0.249481	0.249481	0.249475	0.249465	0.249465	0.249465	0.249465	0.249465	0.249465	0.249465	0.249465	0.249465	0.249465	0.249465	0.249465	0.249465	0.249465	0.249465	0.249465	0.249465	0.249465	0.249465	0.249465	0.249465	0.249465	0.249465	0.249465	0.249465	0.249465	0.249465	0.249465
642.233	3.74615	0.320488	0.253138	0.250905	0.250112	0.249962	0.249469	0.249466	0.249465	0.24945	0.24945	0.249445	0.249445	0.249442	0.249442	0.249442	0.249442	0.249441	0.249441	0.249441	0.24944	0.24944	0.24944	0.24944	0.249439	0.249439	0.249439	0.249439	0.249439	0.249439	0.249439	0.249439	0.249439	0.249439	0.249439	0.249439	0.249439	0.249439	0.249439	0.249439	0.249439	0.249439	0.249439	0.249439	0.249439	0.249439	0.249439	0.249413	0.249413
263.97	21.6637	2.20437	0.30447	0.257554	0.249558	0.249535	0.249535	0.249471	0.24947	0.249466	0.249466	0.249466	0.249466	0.249466	0.249465	0.249465	0.249465	0.249465	0.249465	0.249465	0.249465	0.249465	0.249465	0.249465	0.249465	0.249465	0.249465	0.249465	0.249465	0.249465	0.249465	0.249465	0.249465	0.249465	0.249465	0.249465	0.249465	0.249465	0.249465	0.249465	0.249465	0.249465	0.249465	0.249465	0.249465	0.249465	0.249465	0.249465	0.249465
34.1065	3.07646	1.05475	0.320951	0.257784	0.252255	0.251675	0.249492	0.24949	0.249472	0.249472	0.249472	0.249472	0.249471	0.249471	0.249471	0.249471	0.249471	0.249471	0.249471	0.249471	0.249471	0.249471	0.249471	0.249471	0.249471	0.249471	0.249471	0.249471	0.249471	0.249471	0.249471	0.249466	0.249466	0.249465	0.249465	0.249465	0.249465	0.249465	0.249465	0.249465	0.249465	0.249465	0.249465	0.249465	0.249465	0.249465	0.249465	0.249465	0.249465
1450.4	1.32581	0.745831	0.442636	0.269384	0.26924	0.266751	0.253469	0.250589	0.249694	0.249506	0.249503	0.249503	0.249503	0.249503	0.249502	0.249502	0.249502	0.249502	0.249502	0.249502	0.249502	0.249502	0.249502	0.249502	0.249502	0.249502	0.249502	0.249502	0.249502	0.249502	0.249502	0.249502	0.249502	0.249465	0.249465	0.249465	0.249465	0.249465	0.249465	0.249465	0.249465	0.249465	0.249465	0.249465	0.249465	0.249465	0.249465	0.249465	0.249465
81.5992	1.53328	1.01116	0.316195	0.249322	0.249322	0.249322	0.249322	0.249322	0.249322	0.249322	0.249322	0.249322	0.249322	0.249315	0.249313	0.249313	0.249313	0.249313	0.249313	0.249313	0.249313	0.249313	0.249313	0.249313	0.249313	0.249313	0.249313	0.249313	0.249313	0.249313	0.249313	0.249313	0.249313	0.249313	0.249313	0.249313	0.249313	0.249313	0.249313	0.249313	0.249312	0.249312	0.249312	0.249312	0.249312	0.249312	0.249312	0.249312	0.249312
233.083	2.34119	0.400493	0.305012	0.250179	0.250102	0.250098	0.249902	0.249463	0.249463	0.249463	0.249463	0.249463	0.249463	0.249463	0.249463	0.249463	0.249463	0.249463	0.249463	0.249446	0.249446	0.249445	0.249444	0.249444	0.249443	0.249443	0.249443	0.249443	0.249443	0.249443	0.249443	0.249443	0.249442	0.249442	0.249442	0.249442	0.249442	0.249442	0.249442	0.249442	0.249442	0.249442	0.249442	0.249442	0.249442	0.249442	0.249442	0.249442	0.249442
22.0516	2.93151	0.324671	0.286427	0.286403	0.284047	0.254278	0.249566	0.249377	0.249377	0.249377	0.249377	0.249377	0.249377	0.249377	0.249377	0.249377	0.249376	0.249376	0.249376	0.249376	0.249376	0.249376	0.249376	0.249369	0.249369	0.249369	0.249368	0.249368	0.249368	0.249368	0.249368	0.249368	0.249368	0.249368	0.249368	0.249368	0.249365	0.249365	0.249365	0.249365	0.249359	0.249355	0.249355	0.249355	0.249355	0.249355	0.249355	0.249354	0.249353
3589.51	596.046	0.836645	0.265265	0.253338	0.249768	0.249657	0.249169	0.249168	0.249168	0.249168	0.249168	0.249168	0.249168	0.249168	0.249168	0.249168	0.249168	0.249168	0.249168	0.249168	0.249168	0.249168	0.249168	0.249168	0.249168	0.249168	0.249168	0.249168	0.249168	0.249168	0.249168	0.249168	0.249168	0.249168	0.249168	0.249168	0.249168	0.249168	0.249168	0.249168	0.249168	0.249168	0.249168	0.249168	0.249168	0.249168	0.249168	0.249168	0.249168
4.97632	0.528345	0.260587	0.257787	0.257217	0.251017	0.249861	0.249652	0.24956	0.24956	0.249528	0.249528	0.249528	0.249527	0.249479	0.249471	0.249466	0.249466	0.249465	0.249465	0.249465	0.249465	0.249465	0.249465	0.249465	0.249465	0.249464	0.249464	0.249464	0.249464	0.249464	0.249464	0.249464	0.249464	0.249464	0.249464	0.249464	0.249464	0.249464	0.249464	0.249464	0.249464	0.249464	0.249464	0.249464	0.249464	0.249464	0.249464	0.249464	0.249464
2.2319	1.22195	0.262198	0.250207	0.249718	0.249434	0.249434	0.249434	0.249434	0.249434	0.249433	0.249433	0.249433	0.249431	0.249431	0.249431	0.249394	0.249385	0.249385	0.249385	0.249381	0.249381	0.249381	0.249381	0.249381	0.249381	0.249381	0.249381	0.249381	0.249381	0.249381	0.249381	0.249381	0.249381	0.249381	0.249381	0.249381	0.249372	0.249372	0.249365	0.249365	0.249364	0.249364	0.249363	0.249363	0.249363	0.249363	0.249363	0.249363	0.249363
548.786	44.2437	2.54838	0.304415	0.249499	0.249494	0.249469	0.249465	0.249464	0.249463	0.249463	0.249463	0.249463	0.249463	0.249463	0.249463	0.249463	0.249463	0.249463	0.249463	0.249463	0.249463	0.249463	0.249463	0.249463	0.249463	0.24943	0.24943	0.249423	0.249423	0.249423	0.249423	0.249423	0.249423	0.249423	0.249423	0.249423	0.249423	0.249423	0.249423	0.249423	0.249423	0.249423	0.249423	0.249423	0.249423	0.249423	0.249423	0.249423	0.249423
15202.3	12.808	1.01971	0.515877	0.277129	0.25637	0.252247	0.252246	0.252205	0.252205	0.249557	0.249518	0.249518	0.249498	0.249498	0.249498	0.249498	0.249498	0.249495	0.249495	0.249495	0.249495	0.249495	0.249495	0.249495	0.249495	0.249495	0.249495	0.249495	0.249495	0.249495	0.249495	0.249495	0.249495	0.249495	0.249495	0.249495	0.249495	0.249495	0.249495	0.249495	0.249495	0.249482	0.249482	0.249477	0.249465	0.249465	0.249465	0.249465	0.249465
432.891	2.29231	0.260725	0.259891	0.257214	0.256499	0.256085	0.255931	0.255931	0.251172	0.250491	0.249622	0.24933	0.249317	0.249317	0.249317	0.249313	0.249312	0.249312	0.249311	0.249311	0.249311	0.249311	0.24931	0.249257	0.249257	0.249245	0.249245	0.249245	0.24924	0.249228	0.249226	0.249226	0.249226	0.249226	0.249226	0.249223	0.249223	0.249222	0.249222	0.249222	0.249215	0.249173	0.249173	0.24917	0.249164	0.249163	0.249161	0.249161	0.249161
140.607	2.58888	0.652687	0.593359	0.479	0.262128	0.256082	0.251639	0.251453	0.251391	0.251237	0.25066	0.250639	0.250525	0.250516	0.250471	0.250342	0.250339	0.250116	0.250091	0.249944	0.249944	0.249944	0.249484	0.249484	0.249484	0.249484	0.249483	0.249472	0.249472	0.249466	0.249466	0.249466	0.249466	0.249466	0.249466	0.249466	0.249466	0.249466	0.249466	0.249466	0.249466	0.249466	0.249466	0.249466	0.249466	0.249466	0.249466	0.249466	0.249466
1637.51	1.096	0.270582	0.266471	0.249804	0.24969	0.249687	0.249466	0.249466	0.249466	0.249456	0.249455	0.249453	0.249451	0.249451	0.249451	0.24945	0.24945	0.24945	0.24945	0.24945	0.24945	0.24945	0.24945	0.24945	0.24945	0.24945	0.249449	0.249449	0.249449	0.249449	0.249442	0.249442	0.249442	0.249438	0.249437	0.249437	0.249437	0.249437	0.249437	0.249437	0.249437	0.249437	0.249437	0.249437	0.249437	0.249437	0.249437	0.249437	0.249437
1575.59	27.8755	0.989109	0.413304	0.356739	0.308572	0.2981	0.296044	0.295585	0.294686	0.294024	0.29377	0.293636	0.293236	0.293198	0.293149	0.292955	0.29216	0.290754	0.290492	0.290027	0.28999	0.289793	0.289722	0.289677	0.289231	0.289134	0.289129	0.289098	0.287123	0.287068	0.285939	0.27716	0.262612	0.262186	0.262104	0.262078	0.261929	0.261927	0.261926	0.261869	0.261836	0.261832	0.261832	0.261745	0.261742	0.261732	0.261727	0.261725	0.261717
[truncated: 250 more columns]
