# Supplementary material for: A new imperialist competitive algorithm with spiral rising mechanism for solving path optimization problems
Source: PeerJ Comput Sci. 2022 Sep 7;8:e1075. doi: 10.7717/peerj-cs.1075 (PMC9575848; doi:10.7717/peerj-cs.1075)
Supplement: Supplemental Information 11 [file peerj-cs-08-1075-s011.zip › PSO DE GWO SRICA BSO TLBO SCA/F11/TLBO.xlsx]

## Sheet: Sheet1
199243	100433	38448.3	24332.7	9052.54	2263.49	1942.6	773.469	431.25	210.234	73.5428	73.5428	37.3998	21.9551	11.1697	8.86601	6.49315	4.12115	3.10305	2.48114	1.94108	1.56443	1.34085	1.12628	0.990549	0.969101	0.855058	0.810819	0.752055	0.739963	0.725389	0.711636	0.695309	0.692996	0.692264	0.681408	0.679841	0.674136	0.673424	0.672644	0.671131	0.670106	0.669221	0.668808	0.668586	0.66835	0.668	0.667481	0.667481	0.667446
160945	68048.2	34833	9653.28	5313.15	1888.38	957.935	707.535	284.587	217.918	111.735	62.5431	30.7703	17.5574	12.607	7.31631	5.38283	4.18996	3.17238	1.64883	1.64883	1.50096	1.18842	1.13137	0.990257	0.87514	0.838872	0.813671	0.768415	0.751733	0.731139	0.703854	0.699797	0.695792	0.687586	0.680237	0.680237	0.674613	0.674182	0.670981	0.670855	0.670028	0.669405	0.668824	0.66839	0.668224	0.667998	0.667553	0.667553	0.667465
178751	67957.1	30003.2	15522.2	7765.93	2065.87	1844.95	938.28	536.512	283.729	130.736	38.1096	38.1096	21.0824	15.8288	7.33619	6.91444	6.1116	4.0711	2.92808	2.13286	1.3687	1.17123	1.10645	0.945737	0.88952	0.849635	0.790965	0.779051	0.755571	0.730936	0.727176	0.716601	0.7044	0.701833	0.688574	0.6876	0.684149	0.680006	0.675105	0.674161	0.673734	0.672346	0.671516	0.669606	0.668995	0.668913	0.668801	0.668393	0.667858
184916	57288.5	28990.9	9935.82	8572.49	3637.73	1580.41	843.072	440.454	176.031	115.147	41.5262	34.5303	22.0965	8.56371	8.56371	6.11907	4.89928	3.15542	2.26342	1.81553	1.39005	1.19754	1.02451	0.992299	0.842835	0.791281	0.778131	0.747464	0.736236	0.700845	0.700845	0.688119	0.679453	0.677217	0.675748	0.673717	0.672913	0.671678	0.670881	0.669513	0.66888	0.668302	0.667867	0.667701	0.667448	0.66737	0.667151	0.667151	0.667108
200979	96620.5	30161.2	6505.92	6505.92	3278.5	1511	805.609	349.397	312.236	84.0422	63.6335	36.6739	21.7836	14.6816	10.0412	7.30847	4.85962	3.80065	2.19401	1.83286	1.52647	1.34531	1.10207	1.00015	0.854663	0.809505	0.755413	0.744648	0.722304	0.715763	0.699546	0.692064	0.686546	0.682982	0.677029	0.675282	0.674148	0.672611	0.6705	0.669934	0.668601	0.668401	0.668069	0.66771	0.667489	0.667337	0.667188	0.666974	0.666963
195526	56258.9	25757.2	15421.6	11003	3581.13	1469.5	678.991	462.146	337.848	142.01	84.6543	38.7406	25.1211	18.0178	8.6284	6.3978	4.42614	4.10337	3.55858	2.57668	1.64963	1.53032	1.35675	1.28991	1.08663	1.01534	0.942939	0.898616	0.848143	0.809402	0.769668	0.755915	0.728383	0.708754	0.706149	0.695506	0.689004	0.682496	0.680057	0.673096	0.673096	0.671977	0.671069	0.669924	0.669204	0.668476	0.667985	0.667757	0.667287
238295	52107.8	52107.8	21298.6	6108.44	2556.68	2239.95	922.275	601.977	268.572	138.215	111.584	34.7472	21.2749	18.3951	13.1961	8.76132	6.61309	4.6388	2.70124	2.30279	1.7044	1.33952	1.06477	1.06477	0.947261	0.904034	0.84341	0.733213	0.733213	0.733213	0.715401	0.709709	0.69613	0.693977	0.690301	0.686849	0.683483	0.680537	0.678939	0.676691	0.674532	0.672641	0.671562	0.670823	0.669709	0.669709	0.669439	0.668991	0.668489
205624	37528.5	34823.2	9850.86	9850.86	3071.21	1521.11	807.339	345.51	201.284	100.664	31.6063	30.7847	18.7781	10.6915	8.94659	5.45911	4.9618	3.8436	2.8748	2.19929	1.76214	1.33903	1.15924	1.03661	0.935368	0.844223	0.804389	0.743726	0.728966	0.70562	0.702354	0.688082	0.687458	0.678116	0.678116	0.675577	0.672273	0.671778	0.670813	0.669453	0.66885	0.668373	0.668025	0.667471	0.667325	0.667308	0.667239	0.667081	0.666962
220551	87342.1	23499.4	13998.9	7273.86	2985.31	1099.04	771.866	479.561	211.913	126.771	51.5675	35.0178	18.4821	11.8803	5.59644	5.09459	3.01031	2.85752	1.9594	1.76368	1.31898	1.04495	0.937753	0.889172	0.856223	0.768022	0.743634	0.717373	0.712111	0.702454	0.696882	0.690277	0.689582	0.683452	0.679763	0.676675	0.675437	0.672569	0.671012	0.670677	0.669373	0.668775	0.667928	0.667928	0.667853	0.667549	0.66742	0.66732	0.667205
168153	86706.1	59693.5	19984.6	9786.78	3038.56	2075.33	1105.05	286.505	286.505	140.825	77.2028	45.82	24.4868	21.5315	12.1746	6.67575	4.76838	3.89039	2.58703	1.59632	1.49312	1.09372	0.976965	0.916913	0.833437	0.771734	0.763689	0.725085	0.718195	0.703852	0.696133	0.687291	0.683692	0.680178	0.67725	0.674128	0.67412	0.672974	0.671447	0.671447	0.670348	0.669715	0.669489	0.66907	0.668311	0.668201	0.667878	0.667777	0.667594
189425	105134	23641.6	8381.03	7276.15	3128.66	1942.48	1058.12	412.73	232.533	162.376	82.3187	61.5302	29.658	19.8979	15.7129	10.132	4.12448	3.69898	2.23686	2.03452	1.3666	1.21832	0.908955	0.898614	0.846472	0.754512	0.75037	0.729146	0.707428	0.693453	0.69087	0.684875	0.680653	0.676908	0.675129	0.673446	0.672243	0.671786	0.67088	0.670168	0.669894	0.668948	0.668846	0.668146	0.667577	0.667577	0.667451	0.667397	0.667286
157804	117625	52218.9	17102.4	5666.9	4299.85	1801.48	576.868	259.892	154.471	83.6978	50.4347	28.7921	12.5763	10.4347	7.29889	5.42894	3.70356	2.89597	1.77708	1.60663	1.24967	1.06463	1.05947	0.94162	0.833475	0.807752	0.759331	0.753702	0.729141	0.709227	0.705937	0.699224	0.692266	0.677832	0.677832	0.676259	0.672498	0.672498	0.670945	0.670288	0.669349	0.669037	0.668865	0.668431	0.668276	0.66776	0.667643	0.667437	0.667278
385753	81988.4	39357.5	16087.1	6414.92	4206.99	2411.42	1104.05	447.996	286.188	151.577	54.6396	41.4092	36.4973	11.7262	11.7262	7.61047	4.81113	4.2975	3.47149	2.12868	1.79064	1.32015	1.32015	1.12943	1.05572	0.939497	0.88378	0.856652	0.781641	0.763116	0.741471	0.729336	0.710174	0.703732	0.692663	0.6885	0.682654	0.678273	0.675232	0.673868	0.672224	0.671025	0.670506	0.669254	0.668966	0.668868	0.668524	0.667904	0.667817
264615	57159.2	47186.5	24679.3	5422.33	3454.53	2105.63	773.435	495.812	171.091	128.898	61.1217	33.0001	25.5197	14.3131	8.56207	7.40122	4.88461	2.91834	2.49159	1.88764	1.46686	1.27623	1.21053	1.04794	0.949773	0.919539	0.837557	0.808615	0.763607	0.750467	0.734961	0.71478	0.706275	0.696427	0.692245	0.684352	0.682743	0.678144	0.676714	0.674243	0.673704	0.671916	0.67061	0.669935	0.669545	0.668714	0.668265	0.667839	0.667608
109297	69286.2	23215	15524.9	6305.54	1297.02	948.818	566.533	265.84	142.546	69.5926	49.7501	27.3761	17.2527	14.4005	6.8999	6.17386	3.98828	2.47426	1.87343	1.72343	1.27656	1.09691	0.959468	0.844188	0.814516	0.793576	0.75888	0.741011	0.731351	0.721301	0.708417	0.700715	0.686988	0.683682	0.680713	0.679023	0.676917	0.675069	0.674846	0.67397	0.671453	0.671453	0.670721	0.670333	0.669667	0.668884	0.66838	0.66822	0.668067
246342	65605.4	29718.7	12662.2	6538.95	4119.33	1268.46	449.656	445.11	117.624	73.964	54.3926	32.8349	28.8973	16.8978	7.37561	5.7716	4.09366	2.44994	2.09475	1.68965	1.28678	1.1278	1.02869	0.826902	0.826902	0.783328	0.745388	0.722617	0.717699	0.709249	0.692836	0.692836	0.686321	0.682113	0.680734	0.677332	0.672566	0.671705	0.670441	0.670291	0.669858	0.669092	0.668737	0.66835	0.668255	0.667818	0.667338	0.667247	0.667129
98671.6	42007.3	39251	19124.6	8543.08	5359.32	1096.3	652.278	404.52	85.2749	85.2749	64.3879	32.7313	21.0768	17.2985	9.99514	8.19443	5.23267	3.98482	3.14356	2.57578	2.00798	1.33257	1.21267	1.0008	0.976209	0.907125	0.825592	0.770768	0.755299	0.72173	0.712366	0.702662	0.692286	0.687726	0.682632	0.676355	0.67438	0.674019	0.67154	0.670677	0.670221	0.668851	0.668453	0.668096	0.667728	0.667498	0.667324	0.667209	0.667126
129594	102057	55336	18464.2	11119.8	5716.99	1988	774.023	594.241	242.4	188.387	76.7771	58.8645	26.8113	19.1755	11.3757	6.58569	5.93789	3.60146	2.64184	2.18247	1.93688	1.41807	1.1278	1.02554	0.925919	0.832885	0.805591	0.788276	0.748149	0.743322	0.732335	0.712215	0.702093	0.695683	0.687239	0.682374	0.679734	0.675739	0.674552	0.673201	0.670573	0.670382	0.668893	0.668801	0.668466	0.668043	0.668043	0.667768	0.667457
254767	81907.4	50303.8	25212.3	7753.83	5272.09	3232.93	1239.69	603.55	267.147	127.297	76.5452	35.4059	29.0235	13.9699	11.117	6.97245	4.39878	2.21006	2.21006	1.5446	1.5446	1.27021	1.02707	0.909831	0.904395	0.78674	0.765798	0.74134	0.735391	0.713872	0.706295	0.700936	0.690055	0.686499	0.683884	0.682723	0.677332	0.674282	0.672962	0.67207	0.669966	0.669761	0.66912	0.668568	0.667947	0.667841	0.667549	0.667417	0.667152
211031	116833	41762.9	20748.7	8171.98	4858.37	1784.29	738.833	426.129	233.058	93.7075	93.7075	38.4808	19.7204	11.0281	10.9928	7.96193	5.66214	3.90723	2.70263	2.32193	1.58776	1.27057	1.21717	0.957055	0.923572	0.870209	0.815066	0.78027	0.751542	0.732729	0.716573	0.701037	0.698748	0.687037	0.684262	0.680826	0.67802	0.676777	0.673547	0.670139	0.669697	0.669431	0.668602	0.668158	0.667799	0.667358	0.667335	0.667189	0.667146
212104	76855.3	46970.2	14660.5	8255.35	4232.05	2591.26	622.602	472.561	189.872	136.507	105.068	57.4672	43.0365	21.3053	13.0185	9.96242	6.23359	3.71936	3.00483	2.19375	1.56962	1.29534	1.0194	1.00157	0.894652	0.797787	0.784466	0.744797	0.724989	0.701404	0.701404	0.691359	0.688556	0.678121	0.678121	0.674741	0.673934	0.673241	0.672207	0.670214	0.66978	0.669028	0.668995	0.6683	0.668039	0.667566	0.667566	0.667433	0.667356
164558	81956.8	35395	12430.1	7966.95	3415.28	1741.42	694.856	531.53	130.362	130.362	75.7319	38.8292	21.4457	7.14312	7.14312	6.92417	4.6391	3.52707	2.55494	2.0193	1.57101	1.08089	1.06724	0.926201	0.866613	0.796027	0.767777	0.753449	0.718375	0.69813	0.696284	0.68765	0.682291	0.680143	0.678926	0.674787	0.672049	0.670843	0.670343	0.669431	0.669212	0.668977	0.668402	0.667725	0.667704	0.667494	0.667422	0.667168	0.667125
197429	99177.1	35109.1	19320.3	6487.84	3024.27	1246.47	1162.19	522.376	216.886	116.658	58.0229	58.0229	31.3369	20.4001	10.3165	10.1546	4.5188	4.2177	2.98584	2.30423	1.65672	1.4957	1.19822	1.02023	0.921519	0.79726	0.78685	0.758782	0.719124	0.698654	0.695537	0.690947	0.685841	0.68399	0.675789	0.674777	0.674427	0.672771	0.671051	0.670101	0.669408	0.66857	0.667971	0.667887	0.66758	0.667227	0.667197	0.667109	0.667035
139963	35306.6	30055.6	19316.1	8060.32	2186.59	1651.06	908.85	370.874	140.359	133.575	81.7728	45.7405	22.5996	13.106	9.36759	6.80407	3.44136	3.44136	2.61463	1.97385	1.73796	1.43876	1.16687	1.07428	0.946731	0.875644	0.834706	0.798452	0.764206	0.737323	0.731567	0.710125	0.702019	0.694565	0.69139	0.678958	0.678958	0.678343	0.676659	0.673981	0.673093	0.67148	0.67047	0.669239	0.669116	0.668278	0.668015	0.667838	0.667302
86540.9	52317.3	42973.1	19288.3	7242.08	3805.01	1436.34	532.97	511.925	132.116	69.2522	46.8237	34.9657	18.1938	15.3454	9.86923	5.35369	5.09393	3.7253	2.34643	2.01239	1.41157	1.28508	1.09431	0.970498	0.872601	0.825683	0.782511	0.733521	0.710472	0.699092	0.69333	0.687644	0.680517	0.679295	0.675735	0.673979	0.673412	0.670634	0.670553	0.669929	0.669518	0.668991	0.668623	0.668106	0.667892	0.667569	0.667457	0.667214	0.667098
178433	47052.9	34851.6	14280.9	7719.44	4043.62	2075.21	402.146	286.93	150.454	130.823	48.6633	30.7735	13.4871	13.4871	7.73597	7.37028	4.96286	3.84604	2.70807	2.05239	1.78461	1.06872	1.02403	0.964936	0.798573	0.787641	0.766316	0.746393	0.721771	0.709554	0.702339	0.689643	0.683936	0.679029	0.67634	0.67389	0.671754	0.671455	0.670146	0.669375	0.669056	0.668341	0.667908	0.667746	0.667281	0.667246	0.667162	0.667083	0.667042
148740	78190.8	17789.1	9589.93	4656.16	2911.87	1045.32	845.009	276.727	153.051	85.5346	49.4695	28.9392	14.4066	11.3676	7.23177	6.44491	3.64601	2.767	2.07635	1.6613	1.08755	1.08755	0.914521	0.864391	0.829803	0.737978	0.734325	0.716614	0.714986	0.699991	0.694539	0.684129	0.680111	0.678658	0.67665	0.671699	0.671365	0.670293	0.668992	0.668475	0.668124	0.667743	0.66744	0.667311	0.667152	0.667079	0.666895	0.666871	0.666813
260605	105833	32789.2	16762.6	6754.05	4691.71	1432.99	694.733	494.566	287.822	164.358	99.8775	32.8807	26.452	10.8381	6.61863	6.61863	4.66106	3.14233	2.64759	1.68312	1.47142	1.41365	1.09182	0.926057	0.827205	0.783665	0.775293	0.746958	0.729477	0.704977	0.704977	0.694516	0.693663	0.682397	0.681643	0.678059	0.676414	0.673771	0.67274	0.671269	0.670483	0.66999	0.668931	0.66867	0.668117	0.667643	0.667498	0.667331	0.667264
265476	99168.5	45840.9	17061.5	5483.74	4743.98	1587.42	781.012	399.158	244.291	134.904	77.5664	43.5879	26.8807	11.6059	9.22768	5.54828	3.59017	2.87426	1.75683	1.5972	1.29515	1.13592	1.00517	0.961952	0.878485	0.81089	0.7812	0.756533	0.740913	0.725119	0.705386	0.698677	0.694079	0.688826	0.685992	0.681556	0.676604	0.675747	0.675159	0.670825	0.670787	0.670117	0.669423	0.668611	0.668122	0.667671	0.667643	0.667358	0.66724
247180	98951	38994	20211.6	9250.25	3292.05	1833.76	1164.09	356.05	260.061	98.3448	78.5632	45.4652	28.3306	15.8071	12.2319	5.99739	5.99739	4.3065	3.15153	2.55758	1.86543	1.4377	1.23419	0.880324	0.877974	0.82708	0.784988	0.748168	0.72161	0.712306	0.703669	0.694643	0.687448	0.683955	0.681544	0.678716	0.67405	0.673912	0.672121	0.67112	0.670186	0.668925	0.668925	0.668505	0.668025	0.667842	0.667842	0.667478	0.667258
196710	77490.1	37369.3	16247.1	7544.09	3547.55	1715.43	803.181	426.547	211.463	117.626	67.3868	38.9897	23.5274	14.4305	9.48276	6.93392	4.71943	3.48806	2.5229	1.98535	1.54148	1.25752	1.0958	0.976291	0.895376	0.829417	0.793095	0.76019	0.737787	0.720121	0.70982	0.699704	0.692292	0.686432	0.682468	0.678925	0.676211	0.674385	0.6728	0.671353	0.670471	0.669707	0.66912	0.668579	0.668205	0.667895	0.667689	0.6675	0.667333
[truncated: 250 more columns]
