# Supplementary material for: A new imperialist competitive algorithm with spiral rising mechanism for solving path optimization problems
Source: PeerJ Comput Sci. 2022 Sep 7;8:e1075. doi: 10.7717/peerj-cs.1075 (PMC9575848; doi:10.7717/peerj-cs.1075)
Supplement: Supplemental Information 11 [file peerj-cs-08-1075-s011.zip › PSO DE GWO SRICA BSO TLBO SCA/F12/BSO.xlsx]

## Sheet: Sheet1
7610.66	3146.88	2769.42	2444.07	1909.83	1491.19	1243.85	1135.45	957.931	806.344	696.758	536.784	449.401	367.853	326.749	285.143	285.143	285.143	285.143	285.143	275.259	254.865	254.865	254.865	254.865	236.326	214.781	188.629	188.629	188.629	188.629	188.629	188.629	188.629	188.629	188.629	188.629	188.629	188.629	188.629	188.629	188.629	188.629	188.629	188.629	188.629	188.629	188.629	188.629	188.629
6845.94	3076.6	2571.39	2339.75	1556.68	1317.39	1137.62	901.793	750.114	750.114	632.093	632.093	632.093	585.426	537.132	469.106	448.091	356.015	351.617	319.596	281.258	276.754	232.105	196.741	179.619	179.619	179.619	179.619	179.619	179.619	179.619	179.619	134.77	131.723	128.352	128.352	128.352	128.352	128.352	128.352	128.352	128.352	128.352	128.352	128.352	128.352	128.352	128.352	128.352	124.606
8427.03	4441.27	3562.48	1769.76	1473.53	1251.79	1017.52	849.562	748.809	684.454	581.311	499.331	466.496	401.201	378.671	352.033	309.778	266.514	257.004	240.271	189.063	189.063	189.063	189.063	189.063	189.063	189.063	189.063	189.063	189.063	189.063	189.063	189.063	189.063	189.063	189.063	189.063	146.637	133.848	133.848	133.848	133.848	133.848	133.848	133.848	133.848	133.848	133.848	133.848	133.848
7265.49	3970.14	3382.48	2906.5	1896.45	1667.09	1376.3	1171.73	886.051	707.124	523.962	442.425	412.243	356.578	356.578	356.578	356.578	356.578	333.689	289.988	285.1	285.1	283.099	265.804	204.963	194.904	194.904	194.904	194.904	194.904	194.904	194.904	194.904	194.904	194.904	194.904	194.904	194.904	194.904	194.904	194.904	194.904	194.904	177.155	177.155	177.155	151.62	151.62	151.62	151.62
8495.29	3529.6	3020.98	2418.21	1595.79	1238.77	1012.55	834.998	637.137	507.196	354.468	323.342	262.192	174.728	166.693	165.671	165.671	165.671	165.671	165.671	164.87	164.87	164.87	164.87	164.87	164.87	152.35	150.434	124.656	124.656	124.656	124.656	124.656	124.656	124.656	124.656	124.656	124.656	124.656	124.656	116.885	116.885	116.885	116.885	116.885	116.885	116.885	116.885	116.885	116.885
7607.96	4661.76	3500.45	2616.63	2024.16	1778.25	1422.03	1219.71	963.141	963.141	877.519	719.154	684.576	602.621	429.413	368.238	291.468	291.468	291.468	291.468	249.428	226.056	226.056	226.056	226.056	226.056	226.056	226.056	226.056	226.056	189.939	170.049	170.049	170.049	170.049	170.049	170.049	170.049	165.988	132.136	130.211	130.211	129.863	129.863	129.863	129.863	129.863	129.863	129.863	129.863
7467.97	4055.72	3453.04	2140.53	1851.26	1602.7	1197.94	1075.29	861.966	774.221	663.418	471.629	328.114	228.367	228.367	228.367	228.367	228.367	228.367	201.781	178.659	171.937	171.937	171.937	171.937	171.937	171.937	171.937	171.937	171.937	171.937	171.937	171.937	170.82	149.949	139.796	139.796	139.796	139.796	139.796	139.796	139.796	139.796	139.796	139.796	139.796	135.845	132.974	132.974	132.974
5915.47	2064.62	1847.53	1829.76	1376.96	1221.96	989.616	721.668	644.127	586.592	463.434	405.85	360.694	323.492	209.405	209.405	209.405	209.405	209.405	209.405	209.405	209.405	209.405	209.405	209.405	209.405	209.405	209.405	209.405	209.405	188.841	188.841	188.841	188.841	188.841	188.841	188.841	186.384	160.66	131.795	115.664	115.664	115.664	115.664	115.664	115.664	115.664	115.664	115.664	112.538
8879.58	4791.48	2579.61	2056.67	1794.17	1465.31	1133.67	911.547	805.253	635.97	556.524	556.524	556.524	539.406	496.085	467.375	414.166	331.649	303.921	303.921	285.762	271.392	198.446	198.446	198.446	198.446	198.446	198.446	186.62	180.373	176.851	141.662	141.662	141.662	141.662	141.662	141.662	141.662	141.662	141.662	141.662	141.662	141.662	122.467	122.467	122.467	122.467	120.962	120.962	120.962
8894.84	3698.73	3030.09	2636.27	1981.86	1516.78	1349.01	1006.74	723.69	693.523	589.61	474.179	340.446	331.656	262.806	262.806	262.806	262.806	250.157	250.157	248.673	190.418	190.418	190.418	190.418	190.418	138.581	136.185	136.101	121.931	121.931	121.931	121.931	121.931	121.931	121.931	121.931	121.931	121.931	121.931	121.931	121.931	121.931	121.931	121.931	121.931	121.931	121.931	121.931	121.931
8111.07	5972.56	3266.58	2839.37	2761.72	1228.29	1109.18	909.045	553.583	553.583	553.583	553.583	553.583	552.977	394.421	307.332	205.341	194.744	187.7	166.739	166.739	166.739	166.739	166.739	166.739	166.739	125.879	125.879	125.879	125.879	125.879	125.879	125.879	125.879	125.879	125.879	125.879	125.879	125.879	125.879	125.879	125.879	125.879	125.879	125.879	125.879	125.879	125.879	125.879	125.879
7977.27	4784.58	3495.86	2228.34	1914.64	1685.68	1157.1	1055.43	981.43	981.43	981.43	981.43	978.191	849.947	712.912	642.533	517.049	421.285	421.285	421.285	421.285	421.285	374.269	374.269	374.269	374.269	331.874	318.952	318.952	318.952	310.644	294.012	220.921	220.921	220.921	220.921	220.921	211.107	211.107	211.107	211.107	197.945	167.932	167.932	167.932	167.932	167.932	167.932	167.932	167.932
8851.97	5532.67	4573.44	1957.68	1555.94	1322.97	1146.86	1010.23	904.168	763.539	649.057	540.58	499.65	489.891	388.971	379.711	329.869	312.484	269.492	242.278	225.995	212.666	153.624	134.385	134.385	134.385	134.385	134.385	134.385	134.385	134.385	134.385	134.385	134.385	134.385	134.385	134.385	134.385	127.638	127.638	127.638	127.638	127.638	127.638	127.638	127.638	127.638	127.638	127.638	127.638
7759.7	4679.15	2282.06	1951.74	1432.29	1149.27	910.763	726.667	559.833	425.282	346.111	263.266	183.371	183.371	183.371	183.371	183.371	183.371	183.371	183.371	183.371	183.371	183.371	183.371	183.371	183.371	183.371	183.371	183.371	183.371	183.371	143.608	143.608	143.608	143.608	134.401	134.401	130.365	130.365	130.365	130.365	130.365	130.365	130.365	130.365	130.365	130.365	130.365	130.365	130.365
9270.46	4608.07	3977.23	2510.71	2033.82	1516.17	1237.83	1193.28	904.088	794.93	794.93	704.365	584.645	438.034	336.646	260.68	260.68	243.143	243.143	201.22	196.186	196.186	167.365	167.365	133.847	120.098	120.098	120.098	120.098	120.098	120.098	120.098	120.098	120.098	120.098	120.098	120.098	120.098	120.098	120.098	120.098	120.098	120.098	120.098	120.098	120.098	120.098	120.098	120.098	120.098
8100.47	3745.28	3206.29	2380.3	1713.57	1435.78	1132.42	1132.42	898.398	736.17	571.887	529.881	459.336	380.982	359.027	322.201	242.868	242.868	242.868	242.868	220.505	198.73	198.73	176.116	135.129	133.423	110.768	93.482	93.482	93.482	93.482	93.482	93.482	93.482	93.482	93.482	93.482	93.482	93.482	93.482	93.482	93.482	93.482	93.482	93.482	93.482	93.482	93.482	93.482	93.482
9569.09	3769.26	3136.55	2666.59	2112.35	1737.93	1493.96	1372.96	1165.34	1115.42	940.077	872.599	795.134	694.067	642.671	551.341	511.507	436.104	382.534	382.534	382.534	331.142	277.604	259.938	248.865	231.965	231.965	231.965	231.965	231.965	231.965	231.965	231.965	231.965	231.965	231.965	225.03	225.03	225.03	213.022	188.424	188.424	188.424	188.424	188.424	188.424	188.424	188.424	188.424	171.972
7063.89	3539.94	3254.98	2829.26	2754.45	1724.13	1420.13	940.715	714.829	550.144	550.144	460.777	390.713	390.713	367.154	312.644	276.272	200.984	192.817	167.253	144.405	144.405	144.405	144.405	144.405	144.405	144.405	144.405	144.405	144.405	144.405	144.405	144.405	144.405	144.405	144.405	144.405	144.405	144.405	144.405	144.405	144.405	144.405	144.405	144.405	144.405	144.405	144.405	144.405	144.405
8042.98	3929.62	3507.9	2804.04	2272.57	1978.38	1611.6	1154.86	938.106	737.421	583.85	499.984	442.933	442.933	442.933	442.933	442.933	432.326	382.865	311.395	276.764	217.693	213.67	213.67	213.67	213.67	213.67	213.67	213.67	191.382	168.118	168.118	168.118	168.118	168.118	168.118	168.118	150.114	150.114	150.114	150.114	150.114	150.114	150.114	150.114	150.114	150.114	150.114	150.114	150.114
7440.33	5449.79	4764.55	2553.65	1510.51	1345.39	1059.17	740.444	681.604	582.735	486.743	416.997	343.36	343.36	343.36	265.91	260.653	223.22	223.22	223.22	223.22	191.596	191.596	191.596	191.596	191.596	191.596	191.596	191.596	191.596	191.596	185.637	180.901	179.982	179.982	179.982	179.982	179.982	178.631	178.631	178.631	178.631	178.631	178.631	178.631	178.631	178.631	178.631	178.631	178.631
8858.69	5223.11	4444.26	3504.84	2827.06	2429.28	2127.1	1865.33	1513.07	1303.93	931.542	769.66	726.923	656.807	650.786	531.33	413.588	403.623	319.988	299.238	249.911	199.89	199.89	199.89	199.89	199.89	199.89	199.89	199.89	196.568	196.568	196.568	196.568	196.568	193.308	173.177	173.177	173.177	173.177	156.139	156.139	156.139	156.139	156.139	156.139	156.139	156.139	156.139	156.139	156.139
7909.21	3514.22	2990.86	2567.21	2135.74	1621.97	1486.17	1333.91	894.667	740.454	514.493	427.173	357.974	357.974	357.974	333.159	298.449	245.59	209.964	201.234	194.844	194.844	194.844	194.844	182.31	182.31	182.31	182.31	182.31	182.31	182.31	182.31	182.31	182.31	182.31	158.29	147.938	147.938	147.938	147.938	147.938	147.938	147.938	147.938	147.938	147.938	147.938	147.938	147.938	147.938
8259.86	4671.61	4373.07	3445.2	2972.6	2425.61	2018.92	1697	1507.89	1160.89	856.224	765.391	605.025	452.14	415.839	386.403	386.403	312.09	294.046	257.625	229.668	229.405	176.932	165.851	140.098	140.098	140.098	140.098	140.098	140.098	140.098	140.098	140.098	140.098	140.098	140.098	140.098	140.098	140.098	140.098	140.098	140.098	140.098	140.098	140.098	140.098	140.098	140.098	140.098	140.098
8671.97	4513.75	3592.5	3086.16	2773.42	1951.44	1656.35	1311.41	1090.6	904.315	715.712	600.031	600.031	542.91	404.104	270.375	269.277	207.588	197.059	197.059	197.059	197.059	197.059	197.059	197.059	197.059	197.059	189.273	189.273	189.273	189.273	189.273	189.273	189.273	189.273	189.273	189.273	189.273	189.273	189.273	189.273	189.273	185.523	185.523	185.523	185.523	185.523	185.523	185.523	185.523
9111	4424.23	2932.77	2533.96	2246.7	2130.17	1866.83	1578	1416.78	1177.82	1177.82	1149.88	987.84	816.308	816.308	723.993	609.923	581.826	515.186	395.072	297.296	273.978	270.999	260.941	252.519	252.519	233.015	199.619	164.375	164.375	161.942	136.461	134.215	129.775	127.6	114.765	114.765	114.765	114.765	114.765	114.765	114.765	114.765	114.765	114.765	114.765	114.765	114.765	114.765	114.765
8729.39	4891.26	3017.77	2794.67	2567.56	1922.25	1474.53	1165.02	940.739	799.892	630.008	500.181	489.262	406.358	394.049	357.634	346.583	331.108	307.181	264.573	264.573	264.573	264.573	264.573	264.573	264.573	264.573	264.573	264.573	264.573	264.573	264.573	197.882	180.597	180.597	180.597	180.597	180.597	180.597	179.535	179.535	179.535	179.535	179.535	179.535	179.535	179.535	179.535	179.535	179.535
8913.87	3313.71	2675.23	2185.45	1399.78	1145.29	926.797	770.918	618.215	531.843	517.347	391.889	349.281	287.69	269.445	255.394	218.495	214.411	199.439	175.156	154.077	152.364	152.364	152.364	152.364	152.364	152.364	152.364	152.364	152.364	152.364	152.364	152.364	152.364	152.364	152.364	152.364	152.364	152.364	152.364	152.364	152.364	152.364	152.364	152.364	152.364	152.364	152.364	152.364	152.364
7937.19	3445.39	3128.48	2695.36	2364.11	2057.88	1809.52	1616.58	1410.34	1117.89	920.273	750.209	493.568	387.953	310.154	256.967	252.658	240.253	236.295	233.023	232.068	202.661	180.484	180.484	180.484	180.484	180.484	180.484	180.484	180.484	180.484	180.484	180.484	180.484	176.778	168.302	168.302	168.302	168.302	168.302	168.302	161.525	139.225	139.225	139.225	139.225	139.225	139.225	139.225	139.225
7686.84	2800.82	2680.23	2489.84	1967.12	1488.84	1341.21	1339.99	1190.79	1190.79	1111.71	1070.46	1018.79	844.782	795.97	675.117	578.362	535.721	503.58	478.299	420.661	420.661	420.661	418.045	401.92	354.443	354.443	354.443	347.979	347.979	264.916	264.916	264.916	264.916	261.368	261.368	261.368	258.551	258.551	242.895	230.811	230.811	230.811	230.811	230.811	230.811	230.811	230.811	230.811	230.811
8859.33	5353.39	4179.32	2730.2	1675.49	1675.49	1418.54	1188.57	1075.77	826.368	649.043	558.17	499.881	436.861	284.342	266.336	220.734	220.734	220.734	220.734	220.734	220.734	220.734	220.734	220.734	220.734	220.734	220.734	220.734	220.734	215.084	160.434	160.434	160.434	160.434	160.434	160.434	160.434	160.434	159.12	139.266	114.057	113.704	113.704	113.704	113.704	113.704	113.704	113.704	113.704
8151.16	4186.64	3306.58	2530.42	2015.07	1617.45	1342.84	1131.04	931.282	803.451	680.703	595.594	528.409	462.246	408.745	363.003	326.55	297.903	280.307	260.719	242.312	228.661	215.673	211.141	203.596	199.981	192.937	189.542	186.896	185.361	179.264	172.679	166.292	165.398	164.167	161.34	160.763	158.112	156.422	152.763	150.017	148.512	146.62	145.389	145.389	145.389	144.406	144.26	144.26	143.482
[truncated: 250 more columns]
