# Supplementary material for: A new imperialist competitive algorithm with spiral rising mechanism for solving path optimization problems
Source: PeerJ Comput Sci. 2022 Sep 7;8:e1075. doi: 10.7717/peerj-cs.1075 (PMC9575848; doi:10.7717/peerj-cs.1075)
Supplement: Supplemental Information 11 [file peerj-cs-08-1075-s011.zip › PSO DE GWO SRICA BSO TLBO SCA/F12/DE.xlsx]

## Sheet: Sheet1
7254.87	7254.87	7254.87	7254.87	7254.87	6703.41	6703.41	6703.41	6703.41	6703.41	6645.49	6645.49	6645.49	6645.49	6645.49	6645.49	6645.49	6645.49	4895.53	4895.53	4895.53	4895.53	4895.53	4858.96	4858.96	4858.96	4858.96	4858.96	4858.96	4858.96	4858.96	4858.96	4858.96	4858.96	4858.96	3786.05	3786.05	3786.05	3786.05	3786.05	3786.05	3786.05	3392.9	3392.9	3392.9	3392.9	3392.9	3392.9	3392.9	3392.9
8048.34	8048.34	6196.49	6196.49	6196.49	6196.49	6196.49	6196.49	5422.18	5422.18	5422.18	5422.18	5422.18	3386.17	3386.17	3386.17	3386.17	3386.17	3386.17	3386.17	3386.17	3386.17	3386.17	3386.17	3386.17	3386.17	3386.17	3032.84	3032.84	3032.84	3032.84	3032.84	3032.84	3032.84	3032.84	3032.84	3032.84	3032.84	3032.84	3032.84	3032.84	3032.84	3032.84	3032.84	3032.84	3032.84	3032.84	3032.84	3032.84	3032.84
7340.1	7340.1	7340.1	7340.1	7340.1	7340.1	7340.1	7340.1	7340.1	7340.1	7340.1	7340.1	6589.39	6589.39	6589.39	6589.39	6589.39	6589.39	6589.39	6589.39	6589.39	6589.39	6589.39	6589.39	6049.03	5180.04	5180.04	5180.04	5180.04	5180.04	4805.34	4805.34	4805.34	3920.89	3920.89	3920.89	3920.89	3920.89	3069.54	3069.54	3069.54	3069.54	3069.54	3069.54	3069.54	3069.54	3069.54	3069.54	3069.54	3069.54
7996.99	7996.99	7996.99	7996.99	7996.99	7996.99	7996.99	7996.99	7996.99	6724.44	6724.44	6724.44	6724.44	6724.44	6724.44	5556.62	5029.8	5029.8	5029.8	4534.08	4534.08	4534.08	4534.08	4534.08	4534.08	4534.08	4534.08	4534.08	4439.01	4439.01	4439.01	4439.01	4439.01	4439.01	4439.01	2931.75	2931.75	2931.75	2931.75	2931.75	2931.75	2931.75	2931.75	2931.75	2931.75	2931.75	2931.75	2931.75	2931.75	2931.75
8204.45	8204.45	8204.45	8204.45	8204.45	8204.45	8204.45	8204.45	8204.45	8204.45	8204.45	8204.45	8204.45	8204.45	7534.36	7534.36	7534.36	7534.36	7534.36	7534.36	6817.35	6817.35	6817.35	6817.35	5516.31	5516.31	5516.31	4503.32	4503.32	4503.32	4503.32	4332.51	4332.51	4332.51	4332.51	4332.51	4332.51	4281.11	4281.11	4114.38	4114.38	4114.38	4114.38	4114.38	4114.38	4114.38	4097.68	4097.68	3316.04	3316.04
8584.27	8584.27	8190.75	8190.75	8190.75	8062.05	8062.05	8062.05	8062.05	8062.05	8062.05	8062.05	7924.19	7924.19	6103.92	6103.92	6103.92	6103.92	5859.21	5859.21	5810.17	5810.17	5810.17	5810.17	5810.17	5810.17	5810.17	3908.82	3908.82	3908.82	2412.45	2412.45	2412.45	2412.45	2412.45	2412.45	2412.45	2412.45	2412.45	2412.45	2412.45	2412.45	2412.45	2412.45	2168.16	2168.16	2168.16	2168.16	2168.16	2168.16
7697.11	7697.11	7697.11	7697.11	7697.11	5084.23	5084.23	5084.23	5084.23	5084.23	5084.23	5084.23	5084.23	5084.23	5084.23	5084.23	5084.23	5084.23	5084.23	5084.23	5084.23	5084.23	5084.23	5084.23	5084.23	5084.23	5084.23	5084.23	5084.23	5084.23	5084.23	4953.43	4953.43	4953.43	4953.43	4953.43	4885.96	4885.96	4885.96	4627.79	4627.79	4627.79	4213.36	4213.36	1768.13	1768.13	1768.13	1768.13	1768.13	1768.13
9000.17	9000.17	9000.17	9000.17	7229.55	7229.55	7229.55	7229.55	7229.55	7229.55	7229.55	7229.55	7229.55	7229.55	6857.69	6857.69	6857.69	6790.98	6790.98	6347.02	6347.02	6347.02	6347.02	6347.02	6347.02	4976.05	4976.05	4976.05	4976.05	4976.05	4976.05	4976.05	4976.05	4976.05	4976.05	4976.05	4976.05	4976.05	4651.59	4651.59	4651.59	4547.47	4547.47	4189.07	4189.07	4189.07	4103.36	3433.48	3433.48	3433.48
8727.35	8727.35	8727.35	8727.35	8727.35	8632.82	8453.87	8453.87	8453.87	7801	7801	7605.36	7605.36	7605.36	7006.21	7006.21	5823.46	5823.46	5823.46	5823.46	5823.46	5823.46	5823.46	5578.98	4770.28	4770.28	4535.12	4535.12	4535.12	4535.12	4535.12	4535.12	4535.12	4535.12	4243.17	4243.17	4243.17	3632.98	3002.64	3002.64	2900.53	2900.53	2900.53	2258.21	2258.21	2258.21	2258.21	2258.21	2258.21	2258.21
8430.52	8430.52	8430.52	8430.52	8430.52	6968.16	6968.16	6968.16	6968.16	6968.16	6968.16	6968.16	6968.16	6968.16	6968.16	6968.16	6968.16	5438.06	5438.06	5438.06	5438.06	5438.06	5438.06	5438.06	5438.06	5438.06	5438.06	5438.06	5438.06	5438.06	5438.06	5438.06	5327.65	5023.14	3744.11	3744.11	3744.11	3744.11	3744.11	3744.11	3744.11	3744.11	3744.11	3744.11	3161.54	3161.54	3161.54	3161.54	3161.54	3161.54
6954.41	6954.41	6954.41	6954.41	6954.41	6954.41	6954.41	6524.74	6524.74	6524.74	6524.74	6524.74	6524.74	6524.74	6524.74	6524.74	6524.74	4935.67	4935.67	4935.67	4935.67	4935.67	4935.67	4935.67	4935.67	4935.67	4935.67	4935.67	4935.67	4935.67	4935.67	4935.67	4818.36	4818.36	4818.36	4818.36	4818.36	4818.36	4818.36	4818.36	4134.26	4134.26	4134.26	2527.55	2527.55	2527.55	2527.55	2527.55	2527.55	2527.55
8778.54	8778.54	8778.54	8778.54	8030.46	8030.46	7819.4	7819.4	7819.4	7819.4	7819.4	7819.4	7819.4	7814.54	7814.54	7814.54	7814.54	7814.54	7814.54	5344.08	5344.08	5344.08	5344.08	5344.08	5344.08	5344.08	5344.08	5344.08	5344.08	5323.61	5323.61	5323.61	4816.67	4816.67	4816.67	4816.67	4816.67	3565.62	3486.8	3486.8	3486.8	3486.8	3465.74	2494.92	2494.92	2494.92	2494.92	2494.92	2494.92	2494.92
7512.78	7512.78	7512.78	7512.78	7512.78	7512.78	7305.41	7305.41	7017.39	7017.39	7017.39	7017.39	7017.39	7017.39	7017.39	7017.39	7017.39	7017.39	7017.39	7017.39	3549.92	3549.92	3549.92	3549.92	3549.92	3549.92	3549.92	3549.92	3549.92	3549.92	3549.92	3549.92	3549.92	3064.55	3064.55	3064.55	3064.55	3064.55	3064.55	3064.55	3064.55	3064.55	3064.55	3064.55	3064.55	3064.55	3064.55	3064.55	3064.55	3064.55
7772.56	7772.56	7772.56	7298.11	7298.11	7298.11	7298.11	7298.11	7298.11	7298.11	7298.11	7298.11	7298.11	7298.11	7298.11	7298.11	6027.98	4969.63	4969.63	4969.63	4880.32	4880.32	4880.32	4880.32	4880.32	4880.32	4880.32	4880.32	4880.32	4260.87	4260.87	4260.87	4260.87	4260.87	2904.98	2904.98	2904.98	2904.98	2904.98	2904.98	2904.98	2904.98	2904.98	2904.98	2904.98	2904.98	2904.98	2904.98	2498.19	2498.19
7744.27	7744.27	7744.27	7744.27	7744.27	7744.27	7744.27	7744.27	7744.27	7744.27	7744.27	7744.27	6311.64	5661.1	5661.1	5348.84	5348.84	5167.2	5167.2	5167.2	4635.35	4635.35	4635.35	4635.35	4635.35	4635.35	4635.35	4635.35	4635.35	2963.77	2963.77	2963.77	2963.77	2963.77	2963.77	2963.77	2963.77	2963.77	2963.77	2963.77	2963.77	2963.77	2963.77	2963.77	2935.91	2935.91	2411.94	2411.94	2411.94	2411.94
8675.88	8675.88	8675.88	8675.88	8675.88	8675.88	8675.88	8675.88	7732.08	6652.53	6652.53	6652.53	6652.53	6652.53	6652.53	5357.14	5357.14	5357.14	5357.14	5357.14	5357.14	5357.14	5357.14	5357.14	5357.14	5357.14	3527.7	3527.7	3527.7	3527.7	3527.7	3527.7	3527.7	3527.7	3527.7	3527.7	3527.7	3527.7	3527.7	3527.7	3527.7	3527.7	3527.7	3527.7	3527.7	3527.7	3512.34	3404.32	2659.42	2659.42
8064.19	8064.19	8064.19	8064.19	8064.19	5282.94	5282.94	5282.94	5282.94	5282.94	5282.94	5282.94	5282.94	5282.94	5282.94	5282.94	4630.01	4630.01	4630.01	4630.01	4630.01	4630.01	4630.01	4630.01	3982.06	3474.21	3474.21	3474.21	3474.21	3474.21	3431.66	3431.66	3431.66	3431.66	3431.66	3431.66	3431.66	3431.66	3431.66	3431.66	3431.66	3431.66	2868.52	2868.52	2868.52	2868.52	2868.52	2868.52	2868.52	2868.52
8951.18	8135.24	8135.24	8135.24	8135.24	8135.24	8135.24	7481.32	7481.32	7481.32	7481.32	7481.32	7481.32	7481.32	7481.32	7481.32	7481.32	7481.32	7481.32	5306.63	5306.63	5306.63	5306.63	5306.63	5306.63	5306.63	5306.63	5306.63	5306.63	4958.64	4958.64	4958.64	4958.64	4286.47	4286.47	4286.47	4286.47	4286.47	4286.47	4286.47	4286.47	4182.77	4182.77	4080.1	4080.1	4080.1	4080.1	4080.1	4080.1	4080.1
8043.12	8043.12	8043.12	8043.12	8043.12	8043.12	8043.12	8043.12	8043.12	8043.12	7856.72	7482.12	7482.12	7482.12	7482.12	7482.12	6359.75	6359.75	6359.75	6359.75	6359.75	5213.93	5213.93	5213.93	5213.93	5213.93	5213.93	5213.93	5213.93	5213.93	5213.93	5213.93	5096.11	3936.88	3885.58	3885.58	3885.58	3885.58	3885.58	3885.58	3885.58	3106.93	3106.93	2983.28	2983.28	2983.28	2983.28	2983.28	2983.28	2983.28
8624.99	8624.99	8624.99	7627.94	7627.94	7627.94	5601.44	5601.44	5601.44	5601.44	5601.44	5601.44	5601.44	5601.44	5601.44	5601.44	5601.44	5601.44	5601.44	5601.44	5601.44	5601.44	5601.44	5601.44	5601.44	5601.44	5601.44	5601.44	5601.44	4875.29	4875.29	4875.29	4875.29	4875.29	4875.29	4875.29	4875.29	4767.15	3559.22	3559.22	2519.95	2519.95	2519.95	2519.95	2519.95	2519.95	2519.95	2519.95	2519.95	2519.95
7156.73	7156.73	7156.73	7156.73	7156.73	7156.73	7156.73	7156.73	7156.73	7156.73	7128.81	7128.81	7128.81	6505.79	6505.79	6505.79	6505.79	6505.79	5864.65	5864.65	5493.35	5493.35	3756.17	3756.17	3756.17	3756.17	3756.17	3756.17	3756.17	3756.17	3671.68	3671.68	3671.68	3309.27	3309.27	3309.27	3309.27	3309.27	2620.78	2620.78	2620.78	2620.78	2290.25	2290.25	2290.25	2290.25	2290.25	2290.25	2290.25	2290.25
8767.36	8767.36	8767.36	8767.36	8767.36	6299.61	6299.61	6299.61	6299.61	6299.61	6299.61	6299.61	6299.61	6299.61	6299.61	6299.61	6299.61	6299.61	6299.61	3811.74	3811.74	3811.74	3811.74	3811.74	3811.74	3811.74	3811.74	3811.74	3811.74	3811.74	3811.74	3811.74	3811.74	3811.74	3811.74	3811.74	3811.74	3811.74	3811.74	3811.74	3811.74	3811.74	3811.74	3355.59	3355.59	3355.59	3355.59	3355.59	3355.59	3355.59
7638.08	7638.08	7638.08	7638.08	7638.08	7638.08	7638.08	7638.08	7638.08	6574.33	6574.33	6574.33	6574.33	6574.33	6574.33	6574.33	5123.51	5123.51	5123.51	5123.51	5030.96	4628.11	4628.11	4628.11	4628.11	4628.11	4628.11	4628.11	4628.11	4628.11	4628.11	4628.11	4628.11	4531.39	4531.39	4294.75	3951.97	3951.97	3951.97	3719.53	3719.53	2628.46	2628.46	2628.46	2628.46	2628.46	2621.72	2621.72	2621.72	2621.72
8515.62	8110.86	6646.35	6646.35	6646.35	6646.35	6646.35	6646.35	6646.35	6646.35	6646.35	6646.35	6646.35	3502.89	3502.89	3502.89	3502.89	3502.89	3502.89	3502.89	3502.89	3502.89	3502.89	3502.89	3502.89	3502.89	3201.41	3201.41	3201.41	3201.41	3201.41	3201.41	3201.41	3201.41	3201.41	3201.41	3181.39	3181.39	3181.39	3181.39	3181.39	3181.39	3181.39	2978.14	2787.47	2787.47	2787.47	2787.47	2787.47	2787.47
8725.82	8725.82	8410.17	8410.17	8410.17	8410.17	8410.17	3733.51	3733.51	3733.51	3733.51	3733.51	3733.51	3733.51	3733.51	3733.51	3733.51	3733.51	3733.51	3733.51	3733.51	3733.51	3733.51	3733.51	3733.51	3733.51	3733.51	3733.51	3733.51	3733.51	3733.51	3733.51	3733.51	3733.51	3733.51	3733.51	3733.51	3733.51	3733.51	3733.51	3733.51	3459.34	3459.34	3459.34	3459.34	3459.34	3459.34	3355.91	3355.91	3355.91
7775.58	7775.58	7775.58	7775.58	7775.58	7775.58	7775.58	7775.58	7775.58	6430.88	6430.88	6430.88	6430.88	6430.88	6430.88	6430.88	6430.88	6194.61	6194.61	6194.61	5292.31	4749.04	4749.04	4749.04	4749.04	4749.04	4749.04	4749.04	4749.04	4749.04	4749.04	3367.54	3367.54	3367.54	3367.54	2467.49	2467.49	2467.49	2467.49	2467.49	2467.49	2467.49	2467.49	2467.49	2467.49	2467.49	2467.49	2467.49	2467.49	2004.24
7596.78	7596.78	7596.78	7596.78	7596.78	7596.78	7596.78	7596.78	7596.78	7596.78	7596.78	7596.78	7596.78	7596.78	6449.94	6449.94	6449.94	6449.94	6449.94	6449.94	6409.62	6409.62	6409.62	6409.62	6038.89	6038.89	6038.89	6038.89	5088.61	3995.34	3995.34	3995.34	3995.34	3995.34	3995.34	3995.34	3995.34	3995.34	3768.75	3768.75	3768.75	3768.75	3768.75	3768.75	3768.75	3768.75	3246.49	3246.49	3246.49	3246.49
7794.33	7794.33	7794.33	7794.33	7794.33	7794.33	7794.33	7794.33	7794.33	7794.33	7304.76	7304.76	7304.76	7304.76	7304.76	7304.76	5466.3	5466.3	5466.3	4727.32	4727.32	4727.32	4727.32	4727.32	4727.32	4727.32	4727.32	4727.32	4727.32	4727.32	4727.32	4727.32	4727.32	3693.28	3532.51	3532.51	3532.51	3532.51	3532.51	3514.06	3514.06	3390.64	3390.64	3390.64	3390.64	3390.64	3390.64	3390.64	3390.64	3390.64
7756.23	7756.23	7756.23	7756.23	7756.23	7756.23	7756.23	7756.23	7756.23	7756.23	7756.23	7756.23	7756.23	7756.23	7756.23	7756.23	7756.23	7359.61	7098.41	5604.83	5604.83	5604.83	5604.83	5604.83	5604.83	5604.83	5604.83	5604.83	5604.83	5604.83	5604.83	5604.83	5604.83	5604.83	5604.83	5604.83	5604.83	4842.64	4842.64	4842.64	3776.19	3602.56	3488.96	3488.96	3301.86	3301.86	3301.86	3301.86	3301.86	2741.48
9455.41	8532.14	8532.14	7926.28	7926.28	7926.28	7926.28	7926.28	7926.28	7926.28	7926.28	7926.28	7926.28	7926.28	7693.27	7693.27	7453.53	7453.53	7453.53	7453.53	7453.53	7347.55	7347.55	4212.64	4212.64	4212.64	4212.64	4212.64	4212.64	4212.64	4212.64	4212.64	4212.64	4212.64	4212.64	4212.64	4212.64	3398.68	3398.68	3398.68	3398.68	3283.13	3283.13	3283.13	3283.13	3283.13	3283.13	3283.13	3283.13	3283.13
8119.6	8048.13	7913.95	7844.7	7760.75	7424.12	7336.65	7144.65	7077.77	6897.33	6871.93	6852.93	6775.55	6560.29	6398.92	6306.4	6030.27	5861.64	5765.07	5421.57	5212.86	5139.6	5081.69	4967.83	4845.53	4753.94	4675.07	4566.15	4531.3	4382.01	4315.4	4259.3	4230.88	4064.25	3959.62	3835.73	3821.38	3701.49	3567.89	3545.36	3448.96	3356.82	3295.62	3146.82	3024.23	3024.23	2985.21	2955.83	2891.38	2857.26
[truncated: 250 more columns]
