# Supplementary material for: A new imperialist competitive algorithm with spiral rising mechanism for solving path optimization problems
Source: PeerJ Comput Sci. 2022 Sep 7;8:e1075. doi: 10.7717/peerj-cs.1075 (PMC9575848; doi:10.7717/peerj-cs.1075)
Supplement: Supplemental Information 11 [file peerj-cs-08-1075-s011.zip › PSO DE GWO SRICA BSO TLBO SCA/F12/GWO.xlsx]

## Sheet: Sheet1
6301.12	5111.71	3336.81	3271.11	2606.45	1775.94	1285.02	696.219	490.089	392.409	189.612	131.61	105.43	80.3795	60.211	47.6142	31.3553	20.2366	13.4658	7.45874	5.50462	3.44591	2.12533	1.17883	0.771709	0.533566	0.364576	0.212415	0.151675	0.114002	0.0708311	0.0482377	0.0364804	0.0216306	0.0143556	0.0105889	0.00687828	0.00393915	0.00282218	0.00176493	0.00134074	0.000797161	0.000435802	0.000338963	0.000212507	0.000165735	8.62004e-05	6.50358e-05	4.06392e-05	2.58742e-05
7415.55	5299.47	2435.52	2066.41	1216.37	812.325	514.969	396.643	318.044	215.277	148.422	105.392	70.769	62.1506	29.7958	23.7367	13.7741	13.7741	6.77914	4.82555	3.12204	2.59874	1.57756	1.11995	0.721578	0.495005	0.308955	0.217084	0.148605	0.105877	0.060419	0.0588892	0.0317076	0.0231238	0.0116011	0.00930352	0.00683008	0.00401971	0.00263193	0.0015446	0.000842254	0.000754902	0.000420544	0.000285356	0.000146659	7.11924e-05	6.09734e-05	3.59822e-05	2.617e-05	1.95621e-05
8037.31	5712.21	3368.24	2473.05	1832.05	1229.08	906.068	711.349	537.067	290.364	199.729	178.215	118.358	63.3889	49.7666	26.3971	19.7055	17.092	9.42946	8.02971	5.42115	4.53455	2.8733	2.01938	1.29654	0.966967	0.678254	0.509007	0.246424	0.169026	0.135692	0.0975577	0.0749088	0.0581858	0.0365992	0.0254897	0.0149921	0.00878103	0.00571864	0.00374858	0.00257047	0.00123803	0.000852765	0.000499889	0.000409724	0.00024983	0.000171443	0.000111004	8.44451e-05	4.94212e-05
7964.25	5836.88	2256.76	2241.52	1615.45	1118.65	551.413	503.204	309.799	250.491	197.511	144.864	102.175	67.954	52.4017	36.1995	14.5755	12.2547	6.55681	6.32646	3.31147	1.9639	1.7865	1.29783	0.825491	0.382676	0.382311	0.228793	0.185772	0.113224	0.0851866	0.0489311	0.0341079	0.0222213	0.0138404	0.011413	0.00654888	0.00427407	0.00312755	0.00209992	0.00132277	0.00103569	0.000639055	0.000434637	0.000299204	0.000245288	0.000110186	9.46049e-05	7.02941e-05	4.39685e-05
8104.63	5573.47	4198.53	2458.07	2283.94	1397.52	1162.76	741.208	375.365	340.32	201.846	177.052	136.065	92.219	72.1772	40.4297	36.4105	20.9273	15.5285	13.5468	8.17551	6.692	4.60221	2.75848	1.8722	1.47031	1.0971	0.660772	0.592376	0.361887	0.249915	0.166165	0.131443	0.088701	0.0580685	0.0413856	0.0247631	0.01814	0.0135981	0.00791883	0.00617464	0.00406392	0.00242985	0.00155309	0.000970485	0.000741911	0.000535369	0.000361337	0.000257746	0.000128892
8465.7	5605.3	3287.72	1915.61	1726.62	923.236	763.311	525.35	406.863	216.574	132.625	82.7608	82.7608	35.8596	28.9561	17.5652	13.4112	12.2013	7.39621	4.99296	2.98816	2.12568	1.36868	0.784821	0.639016	0.394376	0.228648	0.163192	0.107817	0.0637962	0.0425792	0.0236434	0.0156425	0.0121301	0.00852409	0.00559288	0.00448658	0.00215733	0.00146381	0.0010278	0.000656809	0.000389028	0.000247267	0.000163423	0.000137908	8.89493e-05	5.78423e-05	2.90476e-05	2.2756e-05	1.32151e-05
6989.75	5410.58	3511.44	1952.51	1733.16	882.728	882.728	696.194	437.629	325.752	285.405	157.115	127.619	101.947	83.1392	55.966	44.0618	30.1264	21.8277	17.2946	11.6165	9.01282	6.31463	3.366	2.6103	1.93745	1.12985	0.847329	0.561371	0.273093	0.208551	0.147702	0.0974247	0.0621792	0.0416474	0.0276623	0.0163743	0.0120482	0.00783118	0.00532136	0.00315406	0.00184126	0.00151204	0.000822384	0.000594937	0.000416315	0.000273216	0.000118991	0.000101672	6.48766e-05
9099.6	5291.52	4228.06	3406.8	2611.94	1910.69	1251.02	885.235	441.061	418.402	149.301	149.301	77.4786	70.1255	45.7771	32.9035	18.7886	17.0214	10.478	8.32592	4.9157	3.88634	3.01808	1.78371	1.34816	0.688988	0.425908	0.247488	0.148669	0.127798	0.0919317	0.0418888	0.0244817	0.0218542	0.0156035	0.0102964	0.00712874	0.004346	0.00345919	0.0023191	0.00113746	0.000708177	0.000442289	0.000271052	0.000164842	0.000123485	7.65363e-05	5.62759e-05	3.89028e-05	2.17936e-05
7264.91	4766.02	3979.51	2403.21	1424.42	1103.8	768.449	666.024	409.816	328.873	234.377	158.957	115.369	79.0025	51.8894	41.5539	25.5116	18.41	10.5947	8.73341	3.21086	3.21086	1.62223	1.02119	0.774561	0.565974	0.36896	0.288033	0.191103	0.0746186	0.0746186	0.0453439	0.0373343	0.0246594	0.0133761	0.0107852	0.00817966	0.00529484	0.00316846	0.00209928	0.00130794	0.000900692	0.000576284	0.000550461	0.000319705	0.000254221	0.000161377	0.000112143	6.79968e-05	4.39968e-05
8585.28	5414.18	4569.3	3275.78	2081.79	1834.26	1343.29	939.184	485.173	450.647	315.422	254.506	144.089	116.638	57.2755	40.5818	32.6983	22.3392	16.6991	10.8514	9.37152	5.3752	2.98891	2.02658	1.66568	1.26392	0.73095	0.363315	0.3106	0.157984	0.128506	0.0990647	0.0693496	0.0264153	0.0236587	0.0156345	0.0105093	0.00689832	0.00477638	0.00275147	0.00175536	0.000886043	0.000708928	0.000449525	0.000296719	0.00023421	0.000186024	0.000113519	7.4227e-05	4.9174e-05
8744.02	5599.06	4196.78	2566.51	2144.74	1229.28	1018.79	735.739	551.143	339.18	228.183	131.764	110.74	73.8773	62.8191	42.0391	27.5831	13.5255	10.4615	6.95571	4.12169	3.06862	1.86978	1.17802	0.913298	0.682267	0.327344	0.308558	0.231051	0.130644	0.0595262	0.053086	0.033194	0.0263517	0.0163709	0.0106236	0.00582669	0.00361279	0.00193426	0.00115794	0.000842618	0.000662034	0.000423326	0.000326053	0.00021592	0.000153244	0.000107548	6.01659e-05	4.19051e-05	3.07656e-05
7677.25	5328.72	2830.09	2365.12	2013.34	1343.06	1128.43	595.802	567.099	276.652	231.161	135.523	135.523	82.6469	71.3967	55.453	40.653	28.9905	22.1611	16.7155	11.0528	8.26538	5.12077	3.52348	2.13215	2.0321	1.49697	1.03272	0.718958	0.521445	0.331056	0.165214	0.100309	0.0746093	0.0497093	0.0304749	0.0190005	0.0136529	0.00873851	0.00471537	0.00372982	0.00235057	0.00187918	0.00136188	0.000799587	0.000470967	0.000388673	0.000241529	0.000120048	7.92833e-05
8504.49	5302.77	3475.25	2052.23	1252.32	1036.78	857.192	507	360.251	235.656	138.344	70.3935	68.7369	41.1216	27.3554	18.5574	12.8209	8.66539	5.15948	3.93269	2.12481	1.70008	1.26694	0.623794	0.480667	0.295024	0.196555	0.106399	0.07834	0.0620431	0.0369876	0.0181851	0.0159348	0.0106046	0.005512	0.00327303	0.00261103	0.00191856	0.00128928	0.000694641	0.000508925	0.000347267	0.000190298	0.000131447	0.000105619	8.2226e-05	5.11088e-05	2.76893e-05	1.66811e-05	1.15002e-05
7558.47	5329.12	3658.26	2771.48	1836.72	1336.9	928.418	549.77	383.905	217.432	122.429	84.091	57.452	37.0515	29.2397	18.679	12.3596	8.51703	4.65081	2.2861	2.2861	1.59714	0.833115	0.666097	0.488697	0.325967	0.216988	0.101881	0.0926836	0.0532523	0.0394224	0.0232769	0.0166799	0.00926767	0.00592395	0.00376619	0.00229631	0.00175422	0.00106454	0.000707057	0.000558914	0.000438589	0.00030873	0.00019251	0.000173397	9.02061e-05	8.18799e-05	4.70416e-05	2.80116e-05	2.26164e-05
6954.16	5173.88	3800.52	2852.22	2097.56	1371.13	1011.37	631.816	466.342	263.956	198.733	134.859	91.1862	78.9232	45.1491	30.5664	19.8061	15.1307	11.1544	7.16456	4.66592	3.82746	2.18109	1.71053	1.33184	0.579276	0.448963	0.405325	0.233043	0.14801	0.106058	0.0656237	0.0451581	0.0261828	0.0200875	0.0124853	0.0084384	0.0063103	0.00477575	0.00325521	0.00216292	0.00122042	0.000689648	0.000496547	0.00034499	0.000210442	0.000128031	8.78459e-05	5.8883e-05	3.26852e-05
7751.13	5805.33	3434.98	2050.21	1722.73	1023.22	602.244	524.838	390.752	259.318	171.286	132.84	101.604	57.3107	35.5402	25.7802	20.5106	17.6688	13.5005	9.74924	5.72794	4.09685	2.82121	1.75737	0.864534	0.795952	0.537987	0.33005	0.158889	0.11059	0.0942721	0.0610358	0.038146	0.0266163	0.0200626	0.0108263	0.00643624	0.00555961	0.00372121	0.00256094	0.00156778	0.000760115	0.000538261	0.000239012	0.000169273	9.79688e-05	6.76985e-05	3.21238e-05	2.32343e-05	1.73547e-05
8914.68	5880.01	4367.25	3179	2406.71	1563.69	1175.25	870.773	550.573	414.403	300.46	178.164	116.231	81.3862	55.7087	42.1497	31.6168	16.0276	11.6598	9.32429	5.61411	3.12595	2.1085	1.73646	1.02418	0.575873	0.438446	0.229262	0.173867	0.122017	0.0895325	0.0456037	0.0341322	0.0228348	0.0140552	0.0099241	0.00586576	0.00404087	0.00187727	0.00103231	0.000741284	0.000586753	0.000393784	0.000206396	0.000132538	7.85961e-05	5.5029e-05	3.24146e-05	1.9339e-05	8.62946e-06
8399.34	5824.74	3960.93	2886.37	2251.34	1776.77	955.712	807.325	686.205	334.303	329.887	222.128	147.918	80.7503	68.1011	50.1931	27.4142	20.2422	14.5152	9.75374	7.00502	3.91673	2.84256	2.13939	1.44612	1.03562	0.657292	0.542951	0.417896	0.300858	0.168769	0.105793	0.0934981	0.0514109	0.0327994	0.0242908	0.0190062	0.0124659	0.00772538	0.0057168	0.00334281	0.00214579	0.00149236	0.00102091	0.000537019	0.000431078	0.000314909	0.000161203	9.52462e-05	6.74684e-05
9046.42	4699.69	2332.89	2164.21	1641.74	1136.67	1004.06	470.748	462.27	167	167	118.244	101.15	57.5573	52.7265	33.7389	20.136	10.2079	9.1309	5.8642	3.86168	3.33263	1.65599	1.45082	0.862334	0.580377	0.388442	0.25369	0.157994	0.135469	0.0657792	0.0640478	0.0391511	0.0258324	0.016722	0.0114991	0.0082947	0.00518305	0.00312212	0.00206549	0.00148693	0.000827792	0.000638231	0.000472246	0.000265943	0.000181204	7.52652e-05	5.47311e-05	3.40195e-05	2.18939e-05
9176.49	5697.11	3085.39	2721.46	2161.94	1172.9	1052.96	803.323	526.211	449.712	360.717	198.331	143.476	122.483	81.3975	51.5767	46.0088	34.8769	24.5137	12.7049	10.8299	7.06526	5.15414	3.34053	2.52805	1.6484	1.26782	0.925274	0.572862	0.34388	0.232867	0.143642	0.116652	0.0921779	0.0638451	0.0449762	0.0197464	0.0176897	0.0106933	0.00939726	0.00612457	0.00438499	0.00330828	0.0021473	0.00131466	0.00088571	0.000684692	0.000385062	0.000239374	0.00017058
8915.75	4855.59	3031.33	1934.51	1385.33	999.794	534.182	534.182	343.393	195.988	128.053	120.193	78.8534	56.7468	47.3648	26.212	23.6888	13.0665	9.56595	6.48711	5.27041	4.25687	2.62996	1.80122	1.41538	0.988649	0.684444	0.444576	0.395439	0.222038	0.10481	0.102185	0.0647261	0.0428348	0.0317769	0.0173201	0.0159884	0.0104989	0.00847551	0.00470567	0.00346715	0.00239135	0.00164292	0.000626943	0.000626943	0.000457399	0.000378083	0.000240245	0.00013918	7.7052e-05
8734.27	4660.91	2995.96	2057.94	1050.59	1050.59	733.19	369.185	288.866	212.139	118.182	80.1606	54.9861	36.8693	27.8396	18.176	15.7984	10.5042	7.5745	5.75015	4.23831	2.25458	1.76861	1.25234	0.715837	0.396752	0.302479	0.18428	0.148112	0.0904939	0.0629289	0.0382449	0.0310852	0.0147366	0.00983172	0.00796003	0.00550788	0.00301056	0.00214067	0.00143445	0.000865874	0.00068658	0.000427721	0.000291929	0.000168459	7.74641e-05	4.73681e-05	3.62508e-05	2.33247e-05	1.44089e-05
7298.69	4076.32	3260.51	2411.35	1814.17	1355.56	854.544	581.317	368.436	284.689	224.168	193.541	114.65	103.605	56.1542	48.0519	38.5964	30.849	15.3258	11.447	8.03325	4.78854	3.27331	2.51711	1.21245	0.945116	0.590884	0.358797	0.205409	0.189502	0.107882	0.0819674	0.0549591	0.0395751	0.0181826	0.0159896	0.0122062	0.00661017	0.00419973	0.0026639	0.00232388	0.0012014	0.000839511	0.000733231	0.00051818	0.000348891	0.000192441	0.000149854	8.5466e-05	5.37203e-05
7601.92	6073.86	3517.95	2611.71	1762.61	1565.26	1119.14	808.375	550.56	301.778	271.225	139.613	98.9265	71.7745	61.6753	36.7874	28.1985	14.6889	12.4371	8.12957	5.26478	3.60364	1.91833	1.52188	1.36377	0.698356	0.570793	0.340798	0.217251	0.141452	0.0922325	0.0526	0.0490344	0.0337551	0.014664	0.012636	0.00809771	0.00654904	0.00326169	0.00219431	0.00163349	0.000881495	0.000552657	0.000414532	0.000338506	0.000199608	0.0001229	8.98076e-05	5.16758e-05	2.64738e-05
8650.55	4991.47	3802.31	2891.66	1618.6	1530.17	1184.76	858.736	553.493	322.828	158.942	122.927	93.6225	52.6705	38.5747	26.0383	16.935	10.6149	6.61909	5.55602	4.14716	2.58403	1.9693	1.31947	1.04614	0.599514	0.367015	0.307213	0.238954	0.151316	0.119246	0.0625897	0.0460476	0.0261263	0.0176316	0.0108622	0.00824742	0.00494228	0.00371966	0.00219527	0.00148491	0.00111955	0.000667051	0.000452616	0.000311151	0.000198168	9.49817e-05	9.17978e-05	4.91845e-05	3.49057e-05
8105.76	6345.91	3573.34	2566.96	1855.97	1440.57	1133	856.629	409.703	242.413	242.413	101.426	101.426	57.6381	44.5165	33.4792	21.4643	14.8501	10.7944	9.275	4.76418	2.85102	2.85102	2.06792	1.07011	0.712386	0.473773	0.250185	0.219465	0.131835	0.0665239	0.0488179	0.0387422	0.02256	0.0125528	0.00769013	0.00470057	0.00394483	0.00212592	0.001716	0.000614419	0.000585597	0.000357112	0.000295707	0.000208758	0.000101666	8.65257e-05	6.33378e-05	4.70748e-05	2.56792e-05
7931.98	6448.49	3825.12	3337.44	2222.91	1680.87	729.868	628.731	350.847	334.725	229.729	164.169	102.422	74.417	57.1658	39.4261	30.0241	22.9851	15.9046	10.1408	4.97169	4.58368	2.71313	1.81761	1.37609	0.917285	0.569204	0.474462	0.200033	0.135478	0.118015	0.0726776	0.039181	0.0251832	0.0185736	0.0110254	0.00805468	0.00412434	0.00282908	0.00184079	0.00104573	0.000653523	0.000494093	0.000294897	0.000243524	0.000147176	9.90669e-05	7.68746e-05	4.34376e-05	2.66719e-05
7404.89	4403.98	3507.79	2583.74	1558.8	1052.83	901.433	451.702	334.762	222.138	165.596	149.872	73.8925	64.6494	37.6342	21.0409	19.4394	10.9426	8.54991	7.26844	5.76765	4.11577	2.97161	1.67419	1.03596	0.741598	0.418153	0.307839	0.228557	0.14983	0.0821393	0.0627988	0.0382361	0.0290753	0.0229843	0.0153944	0.0110875	0.00731104	0.00493088	0.00306354	0.00182223	0.000898039	0.000893694	0.000571284	0.000423654	0.000248681	0.000199473	0.000129443	8.31368e-05	5.06813e-05
9087.74	5139.01	4469.81	2956.4	2029.74	1280.12	1229.75	556.108	514.198	363.611	211.068	211.068	128.471	80.3465	61.1111	37.2501	29.2936	18.5983	12.8715	9.28357	7.27036	4.1137	2.9189	1.59929	1.47173	1.15939	0.712356	0.522193	0.28095	0.199296	0.111509	0.0796656	0.0567784	0.0411492	0.026562	0.0217591	0.013918	0.00883926	0.00578421	0.00402227	0.00237027	0.00182909	0.000838251	0.000575545	0.000410386	0.000311067	0.000198929	0.000113687	8.6347e-05	5.50453e-05
7022.65	5150.86	2752.71	2752.71	1739.26	1217.74	799.247	481.771	443.17	290.843	252.847	128.726	81.217	46.5334	46.5334	31.1797	22.9531	15.4984	11.7745	8.79266	4.71758	3.15009	2.87675	2.10075	1.53338	1.11223	0.620295	0.367093	0.292264	0.21941	0.138896	0.0955923	0.0614481	0.0399295	0.0257419	0.0179227	0.010943	0.00696497	0.00394233	0.00289442	0.00198949	0.00122393	0.000898316	0.000751074	0.000421504	0.000294184	0.000191107	0.000130815	7.69094e-05	3.55458e-05
8056.96	5360.27	3501.7	2572.58	1856.64	1305.07	946.086	646.149	443.77	298.596	210.156	145.26	102.753	70.9341	51.3131	34.9774	25.1864	17.3611	11.9027	8.56556	5.64576	3.97147	2.66741	1.77183	1.22793	0.850712	0.566724	0.384366	0.263548	0.170672	0.112556	0.0740024	0.0521991	0.0347305	0.0226955	0.0156284	0.0100988	0.0068294	0.00449829	0.00295432	0.00196488	0.00126033	0.000857942	0.000565695	0.00037609	0.000255236	0.000176163	0.000111662	7.15776e-05	4.41245e-05
[truncated: 250 more columns]
