# Supplementary material for: A new imperialist competitive algorithm with spiral rising mechanism for solving path optimization problems
Source: PeerJ Comput Sci. 2022 Sep 7;8:e1075. doi: 10.7717/peerj-cs.1075 (PMC9575848; doi:10.7717/peerj-cs.1075)
Supplement: Supplemental Information 11 [file peerj-cs-08-1075-s011.zip › PSO DE GWO SRICA BSO TLBO SCA/F12/PSO.xlsx]

## Sheet: Sheet1
9208.07	2974.18	2974.18	2410.41	2410.41	2410.41	2410.41	2410.41	2316.29	2107.7	2015.52	2015.52	1932.91	1932.91	1685	1685	1685	1685	1685	1685	1498.68	1498.68	1471.22	1471.22	1172.11	1172.11	1172.11	1172.11	1172.11	1172.11	1136.16	1136.16	1136.16	1136.16	1126.78	1126.78	1126.78	1126.78	1126.78	1126.78	1126.78	1126.78	1126.78	1126.78	1124.62	1124.62	1124.62	738.908	738.908	738.908
10004.6	3478.96	3478.96	2858.27	2811.73	2566.48	2476.36	2476.36	2097.68	2097.68	2097.68	2097.68	2097.68	2097.68	2051.5	1842.95	1842.95	1769.62	1748.56	1748.56	1748.56	1748.56	1748.56	1748.56	1748.56	1459.71	1459.71	1459.71	1459.71	1459.71	1459.71	1459.71	1459.71	1459.71	1429.85	1429.85	1027.86	1027.86	1027.86	1027.86	1027.86	1027.86	1027.86	1027.86	1027.86	1027.86	1027.86	862.65	862.65	862.65
6667.71	3046.14	3046.14	1757.55	1757.55	1757.55	1757.55	1757.55	1757.55	1757.55	1757.55	1732.32	1732.32	1641.37	1641.37	1641.37	1641.37	1641.37	1641.37	1641.37	1540.1	1382.4	1382.4	1382.4	1382.4	1266.69	1266.69	1266.69	1266.69	1266.69	1057.76	1057.76	1057.76	1057.76	1057.76	1057.76	1010.93	1010.93	926.163	891.868	891.868	891.868	891.868	891.868	891.868	891.868	891.868	891.868	891.868	891.868
8454.3	3882.86	3882.86	2523.52	2523.52	2068.12	2068.12	2068.12	2028.42	1939.32	1939.32	1939.32	1702.62	1702.62	1548.52	1548.52	1548.52	1548.52	1548.52	1548.52	1548.52	1410.49	1410.49	1195.2	1195.2	1195.2	1195.2	1195.2	1195.2	1195.2	1195.2	1195.2	1195.2	1195.2	1195.2	1032.71	1032.71	1032.71	1032.71	1019.44	1019.44	1019.44	1019.44	1019.44	1019.44	1019.44	1019.44	1019.44	985.196	985.196
9364.99	3784.67	3784.67	3237.6	2984.45	2594.38	2493.36	2372.8	2336.92	2218.63	1575.47	1575.47	1575.47	1529.5	1529.5	1529.5	1433.07	1433.07	1433.07	1433.07	1377.3	1377.3	1333.1	1333.1	1333.1	1333.1	1333.1	1333.1	1205.68	1205.68	1205.68	1205.68	1205.68	1205.68	1205.68	1205.68	1205.68	1205.68	1205.68	1205.68	1205.68	1205.68	1142.11	1142.11	794.965	794.965	794.965	794.965	794.965	794.965
7339.19	2008.84	2008.84	1557.68	1557.68	1557.68	1557.68	1557.68	1557.68	1557.68	1557.68	1557.68	1557.68	1557.68	1557.68	1557.68	1551.9	1551.9	1384.37	1384.37	1384.37	1281.63	1281.63	1281.63	1281.63	1257.79	1257.79	1257.79	1257.79	1257.79	1196.29	1196.29	1196.29	1178.87	1178.87	1178.87	1178.87	1102.44	1102.44	1102.44	804.398	804.398	804.398	804.398	804.398	804.398	804.398	804.398	804.398	804.398
8441.35	3294.58	2863.42	2332.13	2332.13	2332.13	2245.77	1696.34	1566.37	1566.37	1566.37	1534.96	1262.64	1262.64	1262.64	1262.64	1262.64	1262.64	1232	1232	1232	1232	1232	1232	1232	1232	1232	1065.05	974.419	974.419	974.419	974.419	974.419	974.419	974.419	911.907	911.907	911.907	903.575	671.937	671.937	671.937	671.937	671.937	671.937	671.937	671.937	671.937	671.937	671.937
8677.17	2925.44	2925.44	2608.53	2608.53	2524.14	2513.15	2462.3	1907.58	1670.14	1670.14	1670.14	1670.14	1670.14	1670.14	1670.14	1343.24	1343.24	1228.25	1228.25	1228.25	1228.25	1228.25	1228.25	1228.25	1228.25	1228.25	1228.25	1228.25	1228.25	976.252	976.252	976.252	933.66	870.724	870.724	870.724	870.724	870.724	870.724	870.724	870.724	870.724	870.724	870.724	870.724	870.724	870.724	743.756	743.756
7745.19	3019.31	3019.31	3019.31	3019.31	2663.66	2166.84	1659.62	1659.62	1659.62	1583.27	1583.27	1583.27	1583.27	1583.27	1583.27	1583.27	1583.27	1329.7	1329.7	1329.7	1329.7	1329.7	1329.7	1329.7	1329.7	1066.87	1066.24	1066.24	1066.24	1066.24	1066.24	1066.24	1066.24	1066.24	1066.24	1066.24	1019.66	941.023	727.094	620.031	620.031	620.031	620.031	620.031	620.031	620.031	620.031	620.031	620.031
6975.58	3017.51	3017.51	3017.51	3017.51	2603.36	2603.36	2466.8	2466.8	2025.22	2025.22	2025.22	2025.22	2025.22	1889.15	1781.8	1781.8	1649.31	1649.31	1649.31	1649.31	1649.31	1649.31	1452.41	1452.41	1452.41	1452.41	1452.41	1452.41	899.074	899.074	899.074	899.074	899.074	899.074	899.074	826.698	826.698	826.698	826.698	826.698	826.698	826.698	826.698	796.229	751.217	751.217	751.217	751.217	751.217
9035.87	2491.48	2491.48	2491.48	1878.74	1878.74	1878.74	1878.74	1878.74	1860.62	1860.62	1846.24	1816.78	1490.99	1490.99	1490.99	1490.99	1490.99	1490.99	1490.99	1490.99	1079.22	1079.22	1079.22	1009.71	1009.71	1009.71	1009.71	1009.71	1009.71	1009.71	1009.71	876.242	876.242	871.439	871.439	871.439	871.439	871.439	871.439	871.439	871.439	871.439	871.439	871.439	871.439	811.04	811.04	790.704	790.704
7724.27	2685.8	2685.8	2594.56	2594.56	1824.86	1824.86	1824.86	1824.86	1824.86	1824.86	1824.86	1688.97	1637.85	1637.85	1637.85	1637.85	1637.85	1537.79	1537.79	1537.79	1507.46	1507.46	1507.46	1507.32	1507.32	1507.32	1507.32	1507.32	1507.32	1410.16	1410.16	1410.16	1308.77	1045.16	1045.16	1045.16	1045.16	1045.16	1045.16	1045.16	1045.16	1045.16	1045.16	1045.16	1045.16	1045.16	875.736	875.736	833.536
7384.32	3086.73	3086.73	2769.84	2769.84	2573.13	2516.87	2516.87	2516.87	2516.87	2281.28	2275.11	2165.98	1916.15	1915.83	1915.83	1915.83	1915.83	1915.83	1915.83	1915.83	1635.29	1635.29	1635.29	1406.57	1406.57	1406.57	1406.57	1406.57	1195.6	1124.08	1124.08	1124.08	946.556	946.556	946.556	946.556	766	766	766	766	766	766	766	686.718	686.718	686.718	686.718	686.718	686.718
8013.47	3558.83	2836.88	2781.67	2781.67	2637.94	2384.9	1999.12	1999.12	1999.12	1999.12	1999.12	1999.12	1999.12	1999.12	1999.12	1999.12	1945.09	1405.49	1405.49	1405.49	1003.63	1003.63	1003.63	1003.63	1003.63	1003.63	1003.63	1003.63	1003.63	1003.63	1003.63	1003.63	993.524	962.915	962.915	962.915	962.915	962.915	962.915	890.419	890.419	890.419	890.419	890.419	890.419	812.054	812.054	812.054	812.054
7628.95	2352.64	2352.64	2223.12	2042.15	1760.81	1760.81	1760.81	1760.81	1674.09	1530.02	1530.02	1530.02	1441.03	1441.03	1441.03	1368.03	1368.03	1359.82	1359.82	1359.82	1359.82	1359.82	1359.82	1359.82	1204.02	827.164	827.164	827.164	813.786	813.786	813.786	813.786	813.786	813.786	813.786	813.786	813.786	711.857	711.857	711.857	711.857	711.857	711.857	711.857	711.857	711.857	541.131	541.131	532.214
7875.91	2728.85	2728.85	2728.85	2512.84	2470.25	2357.29	1527.66	1527.66	1527.66	1527.66	1527.66	1527.66	1527.66	1218.17	1218.17	1218.17	1218.17	1199.62	1199.62	1199.62	1199.62	1199.62	1199.62	1199.62	1199.62	1199.62	1199.62	1199.62	1199.62	1199.62	1199.62	1199.62	1199.62	1199.62	1199.62	1199.62	1199.62	1091.33	1091.33	1091.33	1091.33	1091.33	1091.33	1091.33	1091.33	1044.37	1044.37	1044.37	1044.37
8999.94	2358.43	2358.43	2358.43	2358.43	1585.21	1585.21	1585.21	1585.21	1585.21	1585.21	1585.21	1585.21	1575.74	1575.74	1173.45	1173.45	1173.45	1173.45	1173.45	1173.45	1173.45	1067.05	1067.05	1067.05	1067.05	1067.05	900.095	900.095	900.095	900.095	900.095	858.921	858.921	858.921	858.921	858.921	858.921	858.921	858.921	858.921	858.921	695.338	695.338	695.338	695.338	695.338	695.338	695.338	695.338
8804.46	3373.56	3373.56	2368.65	2019.49	2019.49	2019.49	2019.49	2019.49	1538.86	1538.86	1538.86	1538.86	1538.86	1449.54	1449.54	1420.37	1336.08	1336.08	1336.08	1336.08	1336.08	1336.08	1336.08	1079.08	1079.08	1079.08	1079.08	1079.08	1079.08	1079.08	1079.08	1079.08	1079.08	1079.08	974.088	974.088	974.088	974.088	974.088	928.044	928.044	928.044	928.044	928.044	928.044	922.588	922.588	922.588	922.588
7568.83	3260.21	3259.49	2971.54	2971.54	2682.17	2242.54	1598.2	1598.2	1578.99	1578.99	1578.99	1556.8	1556.8	1556.8	1556.8	1556.8	1502.57	1467.14	1383.87	1383.87	1383.87	1226.12	1226.12	1226.12	1226.12	1226.12	1226.12	1226.12	1226.12	1226.12	1162.3	1162.3	1162.3	1162.3	1162.3	1157.14	1157.14	1157.14	1157.14	1157.14	1038.55	1006.98	1006.98	1006.98	1006.98	1006.98	1006.98	1006.98	1006.98
7404.56	2789.39	2789.39	2151.72	2151.72	1781.57	1778.67	1472.93	1472.93	1472.93	1472.93	1472.93	1472.93	1472.93	1472.93	1220.37	1220.37	1220.37	1220.37	1220.37	1220.37	1220.37	1145.01	1145.01	1145.01	1145.01	1145.01	1145.01	1088.67	1088.67	1088.67	1088.67	1088.67	1088.67	1088.67	1088.67	1088.67	1088.67	1078.62	1078.62	1078.62	1078.62	1078.62	1078.62	1073.81	1073.81	1073.81	1055.02	1055.02	1055.02
8656.75	2776.19	2776.19	1879.5	1879.5	1879.5	1583.18	1583.18	1334.39	1334.39	1334.39	1334.39	1334.39	1334.39	1334.39	1334.39	1334.39	1285.24	1285.24	1285.24	1285.24	1285.24	1285.24	1285.24	1285.24	1285.24	1285.24	1285.24	1285.24	1265.44	1265.44	1265.44	1265.44	1229.18	1229.18	1229.18	1229.18	1229.18	1229.18	1167.85	1167.85	1167.85	1065.22	1065.22	1065.22	1065.22	1065.22	1063.23	1063.23	1063.23
8580.01	3227.94	3227.94	2726.11	2267.36	2232.38	2078.29	2078.29	1329.81	1303.99	1303.99	1303.99	1303.99	1303.99	1303.99	1303.99	1143.46	1143.46	1143.46	1143.46	1143.46	1143.46	1143.46	1143.46	1143.46	1143.46	1143.46	1143.46	1143.46	711.432	711.432	711.432	711.432	680.454	680.454	680.454	680.454	680.454	680.454	680.454	680.454	680.454	680.454	680.454	680.454	680.454	618.084	618.084	618.084	606.367
8564.41	3425.21	3425.21	2306.42	2306.42	2306.42	2306.42	1951.91	1951.91	1940.99	1807.9	1807.9	1807.9	1570.6	1570.6	1570.6	1570.6	1570.6	1565.85	1565.85	1565.85	1549.68	1549.68	1405.72	1405.72	1405.72	1405.72	1405.72	1405.72	1405.72	1405.72	1058.4	933.389	875.483	875.483	875.483	875.483	875.483	875.483	875.483	875.483	875.483	670.357	670.357	670.357	670.357	670.357	670.357	670.357	670.357
8319.47	3055.84	3055.84	2853.33	2853.33	2427.45	2427.45	2177.27	2177.27	2177.27	2047.61	2005.15	1774.13	1774.13	1754.01	1420.07	1420.07	1420.07	1420.07	1420.07	1420.07	1420.07	1420.07	1325.88	1325.88	1325.88	1325.88	1322.69	1322.69	1322.69	1322.69	1322.69	1322.69	1283.73	1181.1	1181.1	1181.1	1181.1	1181.1	1181.1	1181.1	1181.1	1090.32	1090.32	1090.32	1090.32	1090.32	1090.32	1090.32	1025.56
7543.57	3131.65	3131.65	2520.47	1539.63	1539.63	1539.63	1539.63	1539.63	1282.69	1282.69	1282.69	1282.69	1282.69	1236.36	1236.36	1236.36	1037.41	845.643	845.643	845.643	845.643	845.643	845.643	845.643	799.861	799.861	799.861	799.861	799.861	799.861	799.861	799.861	799.861	799.861	799.861	799.861	799.861	799.861	799.861	717.872	717.872	604.373	604.373	604.373	604.373	604.373	604.373	604.373	604.373
7543.02	3647.39	3647.39	2426.41	2426.41	1945.95	1945.95	1887.7	1629.93	1629.93	1629.93	1629.93	1629.87	1629.23	1629.23	1629.23	1629.23	1629.23	1618.01	1618.01	1618.01	1618.01	1618.01	1618.01	1618.01	1618.01	1618.01	1618.01	1032.7	1032.7	1032.7	1032.7	1032.7	1032.7	1032.7	1032.7	1032.7	899.492	899.433	899.433	878.949	878.949	878.949	841.442	841.442	841.442	841.442	841.442	841.442	841.442
8983.02	3810.37	3431.71	2728.15	2048.42	1874.27	1874.27	1874.27	1874.27	1847.96	1601.53	1367.39	1367.39	1117.47	1117.47	1117.47	1117.47	1117.47	1117.47	1117.47	1117.47	1117.47	1117.47	1117.47	1117.47	1117.47	1117.47	1117.47	1117.47	1079.01	1079.01	1079.01	992.932	992.932	992.932	992.932	901.677	901.677	901.677	866.643	866.643	866.643	866.643	866.643	866.643	839.358	839.358	839.358	839.358	839.358
7799.14	2669.6	2577.01	2402.97	2402.97	2232.25	1491.56	1491.56	1491.56	1491.56	1491.56	1491.56	1491.56	1354.03	1354.03	1190.63	1190.63	1098.48	1098.48	1098.48	1098.48	1098.48	1098.48	1098.48	1098.48	1098.48	1098.48	1098.48	1098.48	1098.48	1098.48	1098.48	1098.48	1098.48	1040.13	1040.13	1040.13	1040.13	1040.13	1040.13	1040.13	1040.13	990.375	990.375	789.733	789.733	789.733	789.733	789.733	789.733
6352.57	2731.15	2731.15	2731.15	2731.15	2443.62	2443.62	2443.62	1724.4	1724.4	1724.4	1724.4	1506.23	1358.47	1358.47	1358.47	1358.47	1358.47	1358.47	1358.47	1190.92	1190.92	1190.92	1190.92	1175.59	1175.59	1175.59	1175.59	1175.59	1175.59	1175.59	1175.59	1175.59	1175.59	1175.59	1175.59	1175.59	1175.59	1170.8	830.681	830.681	830.681	830.681	830.681	830.681	830.681	830.681	696.102	696.102	696.102
8865.99	2827.87	2827.87	2267.28	2267.28	1953.71	1953.71	1953.71	1953.71	1953.71	1596.27	1596.27	1596.27	1542.43	1410.41	1410.41	1410.41	1410.41	1410.41	1410.41	1410.41	1410.41	1410.41	1410.41	1410.41	1410.41	1315.77	1315.77	1260.97	1260.97	1260.97	1260.97	1260.97	1188.92	1188.92	1188.92	1188.92	1188.92	1188.92	1130.96	1130.96	1130.96	1130.96	1130.96	1051.36	1051.35	1051.35	1051.35	1051.35	1051.35
8150.89	3047.39	2993.22	2520.14	2394.21	2170.91	2076.2	1936.43	1829.52	1762.2	1693.6	1681.81	1637.22	1580.92	1541.53	1492.59	1469.53	1444.91	1394.99	1392.22	1375.19	1323.88	1310.18	1288.5	1259.51	1238.51	1214.03	1202.77	1172.29	1130.02	1105.79	1092.08	1079.22	1059.72	1040.98	1029.98	1009.39	994.834	981.606	948.686	927.816	923.863	896.512	895.262	870.458	868.048	859.596	824.715	818.664	814.411
[truncated: 250 more columns]
