# Supplementary material for: A new imperialist competitive algorithm with spiral rising mechanism for solving path optimization problems
Source: PeerJ Comput Sci. 2022 Sep 7;8:e1075. doi: 10.7717/peerj-cs.1075 (PMC9575848; doi:10.7717/peerj-cs.1075)
Supplement: Supplemental Information 11 [file peerj-cs-08-1075-s011.zip › PSO DE GWO SRICA BSO TLBO SCA/F12/SCA.xlsx]

## Sheet: Sheet1
0	8481.68	8481.68	8481.68	8481.68	8481.68	8481.68	8481.68	8481.68	8481.68	8481.68	8481.68	8481.68	8481.68	8481.68	8481.68	8481.68	8481.68	8481.68	8481.68	8481.68	8481.68	8481.68	8481.68	8481.68	8481.68	8481.68	8481.68	8481.68	8481.68	8481.68	8481.68	8481.68	8481.68	8481.68	8481.68	8481.68	8481.68	8481.68	8481.68	8481.68	8481.68	8481.68	8481.68	8481.68	8481.68	8481.68	6629.32	6629.32	6629.32
0	5969.63	5957.22	5869.75	5869.75	5869.75	5869.75	5869.75	5869.75	5869.75	5869.75	5869.75	5869.75	5869.75	5869.75	5869.75	5869.75	5869.75	5869.75	5869.75	5869.75	5869.75	5869.75	5869.75	5869.75	5869.75	5869.75	5869.75	5869.75	5869.75	5869.75	5869.75	5869.75	5869.75	5869.75	5869.75	5869.75	5869.75	5869.75	5869.75	5869.75	5650.35	5650.35	5650.35	4623.42	4623.42	4623.42	4623.42	4623.42	4623.42
0	8814.94	8814.94	8814.94	8814.94	8814.94	8814.94	8814.94	8814.94	8814.94	8814.94	8814.94	8814.94	8787.92	8787.92	8787.92	8787.92	8787.92	8747.05	6628.02	5592.18	5121.4	5121.4	5121.4	5121.4	5121.4	5121.4	5121.4	5121.4	5121.4	5121.4	5121.4	5121.4	5121.4	5121.4	5121.4	5121.4	5121.4	5121.4	5121.4	5121.4	5121.4	5121.4	5121.4	5121.4	5121.4	5121.4	4622.48	4622.48	4622.48
0	8044.25	8044.25	8044.25	8044.25	8044.25	8044.25	8044.25	8044.25	8044.25	8044.25	8044.25	8044.25	8044.25	8044.25	8044.25	8044.25	8044.25	8044.25	8044.25	8044.25	8044.25	6754.54	6754.54	6754.54	6754.54	6754.54	6754.54	6754.54	6754.54	6754.54	6754.54	6754.54	6754.54	6754.54	6754.54	6754.54	6754.54	6754.54	6754.54	4965.36	3615.17	3615.17	3615.17	3615.17	3615.17	3615.17	3615.17	3615.17	3615.17
0	8768.74	8768.74	8768.74	8768.74	8768.74	8768.74	8768.74	8768.74	8768.74	8768.74	8768.74	8119	8119	8119	8119	8119	8119	8119	8119	8119	8119	8119	8119	6392.98	6392.98	6392.98	6392.98	6392.98	6392.98	6392.98	6392.98	6392.98	6392.98	6392.98	6392.98	6392.98	6392.98	6392.98	6392.98	6392.98	6392.98	6392.98	6392.98	6392.98	6392.98	6392.98	6392.98	6392.98	6392.98
0	8847.77	8847.77	8847.77	8847.77	8847.77	8847.77	8847.77	8847.77	8515.86	8515.86	8515.86	8515.86	8436.94	6911.65	6478.64	3851.65	3411.55	3411.55	3411.55	3411.55	3411.55	3411.55	3411.55	3411.55	3411.55	3411.55	3411.55	3411.55	3411.55	3411.55	3411.55	3411.55	3411.55	3411.55	3411.55	3411.55	3411.55	3411.55	3411.55	1964.24	1964.24	1964.24	1964.24	1964.24	1964.24	1964.24	1964.24	1964.24	1964.24
0	8717.53	8717.53	8717.53	8717.53	8717.53	8717.53	8717.53	8717.53	8717.53	8717.53	8717.53	8674.98	8674.98	8674.98	8674.98	8674.98	8674.98	8674.98	8674.98	8117.65	7275.49	6336.85	6336.85	6336.85	6336.85	6336.85	5985.94	5985.94	5985.94	5985.94	5985.94	5985.94	5985.94	5074.4	5074.4	5074.4	5074.4	5074.4	5074.4	5074.4	5074.4	5074.4	5074.4	5074.4	5074.4	5074.4	5074.4	5074.4	5074.4
0	7987.13	7987.13	7987.13	7987.13	7987.13	7987.13	7987.13	7987.13	7987.13	7987.13	7987.13	7987.13	7987.13	7987.13	7987.13	7987.13	7987.13	7987.13	7987.13	7987.13	7987.13	6806.05	6647.32	6647.32	6647.32	6647.32	6647.32	6647.32	6647.32	6647.32	6647.32	6647.32	6647.32	6647.32	6647.32	6647.32	6647.32	6647.32	6647.32	6647.32	6647.32	6647.32	6647.32	6647.32	6647.32	6647.32	6647.32	5616.11	5616.11
0	7807.16	7807.16	7807.16	7807.16	7807.16	7807.16	7807.16	7807.16	7807.16	7807.16	7807.16	7807.16	7538.17	7538.17	7538.17	7538.17	7538.17	7538.17	7538.17	7538.17	7538.17	7538.17	7538.17	7538.17	7538.17	7538.17	7538.17	7538.17	7538.17	7538.17	7538.17	7538.17	7538.17	7538.17	7538.17	7538.17	7473.79	6385.69	6385.69	6385.69	6385.69	6385.69	6385.69	6385.69	6385.69	6385.69	6047.98	5199.31	5199.31
0	8352.85	8352.85	8352.85	8352.85	8352.85	8352.85	8352.85	8352.85	8352.85	8352.85	8352.85	8352.85	8352.85	8352.85	8352.85	8352.85	8352.85	8352.85	8352.85	8352.85	8352.85	8352.85	8352.85	8352.85	8352.85	8352.85	8352.85	8352.85	8352.85	8352.85	8352.85	8352.85	8352.85	8352.85	8352.85	8352.85	8352.85	8352.85	8352.85	8352.85	8352.85	8352.85	8352.85	8352.85	8352.85	8352.85	8352.85	8352.85	8352.85
0	7715.01	7715.01	7715.01	7715.01	7715.01	7715.01	7715.01	7715.01	6834.82	6834.82	6834.82	6834.82	6834.82	6834.82	6834.82	6834.82	6834.82	6834.82	6834.82	6834.82	6834.82	6834.82	6834.82	6834.82	6834.82	6834.82	6834.82	6834.82	6834.82	6834.82	6834.82	6834.82	6834.82	6834.82	6834.82	6834.82	6834.82	6834.82	6214.6	5241.42	5125.85	5125.85	5125.85	5125.85	5125.85	5125.85	5125.85	4558.89	4558.89
0	7832.83	7832.83	7832.83	7832.83	7832.83	7832.83	7832.83	7832.83	7832.83	7832.83	7832.83	7832.83	7832.83	7491.79	7491.79	7491.79	7491.79	7491.79	7491.79	7491.79	7491.79	7491.79	7491.79	7491.79	7491.79	7491.79	7491.79	7491.79	7491.79	7491.79	7491.79	7491.79	7491.79	7491.79	7491.79	7491.79	7491.79	7491.79	7491.79	7491.79	7491.79	7491.79	7491.79	7491.79	7491.79	7491.79	7491.79	7491.79	7491.79
0	5987.84	4970.17	4970.17	4970.17	4970.17	4970.17	4970.17	4970.17	4970.17	4970.17	4970.17	4970.17	4970.17	4970.17	4970.17	4970.17	4970.17	4970.17	4970.17	4970.17	4970.17	4970.17	4970.17	4970.17	4970.17	4970.17	4970.17	4970.17	4970.17	4970.17	4970.17	4970.17	4970.17	4970.17	4970.17	4970.17	4970.17	4970.17	4970.17	4970.17	4970.17	4970.17	4970.17	4970.17	4970.17	4970.17	4970.17	4970.17	4970.17
0	6547.55	6547.55	6547.55	6547.55	6547.55	6547.55	6547.55	6547.55	6547.55	6547.55	6547.55	6547.55	6547.55	6547.55	6547.55	6547.55	6547.55	6547.55	6547.55	6547.55	6547.55	6547.55	6547.55	6547.55	6547.55	6547.55	6547.55	6547.55	6547.55	6547.55	6547.55	6547.55	6547.55	6547.55	6547.55	6547.55	6547.55	6547.55	6547.55	6547.55	6547.55	6547.55	6547.55	6547.55	6547.55	6547.55	6547.55	6547.55	6547.55
0	6665.66	6665.66	6665.66	6665.66	6665.66	6665.66	6665.66	6665.66	6665.66	6665.66	6665.66	6665.66	6665.66	6665.66	6665.66	6665.66	6665.66	6665.66	6665.66	6665.66	6665.66	6665.66	6665.66	6665.66	6665.66	6665.66	6665.66	6665.66	6665.66	6665.66	6665.66	6665.66	6665.66	6665.66	6665.66	6665.66	6665.66	6665.66	6665.66	6665.66	6665.66	6665.66	6665.66	6665.66	6665.66	6665.66	6665.66	6449.45	6449.45
0	8391.24	8391.24	8391.24	8391.24	8391.24	8391.24	8391.24	8391.24	8391.24	8391.24	8391.24	8391.24	8391.24	8391.24	8391.24	8391.24	8391.24	8391.24	8391.24	8391.24	8391.24	8391.24	8391.24	7986.75	7916.6	6322.75	5924.25	5924.25	5924.25	5924.25	5924.25	5924.25	5924.25	5924.25	5924.25	5924.25	5618.56	4756.76	4681.78	4681.78	4681.78	4681.78	4681.78	4681.78	4262.67	4161.85	4161.85	3111.41	3066.88
0	8006.95	8006.95	8006.95	8006.95	8006.95	8006.95	8006.95	8006.95	8006.95	8006.95	8006.95	8006.95	8006.95	8006.95	8006.95	8006.95	8006.95	8006.95	8006.95	8006.95	8006.95	8006.95	8006.95	8006.95	8006.95	8006.95	8006.95	8006.95	8006.95	8006.95	8006.95	8006.95	8006.95	8006.95	8006.95	8006.95	8006.95	8006.95	8006.95	8006.95	8006.95	8006.95	8006.95	8006.95	8006.95	8006.95	7548.6	7548.6	4626.08
0	8312.92	8312.92	8312.92	8312.92	7796.44	7796.44	4696.46	4696.46	4696.46	4696.46	4696.46	4696.46	4696.46	4696.46	4696.46	4696.46	4696.46	4696.46	4696.46	4696.46	4696.46	4696.46	4696.46	4696.46	4696.46	4696.46	4696.46	4696.46	4696.46	4696.46	4696.46	4696.46	4696.46	4696.46	4696.46	4696.46	4696.46	4696.46	4696.46	4696.46	4696.46	4696.46	4696.46	4696.46	4696.46	4696.46	4696.46	4696.46	4696.46
0	6390.03	6390.03	6390.03	6390.03	6390.03	6390.03	6390.03	6390.03	6390.03	6390.03	6390.03	6390.03	6390.03	6390.03	6390.03	6390.03	6390.03	6390.03	6390.03	6390.03	6390.03	6390.03	6390.03	6390.03	6390.03	6390.03	6390.03	6390.03	6390.03	6390.03	6390.03	6390.03	6390.03	6390.03	6390.03	6390.03	6390.03	6390.03	6390.03	6390.03	6390.03	6390.03	6390.03	6390.03	6390.03	6390.03	6390.03	6390.03	6390.03
0	7514.69	7514.69	7514.69	7514.69	7514.69	7514.69	7514.69	7514.69	7514.69	7514.69	7514.69	7514.69	7514.69	7514.69	7514.69	7514.69	7514.69	7514.69	7514.69	7514.69	7514.69	7514.69	7514.69	7514.69	7514.69	7514.69	7514.69	7514.69	7514.69	7514.69	7514.69	7514.69	7514.69	7514.69	7514.69	7514.69	7514.69	7514.69	7514.69	7514.69	7514.69	7514.69	7514.69	7514.69	7514.69	7514.69	7514.69	7514.69	7514.69
0	8335.24	8335.24	8335.24	8335.24	8335.24	8335.24	8335.24	8335.24	8335.24	8335.24	8335.24	8335.24	8335.24	8335.24	8335.24	8335.24	8335.24	8335.24	8335.24	8335.24	8335.24	8335.24	8335.24	8335.24	8335.24	8335.24	8335.24	8335.24	8335.24	8335.24	8335.24	8335.24	8335.24	8194.43	8194.43	8194.43	8194.43	8194.43	8194.43	8194.43	8194.43	8194.43	8194.43	8194.43	8194.43	8194.43	8194.43	8043.25	7977.18
0	8680.15	8680.15	8680.15	8680.15	8680.15	8680.15	8680.15	8680.15	8680.15	8680.15	8680.15	8680.15	8680.15	8680.15	8680.15	8680.15	8680.15	8680.15	8680.15	8680.15	8680.15	8680.15	8680.15	8680.15	8680.15	8680.15	8680.15	8680.15	8680.15	8680.15	8680.15	8680.15	8680.15	8680.15	8680.15	8680.15	8680.15	8680.15	8680.15	8680.15	8680.15	8680.15	7962.84	7962.84	5932.33	4794.58	4794.58	4117.08	4117.08
0	8023.28	8023.28	8023.28	8023.28	8023.28	8023.28	8023.28	8023.28	8023.28	8023.28	8023.28	8023.28	8023.28	8023.28	8023.28	8023.28	8023.28	8023.28	8023.28	8023.28	8023.28	8023.28	8023.28	8023.28	8023.28	8023.28	8023.28	8023.28	8023.28	8023.28	8023.28	8023.28	8023.28	8023.28	8023.28	8023.28	8023.28	8023.28	6680.28	5689.13	5155.34	5155.34	5155.34	5155.34	5155.34	5155.34	5155.34	5155.34	5155.34
0	6934.17	6934.17	6934.17	6934.17	6934.17	6934.17	6934.17	6934.17	6934.17	6934.17	6934.17	6934.17	6934.17	6934.17	6934.17	6934.17	6934.17	6934.17	6934.17	6934.17	6934.17	6934.17	6934.17	6934.17	6934.17	6934.17	6934.17	6934.17	6934.17	6934.17	6934.17	6934.17	6934.17	6934.17	6934.17	6934.17	6934.17	6934.17	6934.17	6934.17	6934.17	6934.17	6934.17	6934.17	6934.17	6934.17	6934.17	6934.17	6934.17
0	8564.13	8564.13	8564.13	8564.13	8564.13	8564.13	8564.13	8564.13	8564.13	8564.13	8564.13	8564.13	8564.13	8564.13	8564.13	8564.13	8564.13	8564.13	8564.13	8564.13	8564.13	8564.13	8564.13	8564.13	8564.13	8564.13	8564.13	8564.13	8564.13	8564.13	8564.13	8564.13	8564.13	8564.13	8564.13	8564.13	8564.13	8564.13	8564.13	8564.13	8564.13	8564.13	8564.13	8564.13	8564.13	8564.13	8564.13	8564.13	8564.13
0	5654.09	5654.09	5654.09	5654.09	5654.09	5654.09	5654.09	5654.09	5654.09	5654.09	5654.09	5654.09	5654.09	5654.09	5654.09	5654.09	5654.09	5654.09	5654.09	5654.09	5654.09	5654.09	5654.09	5654.09	5654.09	5654.09	5654.09	5654.09	5654.09	5654.09	5654.09	5654.09	5654.09	5654.09	5654.09	5654.09	5654.09	5654.09	5654.09	5654.09	5654.09	5654.09	5654.09	5654.09	5654.09	5654.09	5654.09	5654.09	5654.09
0	8127.49	7844.77	7172.2	6456.02	6456.02	6456.02	6456.02	6456.02	6456.02	6456.02	6456.02	6456.02	6456.02	6456.02	6456.02	6456.02	5634.4	5634.4	5634.4	5634.4	5634.4	5634.4	5634.4	5634.4	5634.4	5634.4	5634.4	5634.4	5634.4	5634.4	5634.4	5634.4	5634.4	5634.4	5634.4	5634.4	5634.4	5634.4	5634.4	5634.4	5634.4	5634.4	5634.4	5634.4	5634.4	5634.4	5634.4	5634.4	5634.4
0	7965.8	7965.8	7965.8	7965.8	7965.8	7965.8	7965.8	7965.8	7965.8	7965.8	7965.8	7965.8	7965.8	7965.8	7965.8	7965.8	7965.8	7965.8	7965.8	7965.8	7965.8	7965.8	7857.78	5350.92	5350.92	5350.92	5350.92	5350.92	5350.92	5350.92	5350.92	5350.92	5350.92	5350.92	5350.92	5350.92	5350.92	5350.92	5350.92	5043.53	5043.53	5043.53	5043.53	5043.53	5043.53	4857.71	4857.71	4857.71	4659.75
0	8800.44	8800.44	8800.44	8800.44	8800.44	8800.44	8800.44	8800.44	8800.44	8800.44	8800.44	8800.44	8800.44	8800.44	8800.44	8800.44	8800.44	8800.44	8800.44	8800.44	8800.44	8800.44	8800.44	8800.44	8800.44	8800.44	8800.44	8800.44	8800.44	8800.44	8800.44	8200.7	8200.7	8200.7	8200.7	8200.7	8200.7	8200.7	8200.7	8200.7	8200.7	8200.7	8200.7	8200.7	8200.7	8200.7	8200.7	8200.7	8200.7
0	7712.22	7712.22	7712.22	7712.22	7712.22	7712.22	7712.22	7712.22	7712.22	7712.22	7712.22	7712.22	7712.22	7712.22	7712.22	7712.22	7712.22	7712.22	7712.22	7712.22	7712.22	7712.22	7712.22	7712.22	7712.22	7712.22	7712.22	7712.22	7712.22	7593.49	7593.49	7593.49	7593.49	7593.49	7593.49	7593.49	7593.49	7593.49	7593.49	7593.49	7593.49	7593.49	7593.49	7593.49	7593.49	7593.49	7527.76	6836.19	6836.19
0	7798.45	7754.69	7729.35	7705.48	7688.26	7688.26	7584.93	7584.93	7544.53	7544.53	7544.53	7521.45	7508.95	7446.74	7432.31	7344.74	7302.68	7301.32	7230.69	7177.58	7133.82	7020.17	7011.28	6856.7	6854.36	6801.23	6776.25	6776.25	6776.25	6772.3	6772.3	6752.3	6752.3	6717.23	6717.23	6717.23	6704.89	6639.89	6571.95	6388.35	6314.38	6314.38	6290.47	6256.24	6174.59	6127.11	6020	5845.55	5737.84
[truncated: 250 more columns]
