# Supplementary material for: A new imperialist competitive algorithm with spiral rising mechanism for solving path optimization problems
Source: PeerJ Comput Sci. 2022 Sep 7;8:e1075. doi: 10.7717/peerj-cs.1075 (PMC9575848; doi:10.7717/peerj-cs.1075)
Supplement: Supplemental Information 11 [file peerj-cs-08-1075-s011.zip › PSO DE GWO SRICA BSO TLBO SCA/F12/SRICA.xlsx]

## Sheet: Sheet1
256.341	0.720032	0.0304059	0.000369544	3.11661e-07	3.04133e-08	3.45084e-09	1.12782e-09	6.84834e-11	3.42145e-13	6.43827e-15	2.29756e-17	1.23034e-18	1.75084e-19	3.13567e-23	5.28016e-24	5.32169e-25	1.7756e-25	1.98943e-27	1.27109e-28	5.51557e-30	1.07081e-31	1.87074e-32	1.23158e-34	1.0428e-35	2.75745e-38	1.09186e-39	1.5859e-40	2.22586e-42	4.62555e-46	2.12821e-48	1.45943e-49	2.20072e-50	1.17389e-51	1.37082e-52	4.33634e-53	5.8959e-54	9.04957e-55	1.63694e-56	3.45667e-57	2.92831e-58	2.03043e-59	6.87906e-60	1.34801e-60	7.62466e-62	6.11445e-64	1.81874e-64	1.35208e-65	1.35983e-67	2.03962e-70
6.06293	0.00400349	5.28996e-05	3.40206e-06	4.69615e-07	1.51822e-07	5.17656e-08	3.81077e-09	3.71195e-11	3.11892e-13	1.69458e-15	2.48024e-18	5.47932e-19	6.92202e-20	5.13872e-22	3.43479e-23	7.68093e-26	7.18618e-27	2.2217e-28	4.03769e-29	1.32874e-29	9.36466e-31	1.24168e-32	5.87783e-34	3.52087e-35	1.22747e-35	5.76177e-36	7.18347e-37	3.39763e-37	9.90815e-39	6.99289e-42	1.1106e-43	1.67818e-44	5.75327e-46	6.25226e-48	4.9191e-50	1.3062e-51	1.58743e-53	2.77266e-56	1.69463e-57	4.21986e-58	6.73917e-59	3.63301e-60	5.84684e-62	4.18762e-63	3.16304e-64	6.53393e-65	1.74123e-67	1.78743e-69	1.37186e-70
139.56	0.387197	0.0224124	0.00130905	0.000130202	8.78188e-06	3.63783e-07	1.57156e-08	6.23602e-10	8.71675e-12	7.84926e-13	2.32693e-14	2.70121e-17	1.40833e-18	2.93687e-19	6.98242e-21	7.93182e-22	1.44226e-24	3.12225e-25	1.37798e-27	7.55062e-29	2.44233e-30	4.11172e-32	4.24659e-35	7.62162e-36	1.8904e-38	2.03297e-39	1.0742e-40	1.1371e-42	6.1591e-44	2.42319e-45	2.62451e-46	1.82543e-47	7.00198e-48	5.41641e-49	5.08169e-50	2.95394e-51	5.66586e-53	6.88674e-54	1.06212e-56	4.58963e-58	1.6571e-60	2.03794e-61	9.87618e-62	1.33535e-63	1.20252e-65	8.89653e-67	6.03133e-68	5.76492e-70	1.75607e-71
142.034	15.1825	1.67867	0.0812425	0.00136316	5.05887e-05	9.68874e-07	9.82698e-08	1.2743e-09	3.81183e-10	6.96201e-11	4.31888e-12	1.20239e-14	2.27899e-16	8.30487e-18	3.45395e-20	1.7325e-22	1.06003e-24	2.84303e-25	1.87239e-26	1.9192e-27	4.15357e-28	1.77887e-29	1.49878e-30	8.5648e-32	2.38704e-33	3.12363e-34	2.29958e-35	1.06015e-36	6.15407e-38	2.30407e-39	3.76871e-41	1.65481e-42	9.22581e-44	1.10442e-45	5.18305e-47	8.39869e-49	3.73405e-50	2.29394e-52	1.93056e-53	1.93486e-54	2.7236e-55	1.93365e-56	3.87229e-58	1.1353e-60	9.36431e-63	2.27722e-63	2.43685e-67	2.23549e-69	1.16666e-69
119.213	2.17829	0.15732	0.0417203	0.000232474	1.46272e-05	2.59353e-08	4.03495e-10	4.96988e-12	1.15743e-14	7.77833e-16	2.12201e-16	1.66425e-17	2.86274e-20	2.53765e-21	5.21032e-22	9.73911e-23	8.39687e-24	6.49989e-26	2.0946e-26	8.22742e-27	7.87705e-30	6.48272e-31	2.11403e-31	2.66547e-32	5.00371e-34	4.10971e-35	1.07368e-35	5.87836e-37	5.90795e-38	1.34487e-39	4.16643e-40	7.21891e-41	2.08033e-42	2.23993e-44	7.73381e-47	6.06413e-49	6.40486e-51	3.47623e-52	1.9802e-53	9.66875e-57	4.47348e-59	1.8211e-60	5.14573e-62	2.06874e-63	2.22762e-64	3.87013e-66	9.05778e-69	1.80151e-69	2.49774e-71
688.434	9.14459	0.828834	0.0991886	0.00138443	6.36482e-05	3.6226e-06	2.42874e-07	8.70047e-09	1.81179e-10	1.05145e-11	1.06902e-12	1.93555e-14	3.27512e-16	6.47695e-17	6.50325e-18	2.05155e-18	1.50302e-20	2.53851e-22	3.15908e-25	1.40963e-26	6.30492e-28	8.11707e-29	3.73446e-29	9.34773e-30	6.99958e-32	1.04772e-33	1.07101e-34	1.86331e-35	1.17236e-36	2.05733e-39	5.1086e-42	2.17781e-43	2.31213e-44	1.1385e-45	2.02031e-46	2.7674e-48	1.39354e-48	2.17716e-49	3.18674e-51	1.68653e-53	5.57444e-58	2.17281e-58	1.65197e-58	1.89063e-59	7.97738e-64	1.49122e-66	5.84441e-68	3.16655e-69	8.27629e-70
354.73	0.202128	0.015531	0.00279022	0.000203562	1.07747e-05	4.00706e-07	3.59822e-10	2.29914e-11	4.80635e-12	9.12066e-14	3.72227e-14	1.37312e-17	2.0416e-18	1.14165e-19	2.43428e-20	1.11342e-21	2.10084e-22	1.19167e-24	1.49093e-25	5.07559e-28	7.23661e-31	1.77386e-32	1.10114e-34	5.37106e-37	3.48628e-37	2.86029e-38	3.93249e-39	5.09464e-40	3.30281e-42	7.66767e-45	1.29242e-46	4.0243e-48	1.05179e-48	1.97763e-49	2.60677e-51	3.4701e-52	6.94675e-53	2.81329e-54	9.62155e-56	5.25157e-58	9.63285e-60	1.05654e-61	9.26487e-64	4.24916e-65	4.84265e-66	3.87695e-68	2.52246e-71	1.60183e-73	1.10309e-75
5.96511	0.225421	0.00403546	9.70091e-05	8.3471e-06	6.64012e-07	2.17827e-08	9.8844e-13	3.68124e-15	1.34498e-17	3.6356e-19	1.574e-19	3.50581e-20	3.23027e-21	1.35807e-22	1.73797e-23	1.2512e-24	7.82425e-26	1.61173e-26	4.71864e-28	7.59733e-29	6.9955e-30	1.72048e-32	2.31658e-33	1.20656e-35	4.17776e-36	7.66228e-37	1.93419e-38	1.33158e-39	7.65927e-41	8.72526e-42	1.22066e-43	1.5978e-45	1.34811e-46	1.8955e-48	3.45977e-49	6.61368e-51	6.37013e-53	1.7128e-53	1.31639e-55	1.54315e-56	8.22241e-58	3.6894e-60	2.30605e-61	7.25346e-62	2.69409e-62	8.31625e-63	2.07473e-66	2.85821e-68	8.87882e-69
502.864	13.4386	0.137397	0.000682656	4.30955e-06	3.96615e-08	2.07456e-08	3.68794e-09	1.51589e-11	6.25718e-12	3.46903e-13	4.77105e-14	4.90834e-15	3.44336e-16	4.82225e-18	3.71657e-20	1.89539e-21	8.57618e-22	1.13487e-22	3.24176e-24	1.77636e-27	6.1535e-28	5.95289e-29	1.08129e-31	1.4365e-32	6.51139e-34	6.47312e-35	6.1351e-36	3.11683e-40	6.15731e-41	3.99168e-42	9.03418e-44	1.73291e-45	8.24327e-46	1.01047e-46	1.93118e-47	2.85935e-50	7.83425e-54	1.48299e-55	5.43604e-57	3.16056e-58	1.06702e-59	1.99478e-60	1.41238e-61	5.05533e-62	6.47104e-63	3.47051e-64	9.75617e-66	3.30437e-67	1.31555e-68
146.082	1.6736	0.0285646	0.00239485	0.000205879	5.90788e-05	1.56631e-06	6.44924e-08	2.09921e-08	5.00999e-10	2.70193e-11	2.59603e-12	1.81398e-12	2.23084e-14	8.57884e-16	1.47181e-16	1.3449e-17	4.55132e-19	1.53933e-22	1.12356e-24	4.77594e-26	1.74919e-27	2.02591e-28	1.21689e-28	3.51154e-29	3.69534e-31	1.77519e-33	3.49094e-35	5.21703e-36	1.08875e-37	1.89442e-38	1.8101e-39	1.26444e-39	1.28929e-43	2.1811e-45	3.67336e-47	5.75074e-48	4.51985e-49	2.09601e-50	3.59863e-52	3.8438e-53	1.75147e-53	1.06315e-54	2.87818e-56	3.79068e-57	1.33681e-58	5.17786e-60	8.5383e-61	5.23109e-62	1.58015e-63
214.36	18.3076	0.893177	0.0148321	8.23807e-05	8.97313e-06	3.23022e-07	5.99856e-09	1.65345e-11	1.28296e-12	3.89184e-15	2.31857e-16	2.44029e-17	2.72115e-18	2.06349e-19	6.98069e-21	9.68247e-22	4.08488e-25	4.56079e-26	3.85857e-27	1.33471e-28	7.3736e-31	3.95419e-34	6.60649e-35	2.8253e-38	4.17888e-39	7.05129e-41	3.46271e-42	8.93841e-43	1.44646e-44	7.61058e-46	6.49735e-48	3.98944e-49	1.38564e-50	1.48829e-51	1.18526e-52	1.21219e-53	3.39028e-54	1.15528e-55	1.44897e-58	4.78717e-59	1.36435e-60	5.8261e-64	7.86392e-65	3.38195e-65	6.75308e-66	8.50633e-68	3.07984e-69	1.11267e-69	1.37305e-70
779.063	6.76048	0.052111	0.0096379	0.00047171	1.59101e-05	3.01355e-06	8.40678e-07	3.17186e-09	3.82669e-11	2.15841e-13	8.7139e-15	2.06161e-16	4.42674e-18	3.04068e-19	1.29458e-21	1.39629e-22	5.51521e-24	4.06663e-25	3.56479e-26	1.48619e-27	1.26891e-28	1.30881e-30	2.63173e-32	1.24224e-33	7.61291e-35	8.78326e-36	1.89654e-36	2.1449e-37	9.62816e-39	1.84052e-40	3.9865e-42	1.85566e-42	8.51702e-45	5.03263e-46	1.90588e-47	6.31141e-49	1.40135e-50	7.22347e-52	2.1528e-53	1.64869e-55	4.03198e-56	3.56833e-57	2.5799e-59	1.16264e-62	6.86444e-64	1.28022e-64	9.58676e-66	2.5787e-66	2.21258e-67
23.2686	0.7041	0.0436932	0.00192497	1.46401e-05	1.90208e-06	6.08241e-09	7.83072e-11	4.38803e-13	7.12746e-14	4.20241e-15	1.53998e-16	2.24715e-17	3.84887e-19	2.88668e-20	1.19364e-21	1.48268e-22	1.57509e-23	2.24501e-24	3.14583e-25	1.45825e-27	3.37097e-28	1.19598e-29	1.00563e-30	1.69794e-32	1.77263e-33	1.90141e-34	4.94147e-36	2.82691e-39	8.91736e-42	1.25548e-42	2.25574e-44	1.5408e-47	2.30296e-48	4.41503e-50	5.37893e-53	4.55938e-54	1.3484e-54	2.5004e-55	8.63392e-57	1.51643e-58	2.37984e-61	3.82009e-62	1.93057e-64	2.56468e-65	8.72663e-68	5.33094e-69	2.39354e-70	6.28419e-71	4.57098e-72
6.63592	0.0672726	0.000710962	3.16628e-05	2.39396e-07	5.60155e-09	1.50038e-10	1.43683e-11	8.17572e-13	1.51041e-15	9.70186e-17	1.62461e-17	3.83772e-18	3.28678e-19	4.59679e-20	1.78841e-20	1.1116e-21	5.47455e-23	3.5749e-26	4.01056e-28	2.59514e-29	5.01763e-30	2.46417e-31	9.42032e-32	4.01117e-33	1.92592e-36	1.52878e-37	6.21032e-39	2.37417e-40	5.72e-42	2.09779e-43	1.47024e-44	1.82811e-47	2.21141e-48	3.01473e-49	7.21154e-51	3.96543e-52	3.83798e-53	5.38309e-56	3.48759e-57	2.59485e-59	1.28198e-60	1.13116e-61	6.64677e-64	2.44843e-65	7.33558e-67	1.45361e-67	2.06377e-68	4.05387e-71	1.25363e-72
359.547	22.6815	0.166276	0.0211936	0.000287543	3.19646e-05	2.32437e-07	8.5653e-09	7.96736e-11	9.03996e-12	1.53035e-12	3.12428e-13	3.07181e-15	7.63692e-16	1.25546e-16	9.13686e-19	2.17932e-19	3.17354e-21	1.51159e-22	1.43776e-24	6.71551e-26	3.16988e-27	3.19471e-28	6.33318e-29	1.46029e-30	3.74492e-32	4.23789e-33	5.49912e-35	4.24924e-37	2.41528e-38	5.12827e-40	2.63547e-41	1.42239e-42	1.43465e-44	2.18533e-45	2.75831e-47	8.81926e-48	2.33324e-48	5.19744e-50	5.75385e-51	3.43103e-53	1.13607e-54	1.20893e-58	1.01383e-59	1.7361e-60	9.51014e-62	5.94943e-63	2.72657e-65	2.85981e-67	6.02067e-69
192.854	20.9872	0.768566	0.0810815	3.91993e-05	6.52705e-06	9.0324e-09	2.54495e-12	6.57595e-14	1.20951e-15	3.96112e-17	1.43751e-18	6.65994e-20	2.8554e-22	6.18683e-23	1.46063e-23	4.66004e-24	4.23659e-25	1.77336e-26	1.41445e-27	2.48146e-29	9.61868e-31	4.3415e-31	4.10438e-33	2.2976e-34	1.86418e-35	3.51113e-36	6.58997e-38	2.18552e-39	8.43629e-41	1.85975e-41	5.56687e-43	5.86116e-44	3.6541e-45	1.11853e-47	3.48277e-50	8.9732e-52	5.72184e-53	2.52545e-54	2.95429e-57	1.2496e-58	1.28803e-60	1.22925e-61	3.11355e-63	5.53316e-65	5.86078e-66	3.84472e-69	2.33571e-70	5.35537e-71	2.66716e-73
87.7827	0.349236	0.0170025	0.0023688	9.92881e-08	4.67741e-09	1.07244e-09	6.01491e-11	1.47487e-12	3.68862e-14	2.31765e-15	2.20462e-17	4.70832e-20	1.6792e-21	1.58562e-22	8.08986e-24	5.27082e-25	5.40068e-27	1.70444e-30	4.79198e-32	1.9272e-32	3.16475e-33	2.58002e-34	2.9605e-36	4.46427e-37	4.87398e-38	1.15056e-38	2.85834e-41	4.75082e-42	1.84643e-43	8.48052e-45	1.11581e-46	2.13345e-48	8.83182e-50	5.49491e-51	1.85564e-52	3.35333e-53	2.22962e-54	4.06275e-56	4.80605e-57	1.29247e-58	1.24724e-60	1.1777e-61	1.92567e-62	3.70907e-64	1.01314e-65	5.58452e-67	2.80766e-70	2.66788e-72	4.21348e-74
821.266	2.03579	0.0102139	0.0014702	6.61826e-05	7.63863e-06	2.01002e-07	9.78495e-09	9.56847e-10	1.22216e-12	3.45572e-15	1.02353e-16	7.65708e-18	6.91251e-22	2.14956e-22	1.87346e-23	9.0055e-26	5.03016e-27	1.62089e-28	5.65061e-30	3.25612e-32	2.61607e-33	4.39912e-35	4.36155e-37	3.84585e-40	2.67749e-41	4.27079e-43	3.69172e-44	1.0211e-45	3.3856e-47	1.13424e-48	3.98684e-50	2.38302e-52	2.25464e-53	2.46583e-54	2.31214e-55	3.75008e-56	8.23916e-57	6.89086e-58	5.54309e-60	1.24179e-60	8.49604e-63	2.01639e-64	3.31314e-65	5.82364e-67	3.84094e-68	1.61216e-69	9.41005e-71	1.59689e-73	2.88907e-75
41.3906	8.96872	0.444899	0.0148258	0.000822057	6.59036e-05	4.30611e-06	6.82671e-09	1.79018e-10	1.06807e-11	2.34233e-14	9.03275e-15	2.49639e-16	1.24944e-19	1.69485e-21	9.79172e-23	1.86234e-24	4.85985e-25	2.32953e-26	6.45055e-28	1.31011e-28	9.59788e-29	7.86842e-31	8.08288e-32	6.37009e-34	9.36062e-35	9.11314e-36	5.68483e-37	4.4116e-39	4.10914e-40	1.89671e-41	6.00831e-45	7.4708e-46	4.2186e-48	2.83038e-49	3.85319e-51	1.4861e-53	7.26735e-54	7.58976e-55	1.09511e-56	5.68241e-58	1.44792e-58	3.24893e-60	1.27589e-60	3.16195e-62	2.83854e-63	6.12899e-65	4.33612e-67	7.55734e-68	7.32554e-69
123.052	30.5387	1.37803	0.0322354	0.000142927	1.25087e-05	1.94195e-06	6.2053e-08	3.72447e-09	1.76021e-10	9.72229e-12	4.99651e-13	2.24761e-14	1.92799e-16	1.60412e-17	7.47378e-19	2.12142e-20	3.72597e-21	7.16422e-23	1.073e-24	3.63342e-25	1.36315e-26	3.78364e-27	7.03317e-29	7.90176e-30	7.70645e-31	1.73903e-32	1.95589e-33	2.50702e-35	7.81966e-37	1.82587e-38	2.12203e-39	3.14753e-41	7.54193e-45	1.64982e-46	2.06916e-47	3.38604e-48	1.62737e-50	1.05768e-51	1.79479e-53	3.29163e-54	1.66709e-56	2.30494e-57	1.34055e-60	1.20979e-61	1.26912e-63	4.7102e-64	3.55363e-66	7.69662e-68	8.27653e-69
199.524	1.57536	0.421052	0.0167076	0.000652897	5.63408e-05	7.86779e-06	5.14946e-07	2.96299e-08	3.31049e-11	2.48283e-12	4.84206e-14	3.7178e-15	9.47742e-16	8.40038e-18	1.06694e-19	4.87694e-21	9.3366e-23	5.49408e-25	5.38775e-26	1.72132e-28	4.99633e-30	2.9814e-31	1.03858e-31	2.06499e-33	1.6101e-33	2.29097e-35	2.72666e-37	1.21131e-38	6.58157e-39	3.40776e-39	4.6898e-40	2.09906e-41	1.09993e-42	2.14207e-44	2.14321e-47	9.48745e-50	4.24776e-51	3.7382e-52	2.54208e-52	3.42444e-53	4.98787e-54	9.05614e-57	1.60112e-57	7.49327e-59	1.30895e-59	3.73509e-62	3.22782e-63	5.36471e-65	1.25563e-65
6.76654	0.795428	0.011946	0.00118359	2.23206e-07	6.2393e-09	8.98258e-11	8.98768e-12	8.80891e-13	4.57085e-14	5.1067e-16	1.63828e-18	4.37241e-20	7.42103e-24	1.38446e-25	1.26265e-27	3.57962e-29	1.14233e-30	7.3687e-32	7.46344e-33	4.30853e-35	4.69126e-36	2.40314e-37	4.62024e-39	2.92256e-40	1.82382e-41	5.50666e-45	4.72027e-47	1.03476e-47	1.07055e-48	3.27911e-50	1.22343e-51	7.94035e-54	2.14281e-55	5.67815e-56	1.61131e-59	8.69809e-63	6.67674e-65	2.73035e-66	1.18603e-67	4.02539e-69	7.41494e-72	5.382e-72	3.28316e-73	3.23238e-74	1.51471e-74	4.394e-75	2.77562e-76	1.56123e-78	1.15583e-80
107.396	0.346425	0.0820234	0.00772373	0.00073419	9.58562e-06	2.06817e-08	1.22761e-09	3.24611e-11	1.03016e-12	1.19285e-13	1.38366e-14	1.24618e-15	1.18641e-17	3.02355e-18	2.64946e-19	6.95304e-21	7.94287e-24	1.35155e-24	2.48974e-25	4.79005e-26	1.51763e-27	1.7884e-29	1.95617e-30	5.71832e-33	3.79074e-35	1.17439e-35	4.13406e-37	1.09913e-37	3.52702e-39	1.75789e-40	1.09242e-41	2.74092e-44	1.24254e-46	1.07445e-48	2.64997e-49	2.92118e-51	9.01164e-53	7.64208e-54	3.03729e-55	2.72256e-56	2.14755e-58	7.45323e-59	6.72328e-61	4.52183e-62	2.96716e-63	4.54575e-65	4.04615e-66	1.91265e-68	2.04575e-69
12.5387	0.33865	0.0244443	0.00216374	1.50773e-05	4.34201e-07	8.14229e-08	1.39072e-08	5.0291e-10	4.58528e-11	6.84209e-13	8.91949e-15	6.19586e-16	1.89986e-18	4.31506e-20	7.0767e-22	1.08295e-22	9.59044e-24	3.92427e-26	7.20236e-28	4.99189e-28	3.08866e-29	3.64038e-31	5.2502e-32	1.66257e-32	5.5658e-34	5.46108e-35	3.21253e-36	1.72056e-38	1.68562e-40	1.72618e-41	1.91718e-43	8.65434e-45	2.89936e-46	3.24749e-47	3.43542e-48	6.69785e-51	1.31315e-52	4.80563e-54	1.89928e-57	2.78452e-58	7.73377e-60	1.12338e-60	5.92666e-62	5.48094e-63	2.00901e-64	3.3964e-66	2.40743e-67	2.3854e-68	1.80077e-70
24.8322	5.94243	2.33572	0.277518	0.0210213	0.000835115	2.62235e-05	3.88278e-07	1.54877e-10	4.99324e-13	1.61135e-15	5.81715e-16	1.58416e-16	1.18611e-17	5.42789e-21	2.1846e-21	3.67189e-22	8.91724e-24	5.20658e-27	9.75979e-28	1.18228e-29	3.62514e-32	5.91435e-34	4.27792e-35	3.85942e-36	3.81839e-37	4.30897e-39	1.50332e-40	6.7121e-42	3.49081e-43	2.39627e-44	1.9225e-45	3.81965e-48	1.55091e-49	9.0247e-51	6.57677e-52	6.88565e-53	8.73208e-55	3.40731e-56	9.86992e-58	3.73807e-61	1.22288e-61	2.1441e-63	2.54264e-64	4.73484e-65	4.14232e-66	1.20618e-67	1.4826e-70	1.12582e-71	6.42354e-73
189.456	1.15279	0.147776	0.0138421	6.92945e-05	9.6719e-07	7.1089e-08	1.27459e-09	1.44933e-12	1.07323e-14	1.10632e-18	2.70469e-19	1.96529e-20	4.94207e-21	1.61309e-22	1.75921e-24	8.01764e-26	7.88022e-27	6.36198e-30	2.57367e-31	1.64094e-32	1.25166e-33	5.9689e-35	6.24737e-36	1.58834e-37	3.00145e-39	5.73338e-40	1.21259e-43	5.58033e-45	4.16828e-47	9.01144e-50	9.85945e-52	8.64181e-53	3.16492e-54	2.96504e-55	1.06639e-56	1.30221e-59	4.54662e-60	3.30479e-60	2.95751e-61	3.47175e-63	7.72012e-65	7.08808e-66	1.27283e-66	6.60635e-68	6.85683e-70	7.14373e-71	4.37511e-74	1.89181e-75	1.58185e-76
129.115	4.67848	0.0684449	1.40078e-05	9.83528e-07	4.4677e-08	3.51502e-09	3.40024e-10	1.15368e-10	9.33319e-12	5.76616e-15	1.99823e-16	2.6799e-17	7.29229e-19	3.64519e-21	1.94551e-22	5.26044e-24	4.93479e-25	2.24562e-27	1.00441e-28	4.55473e-29	3.54656e-30	2.36134e-31	1.204e-31	4.46623e-33	2.09364e-34	3.75268e-36	2.18635e-36	3.90674e-37	2.05147e-39	1.68033e-40	1.85544e-43	8.78931e-46	3.10829e-47	1.07821e-47	2.38899e-48	4.03649e-49	1.15078e-52	5.43634e-55	1.99459e-57	5.87177e-60	6.40872e-62	1.53868e-63	7.68935e-65	1.74483e-66	3.77943e-67	1.04988e-67	1.11118e-71	2.10702e-73	9.2538e-74
422.95	3.22624	0.035479	0.000240752	1.79726e-06	2.54268e-07	2.01444e-08	4.12207e-09	7.05771e-11	1.57851e-11	3.89997e-12	1.44709e-13	5.03642e-15	1.21892e-15	1.34235e-17	3.13135e-19	6.25186e-20	3.48024e-21	7.37298e-24	5.64792e-25	2.71121e-28	2.07557e-29	4.02437e-31	1.34971e-31	7.82357e-33	4.3517e-34	4.45791e-35	8.58476e-38	3.56745e-39	1.93905e-40	5.87399e-42	4.59654e-44	1.25986e-44	2.05487e-46	7.78843e-48	3.6419e-52	2.33279e-53	3.66618e-54	3.44733e-55	1.82183e-56	1.32118e-57	2.57604e-58	5.36127e-59	1.6091e-59	2.40223e-60	2.0555e-62	2.13532e-63	1.22118e-64	2.53044e-66	1.85481e-67
992.612	98.5196	0.27642	0.0485984	0.001689	0.000461565	4.23381e-05	1.3787e-05	3.48382e-07	4.75128e-08	1.73607e-08	1.44481e-09	2.14982e-10	6.09694e-12	4.14513e-13	3.8634e-14	9.09656e-16	1.59928e-17	8.51149e-19	4.51159e-21	1.47474e-22	1.5757e-23	5.60523e-25	3.06932e-28	8.33619e-30	8.58885e-32	3.46629e-34	3.52215e-37	2.07741e-38	1.73293e-41	5.24179e-43	3.1511e-44	3.51054e-47	1.02923e-48	2.37064e-50	5.09709e-51	1.32415e-53	1.61638e-54	1.67516e-55	6.6681e-57	9.28845e-59	8.94726e-61	1.79847e-62	1.10725e-63	3.67758e-65	1.42014e-67	5.18758e-68	4.69235e-70	5.5873e-71	5.99381e-73
110.325	0.500637	0.00766799	0.000155453	2.46374e-06	1.54653e-08	7.7423e-10	1.89726e-10	2.09639e-12	2.47524e-13	5.21682e-14	4.10354e-15	1.03818e-16	7.80689e-20	2.20235e-21	7.99698e-24	1.41347e-26	7.03756e-27	5.23268e-28	3.28526e-30	6.41609e-31	2.23276e-31	1.46966e-31	7.23809e-33	3.19578e-34	2.35676e-36	3.15705e-38	5.03841e-39	1.73862e-40	3.12741e-41	1.2783e-42	7.89096e-44	4.01829e-44	1.78018e-45	2.28022e-47	8.66598e-49	1.66135e-49	3.67615e-52	7.4611e-54	2.56446e-55	1.42765e-55	1.98084e-56	9.84302e-58	1.49509e-59	4.73916e-61	1.01204e-62	5.1088e-63	1.43784e-63	5.57845e-65	5.33957e-66
240.201	9.05444	0.336296	0.0259183	0.000988245	5.74684e-05	3.12358e-06	5.35869e-07	1.39588e-08	1.6313e-09	5.82928e-10	4.84652e-11	7.22899e-12	2.0411e-13	1.38539e-14	1.29301e-15	3.08492e-17	5.49154e-19	2.83969e-20	1.50673e-22	4.93438e-24	5.2598e-25	1.88341e-26	2.01679e-29	2.07827e-30	4.47294e-32	8.52393e-34	7.35837e-35	1.73713e-36	7.4691e-38	1.58138e-39	1.63442e-40	4.64804e-41	1.1542e-43	1.70981e-45	1.61156e-47	7.83881e-49	1.41936e-49	9.78112e-51	3.21137e-52	4.31497e-54	7.99666e-55	3.66297e-56	1.03359e-57	1.2969e-58	4.89831e-60	1.74677e-61	2.8623e-62	1.74755e-63	5.32834e-65
[truncated: 250 more columns]
