# Supplementary material for: A new imperialist competitive algorithm with spiral rising mechanism for solving path optimization problems
Source: PeerJ Comput Sci. 2022 Sep 7;8:e1075. doi: 10.7717/peerj-cs.1075 (PMC9575848; doi:10.7717/peerj-cs.1075)
Supplement: Supplemental Information 11 [file peerj-cs-08-1075-s011.zip › PSO DE GWO SRICA BSO TLBO SCA/F12/TLBO.xlsx]

## Sheet: Sheet1
5045.22	2801.31	1025.43	767.82	725.258	534.412	293.079	136.445	136.445	100.787	68.2103	40.3138	26.2231	21.6374	14.5435	10.2767	6.34427	3.13758	3.13758	2.26938	0.818505	0.740255	0.455207	0.304942	0.169762	0.139881	0.0811905	0.0731105	0.0479389	0.0285314	0.0199895	0.0122445	0.00810513	0.00550256	0.0030411	0.00229015	0.00103327	0.000989699	0.000741969	0.000378462	0.000297897	0.00021416	0.000147358	6.13987e-05	4.92016e-05	2.818e-05	1.84678e-05	1.47213e-05	7.30373e-06	6.33171e-06
3995.25	2767.38	2090.01	1012.96	481.835	455.136	250.021	212.015	102.706	87.5966	67.8064	38.1868	21.0936	14.4842	11.7359	5.67103	4.80878	2.81905	1.66365	1.32616	1.12382	0.754496	0.388228	0.255215	0.224653	0.120818	0.0783387	0.051421	0.039147	0.024569	0.00995437	0.00995437	0.00716615	0.00561701	0.00313554	0.00170466	0.00143443	0.000872463	0.000605723	0.000439799	0.000222188	0.000179445	0.000115745	3.9569e-05	3.9569e-05	3.2445e-05	1.81453e-05	1.22818e-05	6.81654e-06	4.81356e-06
4482.41	1941.08	756.962	756.962	532.645	378.624	229.472	193.335	133.033	54.6155	54.6155	33.3723	23.8146	15.0611	9.85541	7.55041	5.64909	3.40292	2.16867	1.68122	1.01814	0.574016	0.390451	0.211535	0.157108	0.130753	0.0894626	0.055684	0.043714	0.0223458	0.0196277	0.00758848	0.0074138	0.00376427	0.00291563	0.00205149	0.00143724	0.000881705	0.000552403	0.000403598	0.000257972	0.000122093	7.70291e-05	6.94487e-05	5.27035e-05	2.71937e-05	2.38188e-05	1.4483e-05	8.00266e-06	5.5677e-06
4880.34	2072.16	2072.16	934.095	870.919	510.029	388.345	271.525	164.825	116.842	67.3151	59.3937	31.6246	27.9517	15.1297	7.67154	6.88606	5.91926	2.69051	2.50543	1.58488	1.1369	0.76732	0.520787	0.242101	0.153954	0.102555	0.0709154	0.0551642	0.0311304	0.0235831	0.0195191	0.0103703	0.00725493	0.00473241	0.00399036	0.00218793	0.00141751	0.000684438	0.000684438	0.000474189	0.000311409	0.000227674	0.00014183	0.000104067	5.59584e-05	3.68501e-05	2.40213e-05	1.30841e-05	1.00606e-05
4122.44	2386.71	2019.38	933.144	552.03	372.283	281.422	254.346	151.189	103.894	72.4885	43.3924	19.8785	18.4171	13.8909	9.86308	5.96873	4.26112	2.52315	1.87232	1.3037	0.762186	0.661028	0.327316	0.228199	0.163535	0.0888632	0.0869111	0.0419853	0.028549	0.0166903	0.0135918	0.0102267	0.00742305	0.00556479	0.00282477	0.0016947	0.00110444	0.000865198	0.000529094	0.000363388	0.000211667	0.000146348	0.000100335	7.06396e-05	4.59168e-05	3.28427e-05	1.40183e-05	1.21622e-05	8.22029e-06
3738.21	2313.85	1886.37	1036.29	736.586	530.597	373.468	237.89	143.962	75.8775	65.3222	37.5717	25.3007	15.0417	11.9781	6.33016	4.69933	2.69001	2.44958	1.42245	0.79698	0.549482	0.417407	0.242173	0.173323	0.127837	0.0900995	0.0679353	0.033479	0.0211591	0.0152001	0.011683	0.00615483	0.00442377	0.00301734	0.0020211	0.0016707	0.00106256	0.000507646	0.000382927	0.000246237	0.000178631	9.94624e-05	5.33101e-05	4.38429e-05	2.81489e-05	1.68161e-05	9.54785e-06	8.56992e-06	4.89763e-06
3640	2243.95	1580.88	1021.14	898.544	472.924	307.899	244.01	181.232	114.77	64.4088	34.4259	24.5896	15	11.0798	6.93394	4.79987	4.79987	2.38361	1.46098	1.22922	0.837159	0.479191	0.391519	0.211047	0.164076	0.111559	0.0629636	0.0490849	0.0340171	0.0236453	0.013912	0.00804649	0.00506143	0.00396078	0.0022764	0.00174534	0.00123044	0.000848133	0.000607115	0.000407665	0.000194287	0.000187749	8.10517e-05	7.48606e-05	4.8785e-05	2.9752e-05	2.43882e-05	1.55814e-05	1.1137e-05
4286.84	2685.44	2114.82	1222.79	796.505	454.34	359.409	186.371	119.426	86.6692	65.8012	37.989	28.1934	17.4363	11.5482	9.35181	3.51243	3.51243	2.34723	1.93577	1.01813	0.780317	0.525873	0.260066	0.173928	0.139691	0.0645708	0.0571038	0.0395958	0.0249134	0.0142717	0.00999579	0.00707133	0.00391723	0.00282795	0.00138756	0.00125073	0.000609026	0.000545489	0.000357069	0.00025394	0.000156811	8.30104e-05	5.92689e-05	3.89665e-05	3.116e-05	1.86355e-05	1.05348e-05	8.31555e-06	4.38411e-06
4483.72	2378.7	1920.68	1188.93	727.778	480.407	380.045	173.307	134.647	106.422	64.8772	41.0625	25.899	15.5582	9.38591	8.3062	5.20219	3.30854	1.92183	1.40767	1.05511	0.77069	0.539197	0.335936	0.206526	0.16626	0.105746	0.0565107	0.0409595	0.0239861	0.0160356	0.00812132	0.00812132	0.00565099	0.00304655	0.00198083	0.00108293	0.00076808	0.000638185	0.000465045	0.000335147	0.000182616	0.00010293	7.90183e-05	5.56064e-05	3.33638e-05	1.75982e-05	1.32068e-05	8.0509e-06	5.6168e-06
5087.54	2149.04	1050.49	692.468	592.064	385.316	218.116	167.506	113.313	76.0765	47.274	42.9601	23.4419	15.8284	10.9351	8.55753	5.33349	3.76935	2.34036	1.24497	0.670542	0.447591	0.352951	0.213494	0.162598	0.0794181	0.0608023	0.0517249	0.0280119	0.0128224	0.0108131	0.00797557	0.00657964	0.00389513	0.00187948	0.00139145	0.00100544	0.000679621	0.000466024	0.000289154	0.000184015	0.000109069	8.5333e-05	4.51545e-05	3.49322e-05	2.47819e-05	1.87678e-05	1.05265e-05	8.09188e-06	5.33349e-06
4409.32	2551.19	1394.12	1178.33	860.375	519.017	279.589	165.676	111.141	95.9563	58.8827	30.0502	30.0502	18.1442	12.0732	7.5725	5.2785	3.82439	2.72063	1.59843	1.11948	0.795047	0.43953	0.307647	0.217687	0.11147	0.0850803	0.0514036	0.0394003	0.0256743	0.016966	0.0112262	0.00806256	0.0049727	0.00285107	0.00193713	0.00111202	0.00085225	0.000585458	0.000468682	0.000217037	0.000205322	0.00011414	7.28038e-05	5.36738e-05	2.51441e-05	1.53969e-05	1.24144e-05	8.55039e-06	4.52345e-06
4926.87	2382.81	1142.4	1142.4	717.284	377.48	325.548	213.017	166.063	90.1191	52.7288	37.0277	25.3304	19.5053	7.01194	7.01194	5.07852	3.13321	2.29656	1.28035	0.953231	0.637796	0.362699	0.279954	0.185798	0.128659	0.0966632	0.047123	0.0371016	0.028427	0.0184537	0.0147766	0.00792757	0.0052615	0.00449296	0.00238397	0.00173849	0.000997925	0.000727493	0.000447349	0.000246792	0.000230877	0.000152318	0.000103426	6.91154e-05	5.15325e-05	3.6279e-05	1.88859e-05	1.20847e-05	7.8863e-06
4393.13	2520.28	1751.43	1087.69	665.185	481.392	396.872	217.756	144.272	111.22	67.8532	51.6365	35.4997	23.4878	16.1877	8.84329	6.49479	3.82529	1.90509	1.6828	1.24099	0.683361	0.495285	0.314789	0.265558	0.166012	0.114266	0.0675079	0.0343366	0.031408	0.0215922	0.0169281	0.00860446	0.00607304	0.00324141	0.00291758	0.0020232	0.00100063	0.00073871	0.000581835	0.000352917	0.000247038	0.000134102	9.88649e-05	7.29491e-05	4.4295e-05	3.48196e-05	1.45036e-05	1.17234e-05	6.67135e-06
4926.18	3102.11	1700.5	990.899	742.203	567.704	354.639	210.121	187.216	111.125	54.447	45.4189	31.9826	19.183	11.1331	9.48794	6.15566	3.44837	2.34402	1.12305	0.690499	0.625645	0.570141	0.242288	0.16579	0.0916113	0.0675056	0.0501484	0.0334349	0.0250689	0.0158419	0.0100916	0.00634332	0.00422175	0.0033019	0.00151078	0.000954417	0.000727503	0.000566691	0.000305348	0.000172178	0.000135485	8.05272e-05	6.97379e-05	4.19501e-05	2.24008e-05	1.82103e-05	1.0532e-05	7.69693e-06	5.56847e-06
3191.77	1831.9	1369.94	1303.5	835.11	547.422	354.989	227.457	186.338	113.311	67.8293	46.8245	26.757	22.3876	16.1866	6.17197	6.17197	4.76678	2.87106	1.8034	1.41387	1.00161	0.668934	0.38769	0.244261	0.167329	0.117001	0.0799839	0.0501056	0.0328052	0.0160427	0.014128	0.00681993	0.00459895	0.00437094	0.00291893	0.00168194	0.00123997	0.000832218	0.000466674	0.000410545	0.000224702	0.000159983	0.000112366	8.31173e-05	4.40768e-05	3.13177e-05	2.25004e-05	1.36761e-05	8.93189e-06
4135.1	2134.32	1490.64	996.384	771.387	568.848	331.421	201.726	145.378	102.779	65.8002	35.7614	29.3367	16.5156	13.0122	7.46295	5.43871	3.13098	1.92947	1.48311	0.890265	0.668875	0.454211	0.324907	0.175826	0.083966	0.0754317	0.0521945	0.029885	0.0226177	0.01049	0.0091129	0.00628108	0.00452626	0.00276014	0.00184103	0.000967745	0.000808623	0.000677036	0.000336812	0.000239577	0.000158217	0.000119749	6.65287e-05	4.85534e-05	3.45641e-05	2.236e-05	1.32802e-05	1.13444e-05	6.06498e-06
2729.79	2729.79	1725.71	1028.78	684.564	430.695	389.153	190.398	108.838	85.365	70.9521	50.3881	24.4731	20.5374	11.2915	8.8499	4.82783	3.2135	2.94322	1.8751	1.12348	0.851492	0.406636	0.326566	0.192929	0.129353	0.0774638	0.0627678	0.0363083	0.0239773	0.0181275	0.00905082	0.00736704	0.00412406	0.0035934	0.00193836	0.00140985	0.000598805	0.00053655	0.000405697	0.0001932	0.000140954	0.000120461	8.00894e-05	5.4128e-05	2.47113e-05	1.36834e-05	1.14716e-05	7.6818e-06	5.78921e-06
4145.54	3005.41	1406.99	938.446	695.886	525.534	379.428	203.423	134.694	92.02	58.8641	44.2313	26.7454	19.4255	9.06127	7.0187	5.87192	3.99124	2.00955	1.46706	0.90049	0.760117	0.580798	0.303379	0.184494	0.153863	0.111159	0.0474703	0.0404504	0.0270042	0.0187203	0.0092922	0.00773813	0.00564728	0.00428831	0.00193174	0.00152431	0.000918991	0.000455362	0.000447554	0.00027161	0.000207551	0.000115263	9.34392e-05	6.1518e-05	3.83871e-05	2.53036e-05	1.55203e-05	1.02969e-05	7.37335e-06
4657.77	2705.17	1921.37	983.906	647.988	507.394	322.781	227.992	154.308	113.529	68.0307	39.7052	27.4418	18.6703	12.0569	9.4068	5.93033	3.53813	2.47986	1.12721	0.714602	0.525542	0.399665	0.306122	0.169154	0.0988614	0.0889536	0.0516841	0.0334	0.0248938	0.0173603	0.00990318	0.0070309	0.00619724	0.00320275	0.00201212	0.00139485	0.00112731	0.0005923	0.0003482	0.000186945	0.000115562	7.02938e-05	5.76026e-05	4.78976e-05	3.21741e-05	1.90403e-05	9.36706e-06	8.91508e-06	4.82887e-06
5006.17	3108.44	1709.64	1274.7	876.113	549.863	359.275	224.105	201.255	93.2595	65.605	44.6637	21.13	21.13	15.3794	8.93695	6.94751	4.013	2.45595	1.80172	1.09491	0.841866	0.578765	0.308435	0.187914	0.143046	0.107507	0.0582564	0.0456065	0.0220078	0.0186745	0.0108699	0.00838928	0.00553214	0.00254079	0.00239509	0.00142927	0.00110674	0.000779325	0.000427528	0.000303849	0.000177333	0.000144891	9.73181e-05	7.27239e-05	4.3949e-05	2.48122e-05	1.84871e-05	1.14862e-05	7.61451e-06
4135.32	2905.19	1858.89	1248.58	532.141	390.379	314.177	207.986	116.434	56.3804	49.3038	30.7662	21.1947	14.3597	7.95572	5.86468	3.67877	2.64077	1.62121	1.23517	0.760736	0.563477	0.385891	0.171564	0.151896	0.0991285	0.0693611	0.0468672	0.0289944	0.0193982	0.0163319	0.0115298	0.00638229	0.00433381	0.002108	0.0017546	0.00146006	0.000990352	0.000714615	0.000375579	0.000287553	0.000168922	0.000125598	6.2373e-05	5.97681e-05	3.4627e-05	2.40528e-05	1.35051e-05	9.04216e-06	6.16066e-06
3852.21	3073.03	1701.55	745.635	556.712	409.666	316.536	212.013	124.833	101.79	82.6456	40.4081	27.2562	20.3666	13.0585	7.75084	5.73455	3.04123	2.14043	1.66529	1.03589	0.522655	0.441712	0.226043	0.161551	0.086533	0.0799747	0.0511869	0.0370597	0.0237358	0.0143913	0.0110756	0.00696789	0.00481362	0.00359275	0.0021544	0.000895575	0.000895575	0.000565183	0.000447159	0.000197559	0.000130636	0.000110371	6.3318e-05	4.49596e-05	3.45209e-05	2.07647e-05	1.86126e-05	8.48879e-06	7.67367e-06
3957.71	2963.33	2430.43	1397.03	948.772	385.793	342.479	211.488	132.637	100.496	68.9849	36.9682	25.5559	19.4303	12.5689	7.81806	5.868	3.14849	2.38181	1.7701	0.896977	0.6789	0.475359	0.283661	0.212697	0.148474	0.0845048	0.0613375	0.0315936	0.0307696	0.0171111	0.0111165	0.00890161	0.00521125	0.0030863	0.0025479	0.00172366	0.000942124	0.000588708	0.000351513	0.000328784	0.000214691	0.0001046	6.73712e-05	6.59555e-05	3.71835e-05	2.04713e-05	1.45572e-05	8.37249e-06	5.42706e-06
4687.6	2698.46	1454.03	1131.52	934.345	661.393	424.168	300.484	172.938	116.795	61.3621	36.7759	29.6597	17.1994	10.9444	10.5676	6.31209	4.44085	2.37462	1.33369	1.20239	0.650574	0.420014	0.305801	0.245279	0.171408	0.0715343	0.0715343	0.0564352	0.0297359	0.0196713	0.0133151	0.00897868	0.00633283	0.00215925	0.00215925	0.00197249	0.000951159	0.000854817	0.000547816	0.000352666	0.000295422	0.000145691	9.16386e-05	7.6452e-05	5.37146e-05	3.54965e-05	2.52233e-05	1.21094e-05	8.78091e-06
2922.14	2804.43	1384.32	1063.18	424.732	424.732	264.605	163.665	116.047	70.1382	47.1531	27.0809	24.8691	16.4225	13.8594	5.823	5.56833	2.9936	2.96197	2.07228	0.861418	0.758987	0.463455	0.308355	0.192632	0.116757	0.0540104	0.040479	0.0271459	0.0214289	0.0107756	0.00755745	0.00546487	0.00331792	0.00224914	0.00150333	0.000868045	0.000680855	0.000510709	0.000257493	0.000186486	8.95837e-05	8.69706e-05	4.67242e-05	3.53035e-05	2.1578e-05	1.27863e-05	1.07409e-05	7.85972e-06	5.42705e-06
4519.85	2425.21	1446.96	1439.93	761.216	452.37	392.78	225.667	153.997	115.315	79.1064	28.8036	24.549	19.388	11.3538	9.01027	5.76615	3.33379	1.74368	1.69006	1.22376	0.875723	0.456341	0.329567	0.180999	0.103454	0.0817809	0.04875	0.0379538	0.0200521	0.0166536	0.00891419	0.00587094	0.0041675	0.00226647	0.00190749	0.00120936	0.000289979	0.000289979	0.000243415	0.00022118	0.00015585	0.000113835	5.17097e-05	4.65872e-05	3.21067e-05	2.29014e-05	9.07796e-06	6.18024e-06	5.18112e-06
4961.13	2689.3	1583.09	1198.24	643.149	458.655	289.41	168.216	111.841	98.4169	34.5056	34.5056	18.8141	11.7608	9.53687	6.55989	4.24733	3.51471	2.26374	1.21531	0.751534	0.455417	0.43166	0.256984	0.129506	0.119073	0.0914692	0.0444783	0.0299229	0.0196817	0.0122007	0.00924439	0.00704749	0.00400153	0.00229366	0.00167018	0.000942021	0.000619904	0.000547564	0.000347201	0.000241577	0.000151147	7.00769e-05	7.00769e-05	4.84604e-05	2.6666e-05	1.82053e-05	1.36288e-05	7.46912e-06	6.68103e-06
4694.49	2656.57	1974.47	945.489	573.967	573.967	319.583	240.174	132.659	107.219	51.9078	47.6128	30.9849	21.3929	16.1257	9.80496	5.68371	5.03904	2.57581	2.08217	1.08292	0.793395	0.514546	0.293501	0.282125	0.149013	0.102362	0.0752426	0.0508464	0.0377709	0.0234133	0.0144143	0.0062924	0.00521155	0.00362228	0.00171069	0.00147304	0.000971829	0.000645621	0.000401375	0.000255165	0.000200645	0.000122072	5.50619e-05	5.21942e-05	3.5407e-05	2.09181e-05	1.90607e-05	1.42351e-05	8.56365e-06
4979.07	2908.27	1876.71	916.914	710.87	554.672	328.377	231.711	162.062	114.184	77.3753	55.0713	35.0633	26.1339	13.3156	9.66971	7.00004	4.37424	2.3161	1.86435	1.119	0.752941	0.523966	0.32568	0.218882	0.165648	0.117492	0.0902061	0.050795	0.0278134	0.0200263	0.015007	0.00924683	0.00742407	0.00312883	0.00245941	0.00183782	0.00118935	0.00080622	0.000482548	0.000392394	0.000200944	0.000172241	0.000116938	6.56415e-05	4.23424e-05	2.39738e-05	2.03072e-05	1.2466e-05	1.03362e-05
4349.04	2406.71	1934.99	1129.04	521.117	521.117	376.459	236.97	132.464	95.1113	58.0882	35.6721	25.2414	17.2617	11.0011	10.0774	4.93272	3.92493	1.99823	1.89431	1.14493	0.662031	0.479572	0.372441	0.267977	0.158458	0.11147	0.0682683	0.0492998	0.0251164	0.0103773	0.0103773	0.0097086	0.0047385	0.00321976	0.00238351	0.00163738	0.000936603	0.000669837	0.000479906	0.000235982	0.000170966	9.69105e-05	8.2741e-05	6.38636e-05	4.0692e-05	3.14151e-05	1.77714e-05	1.56404e-05	9.25561e-06
4311.41	2578.05	1659.18	1056.91	700.576	482.739	331.452	211.893	142.54	96.936	62.6515	40.268	26.3998	18.6373	12.1065	8.14072	5.53972	3.69855	2.33197	1.63971	1.02801	0.715285	0.484201	0.301279	0.199407	0.132611	0.0892726	0.060039	0.0399719	0.0257137	0.0167677	0.0114172	0.00762272	0.00510726	0.00321639	0.00213188	0.00142661	0.000915401	0.000637987	0.000423546	0.000277888	0.000182734	0.000121091	7.63505e-05	5.76401e-05	3.58669e-05	2.34634e-05	1.52393e-05	1.00433e-05	6.83674e-06
[truncated: 250 more columns]
