# Supplementary material for: A new imperialist competitive algorithm with spiral rising mechanism for solving path optimization problems
Source: PeerJ Comput Sci. 2022 Sep 7;8:e1075. doi: 10.7717/peerj-cs.1075 (PMC9575848; doi:10.7717/peerj-cs.1075)
Supplement: Supplemental Information 11 [file peerj-cs-08-1075-s011.zip › PSO DE GWO SRICA BSO TLBO SCA/F13/BSO.xlsx]

## Sheet: Sheet1
70.7974	70.7974	70.7974	70.7974	70.7974	70.7974	70.6442	70.6442	70.6442	70.6442	70.6442	70.6442	70.6442	70.6442	70.6442	70.6442	70.6442	70.6442	70.6442	70.6442	70.6442	70.6442	70.6442	70.6442	70.6442	70.6442	70.6442	70.6442	70.6442	70.6442	70.6442	70.6442	51.9752	51.9752	51.9752	51.9752	51.9752	51.9752	51.9752	51.9752	51.9752	51.9752	51.9752	51.9752	51.9752	51.9752	51.9752	51.9752	51.9752	51.9752
115.299	64.3584	64.3584	64.3584	64.3584	64.3584	64.3584	64.3584	64.3584	64.3584	64.3584	64.3584	64.3584	64.3584	64.3584	64.3584	64.3584	64.3584	52.8304	52.8304	52.8304	52.8304	52.8304	52.8304	52.8304	52.8304	52.8304	44.0401	44.0401	44.0401	44.0401	44.0401	44.0401	44.0401	44.0401	44.0401	44.0401	44.0401	44.0401	44.0401	44.0401	44.0401	44.0401	44.0401	44.0401	44.0401	44.0401	44.0401	44.0401	44.0401
92.9245	92.9245	92.9245	90.4278	90.4278	90.4278	59.927	56.3202	56.3202	56.3202	56.3202	56.3202	56.3202	56.3202	56.3202	56.3202	56.3202	56.3202	56.3202	56.3202	56.3202	56.3202	56.3202	56.3202	56.3202	56.3202	56.3202	56.3202	56.3202	56.3202	56.3202	56.3202	56.3202	56.3202	56.3202	56.3202	56.3202	56.3202	56.3202	56.3202	56.3202	56.3202	55.2612	55.2612	55.2612	55.2612	55.2612	55.2612	55.2612	55.2612
97.5382	65.7524	65.7524	65.7524	65.7524	65.7524	65.7524	65.7524	65.7524	65.7524	65.7524	65.7524	65.7524	65.7524	65.7524	65.7524	65.7524	65.7524	65.7524	65.7524	65.7524	65.7524	65.7524	65.7524	65.7524	65.7524	65.7524	65.7524	65.7524	47.6153	47.6153	47.6153	47.6153	47.6153	47.6153	47.6153	47.6153	47.6153	47.6153	47.6153	47.6153	47.6153	47.6153	47.6153	47.6153	47.6153	47.6153	47.6153	47.6153	47.6153
104.437	97.5295	97.5295	97.5295	66.6452	66.6452	66.6452	66.6452	66.6452	66.6452	66.6452	66.6452	66.6452	66.6452	66.6452	66.6452	66.6452	66.6452	66.6452	66.6452	66.6452	66.6452	66.6452	61.969	61.969	61.969	61.969	52.5229	52.5229	52.5229	52.5229	52.5229	52.5229	52.5229	52.5229	52.5229	52.5229	51.1149	51.1149	51.1149	51.1149	51.1149	51.1149	51.1149	51.1149	51.1149	51.1149	51.1149	51.1149	51.1149
80.8961	67.4854	47.4205	47.4205	47.4205	47.4205	47.4205	47.4205	47.4205	47.4205	47.4205	47.4205	47.4205	47.4205	47.4205	47.4205	47.4205	47.4205	47.4205	47.4205	47.4205	47.4205	46.6522	46.6522	46.6522	46.6522	46.6522	46.6522	46.6522	46.6522	46.6522	45.9295	45.9295	45.9295	45.9295	45.9295	45.9295	32.9625	32.9625	32.9625	32.9625	32.9625	32.9625	32.9625	32.9625	32.9625	32.9625	32.9625	32.9625	32.9625
81.3243	81.3044	81.3044	81.3044	42.6787	42.6787	42.6787	42.6787	42.6787	42.6787	42.6787	42.6787	42.6787	42.6787	42.6787	42.6787	42.6787	42.6787	42.6787	42.6787	42.6787	42.6787	42.6787	42.6787	42.6787	42.6787	42.6787	42.6787	42.6787	42.6787	42.6787	42.6787	42.6787	42.6787	42.6787	42.6787	42.6787	42.6787	42.6787	42.6787	42.6787	42.6787	42.6787	42.6787	42.6787	42.6787	42.6787	42.6787	42.6787	42.6787
89.4042	89.4042	89.4042	89.4042	89.4042	89.4042	89.4042	89.4042	89.4042	89.4042	74.5732	74.5732	74.5732	74.5732	74.5732	74.5732	74.5732	74.5732	74.5732	67.3241	67.3241	67.3241	67.3241	67.3241	67.3241	67.3241	67.3241	67.3241	67.3241	67.3241	67.3241	67.3241	67.3241	67.3241	67.3241	67.3241	67.3241	67.3241	67.3241	67.3241	67.3241	67.3241	67.3241	67.3241	67.3241	67.3241	47.1324	47.1324	47.1324	47.1324
124.539	124.539	104.671	99.3844	99.3844	71.5742	71.5742	71.5742	71.5742	71.5742	71.5742	66.3754	66.3754	66.3754	66.3754	50.4965	50.4965	50.4965	39.9802	39.9802	39.9802	39.9802	39.9802	39.9802	39.9802	39.9802	39.9802	39.9802	39.9802	39.9802	39.9802	39.9802	39.9802	39.9802	39.9802	39.9802	39.9802	39.9802	39.9802	39.9802	39.9802	39.9802	39.9802	39.9802	39.9802	39.9802	39.9802	39.9802	39.9802	39.9802
92.4891	92.4891	92.4891	92.4891	67.8894	65.9186	65.9186	65.9186	65.9186	65.9186	65.9186	65.9186	65.9186	65.9186	65.9186	65.9186	65.9186	55.8021	55.8021	55.8021	55.8021	55.8021	55.8021	55.8021	55.8021	55.8021	55.8021	55.8021	55.8021	55.8021	55.8021	55.8021	55.8021	55.8021	55.8021	55.8021	55.8021	55.8021	55.8021	55.8021	55.8021	55.8021	55.8021	55.8021	55.8021	55.8021	55.8021	55.8021	55.8021	55.8021
114.264	98.5521	98.5521	98.5521	65.3109	65.3109	65.3109	65.3109	65.3109	65.3109	65.3109	65.3109	65.3109	65.3109	65.3109	65.3109	65.3109	65.3109	65.3109	65.3109	65.3109	65.3109	65.3109	65.3109	65.3109	65.3109	65.3109	65.3109	42.0333	42.0333	42.0333	42.0333	42.0333	42.0333	42.0333	42.0333	42.0333	42.0333	42.0333	42.0333	42.0333	42.0333	27.3215	27.3215	27.3215	27.3215	27.3215	27.3215	27.3215	27.3215
106.763	102.199	70.3079	70.3079	70.3079	70.3079	68.6669	68.6669	68.6669	68.6669	67.4606	67.4606	67.4606	67.4606	67.4606	67.4606	67.4606	67.4606	62.1338	62.1338	20.9726	20.9726	20.9726	20.9726	20.9726	20.9726	20.9726	20.9726	20.9726	20.9726	20.9726	20.9726	20.9726	20.9726	20.9726	20.9726	20.9726	20.9726	20.9726	20.9726	20.9726	20.9726	20.9726	20.9726	20.9726	20.9726	20.9726	20.9726	20.9726	20.9726
116.564	78.3575	78.3575	78.3575	63.5799	60.8401	60.8401	60.8401	60.8401	60.8401	60.8401	60.8401	60.8401	60.8401	60.8401	60.8401	60.8401	60.8401	60.8401	60.8401	60.8401	60.8401	60.8401	60.8401	60.8401	57.7619	57.7619	57.7619	57.7619	57.7619	57.7619	57.7619	57.7619	57.7619	57.7619	57.7619	57.7619	41.3793	41.3793	20.3707	20.3707	20.3707	20.3707	20.3707	20.3707	20.3707	20.3707	20.3707	20.3707	20.3707
96.7865	71.9438	71.9438	71.9438	71.9438	71.9438	71.9438	71.9438	71.9438	71.9438	71.9438	71.9438	71.9438	71.9438	71.9438	31.9722	31.9722	31.9722	31.9722	31.9722	31.9722	31.9722	31.9722	31.9722	31.9722	31.9722	31.9722	31.9722	31.9722	31.9722	31.9722	31.9722	31.9722	31.9722	31.9722	31.9722	31.9722	31.9722	31.9722	31.9722	31.9722	31.9722	31.9722	31.9722	31.9722	31.9722	31.9722	31.9722	31.9722	31.9722
93.7741	93.7741	93.7741	93.7741	93.7741	93.7741	93.7741	93.7741	93.7741	93.7741	93.7741	93.7741	93.7741	93.7741	93.7741	68.9605	60.6574	60.1695	60.1695	60.1695	60.1695	60.1695	60.1695	60.1695	60.1695	60.1695	60.1695	60.1695	60.1695	60.1695	60.1695	60.1695	60.1695	60.1695	60.1695	57.1753	57.1753	47.7559	47.7559	47.7559	47.7559	47.7559	47.7559	47.7559	47.7559	47.7559	47.7559	47.7559	47.7559	47.7559
95.6287	65.6347	65.6347	65.6347	65.6347	65.6347	65.6347	65.6347	65.6347	65.6347	65.6347	60.007	60.007	60.007	60.007	60.007	60.007	60.007	60.007	60.007	60.007	60.007	60.007	60.007	60.007	60.007	60.007	60.007	60.007	53.9129	53.9129	53.9129	53.9129	47.8878	30.9462	30.9462	30.9462	30.9462	30.9462	30.9462	30.9462	19.6598	19.6598	19.6598	19.6598	19.6598	19.6598	19.6598	19.6598	19.6598
95.1793	95.1793	77.2137	77.2137	77.2137	77.2137	77.2137	77.2137	77.2137	61.2171	61.2171	61.2171	61.2171	61.2171	61.2171	59.271	59.271	59.271	59.271	59.271	59.271	46.7545	46.7545	46.7545	46.7545	46.7545	46.7545	46.7545	46.7545	46.7545	46.7545	46.7545	46.7545	46.7545	46.7545	46.7545	46.7545	46.7545	46.7545	46.7545	46.7545	46.7545	46.7545	46.7545	46.7545	46.7545	46.7545	46.7545	46.7545	46.7545
108.766	108.766	87.6866	47.3218	47.3218	47.3218	47.3218	47.3218	47.3218	47.3218	47.3218	47.3218	47.3218	47.3218	47.3218	47.3218	47.3218	47.3218	47.3218	47.3218	47.3218	47.3218	47.3218	47.3218	47.3218	47.3218	47.3218	47.3218	47.3218	47.3218	47.3218	47.3218	47.3218	47.3218	47.3218	47.3218	47.3218	47.3218	47.3218	47.3218	47.3218	40.3957	40.3957	40.3957	40.3957	40.3957	40.3957	40.3957	40.3957	40.3957
67.7173	31.5659	31.5659	31.5659	31.5659	31.5659	31.5659	31.5659	31.5659	31.5659	31.5659	31.5659	31.5659	31.5659	31.5659	31.5659	31.5659	31.5659	31.5659	31.5659	31.5659	31.5659	31.5659	31.5659	31.5659	31.5659	31.5659	31.5659	31.5659	31.5659	31.5659	31.5659	31.5659	31.5659	31.5659	31.5659	31.5659	31.5659	31.5659	31.5659	31.5659	31.5659	31.5659	31.5659	31.5659	31.5659	31.5659	31.5659	31.5659	31.5659
88.9068	88.9068	88.9068	73.6704	73.6704	73.6704	73.6704	73.6704	65.6503	65.6503	57.3079	57.3079	57.3079	57.3079	57.3079	57.3079	57.3079	57.3079	57.3079	57.3079	57.3079	57.3079	57.3079	57.3079	57.3079	57.3079	57.3079	57.3079	57.3079	57.3079	57.3079	57.3079	57.3079	57.3079	57.3079	57.3079	57.3079	57.3079	57.3079	57.3079	57.3079	57.3079	57.3079	57.3079	57.3079	57.3079	57.3079	57.3079	57.3079	57.3079
80.5667	80.5667	80.5667	76.1058	50.3027	50.3027	50.3027	50.3027	50.3027	50.3027	50.3027	50.3027	50.3027	50.3027	50.3027	50.3027	50.3027	50.3027	50.3027	45.3586	45.3586	45.3586	45.3586	45.3586	45.3586	45.3586	45.3586	45.3586	45.3586	45.3586	45.3586	45.3586	45.3586	45.3586	45.3586	45.3586	45.3586	45.3586	45.3586	45.3586	45.3586	45.3586	45.3586	45.3586	45.3586	45.3586	45.3586	45.3586	38.2178	38.2178
94.9137	92.9236	92.9236	92.9236	92.9236	68.5597	68.5597	68.5597	68.5597	68.5597	68.5597	68.5597	68.5597	68.5597	68.5597	68.5597	68.5597	68.5597	68.5597	68.5597	68.5597	68.5597	68.5597	68.5597	68.5597	68.5597	68.5597	68.5597	68.5597	68.5597	68.5597	68.5597	68.5597	68.5597	68.5597	68.5597	68.5597	37.7753	37.7753	37.7753	37.7753	37.7753	37.7753	37.7753	37.7753	37.7753	37.7753	37.7753	37.7753	37.7753
90.829	90.829	71.8178	71.8178	71.8178	71.8178	71.8178	71.8178	71.8178	71.8178	71.8178	71.8178	44.8907	44.8907	44.8907	44.8907	44.8907	44.8907	44.8907	44.8907	44.8907	44.8907	44.8907	44.8907	44.8907	44.8907	44.8907	44.8907	31.7408	31.7408	31.7408	31.7408	31.7408	31.7408	31.7408	31.7408	31.7408	31.7408	31.7408	31.7408	31.7408	31.7408	31.7408	31.7408	31.7408	31.7408	31.7408	31.7408	31.7408	31.7408
98.3151	98.3151	98.3151	98.3151	98.0185	98.0185	98.0185	69.31	69.31	69.31	69.31	69.31	69.31	69.31	69.31	69.31	44.2584	44.2584	44.2584	44.2584	44.2584	44.2584	44.2584	44.2584	44.2584	44.2584	44.2584	44.2584	44.2584	44.2584	44.2584	44.2584	44.2584	44.2584	44.2584	44.2584	44.2584	44.2584	44.2584	44.2584	44.2584	44.2584	44.2584	44.2584	44.2584	44.2584	36.7286	36.7286	36.7286	36.7286
80.2689	66.9158	66.9158	66.9158	66.9158	66.9158	66.9158	66.9158	66.9158	66.9158	66.9158	66.9158	66.9158	60.4972	48.6458	48.6458	48.6458	48.6458	48.6458	48.6458	48.6458	48.6458	48.6458	48.6458	48.6458	48.6458	48.6458	48.6458	48.6458	48.6458	48.6458	48.6458	48.6458	48.6458	48.6458	48.6458	48.6458	48.6458	48.6458	48.6458	48.6458	48.6458	48.6458	48.6458	48.6458	48.6458	48.6458	48.6458	48.6458	48.6458
99.444	41.8525	41.8525	41.8525	41.8525	41.8525	41.8525	41.8525	41.8525	41.8525	41.8525	41.8525	41.8525	41.8525	41.8525	41.8525	41.8525	41.8525	41.8525	41.8525	41.8525	41.8525	41.8525	41.8525	41.8525	41.8525	41.8525	41.8525	41.8525	41.8525	41.8525	41.8525	41.8525	41.8525	41.8525	41.8525	41.8525	41.8525	41.8525	41.8525	41.8525	41.8525	41.8525	41.8525	41.8525	41.8525	41.8525	41.8525	41.8525	41.8525
97.6458	51.8588	51.8588	51.8588	51.8588	51.8588	41.2044	41.2044	41.2044	41.2044	41.2044	41.2044	41.2044	41.2044	41.2044	41.2044	41.2044	41.2044	40.0654	40.0654	40.0654	40.0654	40.0654	40.0654	40.0654	40.0654	40.0654	40.0654	40.0654	40.0654	40.0654	40.0654	40.0654	40.0654	40.0654	40.0654	40.0654	40.0654	27.6454	27.6454	27.6454	27.6454	27.6454	27.6454	27.6454	27.6454	27.6454	27.6454	27.6454	27.6454
99.0198	82.5539	57.7325	57.7325	57.7325	42.6281	42.6281	42.6281	42.6281	42.6281	42.6281	42.6281	42.6281	42.6281	42.6281	42.6281	42.6281	42.6281	42.6281	42.6281	42.6281	42.6281	42.6281	42.6281	42.6281	42.6281	42.6281	42.6281	42.6281	42.6281	42.6281	42.6281	42.6281	42.6281	42.6281	42.6281	42.6281	42.6281	42.6281	42.6281	42.6281	42.6281	42.6281	42.6281	42.6281	40.6172	40.6172	40.6172	40.6172	40.6172
86.4685	86.4685	86.4685	86.4685	86.4685	86.4685	61.5172	52.9822	52.9822	52.9822	52.9822	52.9822	52.9822	52.9822	52.9822	52.9822	52.9822	52.9822	52.9822	52.9822	52.9822	52.9822	50.6045	50.6045	50.6045	50.6045	50.6045	50.6045	50.6045	50.6045	50.6045	50.6045	50.6045	50.6045	50.6045	50.6045	50.6045	50.6045	50.6045	50.6045	50.6045	50.6045	50.6045	50.6045	50.6045	50.6045	50.6045	50.6045	50.6045	50.6045
95.5348	95.5348	95.5348	62.5335	62.5335	62.5335	62.5335	62.5335	62.5335	62.5335	62.5335	62.5335	62.5335	53.5249	53.5249	53.5249	53.5249	53.5249	53.5249	53.5249	53.5249	53.5249	53.5249	53.5249	53.5249	53.5249	53.5249	53.5249	53.5249	53.5249	53.5249	53.5249	51.1774	51.1774	51.1774	51.1774	51.1774	51.1774	51.1774	37.9679	37.9679	37.9679	37.9679	37.9679	37.9679	37.9679	37.9679	37.9679	37.9679	37.9679
95.2335	82.3094	77.1527	73.7911	68.1835	65.7839	63.5205	62.1589	61.8915	61.3583	60.5456	60.1848	59.2872	58.7729	58.3779	55.6242	54.5124	54.1589	53.2086	52.8021	51.4301	51.0129	50.908	50.7521	50.7521	50.6495	50.6495	50.0417	48.8274	48.0197	48.0197	47.9956	47.2951	47.0942	46.5295	46.4297	46.4297	44.0643	43.6503	42.5097	42.5097	41.9026	41.3769	41.3769	41.3769	41.3099	40.3859	40.3859	40.1478	40.1478
[truncated: 250 more columns]
