# Supplementary material for: A new imperialist competitive algorithm with spiral rising mechanism for solving path optimization problems
Source: PeerJ Comput Sci. 2022 Sep 7;8:e1075. doi: 10.7717/peerj-cs.1075 (PMC9575848; doi:10.7717/peerj-cs.1075)
Supplement: Supplemental Information 11 [file peerj-cs-08-1075-s011.zip › PSO DE GWO SRICA BSO TLBO SCA/F13/DE.xlsx]

## Sheet: Sheet1
100.032	100.751	100.797	100.458	100.347	100.007	100.33	99.8596	100.35	100.34	100.384	100.687	85.0436	84.7171	84.6658	85.1581	84.5471	84.8399	84.4384	84.7276	84.9117	84.1669	84.8699	82.4192	83.0492	82.6618	82.4592	75.711	76.2486	71.2943	71.0482	59.5898	60.1419	52.9303	32.3636	31.8758	31.8212	31.8243	32.513	32.5333	12.8932	13.6484	12.9266	12.9389	13.0734	13.556	13.3133	13.8055	13.8346	13.4935
109.085	106.88	107.142	79.4402	79.9653	79.5722	80.3159	79.6218	80.265	67.8824	67.4291	67.1129	67.5247	67.858	67.5667	67.4052	57.1371	56.5573	56.2082	57.0587	57.1609	56.5847	56.4814	38.3605	37.8565	38.1807	28.5411	28.518	28.985	29.2247	28.4247	28.5342	29.1483	28.4895	29.3135	28.66	29.3424	28.9711	29.0982	28.5133	29.1924	18.8823	18.2546	19.0112	18.6212	18.5041	18.2237	18.3439	19.0327	18.7415
81.7766	82.516	82.0316	82.3193	81.8931	81.9195	81.8659	81.8933	82.1364	82.3409	82.1203	82.2209	22.5472	22.3095	22.8629	22.7789	22.6327	22.8659	22.2465	23.1908	22.9097	22.3742	22.2496	22.3163	22.3434	23.0284	22.858	22.9537	23.0816	22.3272	22.6635	22.2927	22.6403	22.783	23.0226	23.1998	22.9142	22.5696	22.8434	22.2842	22.7997	22.9562	22.9564	22.9748	22.7843	22.7617	14.6155	15.391	15.1519	14.4393
95.6477	95.5077	95.3443	95.6635	95.077	95.2426	95.6012	95.9041	95.1977	88.4513	88.2114	88.7241	88.6815	88.6909	75.8616	76.6238	75.9819	76.5013	65.2863	64.6184	64.8054	55.1826	55.3103	42.4168	42.0529	42.6673	42.2304	42.627	41.7821	42.6155	42.5857	41.7885	30.7037	30.0716	29.9938	30.5168	30.6026	30.0354	30.702	30.6864	30.4874	29.8942	17.1113	17.0882	17.2007	17.5331	17.9796	17.0487	17.2279	17.44
89.9935	39.2157	39.91	39.2585	39.3361	39.8911	39.0908	39.0969	39.385	39.6521	39.3009	39.1002	39.0451	39.3898	39.0922	39.5831	39.0508	39.1734	39.8711	39.0622	39.3017	39.2104	39.0641	39.301	39.0519	39.1314	39.0305	39.8392	39.8183	33.0608	33.4589	33.8156	33.0793	32.9228	33.2191	33.7172	33.6302	33.1357	33.3313	33.1723	33.5457	33.4805	33.7121	31.8646	31.6746	31.5123	31.5716	31.4412	31.1925	16.0789
87.3874	87.5143	87.3852	86.9234	87.0771	87.3531	87.2863	71.368	71.3591	71.5371	72.1353	71.7154	71.7713	71.7426	72.1323	71.8822	71.6338	71.458	72.0955	71.6182	71.5409	71.4176	69.8517	61.044	61.2631	61.7739	61.5956	61.2042	60.9224	61.1689	61.2032	61.364	47.8327	47.4795	47.8212	47.5005	47.496	35.486	35.568	35.2664	35.6989	35.8209	35.0405	35.9177	35.5685	35.8422	35.4307	27.4183	24.8665	24.8592
84.2852	84.3064	84.3064	77.5635	77.7537	77.6715	78.0433	77.67	77.393	77.5844	78.1787	77.9734	77.4709	77.5884	71.4072	71.8218	71.8645	71.3713	55.9153	55.3409	39.8359	40.4084	35.3431	35.196	35.3905	34.1907	34.4836	34.5939	33.9846	34.6033	34.2216	34.2598	34.2625	34.4163	29.7888	30.1585	17.3973	17.6721	17.167	17.3085	16.9912	16.833	17.3323	17.3856	11.4118	11.1508	10.6603	11.2012	10.9738	6.99281
101.548	101.849	101.31	96.5299	85.8147	85.1556	85.2534	85.1169	80.3056	65.3084	64.7626	64.8111	65.1932	64.5894	64.6929	65.1135	64.6686	65.4622	64.9198	64.6376	64.6866	65.1105	65.4367	64.5891	60.5246	60.1643	59.9886	60.5109	60.7507	40.5356	40.3564	27.3151	28.0713	27.4095	27.8069	27.3938	27.6087	27.5998	27.5142	27.67	27.8634	20.4241	20.0291	20.5609	20.5938	20.5504	20.4889	20.1456	20.0215	20.3778
96.534	96.9487	96.6217	97.1584	96.7108	97.1936	96.5902	96.4622	96.948	97.1997	97.0086	97.3865	96.8319	96.5386	96.7172	96.473	96.4746	96.6111	89.5332	84.5249	84.6954	81.2334	81.3785	81.3527	81.2699	54.8332	55.0416	54.7078	54.5699	55.3373	54.9452	55.31	55.1236	55.2128	48.5765	48.3617	42.0456	11.1514	11.0215	10.9634	10.5027	10.7851	10.2987	10.9746	10.8844	11.1208	10.6202	11.259	11.2216	10.2978
66.7231	66.3782	66.6927	66.6161	66.4957	67.1247	66.7342	66.5636	66.7423	66.774	66.4209	67.1179	67.144	66.6728	66.9288	66.9901	66.4852	66.5951	23.6494	23.4559	23.1299	23.0553	23.8759	23.9247	23.2792	23.3159	23.611	23.9391	22.9797	23.2074	23.5417	23.5268	23.0506	23.5981	23.4739	23.8333	23.1252	23.3045	23.0137	23.9528	23.1524	23.7537	23.6285	23.1599	23.4165	23.1511	23.0053	22.9637	23.9219	18.0996
90.141	89.7469	89.8108	89.9106	90.1222	90.3382	54.0186	53.7291	54.272	53.7148	54.3848	45.9738	45.8982	45.9083	46.3439	45.8749	45.6739	45.7196	46.1171	46.0918	46.1878	46.0814	45.9256	45.6567	46.4313	46.1039	45.9113	46.0296	46.1349	45.9227	46.0073	46.3888	45.8514	45.6999	45.7969	46.55	39.1692	39.2192	38.9291	38.8111	31.2559	31.8041	31.713	31.1639	32.1143	32.0286	31.7885	31.5881	31.2881	31.4103
61.3764	61.6452	61.3457	61.2719	62.1234	61.7321	61.7689	61.4232	62.1602	61.6233	61.7854	62.1685	62.1797	61.9962	61.4369	61.5527	62.1509	55.1855	55.2647	55.2859	55.0359	54.7452	54.7575	55.3315	55.1026	55.3036	54.9442	55.0469	20.9129	20.567	21.0779	20.9191	20.8278	20.2141	21.0595	21.1168	20.4014	20.4029	20.4478	20.2219	20.8913	20.7164	20.4649	20.9292	20.7903	21.1123	20.5614	19.897	20.0435	12.6061
88.2956	88.384	88.4189	88.7085	88.3809	88.2633	88.867	88.8498	88.9397	88.4013	88.5585	86.4585	86.5583	85.8904	83.8864	83.7317	83.3151	83.3235	83.4941	76.2381	76.6214	75.9459	76.4086	75.8665	75.9902	76.2402	53.3312	53.3423	52.8771	52.894	52.9324	53.115	53.0055	53.3189	53.2441	53.079	52.4552	52.9667	52.6682	53.0385	36.0962	36.7705	36.1306	36.3746	36.1217	36.0193	34.993	35.4026	35.3999	29.1556
119.978	119.452	95.1815	94.8861	94.9226	94.9004	95.3796	90.0676	90.2927	90.1563	63.5208	63.7794	62.9799	63.2005	63.8484	63.1501	63.2339	63.4788	63.0851	63.3494	63.0128	63.4377	63.792	44.9872	44.9117	45.5462	44.8358	45.2502	45.2725	44.7685	45.5149	45.0546	44.9983	44.9887	43.5773	43.5456	34.4564	34.0217	34.3364	34.1899	34.488	34.3364	34.8424	34.0482	34.2672	34.5757	34.1822	23.473	22.7731	23.34
65.9725	66.0055	66.5843	66.059	65.9811	66.2425	66.2505	66.6016	65.9059	66.1305	66.2156	64.5474	64.2792	64.4248	63.9422	64.2658	63.5011	62.8943	63.4295	62.9364	63.6258	62.9919	63.2443	63.2536	63.042	63.3343	28.2608	28.4668	27.905	28.4607	27.7116	27.5927	28.2203	27.5447	28.4385	28.1094	27.824	27.7964	27.5211	28.3397	28.0803	27.6727	27.7721	27.4262	25.338	25.1993	26.1202	25.537	14.3891	13.9171
98.2431	98.2385	98.2328	98.1342	98.2315	98.4718	98.4224	98.0588	98.7887	98.2474	98.308	98.8359	98.9082	98.7928	95.8771	95.852	96.5169	93.2461	92.7234	92.8061	93.1896	61.6505	61.6314	61.9256	61.5925	62.146	54.5991	54.7279	54.2844	46.2545	26.5001	26.2612	10.2177	10.1755	10.3462	9.55162	9.97258	10.1446	9.942	9.6129	9.62221	10.1906	9.79719	9.65777	10.3637	9.96825	9.45248	9.49327	10.2386	9.65052
74.2279	74.3472	73.7217	74.3667	73.651	73.7858	73.8218	74.086	74.272	74.1972	73.7161	73.8895	74.0688	74.4107	73.4769	68.7899	68.2711	68.833	49.671	49.817	50.0799	50.1874	49.7182	49.8002	49.6036	49.8108	50.0643	49.726	50.2254	50.067	50.3415	40.8664	40.5676	41.0341	40.5053	39.4739	39.5745	39.651	39.2924	38.9772	39.1668	39.236	39.3998	38.8658	32.5744	31.845	26.2764	26.9148	26.8073	26.7594
91.7395	91.2789	91.6641	83.892	83.7282	83.5325	83.7805	58.7193	58.7805	58.1833	58.3883	58.7299	58.7929	58.8943	58.7596	58.4824	58.3804	52.1436	52.1975	52.5345	52.39	52.9561	52.2884	52.178	52.3338	52.415	52.0737	34.4309	34.2837	34.157	34.2986	28.9795	17.3089	17.6468	17.2786	17.3451	17.9546	17.8653	17.135	17.432	17.3365	17.205	17.2708	17.613	17.1936	17.0891	17.3236	4.46301	4.90219	4.2859
73.5929	74.3646	74.3621	74.2907	74.0261	73.8397	73.8121	74.4175	74.4526	74.1815	73.6361	73.6821	73.5441	74.1184	74.089	73.6831	73.4863	73.5632	74.086	73.8696	74.2731	74.2837	73.9954	73.7389	73.7277	74.377	73.5965	74.1006	74.1227	73.8018	47.8939	38.5783	38.507	39.1409	38.7966	38.4405	36.7034	24.1098	23.9465	24.7864	24.5655	24.1136	24.2187	24.0429	23.9663	24.4625	24.2053	24.9291	24.7272	24.3132
57.0383	56.9287	57.5235	56.72	57.2822	56.806	57.3893	57.1507	56.9061	56.9523	56.9837	57.4431	57.2057	57.5453	57.639	57.3467	56.9751	57.0062	56.8032	33.3244	32.498	32.6815	32.996	32.588	33.0987	32.6007	32.9966	32.9168	32.4584	32.6104	29.7731	29.1515	29.2501	29.4576	28.7884	29.7514	29.0979	25.8411	25.4605	22.7002	22.6962	23.013	23.1515	23.2009	22.9988	23.0264	23.2053	23.0063	23.0372	23.2638
52.3897	52.0993	51.8326	52.3943	52.0998	52.0482	52.0168	52.0217	52.2288	52.1424	52.5815	51.789	52.0157	52.4308	51.9934	52.7138	52.2579	51.8298	24.6552	24.3607	24.3084	24.7998	24.2579	24.3629	24.0782	24.6756	24.7068	24.8409	24.5714	24.2884	18.8956	18.563	18.7267	19.1833	8.50709	8.87273	8.87171	9.23989	8.46447	8.45147	8.91257	8.87321	8.83019	9.02474	8.76283	9.34271	8.94941	8.7023	8.73062	9.01304
99.1762	99.2588	99.5687	99.1514	99.6175	99.5371	98.9804	99.0358	35.137	35.8401	36.0607	35.914	35.6559	33.8398	34.8028	34.7606	34.3953	34.6311	34.2483	33.8735	33.9971	34.4637	19.9885	20.6658	20.0761	20.1329	20.1139	20.3308	20.2931	20.4201	20.22	20.3316	20.3485	20.4673	20.1879	19.9786	20.0244	20.4505	20.356	20.4784	19.937	20.0948	20.2542	19.8544	20.0237	19.8437	20.0993	20.3342	19.9847	19.2087
79.7956	79.7265	79.6211	79.7165	79.8007	79.7149	79.5724	79.2971	79.4417	79.8997	79.4459	79.4815	79.4998	79.4979	59.741	59.5498	59.7138	59.8063	59.0162	59.9211	59.1602	59.6853	58.9822	59.7616	59.5167	56.3288	56.046	56.3832	55.9318	56.2857	56.0777	40.1556	37.526	22.938	23.3696	23.2377	22.7235	23.2814	23.2243	22.5514	22.697	22.4968	15.8254	15.756	16.6181	16.3329	15.7323	16.6573	16.6576	16.0701
102.531	103.338	102.735	102.94	103.008	102.644	102.403	103.099	102.575	102.982	102.429	102.433	102.719	103.259	102.884	103.116	103.123	103.23	102.903	103.221	103.22	103.016	45.5777	46.0702	46.507	46.5206	46.3305	45.9312	45.8549	34.2626	34.3411	34.8492	35.0409	10.8648	11.2293	10.6364	11.32	10.7744	10.7754	10.9701	10.6118	10.8936	11.2044	10.6189	10.7894	11.5778	11.2453	10.7019	10.9629	11.5821
67.7292	66.85	67.3393	66.9952	67.375	66.8797	67.7345	67.0118	66.8996	67.0124	67.7349	66.9566	67.469	67.1691	66.8619	67.2805	67.3461	67.1896	67.0863	67.6568	67.2506	66.9195	66.9346	67.5237	53.6928	53.6751	53.459	49.2173	49.6269	49.1287	49.5076	48.7373	48.7488	48.8228	48.6915	48.7191	48.9487	49.113	48.9015	48.747	49.4122	48.815	46.898	18.697	18.7806	18.8074	18.8621	18.472	19.3215	19.164
84.761	84.6796	84.6397	80.1762	79.536	79.8548	79.4501	79.5799	43.4129	43.0271	42.8235	43.1553	42.9771	42.6665	42.8786	42.6736	42.9645	43.2553	42.7813	43.4616	42.8045	42.7693	42.6019	42.872	43.3984	43.2438	43.1568	42.7064	42.9737	42.5512	42.4104	42.605	42.4778	42.571	42.5025	42.2655	35.0468	35.5478	34.9769	35.3836	35.3035	35.7566	35.8922	35.5466	35.4013	35.5464	35.634	35.5279	35.6523	18.3042
49.0668	48.9331	48.4335	48.4108	49.1712	48.4168	49.2852	48.8345	48.87	49.2633	49.2612	49.2543	48.992	49.1842	48.3862	48.3145	48.6607	49.2203	48.5743	48.5633	48.6469	48.6285	49.151	48.515	49.15	48.3846	49.0092	48.3029	48.6592	49.2426	49.1683	38.3911	38.1932	38.2415	38.2229	38.37	37.9137	38.059	38.0459	37.7807	24.7842	24.8068	24.3324	24.2546	24.3846	24.3058	19.8118	19.8305	19.7213	19.5978
110.13	110.082	110.049	109.725	110.04	109.628	59.3034	59.6362	59.2235	59.4401	59.595	59.5097	59.3701	59.4253	59.6431	35.778	35.3147	35.6099	35.6786	35.2647	34.8705	35.4568	35.0259	35.659	34.8063	34.9214	34.3211	34.7662	34.4343	34.9575	34.605	34.4101	34.0706	34.9998	34.717	34.8874	34.1958	34.0506	34.298	34.89	34.8562	34.6404	25.2417	24.6415	25.1233	25.3481	24.9728	25.2391	24.9593	18.3908
73.071	72.4454	72.1645	72.3213	72.3888	72.7663	72.3671	72.5446	72.981	72.3605	73.042	72.4525	72.7437	68.0567	68.5282	53.1375	52.9958	52.6189	34.0347	34.7701	33.8713	33.8108	34.0713	33.8636	30.4756	30.2433	30.8435	30.3435	29.9161	30.4944	30.2316	30.2165	30.3734	30.4629	30.341	30.5329	30.4162	29.9891	30.1751	30.0781	29.9064	29.9889	30.1862	30.0661	30.6155	30.8417	29.9404	19.1248	18.5507	18.6394
93.7887	93.9907	93.9814	93.6939	94.4995	93.8408	91.929	91.8684	86.6866	86.0518	86.8267	43.8302	43.4684	43.2203	43.3328	43.1648	29.1876	28.9212	28.8795	29.2079	26.3253	26.3688	25.7512	25.9535	26.2029	26.2588	25.8774	26.1234	25.7196	25.525	26.3849	26.4451	26.3201	26.4288	25.5926	26.4358	26.4724	25.7223	25.6996	26.3912	25.9045	25.6921	25.7783	26.0368	25.9796	25.6936	25.9839	5.55237	5.86213	5.75308
84.8686	83.1221	82.2917	80.5232	80.2152	80.1458	77.2554	75.653	72.0769	70.8959	70.0417	68.2378	65.686	65.4676	64.0093	62.5683	61.598	61.1047	56.2964	55.1596	54.4782	52.9875	50.3654	48.3831	47.6606	46.7403	44.1439	43.253	41.986	40.3345	38.5448	35.9803	34.1545	32.6505	31.2191	31.2039	29.6509	27.6666	27.579	27.5394	25.655	25.1198	24.0165	22.9899	22.5812	22.6216	21.8416	19.7955	19.3818	17.1748
[truncated: 250 more columns]
