# Supplementary material for: A new imperialist competitive algorithm with spiral rising mechanism for solving path optimization problems
Source: PeerJ Comput Sci. 2022 Sep 7;8:e1075. doi: 10.7717/peerj-cs.1075 (PMC9575848; doi:10.7717/peerj-cs.1075)
Supplement: Supplemental Information 11 [file peerj-cs-08-1075-s011.zip › PSO DE GWO SRICA BSO TLBO SCA/F13/GWO.xlsx]

## Sheet: Sheet1
90.5088	59.9841	41.8343	16.0352	9.66895	5.2387	2.13662	1.30867	0.574712	0.436158	0.359652	0.157984	0.157984	0.0956713	0.0682246	0.05989	0.05989	0.05989	0.0557208	0.0557208	0.0247351	0.0247351	0.0247351	0.0179843	0.0179843	0.0179843	0.0179843	0.0179843	0.0179843	0.0117981	0.0117981	0.0117981	0.00750037	0.00750037	0.00612008	0.00612008	0.00612008	0.00612008	0.00612008	0.00612008	0.00465552	0.00465552	0.00465552	0.00465552	0.00465552	0.0035517	0.0035517	0.0035517	0.0035517	0.0035517
79.7555	50.3222	14.0304	5.80371	3.50493	2.14796	0.944986	0.905576	0.475623	0.181825	0.181825	0.181825	0.16584	0.126966	0.101669	0.0998627	0.0796393	0.0461667	0.0461667	0.0217075	0.0217075	0.0217075	0.0217075	0.0217075	0.0217075	0.0217075	0.0217075	0.0167725	0.0167725	0.0167725	0.0167725	0.0167725	0.0149456	0.0149456	0.0149456	0.0110958	0.0110958	0.0106369	0.0106369	0.0106369	0.0106369	0.0106369	0.00751912	0.00751912	0.00751912	0.00751912	0.00740678	0.00740678	0.00740678	0.00740678
88.6741	31.6326	14.9012	10.4987	8.29199	5.74745	2.09496	2.09496	1.41524	0.938894	0.795546	0.393239	0.244775	0.209826	0.0595073	0.0595073	0.0595073	0.0396164	0.0396164	0.0396164	0.0396164	0.0396164	0.0396164	0.0396164	0.0222243	0.0222243	0.0222243	0.0222243	0.021754	0.021754	0.021754	0.021754	0.0208507	0.0208507	0.00804117	0.00804117	0.00804117	0.00804117	0.00804117	0.00804117	0.00804117	0.00804117	0.00804117	0.00804117	0.00804117	0.00804117	0.00804117	0.00804117	0.00804117	0.00804117
102.867	50.4761	31.317	16.8999	14.5116	4.43184	4.08586	1.44153	1.27933	1.03718	1.03718	0.608784	0.492945	0.295776	0.295776	0.130854	0.130854	0.105688	0.105688	0.0843735	0.0843735	0.0184709	0.0184709	0.0184709	0.0184709	0.0096432	0.0096432	0.0096432	0.0096432	0.0096432	0.0096432	0.0096432	0.00382644	0.00382644	0.00382644	0.00382644	0.00382644	0.00382644	0.00382644	0.00382644	0.00382644	0.00201496	0.00201496	0.00201496	0.00201496	0.00201496	0.00201496	0.00201496	0.00201496	0.00201496
78.6691	16.4663	16.4663	3.71067	2.21079	1.73279	1.28051	0.794664	0.794664	0.384008	0.290685	0.221208	0.221208	0.152775	0.130582	0.109136	0.0916121	0.0916121	0.0492596	0.0391529	0.0348364	0.0348364	0.0341632	0.0341632	0.0341632	0.0341632	0.0288458	0.0114932	0.0114932	0.0114932	0.0114932	0.00837105	0.00837105	0.00837105	0.00837105	0.00801622	0.00801622	0.00801622	0.00772725	0.0060266	0.0060266	0.0060266	0.00120464	0.00120464	0.00120464	0.00120464	0.00120464	0.00120464	0.00120464	0.00120464
64.6863	50.0927	26.515	23.7433	5.73804	2.42524	2.42524	1.99494	0.537457	0.537457	0.23186	0.23186	0.23186	0.23186	0.143763	0.0878642	0.0878642	0.0648067	0.0525138	0.0525138	0.0321065	0.0321065	0.0321065	0.0173095	0.0173095	0.0173095	0.0139257	0.0139257	0.0139257	0.0136685	0.0136685	0.0136685	0.0136685	0.0124418	0.0124418	0.0124418	0.0110096	0.00636661	0.00636661	0.00636661	0.00636661	0.00636661	0.00636661	0.00636661	0.00636661	0.00636661	0.00636661	0.00636661	0.00553372	0.00553372
95.3662	48.7466	29.2375	17.2747	6.61335	4.04961	1.45384	0.79298	0.681081	0.598529	0.398437	0.33891	0.318614	0.232231	0.17932	0.17932	0.121828	0.121828	0.105873	0.0956987	0.0956987	0.075313	0.075313	0.0670942	0.0555945	0.0342782	0.0325064	0.0163919	0.0163919	0.0163919	0.0151369	0.0151369	0.0151369	0.0151369	0.0151369	0.00811219	0.00811219	0.00811219	0.00811219	0.00811219	0.00407878	0.00407878	0.00407878	0.00407878	0.00355877	0.00355877	0.00355877	0.00355877	0.00342627	0.00342627
89.4693	44.392	17.4905	11.945	6.25627	4.49426	2.98948	1.58108	1.31526	0.831527	0.552477	0.487136	0.385364	0.217938	0.179807	0.179807	0.127555	0.0919506	0.0647524	0.062767	0.0295995	0.0295995	0.0287136	0.0248676	0.0248676	0.0248676	0.0175441	0.0175441	0.0175441	0.0130055	0.0119682	0.0119682	0.0119682	0.0119682	0.0119682	0.0119682	0.0119682	0.0119682	0.0116783	0.00758018	0.00758018	0.00758018	0.00359061	0.00359061	0.00359061	0.00359061	0.00359061	0.00359061	0.00359061	0.00359061
96.6283	32.7034	32.7034	19.5863	8.55498	8.01014	3.4607	1.99245	1.09382	0.795013	0.531824	0.39993	0.374697	0.190562	0.0949415	0.0749148	0.0749148	0.0656441	0.058043	0.0341743	0.0337984	0.0337984	0.0337984	0.0337984	0.0337984	0.0186111	0.0186111	0.0186111	0.0186111	0.0144489	0.0144489	0.0144489	0.0111939	0.0111939	0.0073626	0.0073626	0.0073626	0.0073626	0.0073626	0.0073626	0.0073626	0.0073626	0.0073626	0.0073626	0.0073626	0.0073626	0.0073626	0.0073626	0.0073626	0.0073626
79.1407	17.1292	17.1292	14.5954	7.91562	4.92585	2.4844	0.784649	0.784649	0.311356	0.311356	0.191006	0.191006	0.115703	0.115703	0.0982481	0.0982481	0.0982481	0.0982481	0.0590265	0.0590265	0.0590265	0.0590265	0.0590265	0.0590265	0.0574992	0.0519479	0.0241382	0.0241382	0.023014	0.023014	0.023014	0.023014	0.023014	0.023014	0.0131297	0.0131297	0.00646345	0.00646345	0.00646345	0.00646345	0.00646345	0.00646345	0.00646345	0.00646345	0.00646345	0.00646345	0.00646345	0.00646345	0.00646345
105.098	57.7787	26.187	13.1805	6.48364	2.74256	2.60216	1.25403	0.700003	0.296429	0.276288	0.248552	0.106897	0.0912497	0.0912497	0.0912497	0.0912497	0.0652321	0.0550196	0.0315638	0.0315638	0.0245122	0.00617079	0.00617079	0.00617079	0.00617079	0.00617079	0.00617079	0.00617079	0.00617079	0.00617079	0.00617079	0.00617079	0.00617079	0.00617079	0.00617079	0.00617079	0.00617079	0.00617079	0.00617079	0.00617079	0.00617079	0.00617079	0.00617079	0.00617079	0.00617079	0.00617079	0.00617079	0.00617079	0.00617079
73.8776	35.0251	24.5503	19.7726	10.0728	2.58803	2.58803	1.17863	0.857569	0.857569	0.602676	0.490677	0.171318	0.171318	0.171318	0.157443	0.0519304	0.0519304	0.0519304	0.0519304	0.0519304	0.0473687	0.0207381	0.0108519	0.0108519	0.0108519	0.0108519	0.0108519	0.0108519	0.0108519	0.0108519	0.0108519	0.0051749	0.0051749	0.0051749	0.0051749	0.0051749	0.0051749	0.0048758	0.0048758	0.0048758	0.0048758	0.0048758	0.0048758	0.0048758	0.00408269	0.00371772	0.00371772	0.00371772	0.00371772
113.694	32.6885	14.8629	12.5593	10.5659	5.648	3.69566	2.68618	2.22039	1.46205	0.846703	0.224937	0.224937	0.196466	0.140424	0.140424	0.102543	0.102543	0.0774914	0.0774914	0.0639682	0.0639682	0.0639682	0.0639682	0.0639682	0.0424447	0.0363653	0.0363653	0.0363653	0.0363653	0.0363653	0.0260009	0.0260009	0.0206689	0.0206689	0.0185697	0.0185697	0.00883104	0.00651107	0.00651107	0.00651107	0.00651107	0.00651107	0.00651107	0.00651107	0.00651107	0.00651107	0.00651107	0.0057318	0.00365995
97.7518	67.2704	16.9482	13.3152	5.41497	2.09666	2.09666	1.78376	1.11526	0.765071	0.430968	0.296328	0.18466	0.179981	0.114251	0.0526194	0.0526194	0.0526194	0.0503416	0.0503416	0.0503416	0.0413207	0.0340774	0.0340774	0.0272083	0.017511	0.017511	0.017511	0.017511	0.0142159	0.0133305	0.0102337	0.0102337	0.00963542	0.00612574	0.00612574	0.00612574	0.00612574	0.00612574	0.00612574	0.00612574	0.00612574	0.00612574	0.00612574	0.00612574	0.00612574	0.00612574	0.00612574	0.00612574	0.00612574
81.2245	42.7826	21.588	10.8989	3.64209	3.64209	2.92143	1.52796	0.321738	0.321738	0.161901	0.116574	0.0932636	0.0932636	0.0746406	0.0629021	0.0629021	0.0629021	0.0629021	0.0629021	0.0629021	0.0629021	0.0629021	0.0552959	0.0469824	0.0469824	0.0469824	0.0462033	0.0462033	0.0462033	0.0404913	0.040194	0.039667	0.039667	0.0387196	0.0387196	0.0387196	0.0387196	0.0387196	0.0323429	0.0192885	0.0192885	0.0192885	0.0177974	0.0103665	0.0103665	0.0103665	0.0103665	0.0103665	0.00733045
136.053	67.8617	19.6414	18.5698	12.3446	6.5525	2.49116	2.11391	1.17647	0.91392	0.454534	0.335689	0.335689	0.234223	0.234223	0.0857349	0.0857349	0.0737808	0.0737808	0.0660113	0.0463541	0.0463541	0.0244789	0.0171242	0.0171242	0.0171242	0.0171242	0.0138644	0.0138644	0.0138644	0.0138644	0.0138644	0.0133299	0.0133299	0.0133299	0.0133299	0.0133299	0.0133299	0.00688384	0.00688384	0.00688384	0.00688384	0.00688384	0.00688384	0.00688384	0.00688384	0.00688384	0.00688384	0.00688384	0.00688384
89.8128	32.0882	32.0882	16.4624	12.2978	5.6063	1.54591	1.54591	0.913827	0.618362	0.548643	0.389389	0.197925	0.156353	0.156353	0.156353	0.105373	0.0684271	0.0684271	0.0684271	0.0674836	0.0566837	0.0306039	0.0306039	0.0306039	0.0306039	0.0306039	0.0306039	0.0306039	0.0306039	0.0306039	0.0306039	0.0306039	0.0306039	0.0306039	0.0261768	0.0261768	0.0261768	0.0251152	0.0251152	0.0251152	0.0239871	0.0170285	0.0170285	0.0170285	0.0142607	0.0093322	0.0093322	0.0093322	0.0093322
71.8904	61.0324	31.2901	20.9708	8.37309	5.59657	1.88947	0.837187	0.64705	0.455906	0.427677	0.323214	0.235126	0.235126	0.201322	0.201322	0.164677	0.103034	0.0733212	0.0733212	0.0502519	0.0502519	0.0502519	0.0502519	0.0392659	0.0383916	0.0383916	0.0252146	0.0252146	0.0204213	0.0204213	0.0204213	0.0204213	0.0204213	0.01712	0.01712	0.01712	0.01712	0.01712	0.01712	0.01712	0.01712	0.01712	0.01712	0.01712	0.01712	0.01712	0.0131086	0.0110699	0.0106909
88.3309	34.3248	18.9273	9.66345	2.64471	2.33832	1.27985	0.51403	0.51403	0.242369	0.213672	0.171512	0.080897	0.080897	0.080897	0.080897	0.0784003	0.0486038	0.0408104	0.0226719	0.0226719	0.0136978	0.0136978	0.0136978	0.0136978	0.0136978	0.0136978	0.0136978	0.0136978	0.0136978	0.0136978	0.0136978	0.0136978	0.0136978	0.0136978	0.0136978	0.0136978	0.0136978	0.0136978	0.0136978	0.0136978	0.0136978	0.0136978	0.0103202	0.0103202	0.0103202	0.006387	0.006387	0.006387	0.006387
99.054	40.7478	24.431	12.247	6.84239	5.20957	2.70228	1.81484	1.00039	0.56029	0.29113	0.29113	0.282364	0.251774	0.214132	0.145146	0.145146	0.145146	0.0836629	0.0836629	0.0836629	0.0667625	0.0422118	0.0422118	0.0422118	0.0422118	0.030834	0.0268279	0.0268279	0.0160164	0.0160164	0.0136114	0.0136114	0.0136114	0.0136114	0.0136114	0.0136114	0.0112696	0.00976497	0.00976497	0.00747499	0.00747499	0.00747499	0.00747499	0.00747499	0.00747499	0.00747499	0.00440902	0.00440902	0.00440902
68.2571	43.9768	29.0024	9.8508	7.43363	6.8451	3.44702	1.84436	1.19306	0.644241	0.37335	0.37335	0.336348	0.155045	0.109905	0.0664002	0.0664002	0.0664002	0.0664002	0.0514624	0.0514624	0.0477672	0.0390126	0.0390126	0.0227684	0.0227684	0.0188904	0.0188904	0.00752629	0.00752629	0.00752629	0.00752629	0.00752629	0.00752629	0.00752629	0.00752629	0.00752629	0.00752629	0.00752629	0.00752629	0.00752629	0.00752629	0.00752629	0.00752629	0.00752629	0.00752629	0.00752629	0.00752629	0.00752629	0.00752629
94.3583	54.8872	32.8293	12.5949	8.03852	5.75112	3.42472	1.31263	0.905044	0.862871	0.388666	0.357753	0.343769	0.156938	0.140868	0.140868	0.11262	0.11262	0.0316153	0.0316153	0.0316153	0.0316153	0.0316153	0.0316153	0.0316153	0.0220571	0.0220571	0.0220571	0.0220571	0.019329	0.019329	0.019329	0.019329	0.0179095	0.0179095	0.0148856	0.0148856	0.0148856	0.0121587	0.0121587	0.0121587	0.0121587	0.0121587	0.0121587	0.0121587	0.0121587	0.010502	0.010502	0.010502	0.010502
77.0771	71.3537	47.6491	20.6055	14.2252	6.85364	3.61948	2.67516	1.70012	0.844333	0.561657	0.267679	0.240522	0.196983	0.157239	0.157239	0.157239	0.157239	0.149914	0.128297	0.128297	0.108813	0.0576806	0.0491861	0.0335346	0.0329965	0.0252692	0.0252692	0.0212424	0.0153123	0.0124466	0.0124466	0.00801116	0.00784235	0.00784235	0.00640591	0.00640591	0.00640591	0.00640591	0.00398112	0.00398112	0.00230919	0.00230919	0.00230919	0.00230919	0.00230919	0.00230919	0.00230919	0.00230919	0.00230919
73.5091	32.1512	32.1512	15.6131	8.83797	4.87985	2.16457	1.02799	0.890591	0.53875	0.53875	0.269166	0.219238	0.219238	0.108885	0.108885	0.0622373	0.0622373	0.0622373	0.0622373	0.0615184	0.0615184	0.0549466	0.0549466	0.0549466	0.0549466	0.0488691	0.0477507	0.0464966	0.0464966	0.0464966	0.0336481	0.0336481	0.0336481	0.016809	0.016809	0.016809	0.0159411	0.0159411	0.0159411	0.0149438	0.0149438	0.0149438	0.0149438	0.0149438	0.0149438	0.0149438	0.0143048	0.0143048	0.0143048
105.661	24.0736	24.0736	12.6129	6.55594	3.07098	1.69728	1.08734	0.461876	0.461876	0.40577	0.272596	0.0710017	0.0710017	0.0710017	0.0710017	0.0710017	0.0710017	0.0234478	0.0192028	0.0192028	0.0192028	0.0192028	0.0192028	0.00664227	0.00369534	0.00369534	0.00369534	0.00369534	0.00369534	0.00313811	0.00239796	0.00239796	0.00239796	0.00239796	0.00239796	0.00239796	0.00239796	0.00239796	0.00239796	0.00239796	0.00216397	0.00216397	0.00216397	0.00216397	0.00135397	0.00135397	0.000695714	0.000695714	0.000695714
90.7738	44.8311	28.8596	12.6675	3.70874	3.70874	2.78746	1.7563	0.695506	0.64681	0.383684	0.338255	0.128353	0.128353	0.0712704	0.0712704	0.0677282	0.0677282	0.0677282	0.0677282	0.0677282	0.0618208	0.0247232	0.013231	0.013231	0.013231	0.0126015	0.0126015	0.0126015	0.0126015	0.0126015	0.00971892	0.00971892	0.005479	0.005479	0.00481919	0.00481919	0.00481919	0.00445179	0.00445179	0.00445179	0.00445179	0.00445179	0.00445179	0.00445179	0.00445179	0.00396916	0.00233356	0.00167657	0.00167657
79.949	54.1595	32.6132	24.3512	10.5874	5.41199	4.58516	3.30007	1.81614	1.38554	0.830868	0.445572	0.338333	0.338333	0.139683	0.139683	0.138226	0.0879672	0.0879672	0.0879672	0.0879672	0.0780807	0.0780807	0.0474278	0.0474278	0.0375001	0.0375001	0.0336911	0.0336911	0.0332367	0.0332367	0.0156525	0.0156525	0.0156525	0.0156525	0.0156525	0.0156525	0.0156525	0.0143673	0.0143673	0.0143673	0.0101088	0.0101088	0.0101088	0.0101088	0.0101088	0.0101088	0.0101088	0.0101088	0.00975679
92.151	18.2661	18.2661	10.1101	4.32766	3.33062	1.1925	0.723734	0.582128	0.496896	0.491112	0.288478	0.285712	0.200572	0.200572	0.185696	0.12101	0.0639001	0.0628446	0.0598287	0.0433251	0.0433251	0.0433251	0.0433251	0.0433251	0.036099	0.036099	0.036037	0.036037	0.0196506	0.0196506	0.0165159	0.0128099	0.0128099	0.0128099	0.0128099	0.00622121	0.00622121	0.00622121	0.00622121	0.00622121	0.00622121	0.00480059	0.00480059	0.00480059	0.00480059	0.00480059	0.00480059	0.00480059	0.00453349
119.16	91.1301	33.1855	17.0492	9.22927	7.11248	5.24632	2.2061	1.62839	0.868117	0.868117	0.445575	0.445575	0.236186	0.193064	0.193064	0.152632	0.119046	0.119046	0.092139	0.092139	0.092139	0.0635588	0.0629123	0.0629123	0.0467992	0.0467992	0.0352637	0.0352637	0.0352637	0.0352637	0.0352637	0.0352637	0.0352637	0.0310035	0.0310035	0.023381	0.023381	0.0174972	0.0174972	0.0174972	0.0174972	0.0141105	0.0141105	0.0141105	0.0141105	0.0141105	0.0107655	0.0107655	0.0107655
94.5332	26.08	12.7913	10.48	7.25845	5.0684	1.24162	1.24162	0.808763	0.611659	0.312811	0.266529	0.18559	0.16361	0.0997004	0.0997004	0.0970625	0.0970625	0.0825544	0.0677281	0.0457634	0.0457634	0.0436843	0.0436843	0.0436843	0.0436843	0.0436843	0.0436843	0.0436843	0.0436843	0.0361103	0.0361103	0.019148	0.0147463	0.0147463	0.0147463	0.0147463	0.0147463	0.0147463	0.0147463	0.0105704	0.0105704	0.0105704	0.0105704	0.0105704	0.0105704	0.00830332	0.00830332	0.00830332	0.00830332
90.5994	44.4818	25.452	14.4556	7.73838	4.57524	2.55251	1.53744	0.970006	0.663558	0.469994	0.314161	0.24306	0.180874	0.13801	0.116243	0.0972882	0.0821624	0.0689108	0.0600427	0.0538549	0.0477692	0.0390861	0.0354279	0.0321106	0.0279352	0.0259646	0.0224993	0.0219288	0.0199066	0.0192437	0.0173612	0.0157631	0.0151835	0.0136209	0.0125289	0.0120074	0.0111836	0.0104345	0.00994778	0.00908059	0.00877712	0.00798728	0.00782499	0.00755997	0.00737747	0.00691929	0.00647412	0.00632611	0.00612257
[truncated: 250 more columns]
