# Supplementary material for: A new imperialist competitive algorithm with spiral rising mechanism for solving path optimization problems
Source: PeerJ Comput Sci. 2022 Sep 7;8:e1075. doi: 10.7717/peerj-cs.1075 (PMC9575848; doi:10.7717/peerj-cs.1075)
Supplement: Supplemental Information 11 [file peerj-cs-08-1075-s011.zip › PSO DE GWO SRICA BSO TLBO SCA/F13/PSO.xlsx]

## Sheet: Sheet1
90.859	90.5684	56.3176	56.3176	46.017	46.017	46.017	46.017	46.017	46.017	46.017	46.017	46.017	46.017	46.017	46.017	46.017	42.5294	42.5294	42.5294	42.5294	42.5294	42.5294	42.5294	42.5294	42.5294	42.5294	42.5294	42.5294	42.5294	42.5294	42.5294	42.5294	42.5294	42.5294	42.5294	42.5294	42.5294	42.5294	42.5294	42.5294	42.5294	42.5294	42.5294	42.5294	42.5294	42.5294	42.5294	42.5294	42.5294
107.164	59.2945	59.2945	59.2945	59.2945	59.2945	59.2945	59.2945	59.2945	59.2945	59.2945	59.2945	59.2945	59.2945	59.2945	59.2945	59.2945	59.2945	59.2945	59.2945	59.2945	59.2945	59.2945	59.2945	59.2945	59.2945	59.2945	59.2945	59.2945	59.2945	59.2945	59.2945	59.2945	59.2945	59.2945	59.2945	59.2945	59.2945	59.2945	59.2945	59.2945	59.2945	59.2945	59.2945	59.2945	58.5173	58.5173	58.5173	58.5173	58.5173
75.1044	73.1591	73.1591	73.1591	56.8901	56.8901	56.8901	56.8901	56.8901	56.8901	56.8901	56.8901	56.8901	56.8901	56.8901	56.8901	56.8901	56.8901	56.8901	56.8901	56.8901	56.8901	56.8901	56.8901	56.8901	56.8901	56.8901	56.8901	56.8901	56.8901	56.8901	56.8901	56.8901	56.8901	56.8901	56.8901	56.8901	56.8901	56.8901	56.8901	56.8901	56.8901	56.8901	56.8901	56.8901	56.8901	56.8901	56.8901	56.8901	56.8901
83.8331	64.0223	64.0223	64.0223	54.8112	54.0817	54.0817	49.4507	49.4507	49.4507	49.4507	49.4507	49.4507	49.4507	41.0676	41.0676	41.0676	41.0676	41.0676	41.0676	41.0676	41.0676	41.0676	41.0676	41.0676	41.0676	41.0676	41.0676	41.0676	41.0676	41.0676	41.0676	41.0676	41.0676	41.0676	41.0676	41.0676	41.0676	41.0676	41.0676	41.0676	41.0676	41.0676	41.0676	41.0676	41.0676	41.0676	41.0676	41.0676	41.0676
86.228	85.9567	75.1578	75.1578	71.5177	71.5177	71.5177	71.5177	71.5177	71.5177	71.5177	71.5177	71.5177	71.5177	71.5177	71.5177	71.5177	71.5177	71.5177	71.5177	71.5177	71.5177	71.5177	71.5177	71.5177	71.5177	71.5177	71.5177	71.5177	71.5177	71.5177	71.5177	71.5177	71.5177	71.5177	71.5177	71.5177	71.5177	71.5177	71.5177	71.5177	71.5177	71.5177	71.5177	71.5177	71.5177	71.5177	71.5177	71.5177	71.5177
106.514	94.8208	81.8777	81.8777	70.4856	70.4856	56.5933	56.5933	56.5933	56.5933	56.5933	56.5933	56.5933	56.5933	56.5933	55.1787	55.1787	55.1787	55.1787	55.1787	55.1787	55.1787	55.1787	55.1787	55.1787	55.1787	55.1787	55.1787	55.1787	55.1787	55.1787	55.1787	55.1787	55.1787	55.1787	55.1787	55.1787	55.1787	55.1787	55.1787	55.1787	55.1787	55.1787	55.1787	55.1787	55.1787	55.1787	55.1787	55.1787	55.1787
93.6101	84.8346	67.6499	61.3449	61.3449	61.3449	61.3449	61.3449	61.3449	61.3449	61.3449	61.3449	61.3449	61.3449	61.3449	61.3449	61.3449	61.3449	61.3449	61.3449	61.3449	61.3449	61.3449	61.3449	61.3449	61.3449	61.3449	61.3449	61.3449	61.3449	61.3449	61.3449	61.3449	61.3449	61.3449	61.3449	61.3449	61.3449	61.3449	61.3449	61.3449	61.3449	61.3449	61.3449	61.3449	61.3449	61.3449	61.3449	61.3449	61.3449
123.406	104.309	104.309	104.309	104.309	104.309	104.309	104.309	104.309	104.309	104.309	104.309	104.309	104.309	104.309	104.309	104.309	104.309	104.309	104.309	104.309	104.309	104.309	104.309	104.309	104.309	104.309	104.309	104.309	104.309	104.309	104.309	104.309	104.309	104.309	104.309	104.309	104.309	104.309	104.309	104.309	104.309	104.309	104.309	104.309	104.309	104.309	104.309	104.309	104.309
83.7783	39.2545	39.2545	39.2545	39.2545	39.2545	39.2545	39.2545	39.2545	39.2545	39.2545	39.2545	39.2545	39.2545	39.2545	39.2545	39.2545	39.2545	39.2545	39.2545	39.2545	39.2545	39.2545	39.2545	39.2545	39.2545	39.2545	39.2545	39.2545	39.2545	39.2545	39.2545	39.2545	39.2545	39.2545	39.2545	39.2545	39.2545	39.2545	39.2545	39.2545	39.2545	39.2545	39.2545	39.2545	39.2545	39.2545	39.2545	39.2545	39.2545
109.196	58.2437	58.2437	56.2002	56.2002	56.2002	56.2002	56.2002	56.2002	56.2002	56.2002	56.2002	56.2002	56.2002	56.2002	56.2002	56.2002	56.2002	56.2002	56.2002	56.2002	56.2002	56.2002	56.2002	56.2002	56.2002	56.2002	56.2002	56.2002	56.2002	56.2002	56.2002	56.2002	56.2002	56.2002	56.2002	56.2002	56.2002	56.2002	56.2002	56.2002	56.2002	56.2002	56.2002	56.2002	56.2002	56.2002	56.2002	56.2002	56.2002
71.9315	71.9315	71.9315	71.9315	71.9315	71.9315	71.9315	71.9315	71.9315	71.8871	71.8544	71.8544	71.8544	71.8544	71.8544	71.8544	71.8544	71.8544	71.8544	71.8544	71.8544	71.8544	71.8544	71.8544	71.8544	71.8524	71.8524	71.8524	71.8524	71.8524	71.8524	71.8524	71.8524	71.8524	71.8524	71.8524	71.8524	71.8524	71.8524	71.8524	71.8524	71.8524	71.8524	71.8524	71.8524	71.8524	71.8524	71.8524	71.8524	71.8524
117.422	57.983	57.983	57.983	57.983	57.983	57.983	57.983	57.983	57.983	57.983	57.983	57.983	57.983	57.983	57.983	57.983	57.983	57.983	57.983	57.983	57.983	57.983	57.983	57.983	57.983	57.983	57.983	57.983	57.983	57.983	57.983	57.983	57.983	57.983	57.983	57.983	57.983	57.983	57.983	57.983	57.983	57.983	57.983	57.983	57.983	57.983	57.983	57.983	57.983
113.343	93.141	93.141	93.141	93.141	93.141	93.141	93.141	93.141	93.141	93.141	93.141	93.141	93.141	93.141	93.141	93.141	93.141	93.141	93.141	93.141	93.141	93.141	93.141	93.141	93.141	93.141	93.141	93.141	93.141	93.141	93.141	93.141	93.141	93.141	93.141	93.141	93.141	93.141	93.141	93.141	93.141	93.141	93.141	93.141	93.141	93.141	93.141	93.141	93.141
94.4071	94.4071	94.4071	94.4071	94.4071	94.4071	94.4071	94.4071	94.4071	94.4071	94.4071	94.4071	94.4071	94.4071	94.4071	94.4071	94.4071	94.4071	94.4071	94.4071	94.4071	94.4071	94.4071	94.4071	94.4071	94.4071	94.4071	94.4071	94.4071	94.4071	94.4071	94.4071	94.4071	94.4071	94.4071	94.4071	94.4071	94.4071	94.4071	94.4071	94.4071	94.4071	94.4071	94.4071	94.4071	94.4071	94.4071	94.4071	94.4071	94.4071
101.692	101.221	101.221	101.212	101.212	101.212	101.212	101.212	101.212	101.19	101.19	101.19	101.19	101.19	82.3349	82.3349	82.3349	82.3349	82.3349	82.3349	82.3349	82.3349	82.3349	82.3349	82.3349	82.3349	82.3349	82.3349	82.3349	82.3349	82.3349	82.3349	82.3349	82.3349	82.3349	82.3349	82.3349	82.3349	82.3349	82.3349	82.3349	82.3349	82.3349	82.3349	82.3349	82.3349	82.3349	82.3349	82.3349	82.3349
87.1098	57.6143	56.1537	56.1537	56.1537	56.1537	56.1537	56.1537	56.1537	56.1537	56.1537	56.1537	56.1537	56.1537	56.1537	56.1537	56.1537	56.1537	56.1537	56.1537	56.1537	56.1537	56.1537	56.1537	56.1537	56.1537	56.1537	56.1537	56.1537	56.1537	56.1537	56.1537	56.1537	56.1537	56.1537	56.1537	56.1537	56.1537	56.1537	56.1537	56.1537	56.1537	56.1537	56.1537	56.1537	56.1537	56.1537	56.1537	56.1537	56.1537
86.4984	71.9694	71.9694	71.9694	71.9694	71.9694	71.9694	71.9694	71.9694	71.9694	71.9694	71.9694	71.9694	71.9694	71.9694	71.9694	71.9694	71.9694	71.9694	71.9694	71.9694	71.9694	71.9694	71.9694	71.9694	71.9694	71.9694	71.9694	71.9694	71.9694	71.9694	71.9694	71.9694	71.9694	71.9694	71.9694	71.9694	71.9694	71.9694	71.9694	71.9694	71.9694	71.9694	71.9694	71.9694	71.9694	71.9694	71.9694	71.9694	71.9694
108.073	92.1311	92.1311	92.1311	92.1311	56.4358	56.4358	56.4358	56.4358	56.4358	56.4358	56.4358	56.4358	56.4358	56.4358	56.4358	56.4358	56.4358	56.4358	56.4358	56.4358	56.4358	56.4358	56.4358	56.4358	56.4358	56.4358	56.4358	56.4358	56.4358	56.4358	56.4358	56.4358	56.4358	56.4358	56.4358	56.4358	56.4358	56.4358	56.4358	56.4358	56.4358	56.4358	56.4358	56.4358	56.4358	56.4358	56.4358	56.4358	56.4358
107.266	92.807	92.807	92.807	92.807	92.807	92.807	92.807	92.807	92.807	92.807	92.807	92.807	92.807	92.807	92.807	92.807	92.807	92.807	92.807	92.807	92.807	92.807	92.807	92.807	92.807	92.807	92.807	92.807	92.807	92.807	92.807	92.807	92.807	92.807	92.807	92.807	92.807	92.807	92.807	92.807	92.807	92.807	92.807	92.807	92.807	92.807	92.807	92.807	92.807
95.5627	95.3378	61.2724	61.2724	61.2724	61.2724	61.2724	61.2724	61.2724	61.2724	61.2724	61.2724	61.2724	61.2724	61.2724	61.2724	61.2724	61.2724	61.2724	61.2724	61.2724	61.2724	61.2724	61.2724	61.2724	61.2724	61.2724	61.2724	61.2724	61.2724	61.2724	61.2724	61.2724	61.2724	61.2724	61.2724	61.2724	61.2724	61.2724	61.2724	61.2724	61.2724	61.2724	61.2724	61.2724	61.2724	61.2724	61.2724	61.2724	61.2724
95.3193	59.2722	59.2722	55.7437	55.7437	55.7437	55.7437	55.7437	55.7437	55.7437	55.7437	55.7437	55.7437	55.7437	55.7437	55.7437	55.7437	55.7437	55.7437	55.7437	55.7437	55.7437	55.7437	55.7437	55.7437	55.7437	55.7437	55.7437	55.7437	55.7437	55.7437	55.7437	55.7437	55.7437	55.7437	55.7437	55.7437	55.7437	55.7437	55.7437	55.7437	55.7437	55.7437	55.7437	55.7437	55.7437	55.7437	55.7437	55.7437	55.7437
68.4879	58.8058	58.8058	50.333	50.333	50.333	50.333	50.333	50.333	50.333	50.333	50.333	50.333	50.333	50.333	50.333	50.333	50.11	50.11	50.11	50.11	50.11	50.11	50.11	50.11	50.11	50.11	50.11	50.11	50.11	50.11	50.11	50.11	50.11	50.11	50.11	50.11	50.11	50.11	50.11	50.11	50.11	50.11	50.11	50.11	50.11	50.11	50.11	50.11	50.11
106.291	84.3089	36.6492	36.6492	36.6492	36.6492	36.6492	36.6492	36.6492	36.6492	36.6492	36.6492	36.6492	36.6492	36.6492	36.6492	36.6492	36.6492	36.6492	36.6492	36.6492	36.6492	36.6492	36.6492	36.6492	36.6492	36.6492	36.6492	36.6492	36.6492	36.6492	36.6492	36.6492	36.6492	36.6492	36.6492	36.6492	36.6492	36.6492	36.6492	36.6492	36.6492	36.6492	36.6492	36.6492	36.6492	36.6492	36.6492	36.6492	36.6492
94.7439	89.6253	89.6253	89.6253	89.6253	89.6253	89.6253	89.6253	89.6253	89.6253	89.6253	89.6253	89.6253	89.6253	89.6253	89.6253	89.6253	89.6253	89.6253	89.6253	89.6253	89.6253	89.6253	89.6253	89.6253	89.6253	89.6253	89.6253	89.6253	89.6253	89.6253	89.6253	89.6253	89.6253	89.6253	89.6253	89.6253	89.6253	89.6253	89.6253	89.6253	89.6253	89.6253	89.6253	89.6253	89.6253	89.6253	89.6253	89.6253	89.6253
67.2762	67.2762	67.2762	67.2762	67.2762	67.2762	67.2762	67.2762	67.2762	67.2762	67.2724	67.2724	67.2724	67.2079	67.2079	67.2079	67.2079	67.2079	67.2079	67.2079	67.2079	67.2079	67.2079	67.2079	67.2079	67.2079	67.2079	67.2079	67.2079	67.2079	67.2079	67.2079	67.2079	67.2079	67.2079	67.2079	67.2079	67.2079	67.2079	67.2079	67.2079	67.2079	67.2079	67.1833	67.1833	67.1833	67.1833	67.1716	67.1716	67.1716
113.079	112.677	112.677	66.6892	66.6892	66.6892	66.6892	66.6892	66.6892	66.6892	66.6892	66.6892	66.6892	66.6892	66.6892	66.6892	66.6892	66.6892	66.6892	66.6892	66.6892	66.6892	66.6892	66.6892	66.6892	66.6892	66.6892	66.6892	66.6892	66.6892	66.6892	66.6892	66.6892	66.6892	66.6892	66.6892	66.6892	66.6892	66.6892	66.6892	66.6892	66.6892	66.6892	66.6892	66.6892	66.6892	66.6892	66.6892	66.6892	66.6892
58.8965	58.8965	52.2025	52.2025	52.2025	52.2025	52.2025	52.2025	52.2025	52.2025	52.2025	52.2025	52.2025	52.2025	52.2025	52.2025	52.2025	52.2025	52.2025	52.2025	52.2025	52.2025	52.2025	52.2025	52.2025	52.2025	52.2025	52.2025	52.2025	52.2025	52.2025	52.2025	52.2025	52.2025	52.2025	52.2025	52.2025	52.2025	52.2025	52.2025	52.2025	52.2025	52.2025	52.2025	52.2025	52.2025	52.2025	52.2025	52.2025	52.2025
95.6389	83.0343	83.0343	83.0343	83.0343	83.0343	83.0343	83.0343	83.0343	83.0343	83.0343	83.0343	83.0343	83.0343	83.0343	83.0343	83.0343	83.0343	83.0343	83.0343	83.0343	83.0343	83.0343	83.0343	83.0343	83.0343	83.0343	83.0343	83.0343	83.0343	83.0343	83.0343	83.0343	83.0343	83.0343	83.0343	83.0343	83.0343	83.0343	83.0343	83.0343	83.0343	83.0343	83.0343	83.0343	83.0343	83.0343	83.0343	83.0343	83.0343
101.11	72.2327	72.2327	72.2327	72.2327	72.2327	72.2327	72.2327	72.2327	72.2327	72.2327	72.2327	72.2327	72.2327	72.2327	72.2327	72.2327	72.2327	72.2327	72.2327	72.2327	72.2327	72.2327	72.2327	72.2327	72.2327	72.2327	72.2327	72.2327	72.2327	72.2327	72.2327	72.2327	72.2327	72.2327	72.2327	72.2327	72.2327	72.2327	72.2327	72.2327	72.2327	72.2327	72.2327	72.2327	72.2327	72.2327	72.2327	72.2327	72.2327
96.6243	89.2514	69.2112	69.2112	69.2112	69.2112	69.2112	69.2112	69.2112	69.2112	69.2112	69.2112	69.2112	69.2112	69.2112	69.2112	69.2112	69.2112	69.2112	69.2112	69.2112	69.2112	69.2112	69.2112	69.2112	69.2112	69.2112	69.2112	69.2112	69.2112	69.2112	69.2112	69.2112	69.2112	69.2112	69.2112	69.2112	69.2112	69.2112	69.2112	69.2112	69.2112	69.2112	69.2112	69.2112	69.2112	69.2112	69.2112	69.2112	69.2112
94.6822	78.6129	72.443	70.2314	68.5377	67.3235	66.8604	66.7061	66.7061	66.7039	66.7027	66.7027	66.7027	66.7005	65.7926	65.7454	65.7454	65.6217	65.6217	65.6217	65.6217	65.6217	65.6217	65.6217	65.6217	65.6216	65.6216	65.6216	65.6216	65.6216	65.6216	65.6216	65.6216	65.6216	65.6216	65.6216	65.6216	65.6216	65.6216	65.6216	65.6216	65.6216	65.6216	65.6208	65.6208	65.5949	65.5949	65.5945	65.5945	65.5945
[truncated: 250 more columns]
