# Supplementary material for: A new imperialist competitive algorithm with spiral rising mechanism for solving path optimization problems
Source: PeerJ Comput Sci. 2022 Sep 7;8:e1075. doi: 10.7717/peerj-cs.1075 (PMC9575848; doi:10.7717/peerj-cs.1075)
Supplement: Supplemental Information 11 [file peerj-cs-08-1075-s011.zip › PSO DE GWO SRICA BSO TLBO SCA/F13/SCA.xlsx]

## Sheet: Sheet1
0	64.3503	64.3503	64.3503	64.3503	64.3503	64.3503	64.3503	64.3503	64.3503	64.3503	64.3503	64.3503	64.3503	64.3503	64.3503	64.3503	64.3503	64.3503	64.3503	64.3503	64.3503	64.3503	64.3503	64.3503	64.3503	64.3503	64.3503	64.3503	64.3503	64.3503	64.3503	64.3503	64.3503	64.3503	64.3503	64.3503	64.3503	64.3503	64.3503	64.3503	64.3503	64.3503	64.3503	64.3503	64.3503	64.3503	64.3503	64.3503	64.3503
0	112.5	112.5	112.5	112.5	112.5	112.5	112.5	112.5	112.5	112.5	112.5	112.5	112.5	112.5	112.5	112.5	112.5	112.5	112.5	112.5	112.5	112.5	112.5	112.5	112.5	112.5	112.5	112.5	112.5	112.5	112.5	112.5	96.6665	96.6665	96.6665	96.6665	96.6665	96.6665	96.6665	96.6665	96.6665	96.6665	96.6665	96.6665	96.6665	96.6665	96.6665	96.6665	96.6665
0	82.7961	82.7961	82.7961	82.7961	82.7961	82.7961	82.7961	82.7961	82.7961	82.7961	82.7961	82.7961	82.7961	82.7961	82.7961	82.7961	82.7961	82.7961	82.7961	82.7961	82.7961	82.7961	82.7961	82.7961	82.7961	82.7961	82.7961	82.7961	82.7961	82.7961	82.7961	82.7961	82.7961	82.7961	82.7961	82.7961	82.7961	82.7961	82.7961	82.7961	82.7961	82.7961	82.7961	82.7961	82.7961	82.7961	82.7961	82.7961	82.7961
0	102.681	102.681	102.681	102.681	102.681	102.681	102.681	102.681	102.681	102.681	102.681	102.681	102.681	102.681	102.681	102.681	102.681	102.681	102.681	102.681	102.681	102.681	102.681	102.681	102.681	102.681	102.681	102.681	102.681	102.681	102.681	102.681	102.681	102.681	102.681	102.681	102.681	102.681	102.681	102.681	102.681	102.681	102.681	102.681	102.681	102.681	102.681	102.681	102.681
0	90.5367	90.5367	90.5367	90.5367	90.5367	90.5367	90.5367	90.5367	90.5367	90.5367	90.5367	90.5367	90.5367	90.5367	90.5367	90.5367	90.5367	90.5367	90.5367	90.5367	90.5367	90.5367	90.5367	90.5367	90.5367	90.5367	90.5367	90.5367	90.5367	90.5367	90.5367	90.5367	90.5367	90.5367	90.5367	90.5367	90.5367	90.5367	90.5367	90.5367	90.5367	90.5367	90.5367	90.5367	90.5367	90.5367	90.5367	90.5367	90.5367
0	96.7275	96.7275	96.7275	96.7275	96.7275	96.7275	96.7275	96.7275	96.7275	96.7275	96.7275	96.7275	96.7275	96.7275	96.7275	96.7275	96.7275	96.7275	96.7275	96.7275	96.7275	96.7275	96.7275	96.7275	96.7275	96.7275	96.7275	96.7275	96.7275	96.7275	96.7275	96.7275	96.7275	96.7275	96.7275	96.7275	96.7275	96.7275	96.7275	96.7275	96.7275	96.7275	96.7275	96.7275	96.7275	96.7275	96.7275	96.7275	96.7275
0	81.0133	81.0133	81.0133	81.0133	81.0133	81.0133	81.0133	81.0133	81.0133	81.0133	81.0133	81.0133	81.0133	81.0133	81.0133	81.0133	81.0133	81.0133	81.0133	81.0133	81.0133	81.0133	81.0133	81.0133	81.0133	81.0133	81.0133	81.0133	81.0133	81.0133	81.0133	81.0133	81.0133	81.0133	81.0133	81.0133	81.0133	81.0133	81.0133	81.0133	81.0133	81.0133	81.0133	81.0133	81.0133	81.0133	81.0133	81.0133	81.0133
0	87.9516	87.9516	87.9516	87.9516	87.9516	87.9516	87.9516	87.9516	87.9516	87.9516	87.9516	87.9516	87.9516	87.9516	87.9516	87.9516	87.9516	87.9516	87.9516	87.9516	87.9516	87.9516	87.9516	87.9516	87.9516	87.9516	87.9516	87.9516	87.9516	87.9516	87.9516	87.9516	87.9516	87.9516	87.9516	87.9516	87.9516	87.9516	87.9516	87.9516	87.9516	87.9516	87.9516	87.9516	87.9516	87.9516	87.9516	87.9516	87.9516
0	114.264	114.264	114.264	114.264	114.264	114.264	114.264	114.264	114.264	114.264	114.264	114.264	114.264	114.264	114.264	114.264	114.264	114.264	114.264	114.264	114.264	114.264	114.264	109.029	87.3058	84.0405	47.4542	47.4542	47.4542	47.4542	47.4542	47.4542	47.4542	47.4542	47.4542	47.4542	32.9934	23.2198	23.2198	23.2198	23.2198	23.2198	23.2198	23.2198	23.2198	23.2198	23.2198	23.2198	23.2198
0	107.24	107.24	107.24	107.24	107.24	107.24	107.24	107.24	107.24	107.24	107.24	107.24	107.24	107.24	107.24	107.24	107.24	107.24	107.24	107.24	107.24	107.24	107.24	107.24	107.24	107.24	107.24	107.24	107.24	107.24	107.24	107.24	107.24	107.24	107.24	107.24	107.24	107.24	107.24	107.24	107.24	107.24	107.24	107.24	107.24	107.24	107.24	107.24	107.24
0	100.033	100.033	100.033	100.033	100.033	100.033	100.033	100.033	100.033	100.033	100.033	100.033	100.033	100.033	100.033	100.033	100.033	100.033	100.033	100.033	100.033	100.033	100.033	100.033	100.033	100.033	100.033	100.033	100.033	100.033	100.033	100.033	100.033	100.033	100.033	100.033	100.033	100.033	100.033	100.033	100.033	100.033	100.033	100.033	100.033	100.033	100.033	100.033	100.033
0	83.3587	83.3587	83.3587	83.3587	83.3587	83.3587	83.3587	83.3587	83.3587	83.3587	83.3587	83.3587	83.3587	83.3587	83.3587	83.3587	83.3587	83.3587	83.3587	83.3587	83.3587	83.3587	83.3587	83.3587	83.3587	83.3587	83.3587	83.3587	83.3587	83.3587	83.3587	83.3587	83.3587	83.3587	83.3587	83.3587	83.3587	83.3587	83.3587	83.3587	83.3587	83.3587	83.3587	83.3587	83.3587	83.3587	83.3587	83.3587	83.3587
0	94.2707	94.2707	94.2707	94.2707	94.2707	94.2707	94.2707	94.2707	94.2707	94.2707	94.2707	94.2707	94.2707	94.2707	94.2707	94.2707	94.2707	94.2707	94.2707	94.2707	94.2707	94.2707	94.2707	94.2707	94.2707	94.2707	94.2707	94.2707	94.2707	94.2707	94.2707	94.2707	94.2707	94.2707	94.2707	94.2707	94.2707	94.2707	94.2707	94.2707	94.2707	94.2707	94.2707	94.2707	94.2707	94.2707	94.2707	94.2707	94.2707
0	111.404	111.404	111.404	111.404	111.404	111.404	111.404	111.404	111.404	111.404	111.404	111.404	111.404	111.404	111.404	111.404	111.404	111.404	111.404	111.404	111.404	111.404	111.404	111.404	111.404	111.404	111.404	111.404	111.404	111.404	111.404	111.404	111.404	111.404	111.404	111.404	111.404	111.404	111.404	111.404	111.404	111.404	111.404	111.404	111.404	111.404	111.404	111.404	111.404
0	82.3004	82.3004	82.3004	82.3004	82.3004	82.3004	82.3004	82.3004	82.3004	82.3004	82.3004	82.3004	82.3004	82.3004	82.3004	82.3004	82.3004	82.3004	82.3004	82.3004	82.3004	82.3004	82.3004	82.3004	82.3004	82.3004	74.575	74.575	74.575	74.575	74.575	74.575	74.575	74.575	74.575	74.575	74.575	74.575	74.575	74.575	74.575	74.575	74.575	74.575	74.575	74.575	74.575	74.575	74.575
0	109.722	109.722	109.722	109.722	109.722	109.722	109.722	109.722	109.722	109.722	109.722	109.722	109.722	109.722	109.722	109.722	109.722	109.722	109.722	109.722	109.722	109.722	109.722	109.722	109.722	109.722	109.722	109.722	109.722	109.722	109.722	109.722	109.722	109.722	109.722	109.722	109.722	109.722	109.722	109.722	109.722	109.722	109.722	109.722	109.722	109.722	109.722	109.722	109.722
0	104.541	104.541	104.541	104.541	104.541	104.541	104.541	104.541	104.541	104.541	104.541	104.541	104.541	104.541	104.541	104.541	104.541	104.541	104.541	104.541	104.541	104.541	104.541	104.541	104.541	104.541	104.541	104.541	104.541	104.541	104.541	104.541	104.541	104.541	104.541	104.541	104.541	104.541	104.541	104.541	104.541	104.541	104.541	104.541	104.541	104.541	104.541	104.541	104.541
0	52.8999	52.8999	52.8999	52.8999	52.8999	52.8999	52.8999	52.8999	52.8999	52.8999	52.8999	52.8999	52.8999	52.8999	52.8999	52.8999	52.8999	52.8999	52.8999	52.8999	52.8999	52.8999	52.8999	52.8999	52.8999	52.8999	52.8999	52.8999	52.8999	52.8999	52.8999	52.8999	52.8999	52.8999	52.8999	52.8999	52.8999	52.8999	52.8999	52.8999	52.8999	52.8999	52.8999	52.8999	52.8999	52.8999	52.8999	52.8999	52.8999
0	57.7715	57.7715	57.7715	57.7715	57.7715	57.7715	57.7715	57.7715	57.7715	57.7715	57.7715	57.7715	57.7715	57.7715	57.7715	57.7715	57.7715	57.7715	57.7715	57.7715	57.7715	57.7715	57.7715	57.7715	57.7715	57.7715	57.7715	57.7715	57.7715	57.7715	57.7715	57.7715	57.7715	57.7715	57.7715	57.7715	57.7715	57.7715	57.7715	57.7715	57.7715	57.7715	57.7715	57.7715	57.7715	57.7715	57.7715	49.6857	49.6857
0	86.9258	86.9258	86.9258	86.9258	86.9258	86.9258	86.9258	86.9258	86.9258	86.9258	86.9258	86.9258	86.9258	86.9258	86.9258	86.9258	86.9258	86.9258	86.9258	86.9258	86.9258	86.9258	86.9258	86.9258	86.9258	86.9258	86.9258	86.9258	86.9258	86.9258	86.9258	86.9258	86.9258	86.9258	86.9258	86.9258	86.9258	86.9258	86.9258	86.9258	86.9258	86.9258	86.9258	86.9258	86.9258	86.9258	86.9258	86.9258	86.9258
0	68.6943	68.6943	68.6943	68.6943	68.6943	68.6943	68.6943	68.6943	68.6943	68.6943	68.6943	68.6943	68.6943	68.6943	68.6943	68.6943	68.6943	68.6943	68.6943	68.6943	68.6943	68.6943	68.6943	68.6943	68.6943	68.6943	68.6943	68.6943	68.6943	68.6943	68.6943	68.6943	68.6943	68.2409	68.2409	68.2409	68.2409	68.2409	68.2409	68.2409	68.2409	68.2409	68.2409	68.2409	68.2409	25.0191	25.0191	25.0191	25.0191
0	46.464	46.464	46.464	46.464	46.464	46.464	46.464	46.464	46.464	46.464	46.464	46.464	46.464	46.464	46.464	46.464	46.464	46.464	46.464	46.464	46.464	46.464	46.464	46.464	46.464	46.464	46.464	46.464	46.464	46.464	46.464	46.464	46.464	46.464	46.464	46.464	46.464	46.464	46.464	46.464	46.464	46.464	46.464	46.464	46.464	46.464	46.464	46.464	46.464
0	112.908	112.908	112.908	112.908	112.908	112.908	112.908	112.908	112.908	112.908	112.908	112.908	112.908	112.908	112.908	112.908	112.908	112.908	112.908	112.908	112.908	112.908	112.908	112.908	112.908	112.908	112.908	112.908	112.908	112.908	112.908	112.908	112.908	112.908	112.908	112.908	112.908	112.908	112.908	112.908	112.908	112.908	112.908	112.908	112.908	112.908	112.908	112.908	112.908
0	84.7807	84.7807	84.7807	84.7807	84.7807	84.7807	84.7807	84.7807	84.7807	84.7807	84.7807	84.7807	84.7807	84.7807	84.7807	84.7807	84.7807	84.7807	84.7807	84.7807	84.7807	84.7807	84.7807	84.7807	84.7807	84.7807	84.7807	84.7807	84.7807	84.7807	84.7807	84.7807	84.7807	84.7807	84.7807	84.7807	84.7807	84.7807	84.7807	84.7807	84.7807	84.7807	84.7807	84.7807	84.7807	84.7807	84.7807	84.7807	84.7807
0	95.7197	95.7197	95.7197	95.7197	95.7197	95.7197	95.7197	95.7197	95.7197	95.7197	95.7197	95.7197	95.7197	95.7197	95.7197	95.7197	95.7197	95.7197	95.7197	95.7197	95.7197	95.7197	95.7197	95.7197	95.7197	95.7197	95.7197	95.7197	95.7197	95.7197	95.7197	95.7197	95.7197	95.7197	95.7197	95.7197	95.7197	95.7197	95.7197	95.7197	95.7197	95.7197	95.7197	95.7197	95.7197	95.7197	95.7197	95.7197	95.7197
0	95.8487	95.8487	95.8487	95.8487	95.8487	95.8487	95.8487	95.8487	95.8487	95.8487	95.8487	95.8487	95.8487	95.8487	95.8487	95.8487	95.8487	95.8487	95.8487	95.8487	95.8487	95.8487	95.8487	95.8487	95.8487	95.8487	95.8487	95.8487	95.8487	95.8487	95.8487	95.8487	95.8487	95.8487	95.8487	95.8487	95.8487	95.8487	95.8487	95.8487	95.8487	95.8487	95.8487	95.8487	95.8487	95.8487	95.8487	95.8487	95.8487
0	94.7567	94.7567	94.7567	94.7567	94.7567	94.7567	94.7567	94.7567	94.7567	94.7567	94.7567	94.7567	94.7567	94.7567	94.7567	94.7567	94.7567	94.7567	94.7567	94.7567	94.7567	94.7567	94.7567	94.7567	94.7567	94.7567	94.7567	94.7567	94.7567	94.7567	94.7567	94.7567	94.7567	94.7567	94.7567	94.7567	94.7567	94.7567	94.7567	94.7567	94.7567	94.7567	94.7567	94.7567	94.7567	94.7567	94.7567	94.7567	94.7567
0	97.8298	97.8298	97.8298	97.8298	97.8298	97.8298	97.8298	97.8298	97.8298	97.8298	97.8298	97.8298	97.8298	97.8298	97.8298	97.8298	97.8298	97.8298	97.8298	97.8298	97.8298	97.8298	97.8298	97.8298	97.8298	97.8298	97.8298	97.8298	97.8298	97.8298	97.8298	97.8298	97.8298	97.8298	97.8298	97.8298	97.8298	97.8298	97.8298	97.8298	97.8298	97.8298	97.8298	97.8298	97.8298	97.8298	97.8298	97.8298	97.8298
0	96.3027	96.3027	96.3027	96.3027	96.3027	96.3027	96.3027	96.3027	96.3027	96.3027	96.3027	96.3027	96.3027	96.3027	96.3027	96.3027	96.3027	96.3027	96.3027	96.3027	96.3027	96.3027	96.3027	96.3027	96.3027	96.3027	96.3027	96.3027	96.3027	96.3027	96.3027	96.3027	96.3027	96.3027	96.3027	96.3027	96.3027	96.3027	96.3027	96.3027	96.3027	96.3027	96.3027	96.3027	96.3027	96.3027	96.3027	96.3027	96.3027
0	67.7978	67.7978	67.7978	67.7978	67.7978	67.7978	67.7978	67.7978	67.7978	67.7978	67.7978	67.7978	67.7978	67.7978	67.7978	67.7978	67.7978	67.7978	67.7978	67.7978	67.7978	67.7978	67.7978	67.7978	67.7978	67.7978	67.7978	67.7978	67.7978	67.7978	67.7978	67.7978	67.7978	67.7978	67.7978	67.7978	67.7978	67.7978	67.7978	67.7978	67.7978	67.7978	67.7978	67.7978	67.7978	67.7978	67.7978	67.7978	67.7978
0	89.4797	89.4797	89.4797	89.4797	89.4797	89.4797	89.4797	89.4797	89.4797	89.4797	89.4797	89.4797	89.4797	89.4797	89.4797	89.4797	89.4797	89.4797	89.4797	89.4797	89.4797	89.4797	89.4797	89.3052	88.5811	88.4722	86.9952	86.9952	86.9952	86.9952	86.9952	86.9952	86.4674	86.4523	86.4523	86.4523	85.9702	85.6444	85.6444	85.6444	85.6444	85.6444	85.6444	85.6444	85.6444	84.2037	84.2037	83.9342	83.9342
[truncated: 250 more columns]
