# Supplementary material for: A new imperialist competitive algorithm with spiral rising mechanism for solving path optimization problems
Source: PeerJ Comput Sci. 2022 Sep 7;8:e1075. doi: 10.7717/peerj-cs.1075 (PMC9575848; doi:10.7717/peerj-cs.1075)
Supplement: Supplemental Information 11 [file peerj-cs-08-1075-s011.zip › PSO DE GWO SRICA BSO TLBO SCA/F13/SRICA.xlsx]

## Sheet: Sheet1
0.580026	0.110727	0.0494631	0.00403721	0.00403721	0.00403721	0.00403721	0.00403721	0.00403721	0.00403721	0.00403721	0.00198702	0.00198702	0.00198702	0.00198702	0.00198702	0.00198702	0.00198702	0.00198702	0.00198702	0.00198702	0.00198702	0.00198702	0.00198702	0.00198702	0.00198702	0.00198702	0.00198702	0.00198702	0.00198702	0.00198702	0.00198702	0.00198702	0.00198702	0.00198702	0.000189262	0.000189262	0.000189262	0.000189262	0.000189262	0.000189262	0.000189262	0.000189262	0.000189262	0.000189262	0.000189262	0.000189262	0.000189262	0.000189262	0.000189262
0.781841	0.182443	0.0261997	0.00666932	0.00666932	0.00666932	0.00666932	0.00666932	0.00484658	0.00105124	0.00105124	0.00105124	0.00105124	0.00105124	0.00105124	0.00105124	0.00105124	0.00105124	0.00105124	0.00105124	0.00105124	0.00105124	0.00105124	0.00105124	0.00105124	0.00105124	0.00105124	0.00105124	0.00105124	0.00105124	0.000873633	0.000873633	0.000873633	0.000873633	0.000873633	0.000873633	0.000873633	4.29579e-05	4.29579e-05	4.29579e-05	4.29579e-05	4.29579e-05	4.29579e-05	4.29579e-05	4.29579e-05	4.29579e-05	4.29579e-05	4.29579e-05	4.29579e-05	4.29579e-05
0.665364	0.155968	0.0194959	0.00927034	0.00927034	0.00927034	0.00158274	0.00158274	0.00158274	0.00158274	0.00158274	0.00158274	0.00158274	0.00158274	0.00158274	0.00158274	0.00158274	0.00158274	9.82544e-05	9.82544e-05	9.82544e-05	9.82544e-05	9.82544e-05	9.82544e-05	9.82544e-05	9.82544e-05	9.82544e-05	9.82544e-05	9.82544e-05	9.82544e-05	9.82544e-05	9.82544e-05	9.82544e-05	9.82544e-05	9.82544e-05	9.82544e-05	9.82544e-05	9.82544e-05	9.82544e-05	9.82544e-05	9.82544e-05	9.82544e-05	9.82544e-05	9.82544e-05	9.82544e-05	9.82544e-05	9.82544e-05	9.82544e-05	9.82544e-05	9.82544e-05
1.52001	0.425083	0.0254329	0.0242871	0.0187398	0.0187398	0.0187398	0.0115261	0.0115261	0.00565437	0.00565437	0.00565437	0.00565437	0.00212352	0.00212352	0.00212352	0.00212352	0.00212352	0.00212352	0.00212352	0.00212352	0.00212352	0.00212352	0.00212352	0.00212352	0.00212352	0.000331221	0.000331221	0.000331221	0.000331221	0.000331221	0.000331221	0.000331221	0.000331221	0.000331221	0.000331221	0.000331221	0.000331221	0.000331221	0.000331221	0.000331221	0.000331221	0.000331221	0.000331221	0.000331221	0.000331221	0.000331221	0.000288888	0.000288888	0.000288888
1.53837	0.225208	0.112391	0.0187054	0.017983	0.0123098	0.0123098	0.0123098	0.0123098	0.0123098	0.0123098	0.0123098	0.003373	0.003373	0.003373	0.003373	0.003373	0.003373	0.003373	0.003373	0.003373	0.003373	0.003373	0.00287187	0.00287187	0.00287187	0.00287187	0.00287187	0.00287187	0.00287187	0.00287187	0.00287187	0.00287187	0.00287187	0.000109345	0.000109345	0.000109345	0.000109345	0.000109345	0.000109345	0.000109345	0.000109345	0.000109345	0.000109345	0.000109345	0.000109345	0.000109345	0.000109345	0.000109345	0.000109345
1.93615	0.394325	0.0487236	0.022279	0.0134796	0.00415351	0.00415351	0.00061414	0.00061414	0.00061414	0.00061414	0.00061414	0.00061414	0.00061414	0.00061414	0.00061414	0.00061414	0.00061414	0.00061414	0.00061414	0.00061414	0.00061414	0.00061414	0.00061414	0.00061414	0.00061414	0.00061414	0.00061414	0.00061414	0.00061414	0.00061414	0.00061414	0.00061414	0.00061414	0.00061414	0.00061414	0.00061414	0.00061414	0.00061414	0.00061414	0.00061414	0.000221656	0.000221656	0.000221656	0.000221656	0.000221656	0.000221656	0.000221656	0.000221656	0.000221656
0.844775	0.0129541	0.00440769	0.00440769	0.00132375	0.00132375	0.00132375	0.00132375	0.00132375	0.00132375	0.00132375	0.00132375	0.00132375	0.00132375	0.00132375	0.00132375	0.00132375	0.00132375	0.00132375	0.00132375	0.000614611	1.12429e-05	1.12429e-05	1.12429e-05	1.12429e-05	1.12429e-05	1.12429e-05	1.12429e-05	1.12429e-05	1.12429e-05	1.12429e-05	1.12429e-05	1.12429e-05	1.12429e-05	1.12429e-05	1.12429e-05	1.12429e-05	1.12429e-05	1.12429e-05	1.12429e-05	1.12429e-05	1.12429e-05	1.12429e-05	1.12429e-05	1.12429e-05	1.12429e-05	1.12429e-05	1.12429e-05	1.12429e-05	1.12429e-05
2.79591	0.13207	0.0384151	0.00697472	0.00697472	0.00697472	0.00697472	0.00697472	0.00697472	0.00697472	0.00697472	0.00697472	0.00697472	0.00697472	0.00697472	0.00697472	0.00697472	0.00697472	0.00697472	0.00697472	0.00148039	0.000818326	0.000818326	0.000818326	0.000818326	0.000818326	0.000818326	0.000818326	0.000818326	0.000818326	0.000818326	0.000818326	0.000818326	0.000818326	0.000818326	0.000818326	0.000818326	0.000818326	0.000818326	0.000818326	0.000818326	0.000818326	0.000818326	0.000818326	0.000818326	0.000818326	0.000818326	0.000818326	0.000818326	0.000818326
0.779377	0.104508	0.0211811	0.00466607	0.00466607	0.00382593	0.00382593	0.000566358	0.000566358	0.000566358	0.000566358	0.000566358	0.000566358	0.000566358	0.000566358	0.000566358	0.000566358	0.000566358	0.000566358	0.000566358	0.000566358	0.000566358	0.000566358	0.000566358	0.000566358	0.000566358	0.000566358	0.000566358	0.000566358	0.000566358	0.000566358	0.000566358	0.000566358	0.000566358	0.000566358	0.000566358	0.000566358	0.000566358	0.000566358	0.000566358	0.000566358	0.000566358	0.000566358	0.000566358	0.000566358	0.000566358	0.000566358	0.000566358	0.000566358	0.000566358
0.145972	0.0207253	0.0166695	0.00386786	0.00334691	0.00334691	0.00334691	0.00334691	0.00334691	0.00334691	0.00334691	0.00334691	0.00334691	0.00334691	0.00334691	0.00334691	0.00334691	0.00268469	0.00268469	0.00268469	0.00268469	0.00268469	0.00057582	4.68752e-05	4.68752e-05	4.68752e-05	4.68752e-05	4.68752e-05	4.68752e-05	4.68752e-05	4.68752e-05	4.68752e-05	4.68752e-05	4.68752e-05	4.68752e-05	4.68752e-05	4.68752e-05	4.68752e-05	4.68752e-05	4.68752e-05	4.68752e-05	4.68752e-05	4.68752e-05	4.68752e-05	4.68752e-05	4.68752e-05	4.68752e-05	4.68752e-05	4.68752e-05	4.68752e-05
1.14123	0.06842	0.0340059	0.0109866	0.00301567	0.00301567	0.00301567	0.00301567	0.00301567	0.00301567	0.00301567	0.00301567	0.00301567	0.00301567	0.00301567	0.00301567	0.00208075	0.00208075	0.00208075	0.00208075	0.00208075	0.00208075	0.00195559	0.000340437	0.000340437	0.000340437	0.000340437	0.000340437	0.000340437	0.000340437	0.000340437	0.000340437	0.000340437	0.000340437	0.000340437	0.000340437	0.000340437	0.000181753	0.000157743	0.000157743	0.000157743	0.000157743	0.000157743	0.000157743	0.000157743	0.000157743	0.000157743	0.000157743	0.000157743	0.000157743
0.458142	0.0317672	0.0240737	0.0240737	0.0111289	0.0111289	0.00602084	0.00602084	0.00602084	0.00576027	0.00576027	0.00360626	0.00360626	0.00360626	0.00360626	0.00360626	0.00360626	0.00360626	0.00360626	0.00269421	0.00269421	0.00269421	0.00233718	0.00233718	0.00233718	0.00233718	0.00116684	0.00116684	0.00116684	0.000100981	0.000100981	0.000100981	0.000100981	0.000100981	0.000100981	0.000100981	0.000100981	0.000100981	0.000100981	0.000100981	0.000100981	0.000100981	0.000100981	0.000100981	0.000100981	0.000100981	0.000100981	0.000100981	0.000100981	0.000100981
0.0799292	0.0799292	0.0365043	0.0227819	0.0227819	0.0227819	0.0098944	0.00053219	0.00053219	0.00053219	0.00053219	0.00053219	0.00053219	0.00053219	0.00053219	0.00053219	0.00053219	0.00053219	0.000299374	0.000299374	0.000299374	0.000299374	0.000299374	0.000299374	0.000299374	0.000299374	0.000299374	0.000299374	0.000299374	0.000299374	0.000299374	0.000299374	0.000299374	0.000299374	0.000299374	0.000299374	0.000299374	0.000299374	0.000299374	0.000299374	0.000299374	0.000299374	0.000299374	0.000299374	0.000299374	0.000299374	0.000299374	0.000299374	0.000299374	0.000299374
0.286984	0.0476223	0.0476223	0.0160074	0.0160074	0.0108825	0.0108825	0.0108825	0.00730469	0.00730469	0.00321936	0.00321936	0.000930246	0.00073033	0.00073033	0.00073033	0.00073033	0.00073033	0.00073033	0.00073033	0.00073033	0.00073033	0.00073033	0.00073033	0.00073033	0.00073033	0.00073033	0.00073033	0.000632277	0.000632277	0.000632277	0.000632277	0.000221631	0.000221631	0.000221631	0.000221631	0.000221631	0.000221631	0.000171642	0.000171642	0.000171642	0.000171642	0.000171642	0.000171642	0.000171642	0.000171642	0.000171642	0.000171642	0.000171642	0.000171642
4.03647	0.113331	0.0215121	0.0215121	0.0215121	0.0103858	0.0103858	0.0103858	0.00287701	0.00287701	0.00287701	0.00287701	0.00232384	0.00143761	0.00143761	0.00143761	0.00143761	0.00143761	0.00143761	0.00143761	0.00143761	0.00143761	0.00143761	0.00143761	0.00143761	0.00139875	0.00139875	0.00139875	0.00139875	0.00139875	0.00139875	0.00139875	0.00139875	0.00139875	0.000140233	0.000140233	0.000140233	0.000140233	0.000140233	0.000140233	0.000140233	0.000140233	0.000140233	0.000140233	0.000140233	0.000140233	0.000140233	0.000140233	0.000140233	0.000140233
8.30688	0.396144	0.0378303	0.00811695	0.00811695	0.00778442	0.00778442	0.00768929	0.00768929	0.00768929	0.00768929	0.00768929	0.00768929	0.00768929	0.00216678	0.00216678	0.00216678	0.00216678	0.00216678	0.00216678	0.00216678	0.00216678	0.00216678	0.00216678	0.00216678	0.00216678	0.00110265	0.00110265	0.00110265	0.00110265	0.00110265	0.00110265	0.00110265	0.00110265	0.00042611	0.00042611	0.00042611	0.00042611	0.00042611	0.00042611	0.00042611	0.00042611	0.00042611	0.00042611	0.00042611	0.00042611	0.00042611	0.00042611	0.00042611	0.00042611
0.710072	0.0193797	0.0114745	0.0114745	0.0114745	0.0114745	0.0114745	0.00556111	0.00556111	0.00472513	0.00472513	0.00472513	0.00472513	0.00472513	0.00435156	0.00435156	0.00435156	0.00435156	0.000489108	0.000489108	0.000489108	0.000489108	0.000489108	0.000489108	0.000489108	0.000489108	0.000489108	0.000489108	0.000489108	0.000489108	0.000489108	0.000489108	0.000489108	0.000489108	0.000489108	0.000489108	0.000489108	0.000388866	0.000388866	0.000388866	0.000388866	0.000388866	0.000388866	0.000388866	0.000388866	0.000388866	0.000388866	0.000388866	0.000388866	0.000388866
0.412037	0.000503183	0.000503183	0.000503183	0.000503183	0.000503183	0.000503183	0.000503183	0.000503183	0.000503183	0.000503183	0.000503183	0.000503183	0.000503183	0.000503183	0.000503183	0.000503183	0.000503183	0.000503183	0.000503183	0.000503183	0.000503183	0.000503183	0.000503183	0.000503183	0.000503183	0.000503183	0.000503183	0.000503183	0.000503183	0.000503183	0.000503183	0.000503183	0.000503183	0.000503183	0.000503183	0.000503183	0.000503183	0.000503183	0.000503183	0.000503183	0.000503183	0.000503183	0.000503183	0.000319902	0.000319902	0.000319902	0.000319902	0.000319902	0.000319902
1.25215	0.0532664	0.0208779	0.0208779	0.0208779	0.0208779	0.00609686	0.00609686	0.00609686	0.00609686	0.00265689	0.00265689	0.00265689	0.000340957	0.000340957	0.000340957	0.000340957	0.000340957	0.000340957	0.000340957	0.000340957	0.000340957	0.000340957	0.000340957	0.000340957	0.000340957	0.000340957	0.000340957	0.000340957	0.000340957	0.000340957	0.000340957	0.000340957	0.000340957	0.000340957	0.000340957	0.000340957	0.000340957	0.000340957	0.000340957	0.000340957	0.000340957	0.000340957	0.000340957	0.000340957	0.000340957	0.000340957	0.000340957	0.000340957	0.000340957
0.174291	0.0324975	0.00250119	0.00250119	0.00250119	0.00250119	0.00106259	0.00106259	0.00106259	0.00106259	0.00106259	0.00106259	0.00106259	0.00106259	0.00106259	0.00106259	0.00106259	0.00102801	0.00102801	0.00102801	0.00102801	0.00102801	0.00102801	0.00102801	0.00102801	0.00102801	0.00102801	0.00102801	0.00102801	0.00102801	0.00102801	0.00102801	0.00102801	0.00102801	0.00102801	0.00102801	0.00102801	0.00102801	0.00102801	0.00102801	0.00102801	0.00102801	0.00102801	0.00102801	0.00102801	0.00102801	0.00102801	0.00102801	0.00102801	0.00102801
7.82527	0.112157	0.0567305	0.0233003	0.0233003	0.0233003	0.011064	0.011064	0.011064	0.00910797	0.00910797	0.00905524	0.0071206	0.0071206	0.0071206	0.0071206	0.0071206	0.0071206	0.0059202	0.0059202	0.0059202	0.0059202	0.0059202	0.0059202	0.00508778	0.00508778	0.00508778	0.00436032	0.00436032	0.00436032	0.00436032	0.000906357	0.000906357	0.000906357	0.000906357	0.000906357	0.000906357	0.000906357	0.000906357	0.000906357	0.000906357	0.000906357	0.000906357	0.000906357	0.000906357	0.000906357	0.000906357	0.000906357	0.000906357	0.000906357
0.168512	0.0876289	0.00602677	0.00602677	0.00602677	0.00602677	0.00494521	0.00174375	0.00174375	0.00174375	0.000979507	0.000979507	0.000979507	0.000979507	0.000979507	0.000979507	0.000979507	0.000979507	0.000979507	0.000979507	0.000979507	0.000979507	0.000979507	0.000979507	0.000979507	0.000979507	0.000979507	0.000979507	0.000979507	0.000979507	0.000979507	0.000979507	0.000979507	0.000979507	0.000979507	0.000979507	0.000979507	0.000979507	0.000979507	0.000979507	0.000979507	0.000979507	0.000979507	0.000979507	0.000979507	0.000979507	0.000979507	0.000979507	0.000979507	0.000979507
0.503179	0.0118947	0.0118947	0.0118947	0.00662207	0.00662207	0.00662207	0.00410779	0.00154272	0.00154272	0.00154272	0.000824834	0.000824834	0.000637104	0.000637104	0.000637104	0.000637104	0.000637104	0.000637104	0.000637104	0.000637104	0.000637104	0.000637104	0.000637104	0.000637104	0.000637104	0.000164288	0.000164288	0.000164288	0.000164288	0.000164288	0.000164288	0.000164288	0.000164288	0.000164288	0.000164288	0.000164288	0.000164288	0.000164288	0.000164288	0.000164288	0.000164288	0.000164288	0.000164288	0.000164288	0.000164288	0.000164288	0.000164288	0.000164288	0.000164288
3.90638	0.17177	0.0760639	0.0760639	0.0456636	0.0456636	0.0316589	0.0212241	0.0133813	0.0133813	0.0133813	0.00420435	0.00420435	0.00420435	0.00420435	0.00420435	0.00420435	0.00420435	0.00420435	0.000215364	0.000215364	0.000215364	0.000215364	0.000215364	0.000215364	0.000215364	0.000215364	0.000215364	0.000215364	0.000215364	0.000215364	0.000215364	0.000215364	0.000215364	0.000215364	0.000215364	0.000215364	0.000215364	0.000215364	0.000215364	0.000215364	0.000215364	0.000215364	0.000215364	0.000215364	0.000215364	0.000215364	0.000215364	0.000215364	0.000215364
0.359126	0.00971461	0.00971461	0.00971461	0.00387908	0.00387908	0.00387908	0.00152213	0.00152213	0.00152213	0.000127274	0.000127274	0.000127274	0.000127274	0.000127274	0.000127274	0.000127274	0.000127274	0.000127274	0.000127274	0.000127274	0.000127274	0.000127274	0.000127274	0.000127274	0.000127274	0.000127274	0.000127274	0.000127274	0.000127274	0.000127274	0.000127274	0.000127274	0.000127274	0.000127274	0.000127274	0.000127274	0.000127274	0.000127274	0.000127274	0.000127274	0.000127274	0.000127274	0.000127274	0.000127274	0.000127274	0.000127274	0.000127274	0.000127274	0.000127274
0.16495	0.0143309	0.00305186	0.00090097	0.00090097	0.00090097	0.00090097	0.00090097	0.00090097	0.00090097	0.00090097	0.00090097	0.00090097	0.00090097	0.00090097	0.00090097	0.00090097	0.00090097	0.00090097	0.00090097	0.00090097	0.00090097	0.00090097	0.000573383	0.000573383	0.000573383	0.000573383	0.000573383	0.000573383	0.000573383	0.000573383	0.000573383	0.000573383	0.000573383	0.000573383	0.000573383	0.000573383	0.000573383	0.000563223	0.000563223	0.000563223	0.000563223	0.000563223	0.000563223	0.000563223	0.000322637	0.000322637	0.000322637	0.000322637	0.000322637
0.168205	0.0598371	0.0250651	0.0250651	0.0250651	0.0248525	0.0227968	0.00772936	0.00772936	0.00772936	0.0011126	0.000758514	0.000758514	0.000758514	0.000758514	0.000758514	0.000758514	0.000758514	0.000758514	0.000758514	0.000758514	0.000758514	0.000758514	0.000758514	0.000758514	0.00042079	0.00042079	0.00042079	0.00042079	0.00042079	0.00042079	0.00042079	0.00042079	0.00042079	0.00042079	0.00042079	0.00042079	0.00042079	0.00042079	0.00042079	0.00042079	0.00042079	0.00042079	0.00042079	0.00042079	0.00042079	0.00042079	0.00042079	0.00042079	0.00042079
0.427558	0.0666096	0.0616228	0.00690963	0.00160168	0.00160168	0.00151939	0.00151939	0.000337306	0.000337306	0.000337306	0.000337306	0.000337306	0.000337306	0.000337306	0.000337306	0.000337306	0.000337306	0.000337306	0.000337306	0.000337306	0.000117963	0.000117963	0.000117963	0.000117963	0.000117963	0.000117963	0.000117963	0.000117963	0.000117963	0.000117963	0.000117963	0.000117963	0.000117963	0.000117963	0.000117963	0.000117963	0.000117963	0.000117963	0.000117963	0.000117963	0.000117963	0.000117963	0.000117963	0.000117963	0.000117963	0.000117963	0.000117963	0.000117963	0.000117963
0.572267	0.0357621	0.0130756	0.0073992	0.00701449	0.00430087	2.44424e-05	2.44424e-05	2.44424e-05	2.44424e-05	2.44424e-05	2.44424e-05	2.44424e-05	2.44424e-05	2.44424e-05	2.44424e-05	2.44424e-05	2.44424e-05	2.44424e-05	2.44424e-05	2.44424e-05	2.44424e-05	2.44424e-05	2.44424e-05	2.44424e-05	2.44424e-05	2.44424e-05	2.44424e-05	2.44424e-05	2.44424e-05	2.44424e-05	2.44424e-05	2.44424e-05	2.44424e-05	2.44424e-05	2.44424e-05	2.44424e-05	2.44424e-05	2.44424e-05	2.44424e-05	2.44424e-05	2.44424e-05	2.44424e-05	2.44424e-05	2.44424e-05	2.44424e-05	2.44424e-05	2.44424e-05	2.44424e-05	2.44424e-05
0.112942	0.0600527	0.00973382	0.00973382	0.00973382	0.00922326	0.00922326	0.00375916	0.00375916	0.00375916	0.00375916	0.00161154	0.00161154	0.00161154	0.00161154	0.00161154	0.00161154	0.00161154	0.00161154	0.00161154	0.00161154	0.00161154	0.00161154	0.00161154	0.00161154	0.00161154	0.00161154	0.00161154	0.00161154	0.00161154	0.00161154	0.00161154	0.00161154	0.00161154	0.00161154	0.00161154	0.00161154	0.00161154	0.00161154	0.00161154	0.00161154	0.00161154	0.00161154	0.00161154	0.00161154	0.00161154	0.00161154	0.00161154	0.00161154	0.00161154
1.42181	0.107888	0.0290755	0.0140336	0.0111406	0.00994528	0.00742395	0.0051432	0.00432656	0.00390257	0.0033592	0.00280409	0.00234696	0.00210961	0.00191307	0.00191307	0.00188191	0.00185868	0.00163268	0.00146931	0.00126252	0.00121303	0.00112666	0.00102757	0.000999823	0.00098727	0.000837284	0.000813035	0.000809767	0.000774238	0.000768318	0.000653186	0.000639498	0.000639498	0.000482912	0.000422987	0.000422987	0.000386667	0.000383861	0.000383861	0.000383861	0.000370778	0.000370778	0.000370778	0.000364669	0.00035665	0.00035665	0.000355238	0.000355238	0.000355238
[truncated: 250 more columns]
