# Supplementary material for: A new imperialist competitive algorithm with spiral rising mechanism for solving path optimization problems
Source: PeerJ Comput Sci. 2022 Sep 7;8:e1075. doi: 10.7717/peerj-cs.1075 (PMC9575848; doi:10.7717/peerj-cs.1075)
Supplement: Supplemental Information 11 [file peerj-cs-08-1075-s011.zip › PSO DE GWO SRICA BSO TLBO SCA/F13/TLBO.xlsx]

## Sheet: Sheet1
27.0422	8.87549	6.56054	3.2632	1.1646	0.887851	0.498355	0.363818	0.184302	0.0970752	0.0970752	0.0829571	0.0804742	0.0804742	0.0444369	0.0444369	0.0347724	0.0347724	0.0180137	0.0180137	0.0180137	0.0180137	0.0180137	0.0180137	0.0180137	0.0180137	0.0180137	0.013753	0.013753	0.013753	0.013753	0.013753	0.013753	0.013753	0.0116193	0.0107923	0.0107923	0.0107923	0.0107923	0.0107923	0.0107923	0.0107923	0.0107923	0.0107923	0.0107923	0.0107923	0.0107923	0.0107923	0.0107923	0.0107923
20.6205	14.9205	5.78465	2.92134	1.8619	0.676919	0.39793	0.313283	0.156801	0.0775804	0.0775804	0.0774384	0.0774384	0.0774384	0.0774384	0.0429261	0.0429261	0.0429261	0.0429261	0.0386626	0.0192563	0.0192563	0.0192563	0.0192563	0.0192563	0.0192563	0.0192563	0.0192563	0.0192563	0.0189558	0.0189558	0.0189558	0.0189558	0.0189558	0.0189558	0.0189558	0.0189558	0.0149293	0.0149293	0.0149293	0.0149293	0.0143742	0.0143742	0.0143742	0.0143742	0.013206	0.013118	0.013118	0.013118	0.013118
21.0363	7.26311	5.32339	2.36619	1.16987	0.500617	0.484751	0.25834	0.202876	0.130353	0.0893054	0.0454971	0.0454971	0.0454971	0.0454971	0.0454971	0.0454971	0.037023	0.037023	0.037023	0.0341774	0.0341774	0.0328551	0.0234837	0.0234837	0.0234837	0.0234837	0.0203495	0.0203495	0.0203495	0.0203495	0.0203495	0.0121233	0.0121233	0.0112582	0.0112582	0.0112582	0.00982616	0.00982616	0.00982616	0.00982616	0.00982616	0.00982616	0.00982616	0.00982616	0.00982616	0.00982616	0.00982616	0.00982616	0.00982616
20.7009	6.67831	5.51698	1.99319	1.01746	0.794553	0.464896	0.188062	0.0712127	0.0712127	0.0712127	0.0712127	0.0712127	0.0575756	0.0575756	0.0356451	0.0356451	0.0326384	0.0248944	0.0248944	0.0248944	0.0248944	0.0248944	0.0248944	0.0226317	0.018134	0.018134	0.018134	0.018134	0.018134	0.018134	0.018134	0.018134	0.0150469	0.0104852	0.00874409	0.00874409	0.00874409	0.00874409	0.00188639	0.00188639	0.00188639	0.00188639	0.00188639	0.00188639	0.00188639	0.00188639	0.00188639	0.00188639	0.00188639
37.2138	17.6934	4.37217	2.11342	1.09654	0.661505	0.551095	0.246287	0.225643	0.104723	0.0992706	0.0992706	0.0705548	0.0206504	0.0206504	0.0206504	0.0206504	0.0206504	0.0206504	0.0206504	0.0206504	0.0206504	0.0206504	0.0206504	0.0206504	0.0206504	0.0206504	0.0206504	0.0206504	0.0142652	0.0142652	0.0142652	0.0142652	0.0142652	0.0118753	0.0118753	0.0118753	0.0118753	0.0118753	0.0118753	0.0108869	0.0108869	0.0108869	0.0108869	0.0108869	0.0069957	0.0069957	0.0069957	0.0069957	0.0069957
23.5747	9.45407	5.45279	2.36002	1.2161	0.778389	0.54667	0.264991	0.264991	0.124658	0.0751572	0.0524822	0.0437497	0.0414607	0.0414607	0.0414607	0.0330903	0.0330903	0.0283948	0.0283948	0.0200872	0.0120869	0.0120869	0.0120869	0.0120869	0.00745178	0.00745178	0.00745178	0.00745178	0.00745178	0.00745178	0.00745178	0.00745178	0.00745178	0.00745178	0.00745178	0.00745178	0.00745178	0.00745178	0.00745178	0.00745178	0.00745178	0.00745178	0.00745178	0.00745178	0.00745178	0.00745178	0.00745178	0.00745178	0.00745178
28.2201	10.927	5.86522	2.9354	1.23148	0.810681	0.689634	0.401889	0.271419	0.113926	0.0968297	0.0875701	0.0460317	0.0460317	0.0460317	0.0208822	0.0208822	0.0208822	0.0208822	0.0208822	0.0208822	0.0208822	0.0208822	0.0208822	0.0208822	0.0208822	0.0165746	0.0165746	0.0161811	0.0161811	0.0161811	0.0161811	0.0161811	0.0153492	0.0123121	0.0123121	0.0123121	0.0123121	0.0123121	0.0123121	0.0123121	0.0123121	0.0123121	0.0123121	0.0123121	0.00932357	0.00932357	0.00932357	0.00932357	0.00932357
17.9701	7.67197	4.6606	2.01243	0.721835	0.666381	0.363714	0.161658	0.161658	0.0619448	0.0619448	0.0603845	0.0603845	0.0568371	0.0280413	0.0280413	0.0280413	0.0280413	0.0232174	0.0232174	0.0201719	0.0180227	0.010708	0.010708	0.010708	0.010708	0.010708	0.010708	0.010708	0.010708	0.010708	0.0100864	0.00769148	0.00769148	0.00769148	0.00769148	0.00769148	0.00769148	0.00769148	0.00769148	0.00769148	0.00769148	0.00769148	0.00769148	0.00769148	0.00577197	0.00577197	0.00577197	0.00577197	0.00577197
30.7204	11.7458	6.87122	1.64327	0.978463	0.688677	0.588808	0.18641	0.176261	0.119187	0.0749881	0.0592795	0.0592795	0.0592795	0.0282253	0.0282253	0.0245782	0.0245782	0.0245782	0.0245782	0.0245782	0.0245782	0.0245782	0.0245782	0.022969	0.0224213	0.0224213	0.0111664	0.0111664	0.0111664	0.0111664	0.0111664	0.0083356	0.0083356	0.0083356	0.0083356	0.0083356	0.0083356	0.0083356	0.0083356	0.0083356	0.0083356	0.0083356	0.0083356	0.0083356	0.00759343	0.00759343	0.00759343	0.00759343	0.00759343
39.4026	12.4289	6.94594	2.5615	1.35441	0.808356	0.387975	0.280943	0.201119	0.0806157	0.0806157	0.06636	0.06636	0.0600238	0.03852	0.03852	0.0200012	0.0200012	0.0179161	0.0179161	0.0179161	0.0179161	0.0179161	0.0179161	0.0179161	0.0179161	0.0179161	0.0179161	0.0179161	0.0179161	0.0179161	0.0142138	0.0142138	0.0142138	0.0142138	0.0142138	0.0127352	0.0127352	0.00684634	0.00684634	0.00684634	0.00684634	0.00684634	0.00684634	0.00684634	0.00684634	0.00684634	0.00684634	0.00684634	0.00370102
25.4204	6.87845	4.05514	2.47408	1.42128	0.765271	0.467333	0.236869	0.204887	0.103088	0.0947314	0.0676941	0.0557608	0.0464574	0.0463211	0.0463211	0.0339685	0.0339685	0.0339685	0.0339685	0.0301932	0.0301932	0.0301932	0.0269565	0.0269565	0.0269565	0.0269565	0.0269565	0.0176702	0.0168574	0.0168574	0.0168574	0.0168574	0.0168574	0.0168574	0.0168574	0.0156754	0.0156754	0.0156754	0.0156754	0.00704961	0.00704961	0.00704961	0.00704961	0.00704961	0.00704961	0.00628534	0.00628534	0.00628534	0.00628534
31.7167	6.25855	4.40632	2.17721	1.59506	0.985941	0.482446	0.449306	0.227993	0.133467	0.0827209	0.0691009	0.0427911	0.0427911	0.0427911	0.0427911	0.0285992	0.0285992	0.0241403	0.0241403	0.0241403	0.0241403	0.0241403	0.0241403	0.0141713	0.0141713	0.0141713	0.0141713	0.0141713	0.0141713	0.0141713	0.0141713	0.0141713	0.0141713	0.0141713	0.0141713	0.0141713	0.0141713	0.0112413	0.0112413	0.0112413	0.0112413	0.0112413	0.0112413	0.00644501	0.00644501	0.00644501	0.00644501	0.00644501	0.00644501
29.4868	7.83658	4.96335	2.39348	1.35118	0.938305	0.520984	0.204174	0.160655	0.125447	0.10338	0.0852011	0.050711	0.050711	0.050711	0.050711	0.050711	0.050711	0.050711	0.0162881	0.0162881	0.0162881	0.0162881	0.0162881	0.0162881	0.0159059	0.0159059	0.0159059	0.00723738	0.00723738	0.00723738	0.00723738	0.00723738	0.00723738	0.00723738	0.00723738	0.00723738	0.00723738	0.00723738	0.00723738	0.00723738	0.00723738	0.00723738	0.00723738	0.00723738	0.00723738	0.00723738	0.00723738	0.00723738	0.00723738
23.5858	9.48841	6.06189	1.8472	1.0055	0.243317	0.243317	0.243317	0.238561	0.145672	0.104021	0.0694032	0.0694032	0.0694032	0.0410116	0.0410116	0.0410116	0.0335999	0.02245	0.02245	0.02245	0.02245	0.02245	0.02245	0.0134537	0.0134537	0.0134537	0.0134537	0.0130915	0.0130915	0.0130915	0.0130915	0.0130915	0.0130915	0.0130915	0.0130915	0.00930537	0.00930537	0.00930537	0.00930537	0.00930537	0.00930537	0.00930537	0.00930537	0.00930537	0.00930537	0.00930537	0.00930537	0.00930537	0.00930537
34.6708	9.54508	2.90118	2.6324	0.891762	0.815509	0.49336	0.236547	0.169884	0.100876	0.0935783	0.0855735	0.0761805	0.049839	0.0379433	0.019479	0.019479	0.019479	0.00981094	0.00981094	0.00981094	0.00981094	0.00981094	0.00981094	0.00981094	0.00981094	0.00981094	0.00981094	0.00981094	0.00981094	0.00981094	0.00981094	0.00981094	0.00981094	0.00981094	0.00981094	0.00981094	0.00981094	0.00981094	0.00981094	0.00981094	0.00981094	0.00981094	0.00981094	0.00981094	0.00981094	0.00981094	0.00981094	0.00981094	0.00981094
24.214	12.098	4.56683	1.92379	1.52146	0.551365	0.339111	0.214457	0.17966	0.0390039	0.0390039	0.0390039	0.0390039	0.0390039	0.0390039	0.0335456	0.0335456	0.0316881	0.0316881	0.0316881	0.0316881	0.0181763	0.0110032	0.0110032	0.0110032	0.0110032	0.0110032	0.0110032	0.0110032	0.0110032	0.0110032	0.0110032	0.00945947	0.00945947	0.00945947	0.00945947	0.00945947	0.00945947	0.00945947	0.00945947	0.00945947	0.00945947	0.00945947	0.00945947	0.00945947	0.00945947	0.00945947	0.00945947	0.00945947	0.00945947
9.40104	9.40104	4.43326	3.65449	1.45194	0.90013	0.442977	0.301587	0.140536	0.140536	0.108116	0.075772	0.0409621	0.0409621	0.013426	0.013426	0.013426	0.013426	0.013426	0.013426	0.013426	0.013426	0.013426	0.013426	0.013426	0.013426	0.013426	0.013426	0.013426	0.013426	0.013426	0.013426	0.0131387	0.0131387	0.0131387	0.0131387	0.0131387	0.0131387	0.0131387	0.0131387	0.0131387	0.0131387	0.0131387	0.0131387	0.00696918	0.00696918	0.00696918	0.00696918	0.00696918	0.00696918
41.317	12.1491	5.61156	1.75536	1.75536	1.14114	0.378794	0.163691	0.163691	0.0823816	0.0823816	0.0266601	0.0266601	0.0266601	0.0266601	0.0125262	0.0125262	0.0125262	0.0125262	0.0125262	0.0125262	0.0125262	0.0114965	0.0114965	0.0114965	0.0114965	0.0114965	0.0114965	0.0114965	0.0114965	0.0114965	0.0114965	0.0114965	0.0114965	0.0114965	0.00752696	0.00752696	0.00752696	0.00752696	0.00752696	0.00752696	0.00752696	0.00752696	0.00752696	0.00752696	0.00752696	0.00752696	0.00752696	0.0060092	0.0060092
30.4692	11.8688	5.04437	1.58092	0.873912	0.632375	0.364946	0.141152	0.141152	0.0955655	0.0672086	0.0455865	0.0393409	0.0393409	0.0336471	0.0304803	0.0304803	0.0304803	0.0304803	0.0304803	0.0189282	0.0189282	0.0189282	0.0189282	0.0189282	0.0189282	0.0189282	0.0187872	0.0187872	0.0187872	0.0187872	0.0187872	0.0187872	0.0187872	0.0144784	0.0144784	0.0144784	0.0144784	0.0144784	0.0144784	0.0144784	0.0144784	0.0144784	0.0144784	0.0144784	0.0144784	0.0144784	0.00680638	0.00680638	0.00680638
19.976	7.3759	3.83292	3.83292	0.988888	0.988888	0.347623	0.32425	0.231296	0.119567	0.119567	0.0727212	0.0699005	0.0699005	0.0517939	0.0485642	0.0485642	0.0312907	0.0312907	0.0312907	0.0249311	0.0249311	0.0249311	0.0249311	0.0249311	0.0249311	0.0234383	0.0135966	0.0135966	0.0135966	0.0135966	0.0135966	0.0135966	0.0135966	0.0135966	0.0111686	0.0049566	0.0049566	0.0049566	0.0049566	0.0049566	0.0049566	0.0049566	0.0049566	0.0049566	0.0049566	0.0049566	0.0049566	0.0049566	0.0049566
32.0215	10.4663	5.86941	2.29399	1.92471	1.10288	0.457043	0.254775	0.158751	0.149839	0.149839	0.0752353	0.0448397	0.0448397	0.0323176	0.0323176	0.0323176	0.0323176	0.0323176	0.0323176	0.0323176	0.0322317	0.0322317	0.0271483	0.0271483	0.0271483	0.0271483	0.0156563	0.0156563	0.0156563	0.0156563	0.0156563	0.0156563	0.0156563	0.0156563	0.0156563	0.0156095	0.0156095	0.0124336	0.0124336	0.0124336	0.0124336	0.00975486	0.00975486	0.00975486	0.00761725	0.00761725	0.00761725	0.00761725	0.00761725
22.0658	12.9462	3.17323	2.55449	1.34935	1.02263	0.52255	0.252857	0.227776	0.117022	0.079103	0.0693901	0.0386965	0.0386809	0.0386809	0.0386809	0.0386809	0.0386809	0.0313421	0.0313421	0.0313421	0.0313421	0.0313421	0.0258597	0.0258597	0.0231644	0.020364	0.0180715	0.0180715	0.0180715	0.0180715	0.0180715	0.0180715	0.00973513	0.00973513	0.00973513	0.00973513	0.00973513	0.00973513	0.00973513	0.00647751	0.00647751	0.00628329	0.00628329	0.00285909	0.00285909	0.00285909	0.00285909	0.00285909	0.00285909
29.0191	9.86169	5.83399	1.98851	1.65969	0.670303	0.359139	0.208046	0.155645	0.0841915	0.0262131	0.0262131	0.0262131	0.0262131	0.0262131	0.0262131	0.0262131	0.0262131	0.0262131	0.0262131	0.0262131	0.0262131	0.0151801	0.0151801	0.009719	0.009719	0.009719	0.009719	0.009719	0.009719	0.009719	0.009719	0.009719	0.009719	0.009719	0.009719	0.009719	0.009719	0.009719	0.009719	0.009719	0.009719	0.009719	0.009719	0.009719	0.009719	0.009719	0.009719	0.00615539	0.00615539
34.5632	12.4904	4.22672	3.21416	1.48355	0.618093	0.293595	0.266905	0.20649	0.112977	0.0823387	0.0729538	0.0729538	0.0466062	0.0466062	0.0466062	0.0387766	0.0358718	0.0358718	0.0326382	0.0326382	0.0232067	0.0232067	0.0196855	0.0196855	0.0196855	0.0180478	0.0180478	0.0102801	0.0102801	0.0102801	0.0102801	0.0102801	0.0102801	0.0102801	0.0102801	0.0102801	0.0102801	0.0102801	0.0102801	0.00875775	0.00875775	0.00690738	0.00690738	0.00690738	0.00690738	0.00690738	0.00690738	0.00690738	0.00690738
31.0139	11.2325	4.23323	3.10717	1.54475	0.577903	0.577903	0.129111	0.108777	0.0975326	0.0975326	0.0796042	0.068779	0.0363913	0.0363913	0.0311387	0.0311387	0.0311387	0.0244455	0.0244455	0.0244455	0.0164441	0.0164441	0.0164441	0.0164441	0.0159193	0.0159193	0.0159193	0.0159193	0.0159193	0.0146784	0.0105532	0.0105532	0.0105532	0.0105532	0.0105532	0.0105532	0.0105532	0.0105532	0.0105532	0.00891784	0.00891784	0.00891784	0.00891784	0.00891784	0.00891784	0.00454495	0.00454495	0.00454495	0.00454495
28.0398	9.66656	4.921	2.05012	1.7048	1.22127	0.52306	0.287017	0.21695	0.12619	0.109363	0.0791982	0.0791982	0.0374154	0.0302369	0.0302369	0.0302369	0.0220742	0.0220742	0.0220742	0.0220742	0.0220742	0.0104006	0.0104006	0.0104006	0.0104006	0.0104006	0.00843049	0.00843049	0.00843049	0.00843049	0.00843049	0.00843049	0.00843049	0.00843049	0.00843049	0.00843049	0.00843049	0.00843049	0.00843049	0.00843049	0.00693431	0.00693431	0.00693431	0.00693431	0.00693431	0.00693431	0.00693431	0.00693431	0.00661435
16.8334	9.02704	6.2077	2.85466	1.03873	0.94336	0.459243	0.180731	0.148672	0.13248	0.0922285	0.0766336	0.0546138	0.0324558	0.0324558	0.0324558	0.0324558	0.0213782	0.0213782	0.0213782	0.0213782	0.0213782	0.0213782	0.0213782	0.0213782	0.0213782	0.0213782	0.0207439	0.0169858	0.0169858	0.0169858	0.0169858	0.0169858	0.0169858	0.0169858	0.00930273	0.00930273	0.00930273	0.00930273	0.00930273	0.00930273	0.00930273	0.00930273	0.00930273	0.00930273	0.00930273	0.00930273	0.00930273	0.00930273	0.00930273
20.8814	11.7894	3.66466	2.36574	1.73524	0.736945	0.399833	0.196629	0.173961	0.173961	0.0265319	0.0265319	0.0265319	0.0265319	0.0260958	0.0260958	0.0260958	0.0260958	0.0260958	0.0260958	0.0260958	0.0260958	0.0260958	0.0260958	0.0234006	0.0234006	0.0234006	0.0234006	0.018025	0.018025	0.018025	0.018025	0.018025	0.018025	0.0157314	0.0151021	0.0151021	0.0151021	0.0115931	0.0115931	0.0115931	0.0115931	0.0115931	0.0115931	0.011576	0.011576	0.011576	0.011576	0.011576	0.011576
40.2291	15.2162	5.67831	3.91179	1.90686	1.06121	0.455611	0.213731	0.15896	0.15896	0.105071	0.0755135	0.0755135	0.0755135	0.0426011	0.0426011	0.0214199	0.0214199	0.0214199	0.0214199	0.0214199	0.0214199	0.0214199	0.0214199	0.0214199	0.0214199	0.0214199	0.0214199	0.0214199	0.0214199	0.0214199	0.01504	0.0100103	0.0100103	0.0100103	0.0100103	0.0100103	0.0100103	0.0100103	0.0100103	0.00590264	0.00590264	0.00590264	0.00590264	0.00590264	0.00590264	0.00590264	0.00590264	0.00590264	0.00590264
30.883	14.4949	5.83957	3.24412	1.01774	0.875721	0.460983	0.271204	0.152785	0.137583	0.0538266	0.0538266	0.0538266	0.0538266	0.0538266	0.0444781	0.038892	0.038892	0.0360673	0.0336817	0.0336817	0.0336817	0.0336817	0.0336817	0.0252214	0.0252214	0.0252214	0.0252214	0.0252214	0.0240326	0.0240326	0.0240326	0.0169288	0.0169288	0.0169288	0.0169288	0.0169288	0.0169288	0.0169288	0.0110264	0.0110264	0.0110264	0.0110264	0.0110264	0.0110264	0.0110264	0.0110264	0.0110264	0.00972981	0.00972981
27.4103	10.5916	5.09594	2.53422	1.33448	0.802216	0.452123	0.248068	0.182779	0.111921	0.0846912	0.065809	0.0557621	0.0479604	0.0392204	0.0345322	0.0311541	0.0291485	0.0265405	0.0250636	0.0232205	0.0218479	0.0205297	0.0196398	0.0183247	0.0178819	0.0175407	0.0160399	0.0148529	0.0145633	0.0145219	0.0140276	0.0131138	0.0127052	0.0120523	0.0114763	0.0110528	0.0108708	0.0103541	0.00992871	0.00925747	0.0091891	0.00903165	0.00903165	0.00855142	0.00812317	0.007949	0.00769327	0.00748067	0.00736516
[truncated: 250 more columns]
