# Supplementary material for: A new imperialist competitive algorithm with spiral rising mechanism for solving path optimization problems
Source: PeerJ Comput Sci. 2022 Sep 7;8:e1075. doi: 10.7717/peerj-cs.1075 (PMC9575848; doi:10.7717/peerj-cs.1075)
Supplement: Supplemental Information 11 [file peerj-cs-08-1075-s011.zip › PSO DE GWO SRICA BSO TLBO SCA/F14/BSO.xlsx]

## Sheet: Sheet1
1.42665e+09	6.55097e+08	2.88479e+08	2.71552e+08	2.56207e+08	2.39355e+08	2.23229e+08	2.10547e+08	1.92304e+08	1.82729e+08	1.70604e+08	1.67899e+08	1.67123e+08	1.60156e+08	1.55659e+08	1.48487e+08	1.37898e+08	1.27526e+08	1.21534e+08	1.14537e+08	1.10095e+08	1.0515e+08	9.98072e+07	9.28154e+07	8.68077e+07	8.08151e+07	7.64532e+07	7.21815e+07	6.84081e+07	6.48852e+07	6.25257e+07	5.87279e+07	5.52545e+07	5.29881e+07	5.27796e+07	4.79628e+07	4.49196e+07	4.27964e+07	4.08339e+07	3.72131e+07	3.46823e+07	3.36024e+07	3.17185e+07	3.02589e+07	2.92365e+07	2.81658e+07	2.71309e+07	2.67335e+07	2.52728e+07	2.4356e+07
1.65862e+09	1.12028e+09	1.08117e+09	1.06976e+09	2.42121e+08	3.33477e+07	2.60678e+07	2.28923e+07	1.34205e+07	1.08302e+07	9.66305e+06	9.06203e+06	8.72499e+06	7.89548e+06	7.3318e+06	6.95557e+06	6.60619e+06	6.09984e+06	5.5127e+06	5.5127e+06	5.32262e+06	5.11627e+06	4.94754e+06	4.94754e+06	4.81526e+06	4.51084e+06	4.25353e+06	4.19568e+06	4.05551e+06	3.66575e+06	3.6141e+06	3.6141e+06	3.39516e+06	3.39516e+06	3.37422e+06	3.3377e+06	3.25762e+06	3.21206e+06	3.11751e+06	2.98949e+06	2.71673e+06	2.71673e+06	2.71673e+06	2.71673e+06	2.71673e+06	2.71673e+06	2.71673e+06	2.71673e+06	2.71673e+06	2.71673e+06
2.55744e+09	1.17802e+09	3.94193e+08	3.40462e+08	2.94244e+08	2.43336e+08	2.19339e+08	1.45489e+08	1.37089e+08	1.27961e+08	1.20765e+08	1.07939e+08	9.95789e+07	8.94847e+07	8.05655e+07	7.3703e+07	6.62387e+07	6.05396e+07	5.5595e+07	5.2377e+07	4.5563e+07	3.93686e+07	3.6525e+07	3.38532e+07	3.26006e+07	3.05979e+07	2.80622e+07	2.61766e+07	2.50843e+07	2.40428e+07	2.28708e+07	2.18769e+07	2.04556e+07	1.935e+07	1.84618e+07	1.74309e+07	1.70737e+07	1.62612e+07	1.56833e+07	1.56833e+07	1.53163e+07	1.44634e+07	1.41176e+07	1.31956e+07	1.28936e+07	1.23144e+07	1.18852e+07	1.11222e+07	1.10707e+07	1.10707e+07
1.71104e+09	1.29003e+09	8.14628e+08	5.41065e+08	3.61736e+08	3.36582e+08	3.20916e+08	2.98506e+08	2.98506e+08	2.82825e+08	2.68625e+08	2.53e+08	2.51283e+08	2.06121e+08	1.92081e+08	1.68625e+08	1.56714e+08	1.45103e+08	1.35223e+08	1.275e+08	1.22535e+08	1.11412e+08	1.02447e+08	9.49712e+07	8.59365e+07	8.24286e+07	7.54317e+07	6.91248e+07	6.61217e+07	6.122e+07	5.8163e+07	5.55231e+07	5.51216e+07	5.18869e+07	4.93897e+07	4.74024e+07	4.53609e+07	4.30036e+07	4.15578e+07	3.99847e+07	3.81432e+07	3.67428e+07	3.30051e+07	3.30051e+07	3.26026e+07	3.1422e+07	2.95536e+07	2.73251e+07	2.59579e+07	2.52487e+07
1.89094e+09	1.17237e+09	8.35125e+08	2.92712e+08	2.45923e+08	2.36106e+08	2.1458e+08	1.96905e+08	1.11493e+08	1.00397e+08	9.10405e+07	9.10405e+07	9.10405e+07	8.48067e+07	8.10127e+07	7.67464e+07	7.45629e+07	7.21589e+07	6.94794e+07	6.54951e+07	6.18183e+07	5.86191e+07	5.61826e+07	5.36133e+07	4.94708e+07	4.6949e+07	4.43651e+07	4.28259e+07	4.11132e+07	3.91055e+07	3.68542e+07	3.51668e+07	3.35252e+07	3.17104e+07	3.17104e+07	3.05572e+07	2.94882e+07	2.84741e+07	2.69292e+07	2.5601e+07	2.46185e+07	2.35551e+07	2.26598e+07	2.18183e+07	2.10085e+07	2.06099e+07	1.96667e+07	1.85302e+07	1.70423e+07	1.61986e+07
2.02964e+09	1.59956e+09	8.48703e+08	6.20608e+08	2.73715e+08	2.30963e+08	2.14422e+08	2.14422e+08	2.0413e+08	1.99009e+08	1.88982e+08	1.74429e+08	1.53682e+08	1.45306e+08	1.33411e+08	1.23091e+08	1.15111e+08	1.10395e+08	1.00584e+08	9.31037e+07	8.86751e+07	8.20176e+07	7.51687e+07	6.67891e+07	6.11894e+07	5.73648e+07	5.50139e+07	5.28602e+07	5.13497e+07	4.89364e+07	4.72114e+07	4.60313e+07	4.36841e+07	4.15703e+07	3.89649e+07	3.89649e+07	3.7932e+07	3.43797e+07	3.23252e+07	3.09486e+07	2.9163e+07	2.79879e+07	2.68766e+07	2.53627e+07	2.41919e+07	2.21798e+07	2.09399e+07	1.97596e+07	1.86989e+07	1.76532e+07
1.62308e+09	6.8965e+08	6.50317e+08	6.06925e+08	5.87857e+08	5.26472e+08	5.26472e+08	5.26472e+08	5.26472e+08	5.18108e+08	4.95493e+08	4.84972e+08	4.65937e+08	4.50512e+08	4.32803e+08	4.23878e+08	4.12031e+08	4.01066e+08	3.84455e+08	3.70053e+08	3.57157e+08	3.41443e+08	3.31791e+08	3.23622e+08	3.1612e+08	3.0612e+08	2.98468e+08	2.92281e+08	2.85988e+08	2.84094e+08	2.77869e+08	2.68878e+08	2.63263e+08	2.55218e+08	2.46795e+08	2.39745e+08	2.33562e+08	2.24649e+08	2.24649e+08	2.20957e+08	2.14895e+08	2.09644e+08	2.03073e+08	1.98697e+08	1.98172e+08	1.88804e+08	1.83824e+08	1.79278e+08	1.73212e+08	1.68448e+08
1.39364e+09	4.41912e+08	4.2293e+08	4.06185e+08	3.52317e+08	3.33707e+08	3.2237e+08	3.01273e+08	2.83145e+08	2.67743e+08	2.49264e+08	2.38388e+08	2.24679e+08	2.12113e+08	1.993e+08	1.84349e+08	1.73809e+08	1.63916e+08	1.56045e+08	1.49077e+08	1.39978e+08	1.29124e+08	1.20443e+08	1.14613e+08	1.08101e+08	9.93586e+07	9.2587e+07	8.53466e+07	8.05915e+07	7.74505e+07	7.29972e+07	7.24968e+07	6.90618e+07	6.559e+07	6.1989e+07	5.94936e+07	5.69749e+07	5.3066e+07	4.88385e+07	4.60843e+07	4.37603e+07	4.21756e+07	4.0273e+07	3.87608e+07	3.65992e+07	3.43271e+07	3.18788e+07	3.18788e+07	3.18788e+07	3.18788e+07
1.31069e+09	1.05887e+09	1.00269e+09	5.75366e+08	1.8885e+08	1.78437e+08	1.61596e+08	1.53446e+08	1.42651e+08	1.32171e+08	1.26384e+08	1.20543e+08	1.0817e+08	9.82224e+07	9.34345e+07	8.93836e+07	8.57473e+07	8.0231e+07	7.68732e+07	7.2612e+07	6.88051e+07	6.53449e+07	6.28457e+07	5.80398e+07	5.45388e+07	5.04024e+07	4.76798e+07	4.46926e+07	4.22746e+07	3.89885e+07	3.70735e+07	3.51627e+07	3.27837e+07	3.13544e+07	2.96688e+07	2.78257e+07	2.59366e+07	2.46734e+07	2.30417e+07	2.20107e+07	2.11922e+07	1.97942e+07	1.92387e+07	1.84903e+07	1.78331e+07	1.63411e+07	1.59813e+07	1.50895e+07	1.47222e+07	1.39338e+07
1.79563e+09	1.0469e+09	1.00267e+09	6.06449e+08	5.79482e+08	4.43136e+08	3.60558e+08	3.36382e+08	2.92286e+08	2.74191e+08	2.57666e+08	2.53225e+08	2.388e+08	2.14609e+08	1.9765e+08	1.85045e+08	1.71053e+08	1.59028e+08	1.48224e+08	1.40612e+08	1.30581e+08	1.27742e+08	1.27742e+08	1.18994e+08	8.1297e+07	7.56854e+07	7.25354e+07	6.96546e+07	6.69128e+07	6.3323e+07	5.98125e+07	5.88588e+07	5.50183e+07	5.1599e+07	4.87026e+07	4.67629e+07	4.48426e+07	4.26455e+07	4.09793e+07	3.87318e+07	3.64092e+07	3.56183e+07	3.45773e+07	3.35653e+07	3.21291e+07	3.04772e+07	2.90941e+07	2.80168e+07	2.7299e+07	2.59783e+07
9.31245e+08	4.81201e+08	4.46926e+08	4.3183e+08	4.15285e+08	4.07159e+08	4.07159e+08	4.0117e+08	3.83023e+08	3.68538e+08	3.33361e+08	3.10407e+08	2.95318e+08	2.80058e+08	2.70012e+08	2.50589e+08	2.44216e+08	2.31228e+08	2.23468e+08	2.16378e+08	2.07149e+08	2.0007e+08	1.92964e+08	1.87121e+08	1.79045e+08	1.72543e+08	1.68196e+08	1.62118e+08	1.5621e+08	1.48001e+08	1.4262e+08	1.4262e+08	1.4262e+08	1.3576e+08	1.3576e+08	1.3576e+08	1.32566e+08	1.28512e+08	1.2459e+08	1.20219e+08	1.14485e+08	1.11181e+08	1.08298e+08	1.04979e+08	9.96686e+07	9.7543e+07	9.63485e+07	9.31256e+07	9.01059e+07	8.67264e+07
1.10089e+09	4.06688e+08	4.06688e+08	4.06688e+08	4.06688e+08	4.06688e+08	3.73173e+08	3.54092e+08	3.2686e+08	2.22861e+08	2.08156e+08	1.9556e+08	1.83337e+08	1.78787e+08	1.62533e+08	1.52442e+08	1.42808e+08	1.32335e+08	1.25441e+08	1.19315e+08	1.08959e+08	1.08959e+08	1.02192e+08	9.58519e+07	8.84521e+07	8.44573e+07	7.89749e+07	7.50145e+07	6.84133e+07	6.51403e+07	5.96367e+07	5.71352e+07	5.43051e+07	5.05309e+07	4.59296e+07	4.21623e+07	3.92214e+07	3.61702e+07	3.44642e+07	3.20906e+07	3.02595e+07	2.78557e+07	2.55503e+07	2.35647e+07	2.21867e+07	2.04736e+07	1.96495e+07	1.88769e+07	1.77148e+07	1.6047e+07
1.70665e+09	7.43169e+08	6.73043e+08	2.95294e+08	2.35318e+08	2.11294e+08	1.9604e+08	1.68533e+08	1.33842e+08	1.15535e+08	9.606e+07	8.22819e+07	8.22819e+07	7.99548e+07	7.00892e+07	6.28858e+07	5.67321e+07	5.14283e+07	4.77821e+07	4.30318e+07	3.90075e+07	3.6858e+07	3.42147e+07	3.22731e+07	2.98362e+07	2.97592e+07	2.53831e+07	2.35292e+07	2.24307e+07	2.1056e+07	1.99734e+07	1.88772e+07	1.82734e+07	1.76107e+07	1.71664e+07	1.61812e+07	1.54945e+07	1.49909e+07	1.44417e+07	1.39183e+07	1.27046e+07	1.19305e+07	1.14054e+07	1.07897e+07	1.01534e+07	9.65271e+06	8.95123e+06	8.31762e+06	8.04465e+06	7.45132e+06
1.71075e+09	8.46974e+08	6.51425e+08	6.20056e+08	5.16017e+08	4.64607e+08	4.10707e+08	3.74284e+08	3.3764e+08	2.981e+08	2.64346e+08	2.50576e+08	2.32794e+08	2.22207e+08	2.06991e+08	1.95767e+08	1.81635e+08	1.70054e+08	1.65752e+08	1.58057e+08	1.48439e+08	1.4038e+08	1.29808e+08	1.29808e+08	1.29808e+08	1.29808e+08	1.29808e+08	1.26994e+08	1.20428e+08	1.15307e+08	1.09069e+08	1.02717e+08	9.6525e+07	9.00931e+07	8.4787e+07	8.0667e+07	7.49256e+07	7.12073e+07	7.07988e+07	6.74587e+07	6.38419e+07	5.96219e+07	5.59194e+07	5.30101e+07	4.98227e+07	4.77816e+07	4.65083e+07	4.5105e+07	4.29987e+07	4.14181e+07
1.24813e+09	1.24813e+09	9.83281e+08	5.5993e+08	7.60214e+07	7.03685e+07	6.6267e+07	6.16577e+07	6.16577e+07	6.03399e+07	5.47543e+07	5.15774e+07	4.47098e+07	4.04534e+07	3.8121e+07	3.42648e+07	3.256e+07	3.07421e+07	2.93249e+07	2.68673e+07	2.48659e+07	2.11382e+07	1.96304e+07	1.821e+07	1.73669e+07	1.58784e+07	1.42218e+07	1.33569e+07	1.33569e+07	1.27443e+07	1.2227e+07	1.13284e+07	1.02237e+07	9.45312e+06	8.59289e+06	7.77855e+06	7.06748e+06	6.42688e+06	5.88332e+06	5.62017e+06	4.94817e+06	4.42685e+06	4.05241e+06	3.82289e+06	3.69985e+06	3.59669e+06	3.59669e+06	3.43197e+06	3.24784e+06	3.0721e+06
1.40322e+09	1.14701e+09	6.98617e+08	6.98617e+08	6.98617e+08	3.45267e+08	3.16557e+08	2.87654e+08	2.70597e+08	1.68449e+08	1.1494e+08	1.07007e+08	1.01736e+08	9.86785e+07	8.90058e+07	8.19703e+07	7.64394e+07	6.95873e+07	6.45528e+07	6.05189e+07	5.72569e+07	5.48182e+07	5.25644e+07	5.11964e+07	4.78371e+07	4.60182e+07	4.49542e+07	4.22544e+07	4.06772e+07	3.78469e+07	3.5729e+07	3.49713e+07	3.39287e+07	3.28064e+07	3.20066e+07	3.07292e+07	2.98839e+07	2.79675e+07	2.72083e+07	2.72083e+07	2.69304e+07	2.59106e+07	2.47611e+07	2.31738e+07	2.27673e+07	2.14369e+07	1.98927e+07	1.8874e+07	1.76288e+07	1.67606e+07
2.66625e+09	1.39259e+09	1.05249e+09	1.01859e+09	5.92759e+08	5.47434e+08	5.47434e+08	5.20735e+08	2.64788e+08	2.27588e+08	2.00051e+08	1.82237e+08	1.5599e+08	1.51524e+08	1.46578e+08	1.28632e+08	1.10557e+08	9.16943e+07	7.99306e+07	6.74312e+07	5.82757e+07	5.43505e+07	4.63847e+07	4.27195e+07	3.67316e+07	3.42753e+07	3.21785e+07	3.00785e+07	2.75163e+07	2.59649e+07	2.40269e+07	2.2231e+07	2.02211e+07	1.8373e+07	1.73645e+07	1.65288e+07	1.58948e+07	1.50477e+07	1.39132e+07	1.3437e+07	1.23145e+07	1.18693e+07	1.15702e+07	1.12091e+07	1.05238e+07	1.00088e+07	9.55484e+06	8.95761e+06	8.84815e+06	8.69225e+06
2.46432e+09	5.0562e+08	4.85732e+08	4.62245e+08	3.72963e+08	3.53415e+08	3.37786e+08	2.42266e+08	2.21955e+08	2.10329e+08	1.90834e+08	1.73663e+08	1.62945e+08	1.52568e+08	1.32098e+08	1.13919e+08	1.01762e+08	9.74381e+07	8.81155e+07	8.12739e+07	7.59406e+07	7.46303e+07	7.04356e+07	6.43254e+07	6.43254e+07	6.23218e+07	5.71334e+07	5.33983e+07	5.15032e+07	4.87059e+07	4.74408e+07	4.55144e+07	4.31797e+07	4.06868e+07	3.86461e+07	3.72997e+07	3.64152e+07	3.46129e+07	3.37424e+07	3.19956e+07	3.07441e+07	2.93699e+07	2.79955e+07	2.6761e+07	2.60283e+07	2.5202e+07	2.51906e+07	2.38827e+07	2.38142e+07	2.31987e+07
1.84218e+09	1.32418e+09	1.10754e+09	1.03626e+09	9.36099e+08	8.31654e+08	7.90476e+08	7.40602e+08	6.8483e+08	6.31614e+08	5.30404e+08	4.9765e+08	4.16956e+08	3.50566e+08	3.26971e+08	2.98271e+08	2.76474e+08	2.52201e+08	2.3688e+08	2.20378e+08	1.97471e+08	1.85411e+08	1.798e+08	1.62883e+08	1.45037e+08	1.42855e+08	1.22459e+08	1.22014e+08	1.06834e+08	9.47459e+07	8.82504e+07	8.18651e+07	7.15286e+07	5.89511e+07	5.13056e+07	4.31977e+07	4.31977e+07	4.2952e+07	3.57855e+07	3.24882e+07	2.91764e+07	2.58187e+07	2.37571e+07	1.94228e+07	1.79062e+07	1.61134e+07	1.49316e+07	1.37564e+07	1.25999e+07	1.19556e+07
1.44058e+09	4.82005e+08	4.19264e+08	3.89317e+08	3.62455e+08	3.1099e+08	2.85741e+08	2.85741e+08	2.66927e+08	2.40262e+08	2.26853e+08	1.98762e+08	1.77894e+08	1.60606e+08	1.46146e+08	1.46146e+08	1.27451e+08	1.17972e+08	1.10516e+08	9.80263e+07	9.07777e+07	8.34558e+07	7.9231e+07	7.6207e+07	6.90172e+07	6.36568e+07	6.01617e+07	5.71788e+07	5.24932e+07	4.82353e+07	4.82353e+07	4.66046e+07	4.44378e+07	4.14546e+07	3.86167e+07	3.86167e+07	3.86167e+07	3.81403e+07	3.67476e+07	3.417e+07	3.2716e+07	3.14363e+07	2.97864e+07	2.81083e+07	2.74119e+07	2.59821e+07	2.48727e+07	2.48727e+07	2.43391e+07	2.38873e+07
1.40351e+09	1.35291e+09	1.1584e+09	8.28518e+08	4.60278e+08	4.30367e+08	4.15494e+08	4.04993e+08	3.79841e+08	3.55852e+08	3.32156e+08	3.08072e+08	2.85036e+08	2.69456e+08	2.53295e+08	2.37792e+08	2.25933e+08	2.05755e+08	1.96771e+08	1.87196e+08	1.73894e+08	1.62324e+08	1.46911e+08	1.38353e+08	1.30867e+08	1.22979e+08	1.16587e+08	1.15474e+08	1.1137e+08	1.05574e+08	9.97602e+07	9.58422e+07	9.19463e+07	8.84807e+07	8.41025e+07	8.01207e+07	7.76156e+07	7.72056e+07	7.31543e+07	7.04535e+07	6.88065e+07	6.68271e+07	6.4366e+07	6.17842e+07	5.89901e+07	5.6708e+07	5.35497e+07	5.05958e+07	5.05958e+07	4.90032e+07
1.05368e+09	9.32549e+08	7.0287e+08	3.65261e+08	2.54524e+08	1.31468e+08	1.19062e+08	1.05176e+08	9.67898e+07	8.47492e+07	8.47492e+07	7.97851e+07	7.03213e+07	6.40729e+07	6.04459e+07	5.90538e+07	5.63746e+07	5.58082e+07	5.39946e+07	5.33908e+07	5.17857e+07	4.86249e+07	4.76449e+07	4.5491e+07	4.33103e+07	4.32052e+07	4.20754e+07	4.03806e+07	3.89351e+07	3.67351e+07	3.56157e+07	3.47038e+07	3.3461e+07	3.24936e+07	3.15015e+07	3.00195e+07	2.88978e+07	2.88978e+07	2.88978e+07	2.87928e+07	2.82136e+07	2.75863e+07	2.65112e+07	2.55423e+07	2.48782e+07	2.48782e+07	2.38713e+07	2.33295e+07	2.25967e+07	2.20371e+07
1.65997e+09	8.96433e+08	3.7257e+08	3.50605e+08	2.94816e+08	2.82331e+08	2.66699e+08	2.54365e+08	2.38886e+08	2.2973e+08	2.20587e+08	2.05601e+08	2.05601e+08	2.05601e+08	2.04891e+08	1.96687e+08	1.87304e+08	1.85235e+08	1.77373e+08	1.67169e+08	1.58259e+08	1.57715e+08	1.52265e+08	1.46927e+08	1.41696e+08	1.35146e+08	1.29117e+08	1.22381e+08	1.16223e+08	1.11942e+08	1.04983e+08	9.83717e+07	9.13848e+07	8.7685e+07	8.36659e+07	8.01313e+07	7.74121e+07	7.35283e+07	6.99066e+07	6.35703e+07	6.08335e+07	5.87995e+07	5.50136e+07	5.23783e+07	4.7972e+07	4.43242e+07	4.23023e+07	4.01342e+07	3.79232e+07	3.51001e+07
2.09165e+09	1.04268e+09	6.29792e+08	3.98332e+08	3.69074e+08	3.34326e+08	3.08839e+08	2.71991e+08	2.47605e+08	2.26237e+08	2.10218e+08	1.94279e+08	1.78643e+08	1.66068e+08	1.52639e+08	1.42745e+08	1.31955e+08	1.20763e+08	1.13974e+08	1.00478e+08	9.20484e+07	8.73811e+07	8.12784e+07	7.56432e+07	7.09719e+07	6.54096e+07	6.17761e+07	5.79915e+07	5.43634e+07	5.38265e+07	4.99537e+07	4.68626e+07	4.48952e+07	4.1902e+07	4.1902e+07	4.1902e+07	4.1902e+07	3.88122e+07	3.88122e+07	3.88122e+07	3.88122e+07	3.77895e+07	3.57127e+07	3.39678e+07	3.22185e+07	3.03502e+07	2.92403e+07	2.73847e+07	2.65113e+07	2.47863e+07
1.12838e+09	8.16664e+08	6.46146e+08	6.06698e+08	5.7385e+08	5.52168e+08	5.10089e+08	4.57321e+08	4.57321e+08	4.57321e+08	4.57321e+08	4.57321e+08	4.57321e+08	4.57321e+08	4.43911e+08	3.83273e+08	3.24732e+08	3.00807e+08	2.77262e+08	2.62323e+08	2.42634e+08	2.26636e+08	2.16432e+08	2.04749e+08	1.86353e+08	1.86353e+08	1.80298e+08	1.63668e+08	1.53741e+08	1.47028e+08	1.44529e+08	1.36792e+08	1.30399e+08	1.23893e+08	1.1665e+08	1.11112e+08	1.06903e+08	1.02583e+08	9.73425e+07	9.31734e+07	9.22744e+07	8.62151e+07	8.41294e+07	8.28323e+07	7.8361e+07	7.36109e+07	7.05553e+07	6.56607e+07	6.1046e+07	5.87184e+07
2.23009e+09	1.00178e+09	9.71246e+08	6.7456e+08	5.34672e+08	4.86671e+08	4.41347e+08	4.16088e+08	3.67324e+08	3.44284e+08	3.26005e+08	3.01629e+08	2.84878e+08	2.64802e+08	2.49829e+08	2.32657e+08	2.17224e+08	1.98021e+08	1.89666e+08	1.75471e+08	1.56634e+08	1.41937e+08	1.35639e+08	1.25043e+08	1.20326e+08	1.12619e+08	1.07279e+08	1.00978e+08	9.43218e+07	8.96509e+07	8.49282e+07	7.88662e+07	7.35347e+07	7.35347e+07	7.35347e+07	7.29021e+07	6.9213e+07	6.58745e+07	6.07058e+07	5.5649e+07	5.25131e+07	4.98341e+07	4.72815e+07	4.49384e+07	4.33624e+07	4.20596e+07	4.05446e+07	3.89595e+07	3.67872e+07	3.42498e+07
1.85002e+09	6.70255e+08	4.39419e+08	3.2412e+08	2.82522e+08	1.54742e+08	1.35718e+08	1.20703e+08	1.09811e+08	1.09291e+08	9.81289e+07	9.81289e+07	9.35909e+07	8.84848e+07	8.03991e+07	7.71491e+07	6.6494e+07	6.6494e+07	6.3541e+07	5.85024e+07	5.69035e+07	5.29302e+07	4.84478e+07	4.08934e+07	3.80505e+07	3.67281e+07	3.33314e+07	3.01347e+07	2.9151e+07	2.70403e+07	2.47778e+07	2.28807e+07	2.26773e+07	2.13782e+07	1.90264e+07	1.76812e+07	1.50321e+07	1.40632e+07	1.29843e+07	1.19773e+07	1.09411e+07	1.02572e+07	1.02572e+07	9.88205e+06	9.02708e+06	8.76952e+06	8.14034e+06	7.70889e+06	7.28752e+06	6.79277e+06
1.22684e+09	7.91521e+08	6.87869e+08	6.20221e+08	5.38962e+08	5.02119e+08	4.55203e+08	4.23713e+08	3.84888e+08	3.58551e+08	3.14951e+08	2.77802e+08	1.26128e+08	1.07932e+08	1.07932e+08	1.07932e+08	1.03527e+08	9.61381e+07	8.83014e+07	8.07857e+07	7.56068e+07	6.94561e+07	6.58242e+07	5.99455e+07	5.79592e+07	5.31523e+07	5.09529e+07	4.86451e+07	4.6609e+07	4.33535e+07	4.19934e+07	4.03254e+07	3.93892e+07	3.61863e+07	3.4477e+07	3.35159e+07	3.2217e+07	3.11924e+07	2.97211e+07	2.82007e+07	2.69949e+07	2.61201e+07	2.49889e+07	2.37871e+07	2.30809e+07	2.23301e+07	2.17159e+07	2.13254e+07	2.1002e+07	2.03044e+07
1.39912e+09	8.43301e+08	5.31979e+08	3.79854e+08	3.65165e+08	3.46093e+08	3.33434e+08	3.08614e+08	2.93341e+08	2.79488e+08	2.6291e+08	2.55181e+08	2.18153e+08	2.049e+08	1.93145e+08	1.88365e+08	1.75597e+08	1.66432e+08	1.58366e+08	1.50868e+08	1.45987e+08	1.36347e+08	1.30609e+08	1.25385e+08	1.21166e+08	1.13865e+08	1.10748e+08	1.06061e+08	1.00564e+08	1.00098e+08	9.48316e+07	9.20926e+07	9.20926e+07	8.71768e+07	8.6426e+07	8.19819e+07	7.7415e+07	7.7415e+07	7.7415e+07	7.21412e+07	6.77577e+07	6.47566e+07	6.22442e+07	6.02862e+07	5.80891e+07	5.48381e+07	5.2861e+07	5.2861e+07	5.28403e+07	5.05756e+07
1.80509e+09	8.37256e+08	7.17018e+08	6.38547e+08	4.70357e+08	4.50478e+08	4.45096e+08	3.23237e+08	3.08442e+08	2.9493e+08	2.84948e+08	2.754e+08	2.64869e+08	2.52527e+08	2.41566e+08	2.29823e+08	2.13419e+08	2.05731e+08	1.93768e+08	1.8418e+08	1.77991e+08	1.69382e+08	1.60916e+08	1.49812e+08	1.41385e+08	1.33208e+08	1.2806e+08	1.22516e+08	1.19308e+08	1.12775e+08	1.06635e+08	1.02376e+08	9.56611e+07	8.95196e+07	8.43504e+07	8.04021e+07	7.58656e+07	7.28976e+07	6.84281e+07	6.55273e+07	6.12905e+07	5.82651e+07	5.43225e+07	5.06874e+07	4.71179e+07	4.53806e+07	4.18385e+07	3.99747e+07	3.52118e+07	3.26185e+07
1.65866e+09	9.33853e+08	7.04107e+08	5.47888e+08	4.0463e+08	3.47369e+08	3.25062e+08	2.97642e+08	2.67929e+08	2.46e+08	2.26341e+08	2.13447e+08	1.94917e+08	1.82193e+08	1.71662e+08	1.60021e+08	1.48432e+08	1.39064e+08	1.31277e+08	1.23417e+08	1.1568e+08	1.09271e+08	1.03703e+08	9.78365e+07	9.13473e+07	8.72824e+07	8.29515e+07	7.91168e+07	7.52116e+07	7.17161e+07	6.84736e+07	6.56438e+07	6.27416e+07	5.94211e+07	5.69216e+07	5.46058e+07	5.25035e+07	5.03886e+07	4.843e+07	4.62369e+07	4.42485e+07	4.24057e+07	4.05393e+07	3.88933e+07	3.7355e+07	3.56133e+07	3.42263e+07	3.29195e+07	3.16338e+07	3.03626e+07
[truncated: 250 more columns]
