# Supplementary material for: A new imperialist competitive algorithm with spiral rising mechanism for solving path optimization problems
Source: PeerJ Comput Sci. 2022 Sep 7;8:e1075. doi: 10.7717/peerj-cs.1075 (PMC9575848; doi:10.7717/peerj-cs.1075)
Supplement: Supplemental Information 11 [file peerj-cs-08-1075-s011.zip › PSO DE GWO SRICA BSO TLBO SCA/F14/DE.xlsx]

## Sheet: Sheet1
1.61251e+09	1.61251e+09	1.61251e+09	1.31664e+09	6.39789e+08	6.39789e+08	6.39789e+08	6.39789e+08	6.39789e+08	6.39789e+08	6.39789e+08	6.39789e+08	6.39789e+08	6.39789e+08	6.39789e+08	6.39789e+08	6.39789e+08	5.42126e+08	3.1506e+08	3.1506e+08	3.1506e+08	3.1506e+08	3.1506e+08	3.1506e+08	3.1506e+08	3.1506e+08	3.1506e+08	3.1506e+08	3.1506e+08	3.1506e+08	3.1506e+08	3.1506e+08	3.1506e+08	3.1506e+08	3.1506e+08	3.1506e+08	3.13125e+08	3.13125e+08	3.13125e+08	2.86766e+08	2.86766e+08	2.86766e+08	1.71977e+08	1.71977e+08	1.71977e+08	1.68241e+08	1.68241e+08	1.68241e+08	1.68241e+08	1.68241e+08
1.84036e+09	1.84036e+09	1.84036e+09	1.78972e+09	1.78972e+09	1.66892e+09	5.90808e+08	4.52312e+08	4.52312e+08	4.52312e+08	4.52312e+08	4.52312e+08	4.52312e+08	4.52312e+08	4.52312e+08	4.52312e+08	4.52312e+08	4.52312e+08	4.52312e+08	4.52312e+08	4.52312e+08	4.52312e+08	4.52312e+08	4.52312e+08	4.52312e+08	4.52312e+08	4.52312e+08	4.52312e+08	4.52312e+08	4.52312e+08	4.52312e+08	3.82134e+08	3.40474e+08	3.40474e+08	2.80585e+08	2.80585e+08	2.80585e+08	2.80585e+08	2.80585e+08	2.80585e+08	2.80585e+08	2.80585e+08	2.80585e+08	2.80585e+08	2.80585e+08	2.80585e+08	2.80585e+08	2.73603e+08	2.43233e+08	1.98739e+08
1.04504e+09	1.04504e+09	1.04504e+09	1.04504e+09	1.04504e+09	1.04504e+09	1.04504e+09	1.04504e+09	7.7291e+08	7.7291e+08	7.7291e+08	7.7291e+08	7.7291e+08	4.85177e+08	4.85177e+08	4.85177e+08	4.85177e+08	4.85177e+08	4.85177e+08	4.85177e+08	4.85177e+08	4.85177e+08	4.43532e+08	4.43532e+08	3.8506e+08	3.8506e+08	3.8506e+08	3.8506e+08	3.82116e+08	3.82116e+08	3.51602e+08	2.96552e+08	2.78358e+08	2.78358e+08	2.78358e+08	1.35806e+08	1.35806e+08	1.35806e+08	1.35806e+08	1.35806e+08	1.35806e+08	1.35806e+08	1.35806e+08	1.35806e+08	1.35806e+08	1.35806e+08	1.35806e+08	1.35806e+08	1.35806e+08	1.35806e+08
1.36403e+09	1.36403e+09	1.36403e+09	1.25379e+09	8.54746e+08	8.54746e+08	8.54746e+08	8.54746e+08	8.54746e+08	8.54746e+08	8.54746e+08	8.54746e+08	8.54746e+08	8.54746e+08	8.54746e+08	8.54746e+08	6.59533e+08	4.46077e+08	4.46077e+08	4.46077e+08	4.46077e+08	4.46077e+08	3.05197e+08	3.05197e+08	3.05197e+08	3.05197e+08	3.05197e+08	3.05197e+08	3.05197e+08	3.05197e+08	3.05197e+08	3.05197e+08	3.05197e+08	3.05197e+08	2.42256e+08	2.42256e+08	2.42256e+08	2.42256e+08	2.42256e+08	2.42256e+08	2.42256e+08	2.42256e+08	2.42256e+08	2.42256e+08	2.29862e+08	2.29862e+08	1.84519e+08	1.84519e+08	1.84519e+08	1.84519e+08
1.47989e+09	1.47989e+09	1.31306e+09	1.31306e+09	1.31306e+09	9.13124e+08	9.13124e+08	9.13124e+08	9.13124e+08	3.82723e+08	3.82723e+08	3.82723e+08	3.82723e+08	3.82723e+08	3.82723e+08	3.82723e+08	3.82723e+08	3.82723e+08	3.82723e+08	3.82723e+08	3.82723e+08	3.82723e+08	3.82723e+08	3.82723e+08	3.82723e+08	3.82723e+08	3.82723e+08	3.82723e+08	3.82723e+08	3.13622e+08	3.13622e+08	3.13622e+08	3.13622e+08	3.13622e+08	3.13622e+08	3.13622e+08	2.85415e+08	2.85415e+08	2.85415e+08	1.80491e+08	1.80491e+08	1.80491e+08	1.80491e+08	1.80491e+08	1.80491e+08	1.80491e+08	1.80491e+08	1.80491e+08	1.68405e+08	1.68405e+08
6.92096e+08	6.92096e+08	6.92096e+08	6.92096e+08	6.92096e+08	6.92096e+08	6.92096e+08	6.92096e+08	6.92096e+08	6.92096e+08	6.92096e+08	6.92096e+08	6.92096e+08	6.76429e+08	6.59758e+08	6.59758e+08	6.59758e+08	6.59758e+08	6.59758e+08	6.59758e+08	6.59758e+08	6.57052e+08	5.61189e+08	5.61189e+08	5.61189e+08	5.61189e+08	5.61189e+08	5.61189e+08	5.12607e+08	5.12607e+08	4.42988e+08	4.42988e+08	4.42988e+08	4.42988e+08	4.09016e+08	4.09016e+08	4.09016e+08	4.09016e+08	3.19054e+08	3.19054e+08	3.19054e+08	3.19054e+08	1.91311e+08	1.91311e+08	1.91311e+08	1.91311e+08	1.91311e+08	1.91311e+08	1.91311e+08	1.91311e+08
1.66728e+09	1.66728e+09	1.0364e+09	1.0364e+09	1.0364e+09	1.0364e+09	1.0364e+09	1.0364e+09	1.0364e+09	1.0364e+09	8.68108e+08	8.68108e+08	6.38495e+08	6.38495e+08	6.38495e+08	6.38495e+08	6.38495e+08	6.38495e+08	6.38495e+08	6.38495e+08	6.38495e+08	4.26716e+08	4.26716e+08	4.26716e+08	4.26716e+08	4.26716e+08	4.26716e+08	4.26716e+08	4.26716e+08	3.55108e+08	3.55108e+08	3.37409e+08	3.37409e+08	3.37409e+08	3.10077e+08	3.10077e+08	3.10077e+08	2.94658e+08	2.94658e+08	2.94658e+08	2.94658e+08	2.19e+08	2.19e+08	1.48277e+08	1.48277e+08	1.48277e+08	1.48277e+08	1.48277e+08	1.48277e+08	1.48277e+08
1.2991e+09	1.2991e+09	1.2991e+09	1.2991e+09	7.66921e+08	7.66921e+08	7.66921e+08	7.66921e+08	7.66921e+08	7.66921e+08	6.39573e+08	6.39573e+08	6.39573e+08	6.39573e+08	6.39573e+08	6.07053e+08	6.07053e+08	5.92221e+08	5.03548e+08	5.03548e+08	5.03548e+08	5.03548e+08	2.65947e+08	2.65947e+08	2.65947e+08	2.65947e+08	2.65947e+08	2.65947e+08	2.65947e+08	2.65947e+08	2.65947e+08	2.65947e+08	2.65947e+08	2.65947e+08	2.65947e+08	2.65947e+08	2.65947e+08	2.65947e+08	2.65947e+08	2.65947e+08	2.31306e+08	2.31306e+08	2.31306e+08	2.27058e+08	2.27058e+08	2.16702e+08	2.16702e+08	2.16702e+08	2.0438e+08	2.0438e+08
1.83747e+09	1.5688e+09	1.3525e+09	1.34094e+09	1.34094e+09	1.34094e+09	1.34094e+09	6.38335e+08	6.38335e+08	6.38335e+08	6.38335e+08	6.38335e+08	6.38335e+08	6.38335e+08	6.38335e+08	6.38335e+08	6.38335e+08	6.38335e+08	6.38335e+08	6.38335e+08	6.38335e+08	6.38335e+08	6.26745e+08	5.01676e+08	2.45625e+08	2.45625e+08	2.45625e+08	2.45625e+08	2.45625e+08	2.45625e+08	2.45625e+08	2.45625e+08	2.04557e+08	2.04557e+08	2.04557e+08	2.04557e+08	2.04557e+08	2.04557e+08	2.04557e+08	2.04557e+08	2.04557e+08	2.04557e+08	2.04557e+08	2.04557e+08	2.04557e+08	2.04557e+08	2.04557e+08	2.04557e+08	2.04557e+08	2.04557e+08
1.65594e+09	1.35963e+09	1.35963e+09	9.15421e+08	9.15421e+08	9.15421e+08	9.15421e+08	9.15421e+08	9.15421e+08	9.15421e+08	9.15421e+08	8.6724e+08	8.6724e+08	8.6724e+08	8.6724e+08	6.53089e+08	6.53089e+08	6.53089e+08	6.42863e+08	6.42863e+08	6.42863e+08	6.42863e+08	6.42863e+08	5.91585e+08	5.91585e+08	4.3832e+08	4.3832e+08	4.3832e+08	4.3832e+08	4.3832e+08	4.3832e+08	3.39011e+08	3.39011e+08	3.39011e+08	2.3635e+08	2.3635e+08	2.3635e+08	2.3635e+08	2.3635e+08	2.3635e+08	2.3635e+08	2.3635e+08	2.3635e+08	2.3635e+08	2.3635e+08	2.3635e+08	2.3635e+08	2.3635e+08	2.3635e+08	2.22238e+08
1.25764e+09	1.25764e+09	1.25764e+09	1.25764e+09	6.83852e+08	6.83852e+08	6.83852e+08	6.83852e+08	6.83852e+08	3.20712e+08	3.20712e+08	3.20712e+08	3.20712e+08	3.20712e+08	3.20712e+08	3.20712e+08	3.20712e+08	3.20712e+08	3.20712e+08	3.20712e+08	3.20712e+08	3.20712e+08	3.20712e+08	3.20712e+08	3.20712e+08	3.20712e+08	2.67437e+08	2.46316e+08	2.46316e+08	2.46316e+08	2.46316e+08	2.46316e+08	2.46316e+08	2.46316e+08	2.44836e+08	2.44836e+08	1.58536e+08	1.58536e+08	1.58536e+08	1.58536e+08	1.58536e+08	1.58536e+08	1.58536e+08	1.58536e+08	1.58536e+08	1.58536e+08	1.58536e+08	1.36076e+08	1.36076e+08	1.36076e+08
9.04508e+08	9.04508e+08	9.04508e+08	7.33064e+08	7.33064e+08	7.33064e+08	7.33064e+08	7.33064e+08	7.33064e+08	7.33064e+08	7.33064e+08	7.33064e+08	7.33064e+08	7.33064e+08	7.33064e+08	7.33064e+08	7.33064e+08	7.33064e+08	7.33064e+08	7.33064e+08	6.86608e+08	6.86608e+08	5.61604e+08	5.61604e+08	5.61604e+08	5.61604e+08	5.03502e+08	5.03502e+08	5.03502e+08	5.03502e+08	5.03502e+08	5.03502e+08	5.03502e+08	5.03502e+08	5.03502e+08	4.59775e+08	4.11724e+08	4.07847e+08	3.39729e+08	3.39729e+08	3.39729e+08	3.14284e+08	2.43565e+08	2.43565e+08	1.62367e+08	1.62367e+08	1.62367e+08	1.62367e+08	1.62367e+08	1.62367e+08
1.68546e+09	1.62697e+09	1.4183e+09	1.4183e+09	1.4183e+09	1.13758e+09	1.13758e+09	9.16011e+08	9.16011e+08	9.16011e+08	9.16011e+08	9.16011e+08	9.16011e+08	8.09502e+08	8.09502e+08	8.09502e+08	6.71455e+08	6.71455e+08	6.71455e+08	6.71455e+08	6.71455e+08	6.71455e+08	5.31222e+08	5.31222e+08	5.31222e+08	5.31222e+08	4.5503e+08	4.5503e+08	2.6005e+08	2.6005e+08	2.6005e+08	2.6005e+08	2.6005e+08	2.6005e+08	2.6005e+08	1.76118e+08	1.76118e+08	1.76118e+08	1.76118e+08	1.76118e+08	1.76118e+08	1.76118e+08	1.76118e+08	1.76118e+08	1.76118e+08	1.76118e+08	1.36645e+08	1.36645e+08	1.36645e+08	1.26878e+08
1.21848e+09	1.21848e+09	1.21848e+09	1.21848e+09	1.21848e+09	1.00052e+09	9.51819e+08	9.51819e+08	9.51819e+08	9.51819e+08	9.51819e+08	9.51819e+08	9.51819e+08	8.63296e+08	8.63296e+08	6.80151e+08	4.31704e+08	4.31704e+08	4.31704e+08	4.31704e+08	4.31704e+08	4.31704e+08	4.31704e+08	4.31704e+08	4.31704e+08	4.31704e+08	4.31704e+08	4.31704e+08	4.31704e+08	4.31704e+08	4.31704e+08	2.5857e+08	2.5857e+08	2.5857e+08	2.5857e+08	2.5857e+08	2.5857e+08	2.5857e+08	2.5857e+08	2.5857e+08	2.5857e+08	2.5857e+08	2.5857e+08	2.5857e+08	2.5857e+08	2.5857e+08	2.5857e+08	1.70905e+08	1.70905e+08	1.70905e+08
1.3347e+09	1.3347e+09	1.3347e+09	1.3347e+09	7.92865e+08	7.92865e+08	7.92865e+08	7.92865e+08	7.29675e+08	7.29675e+08	7.29675e+08	7.29675e+08	7.29675e+08	7.29675e+08	5.73952e+08	5.73952e+08	5.46311e+08	5.46311e+08	5.46311e+08	5.46311e+08	5.46311e+08	2.94026e+08	2.94026e+08	2.94026e+08	2.94026e+08	2.94026e+08	2.94026e+08	2.94026e+08	2.94026e+08	2.94026e+08	2.94026e+08	2.94026e+08	2.94026e+08	2.94026e+08	2.33703e+08	2.33703e+08	2.22864e+08	2.22864e+08	2.22864e+08	2.22864e+08	2.22864e+08	2.22864e+08	2.22864e+08	2.22864e+08	2.22864e+08	2.22864e+08	2.22864e+08	2.22864e+08	2.22864e+08	2.22864e+08
1.08295e+09	1.08295e+09	1.08295e+09	1.08295e+09	1.08295e+09	1.01937e+09	1.01937e+09	5.89891e+08	5.89891e+08	5.89891e+08	5.89891e+08	5.89891e+08	5.89891e+08	5.89891e+08	5.89891e+08	5.89891e+08	5.85915e+08	5.85915e+08	5.85915e+08	5.85915e+08	5.85915e+08	5.85915e+08	5.85915e+08	5.85915e+08	5.1105e+08	5.1105e+08	5.1105e+08	5.09988e+08	4.10523e+08	4.10523e+08	4.10523e+08	4.10523e+08	4.10523e+08	4.10523e+08	4.01172e+08	4.01172e+08	4.01172e+08	2.70841e+08	2.70841e+08	2.70841e+08	2.70841e+08	2.70841e+08	2.70841e+08	2.21049e+08	2.21049e+08	2.18033e+08	2.18033e+08	2.18033e+08	1.91783e+08	1.46132e+08
2.12716e+09	1.57156e+09	1.20114e+09	1.20114e+09	1.20114e+09	1.20114e+09	8.09803e+08	8.09803e+08	8.09803e+08	6.09682e+08	6.09682e+08	6.09682e+08	6.09682e+08	6.09682e+08	5.41555e+08	5.41555e+08	5.41555e+08	5.41555e+08	5.41555e+08	5.41555e+08	5.41555e+08	5.41555e+08	5.41555e+08	5.41555e+08	5.15014e+08	5.15014e+08	5.15014e+08	5.15014e+08	5.15014e+08	4.35443e+08	4.35443e+08	4.01614e+08	4.01614e+08	4.01614e+08	4.01614e+08	4.01614e+08	4.01614e+08	4.01614e+08	3.17058e+08	3.17058e+08	3.17058e+08	3.17058e+08	3.06222e+08	2.75678e+08	2.75678e+08	2.44926e+08	2.11179e+08	2.11179e+08	2.11179e+08	2.11179e+08
2.00267e+09	2.00267e+09	1.12943e+09	1.12943e+09	7.89148e+08	7.89148e+08	7.89148e+08	6.86198e+08	6.86198e+08	6.86198e+08	6.86198e+08	6.86198e+08	6.86198e+08	6.86198e+08	6.41968e+08	6.41968e+08	6.08685e+08	5.28098e+08	5.28098e+08	5.28098e+08	5.28098e+08	5.28098e+08	5.28098e+08	5.28098e+08	5.28098e+08	4.75774e+08	4.75774e+08	3.90927e+08	3.90927e+08	3.90927e+08	3.90927e+08	3.90927e+08	3.90927e+08	2.92584e+08	2.92584e+08	2.92584e+08	2.92584e+08	2.92584e+08	2.02263e+08	2.02263e+08	2.02263e+08	2.02263e+08	2.02263e+08	2.02263e+08	2.02263e+08	2.02009e+08	1.75579e+08	1.75579e+08	1.75579e+08	1.75579e+08
1.55159e+09	1.55159e+09	1.55159e+09	1.55159e+09	1.25641e+09	1.25641e+09	9.08539e+08	9.08539e+08	9.08539e+08	9.08539e+08	9.07798e+08	9.07798e+08	9.07798e+08	8.02349e+08	8.02349e+08	8.02349e+08	8.02349e+08	6.23495e+08	6.23495e+08	6.23495e+08	6.23495e+08	6.23495e+08	6.23495e+08	6.23495e+08	6.23495e+08	4.89536e+08	4.89536e+08	4.89536e+08	4.89536e+08	4.89536e+08	4.45051e+08	4.45051e+08	4.45051e+08	4.45051e+08	4.43245e+08	4.43245e+08	4.43245e+08	4.43245e+08	4.43245e+08	4.43245e+08	4.36027e+08	4.36027e+08	4.15347e+08	4.09711e+08	3.05551e+08	3.05551e+08	3.05551e+08	2.95965e+08	2.95965e+08	2.73196e+08
1.76808e+09	1.76808e+09	1.54812e+09	1.54812e+09	1.49122e+09	1.49122e+09	6.67515e+08	6.67515e+08	6.67515e+08	6.67515e+08	6.67515e+08	6.67515e+08	6.67515e+08	6.67515e+08	5.21196e+08	5.21196e+08	5.21196e+08	5.21196e+08	5.21196e+08	5.21196e+08	5.21196e+08	5.21196e+08	4.73138e+08	4.64367e+08	4.64367e+08	4.64367e+08	4.64367e+08	4.64367e+08	4.64367e+08	4.49505e+08	4.49505e+08	4.15054e+08	4.15054e+08	2.91926e+08	2.91926e+08	2.91926e+08	2.91926e+08	2.91926e+08	2.91926e+08	2.7538e+08	2.7538e+08	2.7538e+08	1.1962e+08	1.1962e+08	1.1962e+08	1.1962e+08	1.1962e+08	1.1962e+08	1.1962e+08	1.1962e+08
1.49408e+09	1.02768e+09	1.02768e+09	1.02768e+09	1.02768e+09	1.02768e+09	1.02768e+09	1.02768e+09	1.02768e+09	1.02768e+09	1.02768e+09	8.71771e+08	8.71771e+08	8.71771e+08	8.71771e+08	8.71771e+08	8.66108e+08	7.21166e+08	7.21166e+08	7.21166e+08	6.65765e+08	6.65765e+08	6.65765e+08	6.65765e+08	6.65765e+08	4.15912e+08	4.15912e+08	4.15912e+08	4.15912e+08	4.15912e+08	4.15912e+08	4.15912e+08	4.15912e+08	4.15912e+08	4.15912e+08	4.15912e+08	4.15912e+08	3.64891e+08	3.64891e+08	3.64891e+08	3.64891e+08	3.64891e+08	3.61171e+08	3.61171e+08	3.23462e+08	2.91259e+08	2.22259e+08	2.22259e+08	2.22259e+08	2.22259e+08
1.7034e+09	1.7034e+09	1.7034e+09	1.64467e+09	1.54004e+09	1.44288e+09	1.06006e+09	8.75932e+08	8.75932e+08	7.59592e+08	7.59592e+08	7.59592e+08	7.59592e+08	7.59592e+08	7.59592e+08	7.59592e+08	6.87074e+08	6.45721e+08	5.9496e+08	5.9496e+08	4.35311e+08	4.35311e+08	4.35311e+08	4.35311e+08	4.35311e+08	4.35311e+08	4.35311e+08	4.29027e+08	4.29027e+08	3.67424e+08	3.60517e+08	3.27757e+08	2.58167e+08	2.58167e+08	2.58167e+08	2.58167e+08	2.58167e+08	2.58167e+08	2.58167e+08	2.58167e+08	2.58167e+08	2.58167e+08	2.58167e+08	2.57644e+08	2.43008e+08	2.31539e+08	1.79546e+08	1.79546e+08	1.55896e+08	1.55896e+08
1.26541e+09	1.26541e+09	1.26541e+09	1.26541e+09	1.26541e+09	1.26541e+09	9.65526e+08	9.65526e+08	6.29008e+08	6.29008e+08	6.29008e+08	6.29008e+08	6.29008e+08	6.29008e+08	6.29008e+08	6.29008e+08	6.29008e+08	6.29008e+08	6.29008e+08	6.15121e+08	6.15121e+08	4.06987e+08	3.53357e+08	3.53357e+08	3.53357e+08	3.53357e+08	3.53357e+08	3.53357e+08	3.53357e+08	3.53357e+08	3.53357e+08	3.53357e+08	3.53357e+08	3.36387e+08	3.15088e+08	3.15088e+08	3.15088e+08	3.15088e+08	3.11554e+08	2.39508e+08	2.39508e+08	2.35118e+08	2.35118e+08	1.70951e+08	1.70951e+08	1.70951e+08	1.70951e+08	1.70951e+08	1.70951e+08	1.70951e+08
1.85341e+09	1.58745e+09	1.35817e+09	1.35817e+09	1.19787e+09	1.19787e+09	1.19787e+09	1.19787e+09	1.17968e+09	9.88123e+08	9.88123e+08	9.88123e+08	9.10404e+08	7.45145e+08	7.45145e+08	5.10128e+08	5.10128e+08	5.10128e+08	5.10128e+08	5.10128e+08	5.10128e+08	5.10128e+08	4.08826e+08	4.08826e+08	4.08826e+08	4.08826e+08	4.08826e+08	4.08826e+08	4.08826e+08	4.08826e+08	4.08826e+08	3.06199e+08	3.06199e+08	3.06199e+08	3.06199e+08	2.91076e+08	2.91076e+08	2.91076e+08	2.91076e+08	2.91076e+08	2.87632e+08	2.87632e+08	2.87632e+08	2.87632e+08	2.36878e+08	2.36878e+08	2.36878e+08	2.36878e+08	2.36878e+08	2.36878e+08
1.14906e+09	1.14906e+09	1.14906e+09	1.14906e+09	1.14906e+09	1.14906e+09	9.14355e+08	9.14355e+08	9.14355e+08	9.14355e+08	9.14355e+08	9.14355e+08	9.14355e+08	9.14355e+08	9.14355e+08	8.96573e+08	5.77707e+08	5.77707e+08	5.77707e+08	5.77707e+08	5.6134e+08	5.6134e+08	5.41649e+08	5.41649e+08	5.41649e+08	5.41649e+08	5.41649e+08	5.20169e+08	4.14227e+08	4.14227e+08	2.38116e+08	2.38116e+08	2.38116e+08	2.38116e+08	2.38116e+08	2.38116e+08	2.38116e+08	2.38116e+08	2.38116e+08	2.38116e+08	2.38116e+08	2.38116e+08	2.38116e+08	2.38116e+08	2.38116e+08	2.28433e+08	1.83851e+08	1.83851e+08	1.83851e+08	1.83851e+08
1.66932e+09	1.66932e+09	1.51855e+09	1.51855e+09	1.12398e+09	7.20918e+08	7.20918e+08	5.16282e+08	5.16282e+08	5.16282e+08	5.16282e+08	5.16282e+08	5.16282e+08	5.16282e+08	5.16282e+08	5.16282e+08	5.16282e+08	5.16282e+08	5.16282e+08	5.16282e+08	5.16282e+08	5.16282e+08	5.16282e+08	5.16282e+08	5.16282e+08	5.16282e+08	3.12365e+08	3.12365e+08	3.12365e+08	3.12365e+08	3.12365e+08	3.12365e+08	3.12365e+08	3.12365e+08	3.12365e+08	3.12365e+08	3.12365e+08	3.12365e+08	3.12365e+08	2.93937e+08	2.60078e+08	2.60078e+08	2.59428e+08	2.59428e+08	2.59428e+08	1.6976e+08	1.6976e+08	1.6976e+08	1.6976e+08	1.6976e+08
1.53506e+09	1.53506e+09	1.53506e+09	1.53506e+09	9.84584e+08	9.84584e+08	9.84584e+08	8.42375e+08	8.42375e+08	8.3867e+08	8.3867e+08	7.19178e+08	7.19178e+08	6.66575e+08	6.66575e+08	6.66575e+08	6.66575e+08	3.86177e+08	3.86177e+08	3.86177e+08	3.86177e+08	3.86177e+08	3.86177e+08	3.86177e+08	3.86177e+08	3.86177e+08	3.86177e+08	3.86177e+08	3.86177e+08	3.86177e+08	2.80597e+08	2.80597e+08	2.80597e+08	2.80597e+08	2.80597e+08	2.80597e+08	2.80597e+08	2.80597e+08	2.80597e+08	2.39408e+08	1.78031e+08	1.78031e+08	1.78031e+08	1.78031e+08	1.78031e+08	1.78031e+08	1.78031e+08	1.78031e+08	1.78031e+08	1.77094e+08
2.07199e+09	1.2865e+09	1.2865e+09	1.2865e+09	1.2865e+09	1.2865e+09	1.2865e+09	6.5466e+08	6.5466e+08	6.5466e+08	6.5466e+08	6.5466e+08	6.5466e+08	6.5466e+08	6.5466e+08	6.5466e+08	6.5466e+08	6.5466e+08	6.5466e+08	6.5466e+08	6.5466e+08	6.5466e+08	6.5466e+08	5.55173e+08	4.87645e+08	4.52066e+08	4.52066e+08	3.81699e+08	3.81699e+08	3.81699e+08	3.81699e+08	3.81699e+08	3.81699e+08	3.81699e+08	3.81699e+08	3.21728e+08	3.21728e+08	3.21728e+08	3.21728e+08	2.31505e+08	2.31505e+08	2.31505e+08	2.31505e+08	2.31505e+08	2.31505e+08	2.31505e+08	2.31505e+08	2.31505e+08	2.31505e+08	2.31505e+08
1.10181e+09	1.10181e+09	1.10181e+09	1.10181e+09	1.10181e+09	1.10181e+09	1.10181e+09	1.10181e+09	1.10181e+09	1.10181e+09	1.10181e+09	1.10181e+09	1.07069e+09	8.82017e+08	5.68772e+08	5.68772e+08	5.68772e+08	5.68772e+08	5.68772e+08	4.251e+08	4.251e+08	4.251e+08	4.251e+08	4.251e+08	4.251e+08	4.251e+08	4.251e+08	3.44295e+08	3.44295e+08	3.44295e+08	3.44295e+08	3.44295e+08	3.31066e+08	3.31066e+08	3.31066e+08	3.04914e+08	3.04914e+08	2.47628e+08	2.47628e+08	2.44108e+08	2.12783e+08	2.12783e+08	2.12783e+08	2.12783e+08	1.97823e+08	1.97823e+08	1.5787e+08	1.5787e+08	1.5787e+08	1.5787e+08
1.58836e+09	1.58836e+09	1.18774e+09	1.18774e+09	1.18774e+09	1.18774e+09	1.18774e+09	1.18774e+09	1.18774e+09	1.18774e+09	1.04806e+09	9.23306e+08	7.11501e+08	7.11501e+08	7.11501e+08	7.11501e+08	7.11501e+08	7.11501e+08	6.65547e+08	6.65547e+08	6.65547e+08	6.65547e+08	5.06021e+08	5.06021e+08	4.96544e+08	4.96544e+08	4.96544e+08	4.96544e+08	4.96544e+08	4.96544e+08	4.84194e+08	4.84194e+08	4.84194e+08	4.84194e+08	4.44808e+08	4.44808e+08	4.44808e+08	4.44808e+08	4.44808e+08	2.58893e+08	2.58893e+08	2.58893e+08	2.02484e+08	2.02484e+08	2.02484e+08	2.02484e+08	2.02484e+08	2.02484e+08	1.66799e+08	1.66799e+08
1.4953e+09	1.4054e+09	1.28983e+09	1.25174e+09	1.09754e+09	1.04477e+09	9.24529e+08	8.32599e+08	8.09598e+08	7.62756e+08	7.48221e+08	7.33276e+08	7.14934e+08	6.81254e+08	6.56443e+08	6.33689e+08	5.98901e+08	5.63831e+08	5.49742e+08	5.4449e+08	5.35228e+08	5.12731e+08	4.73563e+08	4.64077e+08	4.47645e+08	4.26813e+08	4.13763e+08	4.04231e+08	3.89167e+08	3.79276e+08	3.64424e+08	3.43789e+08	3.37664e+08	3.29716e+08	3.15702e+08	3.0332e+08	2.97475e+08	2.88878e+08	2.77661e+08	2.59023e+08	2.53294e+08	2.49778e+08	2.31067e+08	2.23546e+08	2.13019e+08	2.06648e+08	1.94964e+08	1.90741e+08	1.86062e+08	1.81471e+08
[truncated: 250 more columns]
