# Supplementary material for: A new imperialist competitive algorithm with spiral rising mechanism for solving path optimization problems
Source: PeerJ Comput Sci. 2022 Sep 7;8:e1075. doi: 10.7717/peerj-cs.1075 (PMC9575848; doi:10.7717/peerj-cs.1075)
Supplement: Supplemental Information 11 [file peerj-cs-08-1075-s011.zip › PSO DE GWO SRICA BSO TLBO SCA/F14/GWO.xlsx]

## Sheet: Sheet1
1.03163e+09	2.16949e+08	2.16949e+08	1.35956e+08	8.48965e+07	4.66285e+07	2.3149e+07	1.87916e+07	1.42174e+07	1.04606e+07	7.10803e+06	4.66758e+06	3.00333e+06	1.62466e+06	1.43604e+06	775628	469081	349120	201775	174630	104082	54750.7	48961.5	31910.9	19710.3	18531.4	13024.1	7412.95	5520.47	3386.84	2497.38	1900.36	1205.03	786.99	481.02	362.433	230.029	142.098	102.338	74.0768	45.3105	30.7791	17.9377	15.3044	10.7292	6.51415	3.97118	2.74795	1.83521	1.08029
1.22359e+09	3.50387e+08	8.96913e+07	8.96913e+07	8.96913e+07	3.41678e+07	3.22678e+07	2.14313e+07	1.48524e+07	8.81626e+06	7.61471e+06	4.69345e+06	3.10209e+06	2.46059e+06	1.35108e+06	930597	502342	346556	190273	115571	85363.5	55288.5	28236.9	13396.4	13396.4	8035.1	5783.69	3557.83	2964.21	1861.27	1282.86	796.103	689.448	544.467	266.41	161.904	124.69	90.9326	54.5482	37.185	25.1931	14.5125	9.32278	5.26212	4.05741	2.60626	1.8286	0.838966	0.599321	0.407485
1.08696e+09	1.08696e+09	2.42753e+08	2.06095e+08	1.53575e+08	8.06491e+07	5.36196e+07	2.96658e+07	1.2743e+07	1.16328e+07	5.63936e+06	4.23292e+06	3.34407e+06	2.44029e+06	1.45393e+06	1.00156e+06	605250	423868	216939	161369	117818	70495	52734.1	33356.9	26039.3	16350.9	14160.4	7977.26	5818.39	3912.34	2582.5	1738.59	1145.8	669.444	365.874	265.898	198.035	135.671	107.357	73.2957	55.8089	36.8114	23.6326	16.0528	9.52511	6.15326	3.81252	2.58115	1.58859	1.0605
1.56844e+09	9.20723e+08	3.06403e+08	1.9011e+08	1.11767e+08	6.43551e+07	4.60621e+07	3.2084e+07	1.91279e+07	1.49149e+07	7.72399e+06	4.93963e+06	4.53012e+06	2.24835e+06	1.54736e+06	1.17817e+06	842958	494342	400024	199145	171718	128521	79880.7	52942.1	33395	24677.9	16900.9	11640.4	7082.93	5160.1	2588.73	1995.11	1531.3	1133.94	678.391	539.772	336.739	220.424	114.07	92.314	58.7773	23.3705	20.5506	10.5835	8.95905	6.37261	3.63232	2.0075	1.86591	1.07854
1.54084e+09	8.30322e+08	4.20744e+08	2.55999e+08	1.19778e+08	7.89629e+07	4.95084e+07	3.14044e+07	1.17601e+07	1.13388e+07	6.92569e+06	4.12506e+06	2.91468e+06	1.5512e+06	773285	691627	326936	277208	239236	142631	77997.9	57218.4	40645.1	26032.4	21462.9	12269.3	9271.03	6575.25	5059.42	3768.01	3007.87	2121.46	1267.18	822.778	440.079	335.421	205.84	154.865	116.932	73.6157	52.4182	33.0958	27.0728	15.3884	10.8446	4.89393	2.56698	1.53353	1.16649	0.646203
1.75018e+09	7.82572e+08	3.34165e+08	2.29747e+08	1.35144e+08	6.78426e+07	3.32647e+07	2.46087e+07	1.52166e+07	1.05945e+07	5.22004e+06	4.93767e+06	3.03998e+06	1.94507e+06	1.05158e+06	654046	475320	388129	239354	166936	108538	97732.2	65704.5	46955.3	32565.1	21098.3	13086.1	8927.14	5274.8	3573.9	2697.28	1794.92	1189.54	660.343	457.289	365.397	243.077	170.304	122.498	83.1567	31.0209	31.0209	20.3139	12.509	7.68309	4.29323	3.0711	1.66213	0.987001	0.677205
1.40577e+09	4.89645e+08	2.61887e+08	1.46218e+08	7.35881e+07	5.44718e+07	2.73999e+07	1.67398e+07	1.13104e+07	5.76626e+06	4.17733e+06	2.99713e+06	1.84846e+06	1.07502e+06	480319	458838	291464	157290	113738	88573.7	47988	37758.2	29931.5	14569.1	10104.4	8498.95	6949.9	3261.79	2040.88	2040.88	1488.73	845.12	522.955	422.859	283.502	208.101	118.15	77.016	31.0897	19.6994	14.292	11.2111	7.20113	5.66508	3.20408	1.94101	1.4134	0.717291	0.57844	0.359759
1.21009e+09	8.12576e+08	2.25216e+08	1.83995e+08	6.68893e+07	4.91248e+07	3.68755e+07	1.52782e+07	1.52782e+07	7.85987e+06	6.20638e+06	4.0958e+06	3.07365e+06	1.78125e+06	896708	695111	508837	267199	184784	120166	101058	71041.3	52366.5	31461.8	18562.7	13907.5	11315.7	7597.7	4243.22	3447.73	2046.79	1754.17	1194.09	738.274	517.721	289.695	199.34	136.723	89.1155	60.7251	36.3397	27.4232	19.9724	12.3025	9.06296	6.13809	3.58586	2.43323	1.31056	1.00192
1.66632e+09	9.40413e+08	2.0764e+08	1.60569e+08	8.51864e+07	4.85079e+07	3.26671e+07	1.40005e+07	1.01809e+07	6.01394e+06	5.15029e+06	3.47649e+06	1.83135e+06	1.28575e+06	853582	473243	329258	182587	158752	101722	80181.9	48858.1	37689.9	23569.4	13031.4	9554.76	7726.8	4967.13	3021.34	2425.1	1384.39	990.821	812.248	389.938	346.455	192.355	148.031	102.971	55.1752	35.5286	29.0928	16.5736	13.4185	8.01666	5.12782	3.23511	2.11763	1.56909	1.03396	0.744557
1.55296e+09	6.11073e+08	2.80161e+08	1.85076e+08	9.47687e+07	3.09006e+07	3.09006e+07	1.83727e+07	1.69426e+07	5.33818e+06	5.33818e+06	3.56789e+06	2.25067e+06	1.91724e+06	1.21831e+06	760337	510345	323724	215286	133215	102774	61258.8	44703.9	31162.7	20262.4	16936	10357.9	8075.58	6822.71	4643.77	2040.89	1280.2	689.748	535.567	382.44	276.088	151.746	90.1017	64.0083	44.6238	26.843	21.1729	15.4394	9.63771	3.63164	3.49476	2.75833	1.50831	1.01166	0.783349
1.78024e+09	8.01828e+08	2.90195e+08	1.83741e+08	8.25542e+07	3.83067e+07	3.83067e+07	2.30377e+07	1.11705e+07	8.15752e+06	4.56182e+06	3.04989e+06	2.1238e+06	1.10879e+06	712716	565774	396126	292291	198683	132175	86650.9	57587.5	26366.2	22135.6	14154.1	11377.1	7350.63	3463.03	2133.74	1780.88	990.62	705.958	420.654	247.847	244.894	187.733	112.142	70.3522	57.4241	34.5573	24.4586	16.8653	10.3083	7.22842	5.82963	4.04738	2.54011	1.58373	1.109	0.851853
1.40756e+09	3.75843e+08	1.88607e+08	1.67368e+08	1.11121e+08	6.49544e+07	4.44361e+07	2.18134e+07	1.15064e+07	7.26012e+06	3.81186e+06	2.70195e+06	1.94629e+06	1.19547e+06	1.01375e+06	709919	488645	281906	131148	131148	74101.4	53690.7	34966	22179.3	12453	9092.26	7142.63	3731.08	2667.65	1654.89	1101.66	476.674	388.962	279.314	166.936	122.983	104.86	60.0752	40.8068	30.6179	18.8195	14.999	11.2326	7.07107	4.45781	2.13956	1.60989	1.11286	0.780244	0.533849
1.92275e+09	9.51666e+08	3.64343e+08	2.05717e+08	1.10797e+08	5.64581e+07	3.37608e+07	2.1386e+07	1.29316e+07	9.81363e+06	6.49701e+06	4.36811e+06	2.50367e+06	1.01696e+06	554609	554609	404447	269031	229856	175264	124170	69005.5	46165.4	35754.5	22827.4	12515.8	9741.76	7960.57	4763.83	3134.54	2038.07	1389.22	1008.73	564.798	409.102	342.404	207.246	83.0592	57.7694	38.0029	22.0451	17.494	12.7341	7.35201	4.34599	2.70172	1.55032	1.15383	0.560176	0.337272
5.78399e+08	5.09139e+08	2.67535e+08	2.21717e+08	8.73245e+07	5.67792e+07	3.62774e+07	2.11965e+07	1.19377e+07	6.4684e+06	5.11926e+06	4.64387e+06	2.51676e+06	1.79677e+06	1.20744e+06	733738	466547	336806	165707	104507	90724.8	56370.7	46909.2	34676	21470.3	15574.3	10454.8	8596.75	5665.57	3526.65	2128.67	1459.31	932.772	813.275	520.32	276.112	242.521	162.101	86.2721	55.392	46.2632	30.2009	12.1671	10.9558	5.6898	3.86258	2.01922	1.40134	0.752433	0.47848
1.40429e+09	4.48307e+08	2.7163e+08	1.90331e+08	1.05069e+08	6.8075e+07	3.47814e+07	1.1261e+07	1.05118e+07	5.12467e+06	2.593e+06	1.64933e+06	1.33674e+06	1.01428e+06	648942	450236	318363	182997	137866	95751.9	69578.8	36990.9	22746.9	16716.8	12932.5	9033.71	5306.5	2877.52	2374.52	1454.3	917.335	623.926	480.51	290.711	232.636	141.482	109.466	73.4823	56.1504	30.1417	26.5816	14.663	7.84311	3.99129	2.88401	2.70522	1.76244	1.17723	0.729354	0.399977
1.03027e+09	5.85547e+08	2.9174e+08	1.85525e+08	1.10744e+08	8.63417e+07	4.79692e+07	3.79585e+07	2.13809e+07	1.16853e+07	6.24735e+06	3.37891e+06	3.00223e+06	1.67692e+06	1.16634e+06	851296	447356	432262	198971	158696	83969.9	57721	42777.4	26260.7	17016	10715.9	5425.05	4215.01	2528.07	1937.2	1555.15	1069.37	690.806	358.905	237.741	131.217	113.48	71.7018	41.9096	26.581	23.9982	15.2803	9.23699	7.57716	4.75991	3.06379	2.04986	1.1041	0.813852	0.332927
1.65605e+09	6.42727e+08	2.67595e+08	1.29583e+08	1.16138e+08	6.35491e+07	4.5015e+07	3.04812e+07	2.29225e+07	1.62576e+07	1.02125e+07	5.46943e+06	3.1131e+06	2.44195e+06	1.40346e+06	944568	583262	350637	232101	146629	113340	73221.7	37716.6	32402.6	19356.5	10874.4	9570.34	5083.75	3460.06	2230.5	1313.75	795.222	734.901	457.313	338.383	217.376	109.331	64.8686	51.0226	29.0842	22.1472	14.5876	8.81981	7.66957	4.18357	2.93481	1.79308	1.0686	0.545322	0.294066
2.4322e+09	1.10947e+09	5.41487e+08	2.43162e+08	1.96418e+08	9.62322e+07	7.11867e+07	3.09101e+07	2.62801e+07	1.53564e+07	9.85153e+06	5.58167e+06	3.99228e+06	2.56502e+06	1.23366e+06	691299	496549	410893	274423	152901	107652	53554.3	45724.1	33821.3	20716.2	15471.5	10862.6	7273.38	4745	2718.63	2172.55	1400.56	1144.58	704.425	425.152	335.128	187.258	120.341	73.6463	54.0022	36.2629	20.7807	10.0002	8.2307	5.54804	3.32264	2.13406	1.3463	0.990573	0.477841
1.83845e+09	4.96011e+08	3.29755e+08	1.29624e+08	9.06087e+07	6.52664e+07	5.97794e+07	3.77616e+07	2.83401e+07	1.16477e+07	7.05796e+06	5.14692e+06	4.8145e+06	2.28479e+06	1.39075e+06	1.05902e+06	682741	481922	385212	252173	193016	117308	55529.3	45588.9	27849.7	17953.2	17953.2	10545.2	7733.23	4722.38	3301.95	2591.85	1618.97	1132.58	832.909	630.695	377.823	265.365	156.06	123.632	77.4439	36.4673	29.7077	24.1939	16.4063	10.0111	5.98107	4.50796	2.38992	1.58088
1.00725e+09	4.82335e+08	3.04444e+08	2.08555e+08	7.39932e+07	3.49292e+07	2.43206e+07	1.60072e+07	7.116e+06	6.40746e+06	3.57892e+06	2.33071e+06	1.78593e+06	772504	524714	437233	210613	140658	96711.5	67421.4	34641	23391.5	16759.5	12727.5	6867.72	4960.32	3672.46	2418.45	1816.3	1381.17	894.396	748.273	375.275	347.263	166.419	118.675	60.3291	47.6996	28.1905	18.0572	13.2899	10.8798	7.89059	4.51558	2.79578	1.35543	0.583924	0.574857	0.383697	0.21458
1.0603e+09	7.37647e+08	3.84223e+08	2.41501e+08	1.64882e+08	9.06882e+07	6.72173e+07	3.43112e+07	2.39652e+07	1.31767e+07	8.48367e+06	4.85513e+06	3.52549e+06	2.25551e+06	1.68014e+06	1.07441e+06	632772	409474	258743	231724	137197	115082	62833	45769.6	23941.6	19030.7	16769.1	9893.73	6405.21	4852.79	3863.43	2442.34	1419.66	1283.15	792.311	352.445	251.112	211.862	103.502	56.4266	35.5436	16.7873	11.7898	8.54114	5.8438	3.6742	2.30413	1.42488	1.17082	0.760178
9.73251e+08	6.50288e+08	4.62637e+08	2.34297e+08	1.24263e+08	7.07314e+07	4.12306e+07	2.51244e+07	1.14919e+07	1.0274e+07	6.44959e+06	4.42291e+06	2.63764e+06	1.33213e+06	990491	774450	428142	415280	294631	187833	142720	108762	85961.2	48829.8	32955.1	22990.6	16567.2	8397.3	7109.25	3261.81	3261.81	2268.7	1603.46	1174.74	675.887	342.084	272.593	190.907	112.192	84.3899	51.8527	22.1441	22.1441	16.43	10.7201	7.03375	4.90047	3.28968	2.37124	1.39825
1.85152e+09	5.30304e+08	2.38097e+08	1.46044e+08	6.98751e+07	2.8936e+07	1.5305e+07	1.5305e+07	1.11311e+07	9.35308e+06	4.84608e+06	2.46123e+06	2.19677e+06	1.36637e+06	703686	510577	349676	131122	114347	80791.5	45859.7	44140.1	32536.4	23875.3	14689	7173.19	6404	3617.4	2951.56	2179.17	1586.13	989.876	656.698	342.317	265.701	199.772	130.239	82.1401	43.9532	27.9844	17.7234	9.95291	8.60909	4.86481	3.40624	2.57828	1.27773	0.873918	0.573338	0.430686
1.76075e+09	8.96516e+08	4.32177e+08	1.18567e+08	8.26598e+07	3.55363e+07	3.52705e+07	2.10651e+07	1.14836e+07	9.38967e+06	5.88944e+06	2.71702e+06	2.71702e+06	1.26617e+06	1.07714e+06	685096	440104	345596	214336	128280	73561.7	52714.8	34822	21976.3	17150.7	12889.9	9269.58	5716.7	3918.63	2576.47	2014.43	922.076	885.313	657.408	459.418	250.895	177.598	97.9007	71.3994	61.4308	43.5654	27.3712	18.0304	11.0002	7.80442	5.61514	3.15382	2.11333	1.09729	1.05349
2.02671e+09	5.9892e+08	4.37507e+08	2.33833e+08	1.5282e+08	6.42456e+07	5.24298e+07	2.98907e+07	1.80324e+07	1.46716e+07	6.46473e+06	4.39876e+06	2.38281e+06	1.80661e+06	1.37943e+06	944701	578456	425604	294061	149280	113967	64941	47123.8	40922	19553.4	15315.9	9244.09	5454.29	4832.64	3950.69	2558.96	1979.27	1479.21	974.773	588.004	485.998	312.935	191.241	110.48	70.5807	39.3027	33.4296	20.5484	13.072	8.24755	6.14416	2.70255	1.8648	1.40593	0.900982
1.64076e+09	9.06471e+08	4.4708e+08	2.79011e+08	1.20632e+08	3.60695e+07	2.46721e+07	1.77835e+07	1.38097e+07	8.08639e+06	5.87323e+06	2.87843e+06	2.12789e+06	1.30075e+06	1.01967e+06	875283	528113	449499	285450	225921	137512	76135.1	39755.4	34010.2	18425	14147	8803.25	6120.82	4167.47	3090.42	2144.22	1805.74	1259.55	625.416	451.011	254.931	161.324	131.784	78.2749	35.6529	33.3457	20.1621	10.0027	9.6427	6.67154	3.56383	2.353	1.49684	0.932318	0.676336
1.77879e+09	4.50505e+08	2.68392e+08	1.33766e+08	8.36351e+07	4.52981e+07	3.12284e+07	1.59517e+07	1.22737e+07	7.50587e+06	5.37478e+06	2.84611e+06	2.16464e+06	1.14519e+06	628550	343373	324422	190210	144266	99473.6	63289	51368.3	33641.8	21052.9	15597.5	10905.4	6749.71	3689.29	2355.28	1577.87	1267.07	888.632	376.002	301.968	255.914	163.711	89.5815	68.2962	44.4709	26.098	16.2282	9.80939	9.80939	6.17887	4.4486	2.51583	1.53301	1.21891	0.720189	0.454515
1.96642e+09	1.00249e+09	2.02835e+08	1.16313e+08	7.04569e+07	4.19325e+07	2.92219e+07	1.82936e+07	1.07172e+07	6.26185e+06	3.69271e+06	2.98058e+06	2.15878e+06	935398	521909	290515	227448	136909	84104.5	72917.5	39100.6	30770.4	22945.1	13771.4	9304.59	4227.04	4062.58	2483.74	1605.61	1146.64	828.422	508.891	353.583	219.879	158.491	104.034	79.6938	48.3768	34.731	19.7292	11.6139	8.60697	5.20535	3.3011	2.16628	1.33142	0.851208	0.493669	0.359526	0.227643
1.69264e+09	7.9113e+08	3.76277e+08	1.51711e+08	9.23692e+07	5.25022e+07	2.75541e+07	2.63805e+07	1.75277e+07	7.746e+06	6.89242e+06	4.39456e+06	2.85092e+06	1.62302e+06	1.16241e+06	791225	473492	246358	207152	163419	112084	68277.3	53911.2	39221.4	24329.3	15217.7	11868.9	7996.95	4719.93	2962.68	1757.85	904.354	728.759	372.953	291.03	226.604	113.459	82.1938	68.5384	51.5053	39.438	21.2241	15.1994	8.30804	6.75567	5.36984	3.11977	1.9826	1.39716	0.834149
1.39582e+09	5.72048e+08	2.63255e+08	1.64117e+08	7.88102e+07	6.79366e+07	2.58906e+07	1.436e+07	1.20733e+07	6.92684e+06	2.49574e+06	2.18104e+06	1.2674e+06	1.08062e+06	901377	602068	377914	289916	199321	148252	81846.3	47542.5	47542.5	38373.8	25444.1	15944.6	10191.2	7017.33	5419.01	3433.01	3219.3	2000.1	1243.13	838.12	492.269	354.082	187.518	109.486	71.8819	55.7796	31.3705	21.4618	12.2041	8.13538	5.23106	3.63821	2.20206	1.36181	1.07763	0.559711
1.50804e+09	6.86027e+08	3.07181e+08	1.82265e+08	1.04682e+08	5.7346e+07	3.83856e+07	2.30885e+07	1.49411e+07	9.4769e+06	5.90325e+06	3.80634e+06	2.6701e+06	1.61049e+06	1.03278e+06	716952	457233	314313	210242	143617	97416.7	64716.6	43919.6	30514.1	19518.8	13509	9866.2	6218.18	4307.36	2926.42	2017.77	1372.91	934.962	623.059	407.457	274.514	178.54	118.478	74.8602	50.7955	33.5464	20.9713	14.2782	9.63274	6.36737	4.10838	2.50599	1.62501	1.07124	0.687916
[truncated: 250 more columns]
