# Supplementary material for: A new imperialist competitive algorithm with spiral rising mechanism for solving path optimization problems
Source: PeerJ Comput Sci. 2022 Sep 7;8:e1075. doi: 10.7717/peerj-cs.1075 (PMC9575848; doi:10.7717/peerj-cs.1075)
Supplement: Supplemental Information 11 [file peerj-cs-08-1075-s011.zip › PSO DE GWO SRICA BSO TLBO SCA/F14/PSO.xlsx]

## Sheet: Sheet1
1.76937e+09	1.76937e+09	1.76937e+09	1.56844e+09	1.22574e+09	8.22766e+08	5.77015e+08	4.14947e+08	2.82398e+08	2.4452e+08	1.46313e+08	1.01212e+08	7.41535e+07	4.27113e+07	2.36484e+07	1.95098e+07	1.73662e+07	1.39594e+07	1.16015e+07	8.26152e+06	8.26152e+06	8.26152e+06	8.26152e+06	8.26152e+06	7.15899e+06	5.84769e+06	5.44257e+06	5.44257e+06	4.22723e+06	4.22723e+06	3.45011e+06	3.45011e+06	2.16201e+06	2.16201e+06	2.16201e+06	1.95909e+06	1.95909e+06	1.27385e+06	1.27385e+06	1.22906e+06	1.22906e+06	1.22906e+06	1.22906e+06	1.22906e+06	1.22906e+06	1.22906e+06	1.22906e+06	1.18236e+06	1.18236e+06	1.18236e+06
1.86691e+09	1.58819e+09	1.37163e+09	1.10583e+09	8.43498e+08	6.42532e+08	3.9921e+08	2.97376e+08	1.9178e+08	1.9178e+08	1.63529e+08	1.01004e+08	6.95269e+07	4.15235e+07	2.34922e+07	1.49856e+07	1.49856e+07	1.22527e+07	1.02687e+07	1.02687e+07	9.81684e+06	9.81684e+06	8.81436e+06	6.18885e+06	6.18885e+06	5.63853e+06	5.63853e+06	4.61778e+06	4.22411e+06	3.81826e+06	3.80977e+06	3.01583e+06	2.98745e+06	2.98745e+06	2.98745e+06	2.98745e+06	2.81543e+06	2.03591e+06	2.03591e+06	1.75552e+06	1.75552e+06	1.75552e+06	1.75552e+06	1.75552e+06	1.75272e+06	1.75272e+06	1.75272e+06	1.25871e+06	1.25871e+06	1.25871e+06
1.62516e+09	1.47186e+09	1.06645e+09	8.33131e+08	7.19358e+08	5.68621e+08	4.52269e+08	3.59292e+08	2.02046e+08	1.03826e+08	8.65333e+07	5.96082e+07	2.70304e+07	2.70304e+07	1.66854e+07	1.36764e+07	5.51574e+06	5.51574e+06	5.51574e+06	5.41906e+06	5.29105e+06	4.39036e+06	3.96491e+06	3.96491e+06	3.42741e+06	3.42741e+06	3.42741e+06	2.46619e+06	2.46619e+06	2.46619e+06	2.3256e+06	2.2668e+06	2.07155e+06	2.07155e+06	2.07155e+06	1.60872e+06	1.54769e+06	1.54769e+06	1.54769e+06	1.54769e+06	1.18613e+06	1.18613e+06	1.18613e+06	1.18613e+06	1.18613e+06	1.18613e+06	1.18613e+06	1.18613e+06	1.18613e+06	1.18613e+06
1.72574e+09	1.46695e+09	1.20725e+09	9.28297e+08	8.05019e+08	5.4813e+08	3.62549e+08	2.47201e+08	2.4327e+08	1.40916e+08	1.17422e+08	9.89163e+07	6.74945e+07	4.35879e+07	2.78583e+07	2.28976e+07	1.3178e+07	8.3626e+06	8.3626e+06	7.6978e+06	6.69636e+06	4.71584e+06	3.58023e+06	3.49577e+06	2.961e+06	2.961e+06	2.961e+06	2.961e+06	2.64761e+06	2.64761e+06	2.64761e+06	2.20241e+06	2.20241e+06	2.20241e+06	2.16399e+06	2.16399e+06	2.16399e+06	2.16399e+06	2.16399e+06	2.16399e+06	2.16399e+06	1.95779e+06	1.95779e+06	1.95779e+06	1.95779e+06	1.95779e+06	1.95779e+06	1.95779e+06	1.8245e+06	1.8245e+06
1.29874e+09	1.19488e+09	9.29421e+08	7.10564e+08	4.80156e+08	3.87743e+08	3.05823e+08	1.49771e+08	1.20389e+08	1.18299e+08	9.0468e+07	8.50133e+07	4.21285e+07	3.66573e+07	2.43005e+07	1.67916e+07	8.57994e+06	8.57994e+06	7.24291e+06	6.35537e+06	5.71779e+06	5.57405e+06	4.51146e+06	4.51146e+06	4.51146e+06	3.98251e+06	3.98251e+06	3.98251e+06	3.98251e+06	3.98251e+06	3.98251e+06	3.86245e+06	3.86245e+06	3.35058e+06	3.35058e+06	3.35058e+06	3.35058e+06	3.35058e+06	3.35058e+06	3.35058e+06	3.35058e+06	3.35058e+06	3.05318e+06	2.53313e+06	2.16604e+06	2.16604e+06	2.16604e+06	2.16604e+06	2.09842e+06	2.09842e+06
2.14975e+09	1.83834e+09	1.55875e+09	1.12418e+09	8.16479e+08	5.39676e+08	3.64572e+08	2.50622e+08	1.83688e+08	1.16327e+08	6.46897e+07	5.71303e+07	4.56633e+07	1.79225e+07	1.79225e+07	1.00233e+07	1.00233e+07	1.00233e+07	7.15165e+06	5.35719e+06	5.35719e+06	3.95032e+06	3.95032e+06	3.95032e+06	3.95032e+06	3.95032e+06	3.95032e+06	3.95032e+06	2.85588e+06	2.85588e+06	2.75138e+06	2.75138e+06	2.75138e+06	2.75138e+06	2.75138e+06	2.49959e+06	2.49959e+06	2.24274e+06	2.24274e+06	2.24274e+06	2.24274e+06	1.95696e+06	1.95696e+06	1.95696e+06	1.76127e+06	1.56246e+06	1.56246e+06	1.56246e+06	1.56246e+06	1.56246e+06
1.76437e+09	1.51798e+09	1.23873e+09	8.69348e+08	6.45542e+08	5.50577e+08	4.43144e+08	3.46778e+08	1.74554e+08	9.43349e+07	8.10316e+07	6.9022e+07	4.34736e+07	3.50417e+07	1.95748e+07	1.52987e+07	9.53105e+06	8.65069e+06	4.57086e+06	4.57086e+06	3.3619e+06	3.3619e+06	3.3619e+06	3.3619e+06	2.62175e+06	2.62175e+06	2.44506e+06	2.44506e+06	2.44506e+06	2.00216e+06	2.00216e+06	2.00216e+06	1.49826e+06	1.49826e+06	1.49826e+06	1.49546e+06	1.49546e+06	1.49546e+06	1.49546e+06	1.49546e+06	1.49546e+06	1.49546e+06	1.49546e+06	1.49546e+06	1.09642e+06	1.09642e+06	962565	922414	922414	922414
2.1217e+09	1.93588e+09	1.415e+09	9.35607e+08	6.35951e+08	4.70373e+08	4.02763e+08	3.32188e+08	2.39862e+08	1.67059e+08	1.36896e+08	7.45753e+07	6.19384e+07	2.19015e+07	2.19015e+07	1.47154e+07	1.3431e+07	9.54075e+06	9.54075e+06	7.65295e+06	7.27089e+06	5.1405e+06	5.1405e+06	5.1405e+06	4.30369e+06	4.30369e+06	4.30369e+06	3.20444e+06	3.20444e+06	3.20444e+06	3.20444e+06	3.20444e+06	2.5227e+06	2.5227e+06	2.5227e+06	2.5227e+06	2.5227e+06	2.26015e+06	2.26015e+06	2.26015e+06	2.26015e+06	2.26015e+06	2.26015e+06	2.02327e+06	1.98163e+06	1.94299e+06	1.94299e+06	1.94299e+06	1.94299e+06	1.68994e+06
1.50267e+09	1.24603e+09	8.40216e+08	5.88532e+08	4.52307e+08	4.00787e+08	3.89479e+08	2.08308e+08	1.61407e+08	1.29744e+08	1.08473e+08	6.21292e+07	3.66206e+07	2.23371e+07	2.23371e+07	1.75545e+07	1.45703e+07	1.26071e+07	1.12739e+07	9.15446e+06	5.82503e+06	5.00605e+06	4.99797e+06	3.57763e+06	3.57763e+06	3.57763e+06	3.57763e+06	3.57763e+06	3.57763e+06	3.57763e+06	3.57763e+06	3.55578e+06	3.23756e+06	3.23756e+06	3.23756e+06	3.04999e+06	3.04999e+06	3.04999e+06	2.23881e+06	2.23881e+06	2.23881e+06	2.23881e+06	2.23881e+06	2.23881e+06	2.23881e+06	2.23881e+06	2.23881e+06	2.21385e+06	2.15519e+06	2.15519e+06
1.49576e+09	1.28303e+09	1.00796e+09	7.12957e+08	5.24504e+08	3.50887e+08	2.53253e+08	2.04343e+08	1.12891e+08	8.76339e+07	8.76339e+07	7.11004e+07	3.79678e+07	3.27506e+07	1.76287e+07	1.19934e+07	1.19934e+07	6.76803e+06	6.76803e+06	4.48857e+06	4.48857e+06	4.48857e+06	4.48857e+06	4.48857e+06	4.40329e+06	3.97724e+06	3.66782e+06	2.4544e+06	2.4544e+06	2.4544e+06	1.50763e+06	1.50763e+06	1.50763e+06	1.50763e+06	1.38593e+06	1.38593e+06	1.33652e+06	1.33652e+06	1.33652e+06	1.33652e+06	1.32548e+06	1.32548e+06	1.32548e+06	1.32548e+06	1.22109e+06	1.22109e+06	1.19611e+06	1.19611e+06	878841	878841
1.5834e+09	1.25665e+09	8.76882e+08	6.35768e+08	4.98877e+08	3.44363e+08	3.44363e+08	3.08873e+08	1.80039e+08	1.39714e+08	1.26777e+08	6.50657e+07	5.9153e+07	3.5567e+07	2.36678e+07	1.61472e+07	1.61472e+07	1.22554e+07	1.00301e+07	9.29547e+06	6.89067e+06	5.48255e+06	4.97899e+06	3.02191e+06	3.02191e+06	3.02191e+06	3.02191e+06	3.02191e+06	3.02191e+06	2.83421e+06	2.83421e+06	2.83421e+06	2.76697e+06	2.76182e+06	2.76182e+06	2.36215e+06	2.36215e+06	2.36215e+06	1.93668e+06	1.93668e+06	1.93668e+06	1.93668e+06	1.93668e+06	1.93668e+06	1.93668e+06	1.93668e+06	1.93668e+06	1.93668e+06	1.93668e+06	1.93668e+06
1.44806e+09	1.24638e+09	1.05797e+09	7.55632e+08	5.9803e+08	5.29829e+08	3.94629e+08	2.9675e+08	1.66356e+08	1.20083e+08	9.90782e+07	5.22599e+07	3.43725e+07	3.05168e+07	2.36438e+07	1.67121e+07	9.30786e+06	9.30786e+06	6.41213e+06	6.41213e+06	5.59443e+06	5.59443e+06	5.57463e+06	5.47843e+06	4.02611e+06	4.0205e+06	4.0205e+06	3.14332e+06	3.14332e+06	3.14332e+06	3.14332e+06	3.14332e+06	3.14332e+06	3.14332e+06	2.96983e+06	2.96983e+06	2.94705e+06	2.94705e+06	2.94705e+06	2.94705e+06	2.13982e+06	2.13982e+06	2.13982e+06	2.13982e+06	1.75072e+06	1.75072e+06	1.75072e+06	1.75072e+06	1.75072e+06	1.75072e+06
1.97499e+09	1.67714e+09	1.23574e+09	9.58612e+08	7.12344e+08	4.18602e+08	2.54438e+08	1.84513e+08	1.81333e+08	1.47041e+08	1.13346e+08	7.52432e+07	5.71316e+07	3.0522e+07	2.78875e+07	1.68333e+07	1.53986e+07	1.36476e+07	6.95139e+06	6.95139e+06	6.95139e+06	6.0009e+06	6.0009e+06	5.66064e+06	4.02671e+06	3.90859e+06	3.90859e+06	3.90859e+06	3.37682e+06	3.37682e+06	3.37682e+06	3.37682e+06	3.37682e+06	3.37682e+06	3.30211e+06	2.85274e+06	2.29423e+06	2.29423e+06	2.29423e+06	2.29423e+06	2.29423e+06	2.24732e+06	2.24732e+06	2.13168e+06	1.73935e+06	1.73935e+06	1.73935e+06	1.73935e+06	1.73935e+06	1.73935e+06
8.51373e+08	8.51373e+08	8.51373e+08	8.40535e+08	5.74635e+08	4.2601e+08	3.3484e+08	2.6814e+08	2.13127e+08	1.36218e+08	8.96989e+07	6.12062e+07	2.60122e+07	2.60122e+07	1.99798e+07	1.38993e+07	1.12018e+07	9.69858e+06	5.60953e+06	5.60953e+06	5.09626e+06	3.44036e+06	3.44036e+06	3.44036e+06	3.44036e+06	3.44036e+06	3.44036e+06	3.44036e+06	3.44036e+06	3.44036e+06	3.44036e+06	3.44036e+06	3.44036e+06	3.44036e+06	3.44036e+06	3.44036e+06	3.35172e+06	3.35172e+06	3.35172e+06	3.35172e+06	3.12114e+06	3.12114e+06	2.99835e+06	2.84666e+06	2.84335e+06	2.84335e+06	2.84335e+06	2.84335e+06	2.84335e+06	2.80158e+06
8.90318e+08	8.90318e+08	8.90318e+08	6.25787e+08	5.4059e+08	5.4059e+08	4.23305e+08	3.16447e+08	2.44809e+08	2.04024e+08	1.1746e+08	8.84787e+07	4.192e+07	3.63536e+07	2.49276e+07	1.62771e+07	8.61136e+06	8.61136e+06	8.61136e+06	7.02752e+06	7.02752e+06	6.77464e+06	6.77464e+06	6.56764e+06	6.41892e+06	6.35014e+06	4.00798e+06	4.00798e+06	4.00798e+06	3.4286e+06	3.4286e+06	3.4286e+06	3.4286e+06	3.4286e+06	3.4286e+06	3.4286e+06	3.4286e+06	2.95022e+06	2.62685e+06	2.62685e+06	2.62685e+06	2.48247e+06	2.48247e+06	2.48247e+06	2.40906e+06	1.95288e+06	1.95288e+06	1.95288e+06	1.95288e+06	1.95288e+06
1.76648e+09	1.54716e+09	1.15085e+09	8.97563e+08	6.65774e+08	4.4509e+08	2.64113e+08	1.59431e+08	1.59431e+08	1.18105e+08	8.05561e+07	6.64204e+07	4.55039e+07	2.07201e+07	1.43573e+07	1.25234e+07	1.10092e+07	8.58058e+06	4.98624e+06	4.72954e+06	4.02957e+06	4.02957e+06	3.79193e+06	3.23407e+06	3.23407e+06	3.23407e+06	3.18362e+06	3.18362e+06	3.18362e+06	3.18362e+06	2.37365e+06	2.37365e+06	2.37365e+06	2.37365e+06	2.35135e+06	2.35135e+06	2.13509e+06	2.13509e+06	2.13509e+06	2.13509e+06	2.01696e+06	1.72877e+06	1.72877e+06	1.45569e+06	1.45569e+06	1.45569e+06	1.45569e+06	1.45569e+06	1.45569e+06	1.45569e+06
1.0901e+09	9.7069e+08	7.77267e+08	5.26955e+08	4.2935e+08	4.2935e+08	3.51516e+08	2.27501e+08	1.7273e+08	9.09469e+07	6.5728e+07	4.8953e+07	4.42538e+07	2.93093e+07	1.52665e+07	1.50809e+07	1.04756e+07	9.4612e+06	9.33239e+06	6.34465e+06	5.34256e+06	5.34256e+06	5.1554e+06	5.1554e+06	4.37725e+06	4.13207e+06	4.13207e+06	4.13207e+06	3.4093e+06	3.4093e+06	3.4093e+06	3.4093e+06	3.4093e+06	3.4093e+06	3.4093e+06	2.89543e+06	2.89543e+06	2.89543e+06	2.89543e+06	2.89543e+06	2.89543e+06	2.89543e+06	2.4988e+06	2.4988e+06	1.99284e+06	1.99284e+06	1.99284e+06	1.92145e+06	1.75282e+06	1.75282e+06
1.03647e+09	8.60029e+08	6.95486e+08	6.69858e+08	5.6405e+08	3.63638e+08	2.35563e+08	1.55912e+08	1.55738e+08	7.81286e+07	5.19831e+07	4.15251e+07	2.60241e+07	1.47745e+07	1.47745e+07	1.11539e+07	5.72394e+06	4.54495e+06	3.91949e+06	3.64783e+06	3.44013e+06	3.40759e+06	1.69049e+06	1.69049e+06	1.69049e+06	1.69049e+06	1.69049e+06	1.69049e+06	1.69049e+06	1.69049e+06	1.69049e+06	1.69049e+06	1.69049e+06	1.69049e+06	1.69049e+06	1.69049e+06	1.69049e+06	1.69049e+06	1.69049e+06	1.65173e+06	1.65173e+06	1.65173e+06	1.65173e+06	1.1764e+06	1.16522e+06	941408	941408	941408	941408	941408
1.72032e+09	1.71188e+09	1.34716e+09	1.03879e+09	7.02197e+08	4.91422e+08	2.71038e+08	1.76939e+08	1.57833e+08	1.05051e+08	7.63233e+07	4.11625e+07	2.10656e+07	2.08659e+07	1.36174e+07	1.31624e+07	8.65821e+06	6.03013e+06	5.15926e+06	3.56266e+06	3.47613e+06	3.47613e+06	3.47613e+06	3.47613e+06	3.47613e+06	3.47613e+06	3.47613e+06	3.04549e+06	1.94724e+06	1.94724e+06	1.94724e+06	1.94724e+06	1.94724e+06	1.94724e+06	1.94724e+06	1.94724e+06	1.94724e+06	1.94724e+06	1.94724e+06	1.94724e+06	1.94724e+06	1.94724e+06	1.94724e+06	1.94724e+06	1.81109e+06	1.81109e+06	1.78726e+06	1.78726e+06	1.78726e+06	1.55808e+06
1.49163e+09	1.41687e+09	9.52575e+08	6.32487e+08	4.73401e+08	3.51135e+08	2.64675e+08	1.7925e+08	1.4141e+08	1.02806e+08	9.31894e+07	9.31894e+07	5.96905e+07	5.09041e+07	3.06072e+07	2.85812e+07	1.53607e+07	1.08232e+07	1.08232e+07	1.08232e+07	1.08232e+07	9.00266e+06	8.84618e+06	7.30207e+06	6.67804e+06	6.47413e+06	6.47413e+06	6.198e+06	6.198e+06	6.12343e+06	5.01041e+06	4.79007e+06	4.79007e+06	4.29184e+06	4.02281e+06	3.19776e+06	3.19776e+06	3.19776e+06	3.19776e+06	3.19776e+06	3.19776e+06	3.19776e+06	3.19776e+06	2.92703e+06	2.92703e+06	2.92703e+06	2.92703e+06	2.92703e+06	2.68645e+06	2.68645e+06
1.6602e+09	1.3677e+09	1.05124e+09	7.99531e+08	6.93925e+08	4.77757e+08	4.05423e+08	2.18719e+08	1.80266e+08	1.68951e+08	9.15227e+07	5.60168e+07	4.05278e+07	2.29725e+07	1.5623e+07	1.11953e+07	7.54578e+06	6.63477e+06	6.63477e+06	4.39282e+06	4.23668e+06	3.35211e+06	2.8737e+06	2.38989e+06	2.38989e+06	2.38989e+06	2.29518e+06	2.29518e+06	2.29518e+06	2.29518e+06	2.29518e+06	2.29518e+06	1.93301e+06	1.8983e+06	1.8983e+06	1.8983e+06	1.8983e+06	1.8983e+06	1.8983e+06	1.76777e+06	1.76777e+06	1.76777e+06	1.76777e+06	1.76777e+06	1.43041e+06	1.43041e+06	1.43041e+06	1.43041e+06	1.43041e+06	1.35622e+06
1.0146e+09	1.0146e+09	7.64862e+08	5.5712e+08	4.23163e+08	3.27832e+08	2.76483e+08	1.66588e+08	1.02263e+08	8.89584e+07	5.32476e+07	3.2128e+07	2.27774e+07	2.27774e+07	1.75742e+07	1.2397e+07	1.14365e+07	9.59081e+06	8.05873e+06	8.05873e+06	6.3573e+06	6.10074e+06	6.10074e+06	6.10074e+06	6.10074e+06	6.10074e+06	6.10074e+06	6.02264e+06	5.40497e+06	5.40497e+06	5.40497e+06	4.56892e+06	4.56892e+06	3.45503e+06	3.45503e+06	3.45503e+06	3.45503e+06	3.45503e+06	3.31543e+06	3.31543e+06	3.31543e+06	2.82576e+06	2.82576e+06	2.82576e+06	2.82576e+06	2.82576e+06	2.71904e+06	2.71904e+06	2.71904e+06	2.71904e+06
1.57274e+09	1.53452e+09	1.28763e+09	9.69055e+08	6.36129e+08	4.66107e+08	4.14302e+08	3.6581e+08	2.23877e+08	1.62302e+08	1.17405e+08	6.3121e+07	3.46622e+07	2.97752e+07	1.88171e+07	1.49551e+07	1.02843e+07	9.87189e+06	5.1166e+06	4.18267e+06	4.18267e+06	4.18267e+06	3.60893e+06	3.60893e+06	3.60893e+06	3.60893e+06	3.60893e+06	3.55704e+06	3.21119e+06	3.21119e+06	3.21119e+06	2.65599e+06	2.65599e+06	2.53788e+06	2.02991e+06	1.90306e+06	1.90306e+06	1.90306e+06	1.76694e+06	1.76694e+06	1.76694e+06	1.76694e+06	1.76694e+06	1.72669e+06	1.40089e+06	1.40089e+06	1.40089e+06	1.40089e+06	1.21363e+06	1.21363e+06
1.45179e+09	1.45179e+09	1.30334e+09	1.04714e+09	8.35375e+08	5.95682e+08	4.57544e+08	2.68416e+08	1.84568e+08	1.4555e+08	9.86686e+07	8.68089e+07	6.27777e+07	3.53889e+07	2.38723e+07	1.80145e+07	1.07685e+07	8.58973e+06	8.58973e+06	8.58973e+06	8.17382e+06	7.56912e+06	7.29454e+06	5.51071e+06	5.51071e+06	5.36297e+06	4.80988e+06	4.80988e+06	3.90758e+06	3.90758e+06	3.22429e+06	3.09548e+06	3.09548e+06	3.09548e+06	3.09548e+06	2.93397e+06	2.77551e+06	2.77551e+06	2.77551e+06	2.77551e+06	2.52159e+06	2.52159e+06	2.09607e+06	2.09607e+06	2.09607e+06	2.09607e+06	2.09607e+06	2.09607e+06	2.09607e+06	1.34109e+06
1.42055e+09	1.09313e+09	8.64416e+08	7.4343e+08	6.5016e+08	5.29099e+08	3.88495e+08	2.57842e+08	2.1892e+08	1.39269e+08	8.3686e+07	7.07111e+07	3.78009e+07	2.36677e+07	7.06452e+06	7.06452e+06	5.52729e+06	5.52729e+06	3.71782e+06	3.71782e+06	2.64076e+06	2.64076e+06	2.64076e+06	2.64076e+06	2.64076e+06	2.64076e+06	2.44204e+06	2.44204e+06	2.44204e+06	2.44204e+06	2.23289e+06	2.23289e+06	2.23289e+06	2.17577e+06	2.17577e+06	2.17577e+06	1.86757e+06	1.86757e+06	1.86757e+06	1.61919e+06	1.61919e+06	1.61919e+06	1.51265e+06	1.51265e+06	1.51265e+06	1.37107e+06	1.37107e+06	1.26215e+06	1.26215e+06	1.26215e+06
1.76535e+09	1.43774e+09	1.13635e+09	9.85787e+08	7.52083e+08	5.03375e+08	2.96662e+08	1.92399e+08	1.90562e+08	1.41841e+08	1.02735e+08	9.80849e+07	5.14026e+07	2.80058e+07	2.80058e+07	1.72395e+07	1.04754e+07	8.56475e+06	8.5215e+06	6.53919e+06	5.35401e+06	4.42125e+06	4.22223e+06	3.70736e+06	2.70137e+06	2.70137e+06	2.27259e+06	2.27259e+06	2.27259e+06	1.81856e+06	1.81856e+06	1.81856e+06	1.81856e+06	1.81856e+06	1.81856e+06	1.81856e+06	1.81856e+06	1.81856e+06	1.81856e+06	1.81856e+06	1.6706e+06	1.6706e+06	1.6706e+06	1.6706e+06	1.6706e+06	1.65148e+06	1.65148e+06	1.65148e+06	1.60798e+06	1.60798e+06
1.67875e+09	1.67875e+09	1.67875e+09	1.34965e+09	1.14896e+09	8.5695e+08	6.4936e+08	4.66609e+08	3.19822e+08	2.04032e+08	1.50738e+08	7.36467e+07	5.35889e+07	2.98791e+07	2.17576e+07	1.89128e+07	1.01287e+07	1.01287e+07	6.16906e+06	5.09572e+06	4.96471e+06	3.91959e+06	3.91959e+06	3.91959e+06	3.52146e+06	3.52146e+06	3.52146e+06	3.52146e+06	3.52146e+06	3.43573e+06	3.37895e+06	3.37895e+06	3.0228e+06	3.0228e+06	2.52214e+06	2.52214e+06	2.52214e+06	2.52214e+06	2.52214e+06	2.52214e+06	2.10909e+06	2.10909e+06	2.07162e+06	2.07162e+06	2.07162e+06	2.07162e+06	2.07162e+06	2.00208e+06	2.00208e+06	2.00208e+06
1.35128e+09	1.27503e+09	1.03876e+09	9.22258e+08	6.94423e+08	6.10911e+08	5.22851e+08	4.33256e+08	2.63081e+08	1.54405e+08	1.08359e+08	6.48924e+07	2.90328e+07	2.83717e+07	1.64069e+07	1.2855e+07	7.32266e+06	6.77493e+06	6.77493e+06	4.40099e+06	4.40099e+06	4.30925e+06	3.88462e+06	3.07041e+06	2.82505e+06	2.82505e+06	2.82505e+06	2.82505e+06	2.82505e+06	2.60528e+06	2.33567e+06	2.33567e+06	2.33567e+06	2.33567e+06	2.33567e+06	2.33567e+06	2.33567e+06	2.33567e+06	2.33567e+06	2.10419e+06	1.91092e+06	1.91092e+06	1.91092e+06	1.91092e+06	1.75276e+06	1.74488e+06	1.74488e+06	1.74488e+06	1.6101e+06	1.6101e+06
1.3708e+09	1.24228e+09	8.8849e+08	6.82562e+08	5.76341e+08	4.39083e+08	3.36544e+08	2.74404e+08	2.18288e+08	1.44509e+08	9.90711e+07	5.00041e+07	2.92907e+07	1.79879e+07	1.35445e+07	1.35445e+07	1.08898e+07	6.51234e+06	6.51234e+06	6.51234e+06	6.39035e+06	6.12306e+06	6.12306e+06	5.57689e+06	5.57689e+06	4.2827e+06	2.8986e+06	2.8986e+06	2.88658e+06	2.88658e+06	2.88658e+06	2.88658e+06	2.88658e+06	2.76841e+06	2.75771e+06	2.60066e+06	2.60066e+06	2.60066e+06	2.47084e+06	2.47084e+06	2.22113e+06	2.15185e+06	2.15185e+06	2.15185e+06	2.1051e+06	2.1051e+06	1.93225e+06	1.93225e+06	1.92991e+06	1.20471e+06
1.28769e+09	1.28769e+09	1.07996e+09	9.40622e+08	8.1267e+08	6.91059e+08	4.89787e+08	2.80722e+08	2.22151e+08	9.68473e+07	6.73457e+07	5.59961e+07	2.80423e+07	2.7586e+07	1.87339e+07	1.25606e+07	1.24154e+07	9.3372e+06	5.33811e+06	5.33811e+06	5.3235e+06	4.43156e+06	3.29506e+06	3.29506e+06	3.26766e+06	3.03673e+06	2.62481e+06	2.62481e+06	2.62481e+06	2.62481e+06	1.84132e+06	1.84132e+06	1.84132e+06	1.84132e+06	1.84132e+06	1.84132e+06	1.53074e+06	1.53074e+06	1.53074e+06	1.53074e+06	1.42413e+06	1.42413e+06	1.41705e+06	1.41705e+06	1.3113e+06	1.3113e+06	1.3113e+06	1.3113e+06	1.20984e+06	1.20984e+06
1.5249e+09	1.37081e+09	1.11114e+09	8.65201e+08	6.71035e+08	5.03999e+08	3.77533e+08	2.66978e+08	1.9363e+08	1.36108e+08	9.8997e+07	6.88208e+07	4.37009e+07	2.94474e+07	2.01826e+07	1.52185e+07	1.09288e+07	9.02512e+06	7.31885e+06	6.34862e+06	5.75946e+06	5.14358e+06	4.82549e+06	4.39296e+06	4.0546e+06	3.88356e+06	3.67172e+06	3.47143e+06	3.22985e+06	3.14819e+06	2.95143e+06	2.84542e+06	2.71871e+06	2.63681e+06	2.57951e+06	2.4548e+06	2.38993e+06	2.30785e+06	2.24233e+06	2.20985e+06	2.11342e+06	2.0624e+06	2.01596e+06	1.9465e+06	1.82664e+06	1.79044e+06	1.77503e+06	1.74651e+06	1.69799e+06	1.62872e+06
[truncated: 250 more columns]
