# Supplementary material for: A new imperialist competitive algorithm with spiral rising mechanism for solving path optimization problems
Source: PeerJ Comput Sci. 2022 Sep 7;8:e1075. doi: 10.7717/peerj-cs.1075 (PMC9575848; doi:10.7717/peerj-cs.1075)
Supplement: Supplemental Information 11 [file peerj-cs-08-1075-s011.zip › PSO DE GWO SRICA BSO TLBO SCA/F14/SCA.xlsx]

## Sheet: Sheet1
0	9.93533e+08	9.93533e+08	9.93533e+08	9.93533e+08	9.93533e+08	9.93533e+08	9.93533e+08	9.93533e+08	9.93533e+08	7.33933e+08	7.33933e+08	7.33933e+08	7.33933e+08	7.33933e+08	7.33933e+08	7.33933e+08	7.33933e+08	7.33933e+08	5.25019e+08	5.25019e+08	5.25019e+08	5.25019e+08	5.25019e+08	5.25019e+08	5.04679e+08	4.39549e+08	4.11672e+08	4.11672e+08	4.11672e+08	4.11672e+08	4.11672e+08	4.11672e+08	4.11672e+08	4.11672e+08	4.11672e+08	4.11672e+08	4.11672e+08	4.11672e+08	3.50451e+08	2.11822e+08	2.11822e+08	2.11822e+08	2.11822e+08	2.11822e+08	2.11822e+08	2.11822e+08	2.11822e+08	2.11822e+08	2.11822e+08
0	1.19126e+09	8.57377e+08	5.13969e+08	2.63174e+08	2.63174e+08	1.19813e+08	1.19813e+08	1.19813e+08	1.19813e+08	1.19813e+08	1.19813e+08	1.19813e+08	1.19813e+08	1.19813e+08	1.19813e+08	1.19813e+08	1.19813e+08	1.19813e+08	1.19813e+08	1.19813e+08	1.02053e+08	1.02053e+08	1.02053e+08	1.02053e+08	1.02053e+08	1.02053e+08	1.02053e+08	1.02053e+08	1.02053e+08	1.02053e+08	1.02053e+08	1.02053e+08	9.71963e+07	9.71963e+07	9.71963e+07	9.71963e+07	9.71963e+07	9.71963e+07	9.71963e+07	9.71963e+07	9.71963e+07	6.61068e+07	6.61068e+07	6.61068e+07	6.61068e+07	6.61068e+07	6.61068e+07	6.61068e+07	6.61068e+07
0	1.4956e+09	1.4956e+09	1.4956e+09	1.4956e+09	1.26952e+09	1.26602e+09	1.11669e+09	1.11669e+09	9.64949e+08	9.06549e+08	8.9858e+08	8.9858e+08	8.9858e+08	8.9858e+08	8.9858e+08	8.9858e+08	3.73359e+08	3.73359e+08	3.73359e+08	3.73359e+08	2.24676e+08	2.05493e+08	2.02765e+08	2.02765e+08	2.02765e+08	2.02765e+08	2.02765e+08	2.02765e+08	2.02765e+08	2.02765e+08	2.02765e+08	2.02765e+08	2.02765e+08	2.02765e+08	2.02765e+08	2.02765e+08	2.02765e+08	2.02765e+08	1.96243e+08	1.96243e+08	1.96243e+08	1.89163e+08	1.88968e+08	1.88968e+08	1.88968e+08	1.88968e+08	1.88968e+08	1.88968e+08	1.88968e+08
0	1.33299e+09	9.42203e+08	9.42203e+08	9.42203e+08	9.42203e+08	9.11029e+08	8.23483e+08	6.8254e+08	6.8254e+08	6.8254e+08	6.8254e+08	6.8254e+08	6.8254e+08	6.8254e+08	6.8254e+08	6.8254e+08	6.8254e+08	6.8254e+08	5.32575e+08	3.44111e+08	3.44111e+08	2.70901e+08	2.70901e+08	2.70901e+08	2.02184e+08	1.40493e+08	1.21504e+08	1.17021e+08	1.17021e+08	1.17021e+08	1.17021e+08	1.17021e+08	1.17021e+08	1.17021e+08	1.17021e+08	1.17021e+08	7.72095e+07	4.79816e+07	1.35354e+07	9.67154e+06	8.71551e+06	6.85003e+06	6.85003e+06	6.85003e+06	6.0228e+06	6.0228e+06	6.0228e+06	6.0228e+06	6.0228e+06
0	2.10988e+09	1.2621e+09	1.2621e+09	1.2621e+09	1.2621e+09	1.2621e+09	1.04616e+09	1.04616e+09	1.04616e+09	4.39951e+08	3.67768e+08	3.67768e+08	3.67768e+08	2.88829e+08	2.88829e+08	2.88829e+08	2.88829e+08	2.88829e+08	2.88829e+08	2.88829e+08	2.88829e+08	2.88829e+08	2.88829e+08	2.51628e+08	2.51628e+08	2.51628e+08	2.51628e+08	2.51628e+08	2.51628e+08	2.51628e+08	2.51628e+08	2.51628e+08	2.51628e+08	2.51628e+08	2.51628e+08	2.51628e+08	2.51628e+08	2.51628e+08	2.51628e+08	2.51628e+08	2.04422e+08	2.04422e+08	2.04422e+08	2.04422e+08	2.04422e+08	1.99676e+08	1.65015e+08	1.65015e+08	1.4606e+08
0	4.43318e+08	4.43318e+08	4.43318e+08	4.43318e+08	4.43318e+08	4.43318e+08	4.43318e+08	4.43318e+08	4.43318e+08	4.43318e+08	4.43318e+08	4.43318e+08	4.43318e+08	3.63847e+08	3.63847e+08	2.95978e+08	2.73052e+08	2.05281e+08	1.55099e+08	1.55099e+08	1.55099e+08	1.55099e+08	1.55099e+08	1.55099e+08	1.55099e+08	1.55099e+08	1.55099e+08	1.55099e+08	1.55099e+08	1.55099e+08	1.55099e+08	1.55099e+08	1.55099e+08	1.55099e+08	1.55099e+08	1.55099e+08	1.55099e+08	1.55099e+08	1.55099e+08	1.55099e+08	1.11649e+08	1.11649e+08	1.11649e+08	1.11649e+08	1.11649e+08	1.11649e+08	1.11649e+08	1.03737e+08	5.47821e+07
0	5.4494e+08	4.91334e+08	4.91334e+08	4.91334e+08	4.91334e+08	4.91334e+08	4.91334e+08	4.91334e+08	4.91334e+08	4.91334e+08	4.91334e+08	4.91334e+08	4.91334e+08	4.08078e+08	4.08078e+08	4.08078e+08	4.08078e+08	4.08078e+08	4.08078e+08	3.28848e+08	3.28848e+08	3.28848e+08	3.28848e+08	3.28848e+08	3.28848e+08	3.28848e+08	3.28848e+08	3.28848e+08	3.28848e+08	3.28848e+08	2.19867e+08	2.19867e+08	2.19867e+08	2.19867e+08	2.19867e+08	2.19867e+08	2.19867e+08	2.19867e+08	2.19867e+08	2.01706e+08	2.01706e+08	2.01706e+08	2.01706e+08	2.01706e+08	2.01706e+08	2.01706e+08	2.01706e+08	2.01706e+08	2.01706e+08
0	1.30406e+09	1.25344e+09	1.25344e+09	7.67759e+08	6.08663e+08	1.11566e+08	1.11566e+08	1.11566e+08	1.11566e+08	1.11566e+08	1.11566e+08	1.11566e+08	1.11566e+08	1.11566e+08	1.11566e+08	1.11566e+08	1.11566e+08	1.11566e+08	1.11566e+08	1.11566e+08	1.11566e+08	1.11566e+08	1.11566e+08	1.11566e+08	1.11566e+08	1.11566e+08	1.11566e+08	1.11566e+08	1.11566e+08	1.11566e+08	1.11566e+08	1.11566e+08	1.11566e+08	1.11566e+08	1.11566e+08	1.11566e+08	1.11566e+08	1.11566e+08	1.11566e+08	1.11566e+08	1.11566e+08	1.11566e+08	1.11566e+08	1.11566e+08	1.11566e+08	7.23979e+07	7.23979e+07	7.23979e+07	6.40503e+07
0	1.8812e+09	1.8812e+09	1.59023e+09	1.59023e+09	1.59023e+09	9.86803e+08	8.0491e+08	8.0491e+08	6.83927e+08	6.83927e+08	6.83927e+08	6.83927e+08	6.83927e+08	6.00579e+08	6.00579e+08	6.00579e+08	6.00579e+08	6.00579e+08	6.00579e+08	6.00579e+08	6.00579e+08	6.00579e+08	6.00579e+08	6.00579e+08	4.30633e+08	4.30633e+08	4.30633e+08	4.30633e+08	4.30633e+08	4.30633e+08	4.30633e+08	4.30633e+08	4.30633e+08	4.30633e+08	4.30633e+08	4.30633e+08	4.19111e+08	4.19111e+08	4.19111e+08	4.15749e+08	2.47139e+08	2.33345e+08	8.61527e+07	7.50465e+07	7.50465e+07	7.50465e+07	7.50465e+07	7.50465e+07	7.12794e+07
0	1.38348e+09	1.38348e+09	1.38348e+09	1.38348e+09	1.38348e+09	1.11823e+09	1.11823e+09	1.11823e+09	1.11823e+09	7.93286e+08	7.93286e+08	7.93286e+08	6.11534e+08	6.11534e+08	6.11534e+08	6.11534e+08	6.11534e+08	6.11534e+08	6.11534e+08	6.11534e+08	5.90724e+08	5.54398e+08	3.7915e+08	2.31173e+08	1.67752e+08	6.76441e+07	4.98141e+07	4.98141e+07	4.98141e+07	4.98141e+07	4.98141e+07	4.98141e+07	4.98141e+07	4.98141e+07	4.98141e+07	4.98141e+07	4.98141e+07	4.98141e+07	4.98141e+07	4.98141e+07	4.98141e+07	4.98141e+07	4.98141e+07	4.98141e+07	4.98141e+07	4.98141e+07	4.98141e+07	4.98141e+07	4.98141e+07
0	1.25244e+09	4.01686e+08	2.66867e+08	2.66867e+08	2.66867e+08	2.66867e+08	2.66867e+08	2.66867e+08	2.66867e+08	2.66867e+08	2.66867e+08	2.66867e+08	2.66867e+08	2.66867e+08	2.66867e+08	2.66867e+08	2.66867e+08	2.66867e+08	2.66867e+08	2.66867e+08	2.66867e+08	2.66867e+08	2.66867e+08	2.66867e+08	2.66867e+08	2.66867e+08	2.66867e+08	2.66867e+08	2.66867e+08	2.66867e+08	2.66867e+08	2.66867e+08	2.66867e+08	2.61196e+08	2.61196e+08	2.61196e+08	2.61196e+08	2.40579e+08	2.40579e+08	2.40579e+08	2.40579e+08	2.40579e+08	2.40579e+08	2.40579e+08	2.40579e+08	2.40579e+08	2.40579e+08	2.33224e+08	2.24327e+08
0	1.03495e+09	1.03495e+09	1.03495e+09	1.03495e+09	1.03495e+09	1.03495e+09	8.7703e+08	5.5257e+08	3.62182e+08	2.60002e+08	2.60002e+08	2.60002e+08	2.60002e+08	2.60002e+08	2.60002e+08	2.60002e+08	2.60002e+08	2.60002e+08	2.45293e+08	2.45293e+08	2.45293e+08	2.45293e+08	2.45293e+08	2.45293e+08	2.45293e+08	2.45293e+08	2.45293e+08	1.69593e+08	9.83197e+07	9.83197e+07	9.83197e+07	9.83197e+07	9.83197e+07	9.83197e+07	9.83197e+07	9.83197e+07	9.83197e+07	9.83197e+07	9.83197e+07	9.83197e+07	9.83197e+07	9.83197e+07	9.83197e+07	9.83197e+07	9.83197e+07	9.22335e+07	7.98324e+07	6.40458e+07	6.40458e+07
0	1.27481e+09	1.27481e+09	1.27481e+09	7.4841e+08	7.4841e+08	7.4841e+08	7.4841e+08	7.4841e+08	7.4841e+08	7.4841e+08	5.97788e+08	5.97788e+08	5.97788e+08	5.97788e+08	5.97788e+08	5.97788e+08	5.97788e+08	5.97788e+08	5.97788e+08	4.15317e+08	4.15317e+08	4.15317e+08	4.15317e+08	4.15317e+08	4.15317e+08	4.15317e+08	4.15317e+08	4.15317e+08	4.15317e+08	4.15317e+08	4.15317e+08	4.09934e+08	4.09934e+08	3.12539e+08	3.12539e+08	3.12539e+08	3.12539e+08	3.12539e+08	2.98452e+08	2.5099e+08	2.15557e+08	1.86283e+08	1.86283e+08	1.86283e+08	1.86283e+08	1.86283e+08	1.86283e+08	1.86283e+08	1.86283e+08
0	2.10911e+08	2.10911e+08	2.10911e+08	2.10911e+08	2.10911e+08	2.10911e+08	2.10911e+08	2.10911e+08	2.10911e+08	2.10911e+08	2.10911e+08	2.10911e+08	2.10911e+08	2.10911e+08	2.10911e+08	2.10911e+08	2.10911e+08	2.10911e+08	2.10911e+08	2.10911e+08	2.10911e+08	2.10911e+08	2.10911e+08	2.10911e+08	2.10911e+08	2.10911e+08	2.09373e+08	2.09373e+08	2.09373e+08	2.09373e+08	2.09373e+08	2.09373e+08	2.09373e+08	2.09373e+08	2.09373e+08	2.09373e+08	1.68501e+08	1.68501e+08	1.68501e+08	1.68501e+08	1.68501e+08	1.57362e+08	1.57362e+08	1.57362e+08	1.57362e+08	1.57362e+08	1.57362e+08	1.57362e+08	1.57362e+08
0	1.3815e+09	1.3815e+09	1.1488e+09	1.1488e+09	1.1488e+09	8.22645e+08	8.22645e+08	8.22645e+08	8.22645e+08	4.12062e+08	4.01256e+08	4.01256e+08	3.6792e+08	3.6792e+08	3.6792e+08	3.6792e+08	3.6792e+08	3.6792e+08	3.6792e+08	3.6792e+08	3.6792e+08	3.6792e+08	3.26708e+08	3.26708e+08	3.26708e+08	1.68484e+08	1.68484e+08	1.68484e+08	1.68484e+08	1.68484e+08	1.68484e+08	1.68484e+08	1.68484e+08	1.68484e+08	1.68484e+08	1.68484e+08	1.68484e+08	1.68484e+08	1.68484e+08	1.68484e+08	1.68484e+08	1.68484e+08	1.68484e+08	1.68484e+08	1.68484e+08	1.68484e+08	7.81701e+07	7.81701e+07	7.81701e+07
0	1.75048e+09	1.34866e+09	1.21843e+09	1.21843e+09	1.21843e+09	1.19267e+09	1.12128e+09	3.63478e+08	3.63478e+08	3.63478e+08	3.63478e+08	3.63478e+08	3.63478e+08	3.63478e+08	3.63478e+08	3.5346e+08	2.07604e+08	2.07604e+08	2.07604e+08	2.07604e+08	2.06438e+08	2.06438e+08	2.06438e+08	2.06438e+08	2.06438e+08	2.06438e+08	2.06438e+08	2.06438e+08	2.06438e+08	2.06438e+08	2.06438e+08	2.06438e+08	1.71177e+08	1.71177e+08	1.71177e+08	1.71177e+08	1.71177e+08	1.71177e+08	1.71177e+08	1.60605e+08	1.27424e+08	1.08658e+08	4.71904e+07	4.71904e+07	4.71904e+07	4.71904e+07	4.71904e+07	4.38872e+07	4.38872e+07
0	1.91251e+09	1.91251e+09	1.56102e+09	1.56102e+09	1.56102e+09	1.03492e+09	7.50724e+08	7.50724e+08	7.50724e+08	7.50724e+08	5.57233e+08	3.34225e+08	3.17936e+08	2.95202e+08	2.30175e+08	2.2097e+08	2.16857e+08	6.64593e+07	5.43646e+07	5.43646e+07	5.43646e+07	4.70977e+07	4.70977e+07	4.70977e+07	4.70977e+07	4.70977e+07	4.70977e+07	4.70977e+07	4.70977e+07	4.70977e+07	4.70977e+07	4.70977e+07	4.70977e+07	4.70977e+07	4.70977e+07	4.70977e+07	4.70977e+07	4.70977e+07	4.70977e+07	4.70977e+07	4.70977e+07	4.70977e+07	3.71509e+07	2.64834e+07	1.9606e+07	1.9606e+07	1.9606e+07	1.9606e+07	1.9606e+07
0	6.70403e+08	6.70403e+08	6.70403e+08	6.70403e+08	6.70403e+08	6.70403e+08	6.70403e+08	6.70403e+08	6.70403e+08	6.70403e+08	6.70403e+08	6.70403e+08	6.70403e+08	6.70403e+08	6.70403e+08	6.70403e+08	3.82604e+08	3.82604e+08	3.82604e+08	3.82604e+08	3.82604e+08	3.82604e+08	3.82604e+08	3.82604e+08	3.82604e+08	3.82604e+08	1.59701e+08	1.59701e+08	1.18396e+08	1.0268e+08	8.86251e+07	8.86251e+07	8.86251e+07	8.86251e+07	8.86251e+07	8.86251e+07	8.86251e+07	8.86251e+07	8.86251e+07	8.34108e+07	8.34108e+07	8.34108e+07	8.34108e+07	8.34108e+07	6.08605e+07	6.08605e+07	6.08605e+07	6.08605e+07	5.14391e+07
0	8.74435e+08	2.41959e+08	2.33006e+08	2.33006e+08	2.33006e+08	2.33006e+08	2.33006e+08	2.33006e+08	2.33006e+08	2.33006e+08	2.33006e+08	2.33006e+08	2.33006e+08	2.33006e+08	2.33006e+08	2.33006e+08	2.33006e+08	2.33006e+08	2.33006e+08	2.23118e+08	2.18814e+08	2.12005e+08	1.71658e+08	1.71658e+08	1.71658e+08	1.71658e+08	1.71658e+08	1.71658e+08	1.71658e+08	1.71658e+08	1.71658e+08	1.27894e+08	1.26138e+08	1.26138e+08	1.26138e+08	1.26138e+08	1.26138e+08	1.26138e+08	1.26138e+08	1.26138e+08	1.26138e+08	1.26138e+08	1.26138e+08	1.26138e+08	1.26138e+08	1.26138e+08	1.26138e+08	1.26138e+08	1.11885e+08
0	1.71636e+09	1.4128e+09	8.40273e+08	6.94176e+08	5.83676e+08	4.02762e+08	4.02762e+08	4.02762e+08	3.86424e+08	1.56243e+08	1.56243e+08	1.3802e+08	1.08849e+08	9.83189e+07	9.83189e+07	3.20203e+07	3.20203e+07	3.20203e+07	3.20203e+07	3.20203e+07	3.20203e+07	3.20203e+07	3.20203e+07	3.20203e+07	3.20203e+07	3.20203e+07	3.20203e+07	3.20203e+07	3.20203e+07	3.20203e+07	3.20203e+07	2.71379e+07	2.56059e+07	2.56059e+07	2.56059e+07	2.56059e+07	2.56059e+07	2.56059e+07	2.56059e+07	2.56059e+07	2.56059e+07	2.56059e+07	2.56059e+07	2.56059e+07	2.37894e+07	2.37894e+07	2.37894e+07	2.37894e+07	2.37894e+07
0	2.20272e+09	1.92234e+09	1.47548e+09	5.85625e+08	5.85625e+08	5.85625e+08	5.85625e+08	5.85625e+08	5.85625e+08	5.85625e+08	5.85625e+08	5.85625e+08	5.85625e+08	5.85625e+08	5.85625e+08	5.85625e+08	5.85625e+08	4.84763e+08	4.84763e+08	4.21791e+08	4.21791e+08	4.21791e+08	4.21791e+08	4.21791e+08	2.91326e+08	2.91326e+08	2.29722e+08	1.12036e+08	7.16255e+07	7.16255e+07	7.16255e+07	7.16255e+07	5.28897e+07	5.28897e+07	5.28897e+07	5.28897e+07	5.28897e+07	5.28897e+07	5.28897e+07	5.28897e+07	5.28897e+07	5.28897e+07	5.28897e+07	5.28897e+07	5.28897e+07	5.28897e+07	5.28897e+07	5.28897e+07	5.28897e+07
0	1.30916e+09	9.22299e+08	9.22299e+08	9.22299e+08	9.22299e+08	6.6349e+08	6.6349e+08	6.59412e+08	6.59412e+08	6.59412e+08	6.59412e+08	6.59412e+08	6.59412e+08	6.59412e+08	5.87272e+08	2.83206e+08	2.83206e+08	2.83206e+08	2.83206e+08	2.83206e+08	2.83206e+08	2.83206e+08	2.83206e+08	2.83206e+08	2.57774e+08	1.07027e+08	6.53559e+07	6.53559e+07	6.53559e+07	6.53559e+07	6.53559e+07	6.53559e+07	6.53559e+07	6.53559e+07	6.53559e+07	6.53559e+07	6.53559e+07	6.53559e+07	6.53559e+07	6.08032e+07	6.08032e+07	5.97154e+07	5.97154e+07	5.97154e+07	5.97154e+07	5.97154e+07	5.97154e+07	5.97154e+07	5.97154e+07
0	9.26282e+08	4.37826e+08	4.37826e+08	4.29343e+08	4.29343e+08	3.24451e+08	2.50123e+08	2.26789e+08	4.54906e+07	4.54906e+07	4.54906e+07	4.54906e+07	4.54906e+07	4.54906e+07	4.54906e+07	4.54906e+07	4.54906e+07	4.54906e+07	4.54906e+07	4.54906e+07	4.54906e+07	4.54906e+07	4.54906e+07	4.54906e+07	4.54906e+07	4.54906e+07	4.54906e+07	4.54906e+07	4.54906e+07	4.54906e+07	4.54906e+07	4.54906e+07	4.54906e+07	4.54906e+07	4.54906e+07	4.54906e+07	4.54906e+07	4.54906e+07	4.54906e+07	4.54906e+07	4.54906e+07	4.54906e+07	2.93287e+07	2.41945e+07	2.41945e+07	2.41945e+07	2.41945e+07	2.41945e+07	2.41945e+07
0	9.35997e+08	9.35997e+08	9.35997e+08	8.69406e+08	5.03447e+08	5.03447e+08	5.03447e+08	5.03447e+08	5.03447e+08	5.03447e+08	5.03447e+08	5.03447e+08	5.03447e+08	5.03447e+08	5.03447e+08	5.03447e+08	5.03447e+08	3.5482e+08	2.49005e+08	1.86849e+08	1.86849e+08	1.86849e+08	1.86849e+08	1.86849e+08	1.86849e+08	1.86849e+08	1.86849e+08	1.86849e+08	1.86849e+08	1.86849e+08	1.86849e+08	1.86849e+08	1.86849e+08	1.86849e+08	1.86849e+08	1.86849e+08	1.86849e+08	1.86849e+08	1.86849e+08	1.86849e+08	1.86849e+08	1.86849e+08	1.86849e+08	1.86849e+08	1.86849e+08	1.86849e+08	1.86849e+08	1.86849e+08	1.86849e+08
0	1.0906e+09	1.0906e+09	1.0906e+09	1.0906e+09	1.0906e+09	1.0906e+09	1.05751e+09	9.49698e+08	4.74946e+08	4.74946e+08	4.74946e+08	4.0982e+08	4.0982e+08	4.0982e+08	4.0982e+08	4.0982e+08	4.0982e+08	4.0982e+08	4.0982e+08	4.0982e+08	4.0982e+08	4.0982e+08	4.0982e+08	4.0982e+08	4.0982e+08	3.15467e+08	3.15467e+08	3.15467e+08	3.15467e+08	3.15467e+08	3.15467e+08	3.15467e+08	3.15467e+08	3.15467e+08	3.15467e+08	3.15467e+08	3.15467e+08	3.15467e+08	3.15467e+08	3.15467e+08	3.15467e+08	3.15467e+08	3.15467e+08	3.15467e+08	3.15467e+08	3.15467e+08	3.15467e+08	3.15467e+08	2.60465e+08
0	1.08511e+09	4.23838e+08	4.23838e+08	4.23838e+08	4.23838e+08	4.23838e+08	4.23838e+08	4.23838e+08	4.23838e+08	4.23838e+08	4.23838e+08	4.23838e+08	4.23838e+08	4.23838e+08	3.52249e+08	3.22923e+08	3.22923e+08	3.22923e+08	3.09841e+08	2.32258e+08	2.32258e+08	2.32258e+08	2.32258e+08	2.32258e+08	2.32258e+08	2.32258e+08	1.86939e+08	1.86939e+08	1.86939e+08	1.86939e+08	1.86939e+08	1.86939e+08	1.86939e+08	1.86939e+08	1.86939e+08	1.3525e+08	1.3525e+08	7.81456e+07	7.81456e+07	7.81456e+07	7.81456e+07	7.81456e+07	7.81456e+07	7.81456e+07	7.81456e+07	7.81456e+07	7.81456e+07	7.81456e+07	7.81456e+07
0	1.0306e+09	8.65654e+08	7.60195e+08	6.37505e+08	5.22877e+08	3.99957e+08	1.53299e+08	1.53299e+08	1.53299e+08	1.53299e+08	1.53299e+08	1.53299e+08	1.53299e+08	1.53299e+08	1.53299e+08	1.53299e+08	1.53299e+08	1.53299e+08	1.53299e+08	1.53299e+08	1.53299e+08	1.53299e+08	1.53299e+08	1.53299e+08	1.53299e+08	1.53299e+08	1.53299e+08	1.53299e+08	1.53299e+08	1.53299e+08	1.53299e+08	1.27193e+08	1.16872e+08	8.17154e+07	6.65037e+07	6.65037e+07	6.65037e+07	6.65037e+07	6.57731e+07	6.57731e+07	6.57731e+07	4.74586e+07	4.54871e+07	4.54871e+07	3.3077e+07	2.25015e+07	2.25015e+07	2.25015e+07	2.25015e+07
0	1.46179e+09	1.46179e+09	1.46179e+09	1.05815e+09	1.05815e+09	1.05815e+09	1.05815e+09	1.05815e+09	1.05815e+09	4.64761e+08	3.86144e+08	3.85318e+08	3.34937e+08	3.34937e+08	3.34937e+08	1.70868e+08	1.11382e+08	1.11382e+08	1.11382e+08	1.11382e+08	1.11382e+08	1.11382e+08	1.11382e+08	1.11382e+08	1.11382e+08	1.11382e+08	1.11382e+08	1.11382e+08	1.11382e+08	1.11382e+08	1.11382e+08	1.11382e+08	1.11382e+08	1.11382e+08	1.11382e+08	1.11382e+08	1.11382e+08	1.11382e+08	1.11382e+08	1.11382e+08	1.11382e+08	1.11382e+08	1.11382e+08	1.11382e+08	1.11382e+08	1.11382e+08	1.11382e+08	1.11382e+08	8.17308e+07
0	1.93762e+09	1.21567e+09	1.21567e+09	1.21567e+09	1.21567e+09	7.59186e+08	7.59186e+08	6.45062e+08	6.45062e+08	6.45062e+08	6.45062e+08	5.42504e+08	4.37653e+08	4.37653e+08	4.37653e+08	4.37653e+08	4.37653e+08	3.41261e+08	2.99354e+08	2.99354e+08	2.86544e+08	2.67681e+08	1.45917e+08	7.46016e+07	7.37312e+07	7.25286e+07	5.99469e+07	4.49307e+07	4.49307e+07	4.49307e+07	4.49307e+07	4.49307e+07	3.0341e+07	2.2473e+07	1.79793e+07	2.95802e+06	2.95802e+06	2.95802e+06	2.95802e+06	2.95802e+06	2.95802e+06	2.95802e+06	2.95802e+06	2.95802e+06	2.95802e+06	2.95802e+06	2.95802e+06	2.95802e+06	2.95802e+06
0	5.85156e+08	5.85156e+08	5.85156e+08	5.85156e+08	5.85156e+08	5.85156e+08	4.18826e+08	3.96559e+08	3.7465e+08	3.7465e+08	3.7465e+08	3.7465e+08	3.7465e+08	3.7465e+08	3.7465e+08	3.7465e+08	3.7465e+08	3.7465e+08	3.7465e+08	3.7465e+08	3.7465e+08	1.62143e+08	1.62143e+08	1.62143e+08	1.62143e+08	1.62143e+08	1.62143e+08	1.62143e+08	1.62143e+08	1.62143e+08	1.62143e+08	1.62143e+08	1.62143e+08	1.59621e+08	1.59621e+08	1.59621e+08	1.59621e+08	1.59621e+08	1.59621e+08	1.59621e+08	1.59621e+08	1.55471e+08	1.55471e+08	1.55471e+08	1.55471e+08	1.55471e+08	1.55471e+08	1.55471e+08	1.55471e+08
0	1.24414e+09	1.02516e+09	9.37918e+08	8.41244e+08	8.08701e+08	6.90506e+08	6.34885e+08	5.85058e+08	5.46478e+08	4.60295e+08	4.43172e+08	4.29514e+08	4.15655e+08	4.03712e+08	3.96754e+08	3.75059e+08	3.40212e+08	3.2141e+08	3.01521e+08	2.79429e+08	2.72578e+08	2.60106e+08	2.47396e+08	2.38846e+08	2.22873e+08	2.01825e+08	1.86814e+08	1.79718e+08	1.74618e+08	1.74094e+08	1.69993e+08	1.67322e+08	1.6442e+08	1.59467e+08	1.5881e+08	1.56586e+08	1.53513e+08	1.49948e+08	1.46047e+08	1.3832e+08	1.27359e+08	1.22807e+08	1.14909e+08	1.14012e+08	1.1253e+08	1.1051e+08	1.05931e+08	1.04786e+08	9.82109e+07
[truncated: 250 more columns]
