# Supplementary material for: A new imperialist competitive algorithm with spiral rising mechanism for solving path optimization problems
Source: PeerJ Comput Sci. 2022 Sep 7;8:e1075. doi: 10.7717/peerj-cs.1075 (PMC9575848; doi:10.7717/peerj-cs.1075)
Supplement: Supplemental Information 11 [file peerj-cs-08-1075-s011.zip › PSO DE GWO SRICA BSO TLBO SCA/F14/TLBO.xlsx]

## Sheet: Sheet1
1.19182e+09	4.2036e+08	3.84331e+08	3.00684e+08	1.84821e+08	5.21835e+07	5.21835e+07	5.21835e+07	2.08919e+07	1.82767e+07	1.51357e+07	1.09554e+07	4.88419e+06	3.74549e+06	1.37234e+06	1.37234e+06	1.08963e+06	670882	526027	243690	117542	112736	63728.5	60428.1	25953.6	21397.3	13387.2	9507.82	6553.81	3933.9	3093.25	1837.77	1194.35	827.02	469.332	213.252	187.226	114.078	106.436	55.3767	39.617	25.9797	14.8477	7.75583	4.67923	4.29999	2.73017	1.89164	1.16654	0.87284
1.28524e+09	5.51047e+08	3.08875e+08	1.55903e+08	1.01737e+08	1.01737e+08	4.20731e+07	2.65401e+07	2.57631e+07	1.11281e+07	9.84886e+06	4.53301e+06	3.62097e+06	2.73801e+06	1.43849e+06	837747	653014	505662	241161	167346	95545.6	65609.5	44301.7	28280	19843.6	13906.4	6630.55	4000.57	2977.9	2460.54	1736.54	1003.1	653.829	275.781	263.115	181.895	120.613	68.2081	34.6356	25.896	13.8785	12.9169	7.8041	4.35353	3.51857	2.43561	1.81139	0.925421	0.501583	0.446578
7.5833e+08	5.06915e+08	4.6725e+08	2.00626e+08	1.37781e+08	8.99921e+07	5.98028e+07	3.47499e+07	1.90704e+07	1.88451e+07	9.46982e+06	7.46295e+06	4.07243e+06	1.3947e+06	1.01717e+06	958863	407022	407022	281182	198724	111652	95916.5	48783.4	40308.4	22866.9	15477.2	12664.7	6922.29	4147.68	2229.51	2074.63	1212.63	768.637	578.169	413.879	189.206	189.206	122.134	75.941	38.5757	26.17	21.6039	14.528	12.0658	5.06376	3.56113	2.00605	1.59824	1.34596	0.700358
1.17299e+09	6.1778e+08	1.85123e+08	1.72465e+08	9.22594e+07	5.54055e+07	4.18697e+07	2.39145e+07	1.40419e+07	1.09369e+07	6.78184e+06	4.90735e+06	3.58503e+06	1.24227e+06	1.15601e+06	464465	464465	346710	267056	154715	97930.9	51907.3	43104.4	20259.9	18237.1	10401.5	8350.24	4478.07	3334.99	2166.22	1146.9	1128.17	499.826	342.753	255.208	193.385	90.3116	68.2296	47.287	21.8948	20.0828	8.2904	6.39867	5.06345	3.4071	2.08214	1.75546	1.17264	0.848118	0.600732
6.35102e+08	6.35102e+08	3.92084e+08	2.00098e+08	1.10174e+08	6.9197e+07	6.9197e+07	1.34252e+07	1.17607e+07	6.29833e+06	6.29833e+06	6.29833e+06	3.29225e+06	2.08318e+06	1.50299e+06	1.07403e+06	781493	522511	252777	163425	117619	66269.1	42351	27127.5	17422.7	15053.3	8804.37	5012.34	3519.94	2335.58	1489.78	1078.83	544.949	311.832	225.78	159.977	102.605	54.338	54.029	32.4704	23.9252	19.8897	10.706	5.13045	4.36326	2.09278	1.46568	1.24627	0.814282	0.631073
5.52903e+08	5.52903e+08	3.65735e+08	2.00746e+08	1.09077e+08	7.91061e+07	6.33136e+07	3.83621e+07	2.797e+07	1.47629e+07	1.19174e+07	8.16531e+06	5.42887e+06	2.68083e+06	2.12456e+06	1.07454e+06	444587	444587	423211	227048	70512.7	58501.4	40597.4	27680.8	19890.5	18172.5	9370.43	5380.37	4715.4	2857.16	1821.26	1624.05	629.787	629.787	429.068	245.46	166.7	66.5936	66.5936	51.3199	20.6056	18.8824	13.723	7.80996	4.90069	3.53987	3.19961	2.14534	1.27636	0.96055
6.43573e+08	6.43573e+08	2.70864e+08	2.4816e+08	1.57101e+08	6.63219e+07	4.22506e+07	4.22506e+07	2.34677e+07	1.01375e+07	9.04987e+06	6.3078e+06	4.24404e+06	2.82389e+06	1.17022e+06	626842	564597	453153	362473	200711	113062	46866.1	39083.3	21683.6	18826.7	9671.07	7545.87	5572.66	3368.88	2392.45	1259	735.037	600.868	373.491	223.521	186.576	118.225	86.0008	50.6986	40.3517	25.6091	13.4765	9.12618	4.06968	3.13307	2.24982	1.60213	1.05343	0.682392	0.515896
8.66914e+08	4.06896e+08	2.2296e+08	1.57968e+08	1.52803e+08	8.45043e+07	3.39203e+07	2.85269e+07	7.83083e+06	7.83083e+06	7.83083e+06	5.95937e+06	3.09194e+06	2.62465e+06	1.51728e+06	1.05544e+06	496210	398159	191889	158056	89618.6	70551.7	45923.3	29818.1	19373.3	9997.41	8341.64	4879.58	4381.74	2238.25	1667.18	767.929	634.087	371.49	330.229	205.047	104.484	88.4942	46.4904	35.1898	16.4896	12.9851	6.79891	6.50982	4.04293	2.52828	1.38873	1.09413	0.828456	0.498508
1.02313e+09	1.61117e+08	1.61117e+08	1.61117e+08	1.13035e+08	7.65365e+07	4.21638e+07	3.22718e+07	1.95707e+07	1.21247e+07	9.88574e+06	5.66067e+06	4.22587e+06	2.92422e+06	1.6089e+06	1.0426e+06	741031	500961	356740	161785	127703	87524.5	45445.7	30867.3	19545.3	15058.4	7880.19	5488.57	4700.55	3190.31	1728.24	1405.02	875.276	518.948	373.96	254.051	168.889	100.169	75.8796	49.0749	26.524	18.007	11.1507	8.67962	6.33211	3.71829	2.03122	1.6472	1.01055	0.58666
9.24992e+08	6.05147e+08	2.77713e+08	7.72793e+07	7.70684e+07	6.06882e+07	5.75624e+07	4.70661e+07	1.34582e+07	8.44673e+06	8.44673e+06	7.58694e+06	2.72255e+06	2.35811e+06	2.29339e+06	1.25003e+06	685801	395545	270306	199433	135236	102364	65072.7	39250.2	24196.6	11463.9	6364.66	6364.66	4572.7	2653.92	1135.71	1135.71	786.651	499.737	278.498	198.557	122.364	87.7989	70.5564	33.3728	24.6551	17.9856	9.09157	8.21974	6.45621	3.7723	2.87709	1.43714	1.25117	0.672337
1.16358e+09	6.51233e+08	3.66926e+08	1.27331e+08	1.27331e+08	1.27331e+08	7.85051e+07	3.95764e+07	3.27858e+07	1.15393e+07	6.41613e+06	5.88629e+06	4.43155e+06	2.67206e+06	1.65588e+06	1.53654e+06	773422	379393	232170	232170	96039.7	84266.7	67794.3	37473.7	23031	14554.8	10187.5	6095.01	4097.28	2950.19	1918.85	874.041	668.612	668.612	322.217	293.241	106.178	88.9237	58.6189	39.1687	17.5095	11.8793	11.1777	8.27749	4.39838	2.75617	2.17158	1.43068	0.987558	0.647345
4.54788e+08	4.54788e+08	3.51563e+08	2.97837e+08	1.66823e+08	9.23118e+07	6.33392e+07	2.7461e+07	2.45205e+07	1.49628e+07	1.14937e+07	3.53231e+06	1.4164e+06	1.4164e+06	1.22373e+06	929024	824748	372752	249963	136525	80431.3	76104.8	43195.7	25935.1	21237	10701.9	8158.84	5328.98	3728.13	2144.83	1395.93	1087.23	545.296	460.424	266.877	222.153	139.75	69.873	59.9986	34.7452	22.2978	17.7919	9.9704	4.88198	4.88198	3.80856	1.9421	1.06235	1.02077	0.629957
7.53205e+08	4.04581e+08	2.91195e+08	2.79471e+08	1.20757e+08	5.93789e+07	3.46305e+07	2.84796e+07	2.3679e+07	1.145e+07	8.95715e+06	5.73381e+06	3.81043e+06	2.95108e+06	1.61211e+06	953518	751468	364165	282670	172099	68938.1	67490.4	42465.9	27598.7	17727.8	12369.1	12369.1	8979.29	4901.9	3677.07	2386.4	1740.63	1387.48	474.663	471.441	217.713	144.738	106.701	85.1177	52.6996	38.5691	20.8539	18.3728	12.4906	9.11377	5.85992	3.36034	1.98581	1.5424	0.827644
1.0323e+09	4.37311e+08	2.68773e+08	1.53463e+08	8.22059e+07	8.22059e+07	4.74529e+07	3.53378e+07	1.95769e+07	1.45134e+07	1.17305e+07	5.66745e+06	4.08388e+06	1.98131e+06	1.46525e+06	899441	650778	340016	263487	181700	114794	96399.3	63106.1	29400.5	23190.7	12668.4	6338.22	6338.22	5090	2670.08	2195.09	1281.59	545.926	469.788	314.298	214.439	135.524	89.4377	47.7416	21.4495	21.4495	21.4495	13.1878	7.64972	4.92251	3.48738	2.12618	1.27175	1.04355	0.550774
5.52248e+08	5.09383e+08	3.0053e+08	1.36844e+08	8.25984e+07	6.36054e+07	4.35286e+07	2.76023e+07	1.27255e+07	8.45683e+06	7.86956e+06	2.95267e+06	2.13699e+06	1.77104e+06	1.24097e+06	903079	549420	381047	93597.4	93597.4	93597.4	52083.7	44092.3	22000.4	17229.4	11783.7	7759.61	3910.72	3596.75	2583.79	1696.31	1070.07	577.061	321.682	188.713	160.03	102.772	83.9907	44.5286	21.4839	11.3762	11.3762	7.20694	5.03612	3.6455	2.64776	1.48118	1.26883	0.567408	0.454866
6.91383e+08	6.91383e+08	5.28701e+08	1.58786e+08	1.27162e+08	7.52088e+07	4.17498e+07	2.56701e+07	1.83319e+07	9.94672e+06	7.80467e+06	4.56709e+06	2.86294e+06	2.80848e+06	1.41701e+06	1.17132e+06	691341	389078	297709	188238	142919	63890.9	30770.4	30770.4	20430.8	13825	9594.34	5026.29	3420.18	2218.33	1583.9	1301.3	636.28	465.696	363.041	256.307	111.967	78.2574	51.4393	32.9133	27.6631	17.6304	10.8612	7.93853	5.63587	3.7313	2.67182	1.8993	0.845061	0.845061
5.63292e+08	5.63292e+08	3.70681e+08	3.52187e+08	1.37515e+08	6.8011e+07	3.86571e+07	3.31542e+07	1.91772e+07	1.06243e+07	7.33031e+06	5.77738e+06	4.08116e+06	2.05042e+06	1.43934e+06	1.27003e+06	729289	467574	314144	226939	143145	73676.9	62804	44433.4	25838	17279.3	10007.1	6100.08	4008.21	2624.24	1681.71	1286.8	960.417	464.884	330.484	172.402	122.581	111.508	77.121	43.309	29.8068	21.5052	14.0949	8.68801	5.13199	3.26803	1.82962	1.6154	0.74503	0.602579
7.69235e+08	5.72396e+08	2.79902e+08	2.32648e+08	2.01254e+08	6.0693e+07	6.0693e+07	4.77323e+07	2.12021e+07	2.07838e+07	1.15165e+07	9.56309e+06	5.34028e+06	3.72518e+06	2.47542e+06	1.57584e+06	1.00084e+06	446363	446363	185051	133987	79525.3	41292.2	40854	22798.5	13727.2	9877.14	8653.3	4563.32	3149.48	1811.64	1201.15	789.989	367.022	277.439	238.322	135.613	92.8002	57.0246	37.5964	27.683	17.299	12.0852	8.9173	5.27589	2.69494	2.24429	1.20532	0.988566	0.562196
6.44106e+08	6.04872e+08	3.05315e+08	1.50256e+08	1.45007e+08	7.78125e+07	5.42987e+07	1.89724e+07	1.12338e+07	1.12338e+07	7.071e+06	5.50193e+06	2.29574e+06	2.17863e+06	1.28976e+06	986527	515347	463915	285794	110366	78045.6	31508	29172.3	28885.8	16799	9590.3	8837.21	4938.36	4602.87	2338.93	1136.2	869.303	739.165	384.94	211.316	174.111	82.6971	77.168	54.1233	33.969	23.4165	13.3525	9.22929	6.7342	4.46543	3.00982	2.12495	1.4276	1.18803	0.694081
9.13407e+08	6.24815e+08	3.32338e+08	1.5407e+08	1.33565e+08	5.75061e+07	5.75061e+07	3.48624e+07	2.62835e+07	1.21711e+07	1.20995e+07	4.333e+06	4.333e+06	2.88105e+06	1.08853e+06	762982	762982	538941	313012	263664	146397	105457	50003.1	35674.5	28207	18948.6	11212.7	5545.46	4710.65	2692.93	1794.71	1244.39	1051.44	580.447	453.887	217.339	135.57	106.703	84.6462	47.5213	28.5898	23.9769	16.9571	10.245	6.5663	5.40895	2.86143	1.85696	1.3173	0.5568
5.70349e+08	3.62475e+08	3.62475e+08	1.19379e+08	1.19379e+08	7.33468e+07	3.03126e+07	2.15702e+07	1.92517e+07	1.2494e+07	7.29531e+06	3.73808e+06	2.32139e+06	2.03069e+06	1.53716e+06	671772	544283	319776	225470	146939	100783	71251.1	41180.4	30440.7	20004.3	11912.3	9855.31	7426.55	2557.13	2031.9	921.767	921.767	687.663	468.332	288.762	217.216	146.781	78.8148	50.2465	31.0007	19.6021	16.6907	10.3708	5.00231	3.90587	3.23393	1.8884	1.22019	1.07561	0.43434
9.95544e+08	7.10898e+08	4.45648e+08	1.62623e+08	1.48318e+08	5.20162e+07	4.99449e+07	4.03529e+07	1.98592e+07	1.61908e+07	1.4006e+07	8.09239e+06	3.00171e+06	3.00171e+06	1.80479e+06	827968	827968	654618	307603	307603	217579	104351	60700.2	28241.7	27409.2	19057.2	9421.66	4984.42	3443.17	3262.42	1739.48	1431.63	886.609	564.186	332.885	237.71	144.966	114.453	67.1923	41.9603	27.4249	15.5592	7.81037	7.81037	4.0557	2.3296	2.28058	1.43373	1.13722	0.587999
1.25993e+09	4.93065e+08	1.99998e+08	1.99998e+08	1.69339e+08	9.85829e+07	5.20854e+07	5.20854e+07	2.49761e+07	1.3697e+07	1.24095e+07	7.0726e+06	4.08306e+06	2.69865e+06	2.08674e+06	954444	506832	444908	208506	183520	109579	55862.9	44758.1	29209.2	22884.5	13360.6	6393.35	4710.39	3131.96	1371	1371	976.235	594.556	406.465	196.85	147.69	117.105	61.9054	45.2584	38.2346	24.3722	15.7193	11.0617	6.226	3.22014	2.24863	1.85269	1.1582	0.796335	0.517976
5.04938e+08	5.04938e+08	3.85626e+08	1.68601e+08	1.10456e+08	6.79239e+07	5.81734e+07	3.75975e+07	1.968e+07	9.54344e+06	8.14595e+06	5.5233e+06	3.3235e+06	2.37507e+06	1.48077e+06	693509	471631	364715	219178	152142	88538	74342.1	53211.9	32499.6	16899.8	11601.4	9317.93	5164.3	3161.06	2268.46	1097.61	913.993	516.286	348.445	240.997	177.58	117.368	90.9467	62.6257	31.1653	20.0891	15.1358	7.79917	6.04095	3.69779	2.1748	1.70622	1.15895	0.834474	0.429852
9.45703e+08	5.80426e+08	4.54988e+08	2.14751e+08	1.22565e+08	6.12763e+07	5.09978e+07	3.7039e+07	2.06587e+07	1.54074e+07	1.17988e+07	5.64327e+06	3.41666e+06	2.33851e+06	1.76676e+06	1.00002e+06	615432	528851	236069	154877	101358	56269.3	45051	28167.2	17038.9	11084.1	7881.47	4583.19	2933.47	2322.18	1527.6	1177.9	668.2	440.353	272.857	204.165	131.595	69.3677	35.4926	32.3155	14.953	14.453	7.76898	5.78145	3.94967	2.10781	1.56801	1.00823	0.751788	0.453399
6.40664e+08	6.40664e+08	4.0761e+08	1.98253e+08	1.27667e+08	5.12589e+07	3.66153e+07	2.62045e+07	1.714e+07	1.1857e+07	6.53256e+06	4.00072e+06	2.95454e+06	2.69427e+06	1.42353e+06	919542	694095	406105	269733	176648	115036	78846.1	47158.3	38016.2	12793.2	9262.17	7712.72	5053.31	3845.82	2012.66	1555.07	744.561	507.347	376.918	229.323	182.894	111.18	75.0783	54.5656	35.9572	22.7958	14.4561	7.29669	5.70334	4.63375	3.02137	1.775	1.29121	0.796462	0.624368
1.07201e+09	9.05657e+08	3.27093e+08	2.60611e+08	1.58167e+08	8.26386e+07	5.57393e+07	3.49881e+07	2.66967e+07	1.87407e+07	9.84781e+06	8.63503e+06	2.96442e+06	2.2829e+06	1.33315e+06	784973	606856	445918	214952	120447	68101.7	49795.3	37710.3	27656.4	21108.7	15467.3	7531.69	4803.66	3967.66	2560.99	1286.81	998.859	650.725	455.134	247.17	186.391	129.438	69.5028	39.5855	34.1278	20.4368	13.8704	10.0722	7.15418	4.77635	3.36802	2.21691	1.19765	0.717491	0.476342
9.9831e+08	4.85229e+08	2.29576e+08	1.65775e+08	1.35386e+08	8.16145e+07	5.47928e+07	4.81112e+07	1.788e+07	1.77385e+07	6.62614e+06	6.1749e+06	4.03359e+06	3.05136e+06	1.40509e+06	865917	648052	305031	234212	153188	101317	65894.9	45378.5	28666.1	17992.7	14515	12185	6821.86	4194.7	3415.4	1612.06	1315.31	948.323	566.968	305.037	288.11	133.227	109.588	69.6691	48.4999	31.0186	22.8423	13.3738	7.54895	6.02762	1.91068	1.91068	1.60193	1.08451	0.593914
7.25372e+08	3.48069e+08	3.48069e+08	2.31843e+08	1.128e+08	1.10969e+08	7.00273e+07	3.36852e+07	3.36852e+07	1.52047e+07	1.32515e+07	5.55397e+06	4.0265e+06	3.70031e+06	1.56305e+06	949268	927324	614060	194648	194648	140651	92612.3	72707.9	28618.4	27599.5	20489.6	7899.43	7899.43	6011.52	4025.14	1418.9	1418.9	983.695	691.267	359.487	255.226	194.277	131.484	106.443	54.317	33.512	24.4498	19.2727	11.4732	6.75945	3.63013	3.57803	1.95253	1.27637	0.704151
9.89664e+08	5.54651e+08	5.03522e+08	1.87674e+08	1.32076e+08	7.32246e+07	5.8518e+07	4.28918e+07	3.59484e+07	1.86129e+07	9.36714e+06	5.97933e+06	4.71709e+06	3.82341e+06	1.15115e+06	1.15115e+06	718172	447495	196551	170589	139566	82568.9	31676.1	31676.1	25143.5	14329.3	10071.4	9229.54	5217.78	2820.67	2295.53	1490.14	1051.8	619.692	339.18	222.6	149.879	127.172	87.2817	58.564	36.8219	20.0435	11.3284	7.55561	6.29797	3.55867	2.44632	1.76249	1.1548	0.864845
8.43167e+08	5.40032e+08	3.36553e+08	1.94248e+08	1.29874e+08	7.50863e+07	5.13968e+07	3.44222e+07	2.09706e+07	1.31319e+07	9.54116e+06	6.05886e+06	3.62677e+06	2.56826e+06	1.52205e+06	985459	671271	443997	275289	180863	111907	74014.8	47754	31730.7	21050.7	13904.2	9065.05	5973.31	4115.24	2653.28	1652.64	1175.8	752.837	477.498	309.162	210.435	132.128	89.6573	62.2422	38.484	24.5648	17.3451	11.1158	7.36044	4.90863	3.15122	2.16346	1.43402	0.986538	0.618134
[truncated: 250 more columns]
