# Supplementary material for: A new imperialist competitive algorithm with spiral rising mechanism for solving path optimization problems
Source: PeerJ Comput Sci. 2022 Sep 7;8:e1075. doi: 10.7717/peerj-cs.1075 (PMC9575848; doi:10.7717/peerj-cs.1075)
Supplement: Supplemental Information 11 [file peerj-cs-08-1075-s011.zip › PSO DE GWO SRICA BSO TLBO SCA/F1/BSO.xlsx]

## Sheet: Sheet1
20.3282	20.0182	18.5213	18.1008	17.3657	16.9317	16.3759	16.0954	16.0954	16.0954	15.8845	15.6565	15.478	15.3593	15.182	14.7304	14.3364	14.0628	13.9707	13.8693	13.5468	13.2644	12.694	12.6111	12.5276	12.1428	11.889	11.5869	11.1747	10.7988	10.6153	10.3324	10.0524	9.80361	9.43089	9.18956	8.92457	8.68824	8.55992	8.35294	7.88458	7.49446	7.49446	7.08447	6.53008	6.32657	5.81477	5.51037	5.27502	5.27502
20.4716	19.6018	17.5539	17.1657	16.7805	16.0565	16.0565	16.0565	16.0565	16.0565	16.0565	15.8283	15.6175	15.595	14.9432	14.9432	14.8945	14.5916	14.1252	13.836	13.8034	13.2242	12.8691	12.2014	11.8389	11.5041	10.913	10.5898	10.1729	9.99224	9.51962	9.20277	8.98206	8.63108	8.39443	7.79291	7.62647	7.03665	6.78079	6.22966	6.00558	6.00558	5.22148	5.22148	5.22148	5.04565	4.68684	4.68684	4.68684	4.60835
20.3627	19.3057	18.9055	17.9343	17.6527	17.5411	17.3467	17.0136	17.0136	16.7687	16.6496	16.2643	16.1951	16.0457	15.7663	15.7115	15.4465	15.3355	15.2275	15.2214	14.8267	14.8267	14.7391	14.4185	14.0862	14.0748	13.4895	13.1344	13.1344	13.1344	13.1344	13.0982	12.94	12.5226	12.0123	11.7765	11.338	11.0618	10.8435	10.5266	10.2573	9.82722	9.59495	9.14669	8.85451	8.45964	7.87258	7.5806	7.17781	6.87545
20.3704	17.857	17.4667	17.4296	17.1886	16.8586	16.5749	16.2256	15.815	15.6409	15.4567	15.0742	15.0742	15.0742	15.0053	14.986	14.6571	14.4901	14.1524	13.8986	13.7064	13.4785	13.2216	12.9613	12.6373	12.5449	12.2373	12.076	11.8356	11.2429	10.9507	10.4101	10.2779	9.96376	9.42882	9.18232	8.8538	8.49952	8.1868	7.92671	7.54378	6.96517	6.75509	6.75509	6.75509	6.4366	6.4366	6.21169	6.07013	5.68327
20.2263	18.4957	17.8263	16.6778	16.3901	15.2924	15.2924	15.0052	15.0043	14.4558	14.4558	14.4558	14.1277	14.069	13.6082	13.4791	13.0727	12.9902	12.8025	12.4998	12.0931	11.8931	11.5686	11.4741	11.0025	10.4741	9.88814	9.52032	9.05111	8.9518	8.55292	8.06168	7.88343	7.76946	7.76946	7.76946	7.76946	7.76946	7.76946	7.33237	7.09351	6.67487	6.14344	5.77537	5.32208	5.18956	5.18956	5.18956	5.18956	5.18956
20.0271	18.3139	18.2539	16.7736	16.5598	16.1826	16.1568	16.0552	15.564	15.107	14.694	14.3317	14.3068	13.851	13.7971	13.711	13.5479	13.2875	12.9858	12.8911	12.4465	12.0932	11.8598	11.7423	11.4153	11.046	10.6864	10.3717	9.81058	9.08077	8.73752	8.67057	8.31624	8.31624	8.31624	8.28652	7.93714	7.46083	7.46083	7.46083	7.2415	6.7614	6.39289	6.12712	5.76777	5.24897	4.63409	4.22019	4.22019	4.22019
20.3693	19.2078	18.8794	18.2357	17.7724	17.4708	17.0811	16.5799	16.3131	16.2934	16.1768	15.8962	15.7565	15.7344	15.6977	15.3774	15.1667	14.9525	14.7306	14.5682	14.5091	14.5091	14.4735	14.1693	13.9704	13.3775	13.1689	13.0326	12.6808	12.3186	12.3186	12.2339	11.7078	11.4928	11.1024	10.8474	10.8474	10.7648	10.546	10.434	9.97747	9.97747	9.87158	9.59757	9.33666	8.868	8.29062	8.09958	7.70081	7.29345
20.3524	19.1131	17.5364	17.2415	16.9256	15.4734	14.8135	14.6247	14.5937	14.4445	14.0957	13.7729	13.3596	12.8665	12.485	12.0943	11.9073	11.5377	10.8795	10.7973	10.4525	9.8805	9.8805	9.8805	9.8805	9.76184	9.41888	9.17105	8.93775	8.74652	8.74652	8.28891	7.93325	7.93325	7.93325	7.92778	7.4603	7.4603	7.4603	7.35032	7.13356	6.36928	5.82004	5.3288	4.91452	4.58265	4.58265	4.58265	4.58265	4.58265
20.6022	19.5468	18.3324	16.3719	15.7419	15.603	15.4116	15.3143	15.2599	14.8567	14.7575	14.6689	14.6162	14.4939	14.4939	14.268	13.4662	12.7915	12.2052	11.8454	11.3414	11.1021	10.7212	10.5696	10.4253	10.2808	9.96223	9.84704	9.42795	9.04753	8.84342	8.60265	8.60265	8.4038	8.4038	8.00627	7.77791	7.4563	7.15765	6.69233	6.67539	6.36674	6.07565	5.64224	5.27239	5.16781	5.16781	5.16781	4.91279	4.7402
20.4347	19.2158	18.6821	18.3816	18.1533	17.8284	17.5692	17.368	17.3137	17.1687	17.0663	16.9173	16.5892	15.9615	15.6233	15.6233	15.4292	15.2391	15.037	14.7533	14.4389	14.3399	14.3173	14.1779	13.7804	13.7804	13.65	13.6075	13.3747	13.0084	12.7592	12.7592	12.7592	12.5558	12.3467	12.3014	11.9205	11.7622	11.0899	10.8036	10.6352	10.367	9.90227	9.6075	9.23385	9.23385	8.95522	8.66415	8.33779	7.95798
20.3617	18.6611	16.484	15.9035	15.4424	14.7737	14.5195	14.4615	14.2643	14.0245	13.6973	13.3991	13.1182	12.9049	12.7761	12.629	12.3428	11.6274	11.6274	11.6274	11.6274	11.3723	10.9158	10.5931	10.1491	10.1028	9.69419	9.33037	8.84703	8.67039	8.33324	7.69329	7.47902	6.98217	6.89033	6.57744	5.81338	5.523	5.48308	5.25725	4.73801	4.28936	4.07336	4.07336	4.07336	4.07336	3.78504	3.49138	3.49138	3.49138
20.4233	18.482	18.2388	17.9501	17.7968	17.5654	17.2678	17.2678	16.4995	16.3881	16.388	16.388	16.0369	15.9879	15.9879	15.7253	15.4466	15.4083	15.1559	14.9523	14.7039	14.4003	14.4003	14.3471	14.3266	14.1276	13.9705	13.8412	13.4389	13.1898	12.8864	12.4693	12.192	12.192	12.192	12.192	12.1289	11.7565	11.3203	10.8256	10.4443	10.1515	9.99055	9.68311	9.06771	8.6597	8.208	8.05325	7.42738	6.99835
20.4103	19.269	18.9311	18.0905	18.0905	17.4632	16.983	16.6092	15.6218	15.2954	15.176	15.1534	15.1534	14.9975	14.2435	13.9962	13.6238	13.4534	13.415	13.2336	12.7649	12.4521	12.3746	12.1622	11.9515	11.5916	11.1157	10.7999	10.2431	10.0677	9.48392	9.48392	9.48392	8.93577	8.73893	8.27151	7.8773	7.71162	7.32894	7.06007	6.5366	6.15741	5.80413	5.17357	4.99541	4.51507	4.41729	4.39916	4.2811	4.16958
20.2651	18.4918	18.2864	18.031	17.9781	17.6499	17.4817	16.5146	16.038	15.6269	15.469	15.3801	15.2692	15.0653	14.7304	14.5395	14.1712	14.1172	13.9215	13.8355	13.5284	13.4215	13.0611	12.6189	12.1092	12.0494	11.9045	11.4288	11.2798	10.9339	10.7822	10.4994	10.194	10.0425	9.84837	9.40241	8.89639	8.67419	8.36634	8.03716	7.45332	6.99047	6.77916	5.99791	5.66633	5.20254	4.78968	4.55865	4.23754	4.10321
20.096	18.32	17.8582	17.7653	17.2975	17.0418	16.7655	16.1248	15.7081	15.2439	15.0631	14.6815	14.3459	13.9565	13.7496	13.469	13.3926	13.0085	12.832	12.7585	12.7585	12.6587	12.381	11.9462	11.81	11.5291	11.2718	11.155	11.1539	10.7193	10.5429	10.5429	10.2242	9.98459	9.29957	8.60068	8.24927	7.66294	7.06781	7.06781	7.06781	7.06781	7.00437	6.74131	6.33414	6.29791	5.97457	5.83028	5.71374	5.43643
20.3572	18.9027	17.7332	17.1536	16.4982	16.1422	16.1133	16.1133	15.6991	15.478	15.478	15.4019	15.4019	15.4019	15.1059	14.5746	13.405	13.2592	12.8369	12.8369	12.8369	12.6267	12.2216	11.7374	11.6438	11.3458	11.0772	11.0772	10.7862	10.479	10.2744	9.97545	9.2939	9.01536	8.83361	8.83361	8.40743	8.03105	8.03105	8.02212	7.34458	6.73232	6.17734	5.90584	5.42725	5.42725	5.29553	5.29553	5.29553	5.12943
20.3073	19.2959	18.8927	18.733	17.7472	16.9282	16.6095	15.7848	15.3528	14.9163	14.208	13.8657	13.644	13.3562	13.3562	13.3562	13.3562	13.3216	12.8463	11.3853	11.0084	10.7555	10.3438	10.0067	9.45247	9.33103	9.32902	9.32902	9.32902	8.63367	8.3244	7.86379	7.50028	7.24821	6.63261	6.41415	5.92359	5.78103	5.4651	5.24155	4.90646	4.90646	4.82771	4.82771	4.56577	4.55642	4.41242	4.40512	4.40512	4.40512
20.2062	18.2101	17.9535	17.1995	15.0503	14.7057	14.5582	14.3424	14.3359	14.0637	13.9814	13.7047	13.2177	12.8776	12.7455	12.5242	11.9747	11.8263	11.7002	11.3381	11.2082	10.9159	10.335	9.87361	9.68895	9.68895	9.16858	9.16858	9.12404	8.54487	8.02017	8.02017	8.02017	7.94453	7.94453	7.76818	7.21595	7.21595	6.91775	6.70368	6.53748	6.53748	6.53748	6.53748	6.20264	5.99332	5.8957	5.70174	5.66199	5.47399
20.3834	19.4822	17.7349	17.4162	17.2041	16.6007	16.3434	16.0392	15.6832	15.5933	15.1704	14.7394	14.499	14.1958	13.9734	13.727	13.5088	12.9943	12.4862	12.4629	12.137	11.8077	11.4881	11.1384	10.9836	10.5235	10.5235	9.96241	9.80876	9.63928	9.27056	8.79003	8.47133	8.27317	7.57304	7.23919	7.2108	6.87787	6.32964	5.79706	5.05734	4.80329	4.71915	4.5818	4.37667	4.25965	4.25965	4.25965	4.25965	4.25965
20.5434	18.1581	17.8754	17.8553	17.7306	17.5969	17.2062	16.8494	16.5887	16.5677	16.4643	16.3382	16.0273	15.8557	15.5217	15.4898	15.0249	14.6973	14.3109	14.3109	14.3109	14.3109	14.3109	14.3109	14.3109	14.0002	13.5087	13.4488	13.2404	13.1355	12.998	12.9499	12.9144	12.7376	12.6571	12.3297	12.0576	11.8417	11.4788	11.3995	11.1877	10.9794	10.201	9.86091	9.09759	8.88482	8.54449	8.19622	7.52408	7.13827
20.0887	18.1353	16.6783	15.7419	15.4602	15.438	15.2379	15.115	15.0781	15.0084	14.9061	14.726	14.2848	13.8899	13.8899	13.8899	13.8321	13.685	13.5649	13.0104	13.0104	12.4139	11.9737	11.8946	11.4629	11.0922	10.5238	10.3934	10.3934	10.1991	9.41528	9.32012	8.99125	8.78589	8.58077	8.28889	8.22169	7.75228	6.96936	6.96936	6.96936	6.96936	6.82288	6.2375	5.98871	5.52251	5.39974	5.01753	5.01753	4.87579
20.2808	19.0062	17.2991	16.9076	15.6481	15.142	14.7577	14.2024	13.7963	13.5119	12.9959	12.9959	12.724	12.493	12.2727	11.8003	11.291	10.9898	10.4966	9.7573	9.40992	8.85575	8.34302	8.34302	8.11075	7.88814	7.53646	7.25871	6.74615	6.74615	6.7195	6.31319	6.31319	5.9076	5.9076	5.9076	5.48165	4.91668	4.78891	4.78891	4.53041	4.50112	4.50112	4.50112	4.50112	4.50112	4.50112	4.50112	4.50112	4.50112
20.0696	18.6994	18.6994	18.6676	18.5898	18.3438	16.3498	14.9122	14.8441	14.4724	14.2042	13.4844	12.9762	12.5908	12.3507	12.1171	11.5091	11.5091	11.5091	11.5091	11.5091	10.9204	10.7069	10.2652	9.85069	9.47495	9.47495	8.87327	8.87327	8.87327	8.79833	8.55807	8.01813	7.72285	6.95061	6.95061	6.81233	6.81233	6.34935	6.06004	5.67796	5.47293	5.14665	4.96158	4.84236	4.56061	4.56061	4.56061	4.49774	4.35427
20.544	19.6724	18.5447	16.5991	16.5084	16.379	16.2901	16.2579	16.0441	15.9186	15.7359	15.5343	15.5343	15.5343	15.5343	15.5343	15.5343	15.4588	15.2158	14.8512	14.6925	14.4948	14.318	14.318	14.1337	14.1337	13.997	13.6568	13.5373	13.1259	13.1259	13.1259	12.9922	12.8552	12.7419	12.3274	12.1035	11.9404	11.3943	10.8575	10.4858	10.2988	9.61437	9.53987	9.53987	9.53987	9.53987	9.53987	9.31415	8.78627
20.3675	18.4193	17.3559	16.9676	15.6272	15.1561	14.7611	14.637	14.637	14.4256	13.9972	13.6603	13.4522	13.2033	13.0131	12.619	12.4482	12.2378	12.1643	11.7386	11.0299	11.0299	10.5216	10.5216	10.5216	10.5216	10.5216	10.3196	10.2929	9.81082	9.50255	9.17853	8.56876	8.41292	7.87798	7.46885	7.42193	7.20591	6.98047	6.78914	6.46636	6.06395	5.7983	5.58544	5.58544	5.58544	5.51026	5.51026	4.97098	4.45466
20.3019	19.3399	18.2265	16.6797	16.343	15.6722	15.4424	15.2075	15.0146	14.7398	14.3707	13.9332	13.8082	13.5211	12.8829	12.6747	12.2398	12.1203	12.051	11.4123	10.9583	10.9583	10.7184	10.6148	10.1831	9.97105	9.63617	9.43272	9.18259	8.47755	8.47755	8.47755	8.24519	7.73147	7.27265	7.02762	6.68162	6.58114	5.89194	5.89194	5.89194	5.89194	5.89194	5.86918	5.6176	5.24822	5.21936	5.21518	4.83604	4.67186
20.5916	18.5338	17.7773	17.2609	16.8514	16.1666	16.1666	15.5504	15.164	14.6946	14.5518	14.3201	14.2208	13.7063	13.7063	13.7063	13.7063	13.6693	13.6693	13.6647	13.3968	13.2186	12.9094	12.8376	12.6547	12.3641	12.0322	11.8285	10.9763	10.9763	10.9763	10.7991	10.2789	9.88198	9.88198	9.88198	9.65776	9.19689	8.60232	8.56179	8.00753	8.00753	7.84997	7.44897	7.13824	6.86831	6.3598	6.20345	5.6054	5.31456
20.3172	19.7036	18.3309	17.75	17.4993	16.3546	16.3516	16.1311	15.735	15.011	14.9443	14.9443	14.9443	14.9443	14.9443	14.9443	14.8813	14.5889	14.0676	13.8143	13.8103	13.4832	13.3376	13.0278	12.9847	12.7527	12.697	12.2124	12.1948	11.6033	11.1967	11.123	10.7497	10.2439	9.72367	9.2172	8.77015	8.12855	7.62643	6.90624	6.90624	6.90624	6.67339	6.4922	6.23964	5.96528	5.8345	5.31948	5.12547	4.81715
20.4375	19.8305	19.4626	16.9028	16.7378	15.7689	15.3935	15.1949	14.3133	13.8676	13.7786	13.3725	12.9602	12.6888	12.2603	12.0364	11.4941	11.3312	10.9087	10.9087	10.8751	10.6644	10.1868	9.86416	9.35771	9.21275	8.6635	8.35725	7.63351	7.39146	7.39146	7.12343	6.73903	6.67715	6.01083	5.77833	5.65532	5.53989	5.3208	5.14754	4.91289	4.6956	4.68727	4.66911	4.66911	4.60145	4.37547	4.37547	4.37547	4.37547
20.6155	19.6766	17.5848	17.1409	16.9129	16.8461	16.2077	15.9103	15.4585	15.2566	14.9875	14.9875	14.9875	14.9875	14.9875	14.9875	14.9875	14.7625	14.3985	14.3985	14.3985	14.3985	14.3985	14.3142	13.9439	13.9166	13.7149	12.5251	12.0599	11.5908	11.3107	11.3107	10.8822	10.6266	10.0801	9.84489	9.45464	9.0718	8.69308	8.45978	8.15435	7.88799	7.33533	6.98733	6.80615	6.57499	6.1377	5.91819	5.6061	5.44623
20.3504	18.9655	18.0635	17.3676	16.9181	16.4324	16.1162	15.7855	15.4969	15.2331	15.0287	14.7959	14.5909	14.3736	14.1545	13.9755	13.6698	13.4448	13.1765	12.9329	12.7047	12.459	12.1864	11.9647	11.7065	11.4868	11.1888	10.9112	10.6247	10.3043	10.067	9.8426	9.56689	9.3198	9.02589	8.78008	8.48323	8.20606	7.87536	7.63178	7.32414	7.07067	6.79024	6.53205	6.26478	6.04657	5.82172	5.67552	5.4767	5.28763
[truncated: 250 more columns]
