# Supplementary material for: A new imperialist competitive algorithm with spiral rising mechanism for solving path optimization problems
Source: PeerJ Comput Sci. 2022 Sep 7;8:e1075. doi: 10.7717/peerj-cs.1075 (PMC9575848; doi:10.7717/peerj-cs.1075)
Supplement: Supplemental Information 11 [file peerj-cs-08-1075-s011.zip › PSO DE GWO SRICA BSO TLBO SCA/F1/DE.xlsx]

## Sheet: Sheet1
20.1386	20.1386	20.1386	20.1386	20.1386	20.1386	20.1386	20.1386	20.1386	20.1386	20.0478	20.0478	20.0478	20.0478	20.0478	19.8311	19.8311	19.8311	19.8311	19.5298	19.5298	19.4862	19.4862	19.4862	19.4862	19.4862	19.4862	19.4862	19.4862	19.4862	19.4862	19.4862	19.4862	19.4862	19.4862	19.4862	19.4862	19.1845	19.1845	19.1845	19.1845	19.1845	19.1845	19.1845	19.1047	19.1047	19.1047	19.1047	19.1047	19.1047
20.3358	20.3358	20.3358	20.3358	20.3358	20.3358	20.3358	20.3358	20.3358	20.3358	20.3358	20.3358	20.3358	20.3358	20.3358	20.2011	20.2011	20.017	20.017	20.017	19.946	19.946	19.946	19.606	19.606	19.606	19.606	19.606	19.606	19.606	19.606	19.606	19.606	19.606	19.606	19.606	19.606	19.4241	19.4241	19.4241	19.4241	19.4241	19.4241	19.4241	19.4241	19.4241	19.4241	19.4241	19.4241	18.6201
20.623	20.5852	20.5852	20.5852	20.4982	20.2321	19.7549	19.7549	19.7549	19.7549	19.7549	19.7549	19.7549	19.7549	19.7549	19.7549	19.7549	19.7549	19.1541	19.1541	19.1541	19.1541	19.1541	19.1541	19.1541	19.1541	19.1541	19.1541	19.1541	19.1541	19.1541	19.1541	19.1281	18.4724	18.4724	18.4724	18.4724	18.4724	18.4724	18.4724	18.4724	18.3201	18.3201	18.3201	18.0144	18.0144	18.0144	17.9921	17.9921	17.7235
20.2225	20.2225	20.2225	20.2225	19.8853	19.8853	19.8853	19.8853	19.8853	19.8853	19.8853	19.8853	19.8853	19.8853	19.8853	19.8853	19.8853	19.8853	19.8853	19.6826	19.6826	19.6826	19.6826	19.6826	19.6826	19.6826	19.6826	19.5858	19.5858	19.5858	19.5858	19.5858	19.5858	19.5858	19.3927	19.2258	19.2258	19.2258	19.2258	19.2258	19.2258	19.2258	18.5476	18.5476	18.5476	18.5476	18.5476	18.5476	18.5476	18.5476
20.1565	20.1565	20.1565	20.1188	20.1188	20.1188	20.1188	20.1188	20.1188	20.1188	20.1188	20.1188	20.1188	20.1188	20.1188	20.1188	20.1188	20.1188	20.1188	20.1188	20.1139	20.1139	20.1139	19.8121	19.8121	19.8121	19.8121	19.8121	19.8121	19.8121	19.5782	19.5782	19.5782	19.5782	19.5782	19.3629	19.3629	19.3629	19.3629	19.3629	18.8051	18.8051	18.8051	18.8051	18.8051	18.8051	18.8051	18.8051	18.8051	18.8051
20.4087	20.3045	20.3045	20.3045	20.3045	20.3045	20.3045	20.3045	20.3045	20.3045	20.3045	20.3045	20.3045	19.5959	19.5959	19.5959	19.1698	19.1698	19.1698	19.1698	19.1698	19.1698	19.1698	19.1698	19.1698	19.1698	19.1698	19.1698	19.1698	19.1698	19.1698	19.1698	19.1698	19.1698	19.1698	19.1698	19.1698	18.8689	18.8689	18.8689	18.8689	17.318	17.318	17.318	17.318	17.318	17.318	17.318	17.318	17.318
20.2681	20.2681	20.2681	20.2681	20.2681	20.2681	20.2681	20.2681	20.2681	20.2681	20.2681	20.2681	20.1219	20.1071	20.1071	20.1071	20.1071	20.1071	20.1071	20.1071	20.1071	20.1071	20.1071	19.4613	19.4613	19.4613	19.4613	19.4613	19.4613	19.4613	19.4613	19.4613	18.7054	18.7054	18.7054	18.7054	18.6541	18.6541	18.6541	18.6541	18.6541	18.6541	18.6541	18.6541	18.6541	18.6541	18.2537	18.0369	18.0369	18.0369
20.5855	20.5855	20.385	20.385	20.0784	20.0784	20.0784	20.0784	20.0784	20.0784	20.0784	20.0784	20.0784	19.8981	19.8981	19.8981	19.8981	19.8981	19.8981	19.8981	19.8291	19.8291	19.8291	19.822	19.822	19.822	19.822	19.822	19.822	19.822	19.5808	19.5808	19.5808	19.5808	19.5727	19.5727	19.5727	19.5727	19.5727	19.5727	19.5727	19.5727	19.3952	19.1056	18.3588	18.3588	18.3588	18.3588	18.3588	18.3588
20.6087	20.6087	20.6087	20.6087	20.6087	20.6087	20.6087	20.0135	20.0135	20.0135	20.0135	20.0135	20.0135	20.0135	19.7874	18.8495	18.8495	18.8495	18.8495	18.8495	18.8495	18.8495	18.8495	18.8495	18.8495	18.8495	18.8495	18.8495	18.8495	18.8495	18.8495	18.8495	18.8495	18.8495	18.8495	18.8495	18.8495	18.6595	18.6595	18.6595	18.6595	18.2233	18.2233	18.2233	18.2233	18.2233	18.2233	18.2233	17.6036	17.6036
20.3587	20.3587	20.3587	20.3587	20.3587	20.3587	20.3587	20.3587	20.3587	20.3399	20.3399	20.3399	20.3399	20.3399	20.1123	19.8961	19.8961	19.8961	19.8961	19.8961	19.8961	19.8961	19.1441	19.1441	19.1441	19.1441	19.1441	19.1441	19.1441	19.1441	19.1441	19.1441	19.1441	19.1441	19.1441	19.1441	19.1441	19.1441	18.966	18.966	18.966	18.966	18.966	18.966	18.966	18.8351	18.8351	18.1929	18.1929	18.1929
19.8551	19.8551	19.8551	19.8551	19.8551	19.8551	19.8551	19.8551	19.8551	19.8551	19.8551	19.8551	19.8551	19.8551	19.8551	19.8551	19.802	19.802	19.802	19.802	19.802	19.802	19.802	19.802	19.802	19.802	19.802	19.802	19.802	19.3725	19.3725	19.3725	19.3725	19.3725	19.3725	19.3725	19.3725	19.3725	19.3725	19.3725	19.3725	19.3725	19.2485	19.2485	18.3296	18.3296	18.3296	18.3296	18.3296	18.1473
20.432	20.432	20.432	19.8305	19.8305	19.8305	19.8305	19.8305	19.8305	19.8305	19.8305	19.8305	19.8305	19.8305	19.8305	19.8305	19.8305	19.4509	19.4509	19.4509	19.4509	19.4509	19.4509	19.4509	19.4509	19.4509	19.4509	19.4509	19.4509	19.4509	19.4509	19.4509	19.4509	19.4509	19.4509	19.4509	18.9759	18.9759	18.9759	18.9759	18.9759	18.9759	18.9759	18.9759	18.9759	18.912	18.912	18.912	18.912	18.2596
20.6492	20.4861	20.4861	20.4861	20.4861	20.4861	20.4861	20.4861	20.4861	20.3082	20.3082	20.3082	20.3082	20.3082	20.3082	20.304	20.304	20.304	20.1847	20.1847	20.1847	20.1847	20.1847	20.1847	19.9019	19.9019	19.9019	19.9019	19.9019	19.9019	19.9019	19.9019	19.9019	19.9019	19.9019	19.9019	19.9019	19.9019	19.9019	19.9019	19.5537	19.5537	19.5537	19.5537	18.3352	18.3352	18.3352	18.3352	18.3352	18.3352
20.1562	20.1562	20.1562	20.1562	20.1562	20.1562	20.1562	20.1562	20.1562	20.1562	20.1562	20.1562	20.1562	20.1562	18.9368	18.9368	18.9368	18.9368	18.9368	18.9368	18.9368	18.9368	18.9368	18.9368	18.9368	18.9368	18.9368	18.9368	18.9368	18.9368	18.9368	18.9368	18.9368	18.9368	18.9368	18.9368	18.9368	18.9368	18.9368	18.9368	18.9368	18.9368	18.9368	18.9368	18.9368	18.9368	18.9368	18.9368	18.9368	18.9368
19.9475	19.9475	19.9475	19.9475	19.9475	19.9475	19.9475	19.9475	19.9475	19.9475	19.9475	19.8601	19.8601	19.8601	19.8601	19.8601	19.8601	19.8601	19.8601	19.8601	19.8601	19.8601	19.8601	19.8601	19.8601	19.7288	19.7288	19.7288	19.7199	19.7199	19.7199	19.5195	19.5195	19.3031	19.3031	19.3031	18.7382	18.7382	18.7382	18.7382	18.7382	18.7382	17.9143	17.9143	17.9143	17.9143	17.9143	17.9143	17.9143	17.9143
20.4279	20.4279	20.4279	20.4081	20.4081	20.3577	20.3577	20.3577	20.3577	20.3577	20.0516	20.0516	20.0516	20.0516	20.0516	20.0516	20.0516	20.0516	20.0516	20.0516	20.0516	20.0516	20.0516	20.0516	20.0516	19.9041	19.6925	18.1438	18.1438	18.1438	18.1438	18.1438	18.1438	18.1438	18.1438	18.1438	18.1438	18.1438	18.1438	17.8202	17.8202	17.8202	17.8202	17.8202	17.8202	17.8202	17.8202	17.8202	17.8202	17.8202
20.3616	20.3616	20.3616	20.3616	20.3616	20.3616	20.3616	20.2906	20.2906	19.576	19.576	19.576	19.576	19.576	19.576	19.576	19.576	19.576	19.576	19.576	19.576	19.576	19.576	19.576	19.576	19.576	19.576	19.576	19.576	19.576	19.576	19.576	19.576	19.576	19.576	19.576	19.576	19.576	19.576	19.3324	19.3324	19.3324	19.3324	19.3139	19.3139	19.3139	19.3139	19.3139	19.101	19.101
20.4138	20.4138	19.1872	19.1872	19.1872	19.1872	19.1872	19.1872	19.1872	19.1872	19.1872	19.1872	19.1872	19.1872	19.1872	19.1872	19.1872	19.1872	19.1872	19.1872	19.1872	19.1872	19.1872	19.1872	19.1872	19.1802	19.1802	19.1802	19.1802	19.1802	19.1802	19.1802	19.1802	19.1802	19.1802	19.1802	19.1802	19.1802	19.1802	19.1802	18.684	18.684	18.684	18.684	18.684	18.684	18.684	18.684	18.684	18.684
19.4721	19.4721	19.4721	19.4721	19.4721	19.4721	19.4721	19.4721	19.4721	19.4721	19.4721	19.4721	19.4721	19.4721	19.4721	19.4721	19.4721	19.4721	19.4721	19.4721	19.4721	19.4721	19.4721	19.4721	19.4721	19.4721	19.4721	19.4721	19.4721	19.4721	19.4721	19.4721	19.4721	19.4721	19.4721	19.4721	19.4721	19.4721	19.4721	19.4721	19.4721	19.4721	18.6076	18.6076	18.6076	18.6076	18.6076	18.6076	18.3952	18.3952
20.5123	20.5123	20.3432	20.3432	20.3432	20.3432	20.3432	20.3432	20.2761	20.2761	20.2761	20.2761	20.2761	20.2761	20.2761	20.0339	20.0339	20.0339	20.0339	19.4465	19.4465	19.3444	19.3444	19.3441	19.3441	19.3441	19.3441	19.3441	19.3441	19.3441	18.9322	18.9322	18.9322	18.9322	18.9322	18.9322	18.9322	18.9322	18.9322	18.9322	18.526	18.526	18.526	18.526	18.526	18.526	18.526	18.526	18.526	18.526
20.6321	20.6321	20.6321	20.6321	20.5437	20.3185	20.3185	20.3185	20.3185	20.3185	20.3185	20.3185	20.3185	19.7105	19.7105	19.7105	19.7105	19.7105	19.7105	19.7105	19.7105	19.7105	19.7105	19.7105	19.7105	19.7105	19.7105	19.7105	19.7105	19.7105	19.7105	19.7105	19.7105	19.7105	18.5956	18.5956	18.5956	18.5956	18.5956	18.5956	18.5956	18.5956	18.5956	18.5956	18.5956	18.5956	18.5956	18.5956	18.5956	18.5956
20.6133	20.6133	20.6133	20.6133	20.6133	20.6133	20.6133	20.6133	20.6133	20.6133	20.6133	20.479	20.479	20.479	20.479	18.3617	18.3617	18.3617	18.3617	18.3617	18.3617	18.3617	18.3617	18.3617	18.3617	18.3617	18.3617	18.3617	18.3617	18.3617	18.3617	18.3617	18.3617	18.3617	18.3617	18.3617	18.3617	18.3617	18.3617	18.3617	18.3617	18.3617	18.1645	18.1645	18.1645	18.1645	18.1645	18.1645	18.1645	18.1645
20.4502	20.4502	20.4502	20.4502	20.4502	20.4502	20.1857	20.1857	20.1857	20.0623	20.0623	20.0623	20.0623	20.0623	20.0623	20.0623	20.0623	20.0623	20.0623	20.0623	20.0623	20.0623	20.0623	20.0623	20.0623	20.0623	20.0623	20.0623	18.8567	18.8567	18.8567	18.8567	18.8567	18.8567	18.8567	18.8567	18.8567	18.8567	18.8567	18.8567	18.8567	18.2231	18.2231	18.2231	18.2231	18.2231	18.2231	18.2231	18.2231	18.2231
20.6237	20.6237	20.6237	20.6237	20.6237	20.6237	20.6237	20.6237	20.6237	20.6237	20.6237	20.2933	20.2933	20.2933	20.2933	20.2933	20.2933	20.2933	20.2918	19.8545	19.8545	19.8545	19.5823	19.5823	19.5823	19.5823	19.5823	19.5823	19.5823	19.5823	18.75	18.75	18.75	18.75	18.75	18.75	18.75	18.75	18.75	18.75	18.75	18.0089	18.0089	18.0089	17.5485	17.5485	17.5485	17.5485	17.5485	17.5485
20.5599	20.5599	20.5599	20.5599	20.5599	20.5599	20.5599	20.5599	20.1428	20.1428	20.0121	20.0121	20.0121	20.0121	20.0121	19.6229	19.6229	19.6229	19.6229	19.6229	19.6229	19.6229	19.6229	19.6229	19.6229	19.6229	19.6229	19.6229	19.6229	19.6229	19.6229	19.6229	19.6229	18.6745	18.6745	18.6745	18.6745	18.6745	18.6745	18.6745	18.6745	18.6745	18.6745	18.6745	18.6745	18.6745	18.6745	18.6745	18.6745	18.0172
20.0195	20.0195	20.0195	20.0195	20.0195	20.0195	20.0195	20.0195	20.0195	20.0195	20.0195	20.0195	20.0195	20.0195	20.0195	18.6647	18.6647	18.6647	18.6647	18.6647	18.6647	18.6647	18.6647	18.6647	18.6647	18.6647	18.6647	18.6647	18.6647	18.6647	18.6647	18.6647	18.6647	18.6647	18.6647	18.6647	18.6647	18.6647	18.6647	18.6647	18.6647	18.6647	18.6647	18.6647	18.6647	18.6647	18.6647	18.6647	18.6647	18.6647
20.3789	20.3789	20.3789	20.3789	20.3789	20.3789	20.3789	20.3789	20.3789	20.3789	20.3789	20.3789	20.3789	20.3789	19.7408	19.7408	19.5306	19.5306	19.5306	19.5306	19.5306	19.5306	19.5306	19.5306	19.5306	19.5306	19.5306	19.5306	19.3127	19.3127	19.3127	19.3127	19.3127	19.3127	19.3127	19.3127	18.4574	18.4574	18.4574	18.4574	18.4574	18.4574	18.4574	18.4574	18.4574	18.4574	18.4574	18.4574	18.4574	18.4574
20.0035	20.0035	20.0035	20.0035	20.0035	20.0035	20.0035	20.0035	20.0035	20.0035	20.0035	20.0035	19.9529	19.9529	19.9529	19.9529	19.9529	19.9529	19.9529	19.9529	19.9529	19.9529	19.9529	19.9529	19.8361	19.8361	19.8361	19.8361	19.8361	19.8361	19.8361	19.2881	19.2881	19.2881	19.2881	19.2881	19.2881	19.2881	19.2881	19.2881	19.2881	19.2881	19.2881	19.2881	19.2881	19.2881	19.2881	19.2881	19.0301	18.8661
20.469	20.469	20.469	20.469	20.469	20.469	20.469	20.469	20.469	20.469	20.469	20.469	20.469	20.469	20.469	20.469	20.469	20.469	19.7765	19.7765	19.7765	19.7765	19.7765	19.7765	19.7765	19.7765	19.7765	19.7765	19.7765	19.7765	19.7765	19.7765	19.7765	19.7765	19.7765	19.5566	19.5566	19.5566	19.5566	19.5566	19.5107	19.5107	19.5107	19.5107	19.4277	19.4277	19.4277	19.4277	19.4277	19.4277
20.3828	20.3828	20.3828	20.3828	20.3828	20.3828	20.3828	20.3828	20.3828	20.3828	19.9851	19.9851	19.9851	19.9851	19.5166	19.5166	19.5166	19.5166	19.5166	19.5166	19.5166	19.5166	19.5166	19.5166	19.5166	19.5166	19.5166	19.5166	19.5166	19.5166	19.1012	19.1012	19.1012	19.1012	19.1012	19.1012	19.1012	19.1012	19.1012	19.1012	19.1012	18.999	18.999	18.8103	18.8103	18.5091	18.5091	18.5091	18.5091	18.5091
20.3356	20.3254	20.2722	20.2502	20.2229	20.2049	20.1801	20.1579	20.1418	20.1073	20.0764	20.058	20.0515	20.0011	19.9084	19.7213	19.6984	19.6796	19.6324	19.5815	19.5766	19.5718	19.5376	19.4945	19.4812	19.4716	19.4646	19.4097	19.362	19.3477	19.2765	19.2516	19.2255	19.1648	19.1209	19.1009	19.036	19.0035	18.9976	18.9787	18.9169	18.7963	18.7008	18.6842	18.5571	18.5406	18.5273	18.4979	18.4544	18.3635
[truncated: 250 more columns]
