# Supplementary material for: A new imperialist competitive algorithm with spiral rising mechanism for solving path optimization problems
Source: PeerJ Comput Sci. 2022 Sep 7;8:e1075. doi: 10.7717/peerj-cs.1075 (PMC9575848; doi:10.7717/peerj-cs.1075)
Supplement: Supplemental Information 11 [file peerj-cs-08-1075-s011.zip › PSO DE GWO SRICA BSO TLBO SCA/F1/GWO.xlsx]

## Sheet: Sheet1
20.6391	20.126	19.7673	18.8727	18.4584	17.3052	16.3011	14.7097	12.8029	12.317	11.4064	9.28668	8.85257	7.78594	7.00527	5.79204	5.11398	4.32851	4.00056	3.34156	3.19049	2.89677	2.60441	2.16606	1.98596	1.45582	1.27891	0.999377	0.877843	0.604085	0.553447	0.324068	0.307669	0.227462	0.177648	0.144388	0.109802	0.090322	0.0788287	0.0673792	0.0489416	0.0356129	0.0291337	0.0239199	0.0196983	0.0156011	0.0130818	0.00889085	0.00719126	0.00549654
20.1116	19.8844	19.3144	18.441	17.52	16.3261	15.1986	13.9799	13.02	10.8548	10.263	9.24457	8.47707	6.81791	6.02531	5.59603	4.74175	4.26834	3.52203	3.46553	2.96605	2.40866	2.21446	2.08765	1.66543	1.4445	1.08416	0.771379	0.633689	0.409788	0.305399	0.196266	0.154805	0.120574	0.0976256	0.0711046	0.059948	0.0545436	0.0385709	0.0304862	0.0250198	0.024895	0.0171454	0.0139806	0.0115447	0.00853683	0.00749761	0.00566148	0.00436516	0.00355813
20.2016	20.1313	18.7075	18.3421	17.865	15.5183	14.0479	11.5746	10.747	9.38336	8.9988	7.98836	7.36054	6.62507	5.84602	5.38759	4.85526	4.09144	3.67324	3.59823	3.22518	2.8167	2.68227	2.19742	1.67194	1.52808	1.2393	0.812767	0.719774	0.537003	0.509115	0.411695	0.29839	0.213869	0.163119	0.125893	0.0976021	0.0772074	0.0698345	0.0510651	0.0346982	0.0309986	0.0248076	0.0220443	0.0163445	0.0104899	0.00787453	0.00641178	0.00473885	0.00385021
20.182	19.1785	17.9083	16.2998	16.0651	14.056	12.6086	12.3742	10.688	9.77477	8.64919	7.69521	6.94241	5.94352	5.58684	4.87928	4.14558	4.14558	3.74285	3.3718	3.12223	2.9661	2.02744	1.76396	1.35586	1.00797	0.743619	0.592813	0.432293	0.37409	0.295232	0.218704	0.180343	0.137403	0.10473	0.0818383	0.0638785	0.0456691	0.0355688	0.0276138	0.0198032	0.0189092	0.0139513	0.010775	0.00774065	0.00636425	0.00566161	0.00449652	0.00377075	0.00306119
20.5319	20.0467	19.4322	18.5743	17.4614	15.7162	15.0723	13.4427	12.2794	11.0636	9.91454	8.10662	7.84569	7.21482	6.34177	5.56082	4.74421	4.46211	4.04186	3.37276	3.37276	2.79871	2.68444	2.28217	1.84237	1.43827	1.16499	0.733196	0.579278	0.406448	0.295992	0.181935	0.181935	0.126533	0.109101	0.0705426	0.067262	0.0563028	0.0449444	0.036913	0.0280445	0.0233712	0.0170842	0.01235	0.0116411	0.00866523	0.00689551	0.00519884	0.00462037	0.00341697
20.2494	19.345	18.3084	17.3859	16.414	13.9014	13.043	11.7994	8.94653	8.86107	8.00941	6.84727	6.02191	5.49019	4.47409	4.21692	3.99658	3.69362	3.44356	3.05531	2.4527	2.20817	1.56553	1.28347	1.03267	0.704896	0.480026	0.447921	0.294134	0.235499	0.173467	0.143424	0.112756	0.0851974	0.0651769	0.0478655	0.0404456	0.0276164	0.0243014	0.0158045	0.0158045	0.0129264	0.0106852	0.00922142	0.0081366	0.00661037	0.00474858	0.00433962	0.00362474	0.00297704
20.5944	19.8733	19.1134	17.8027	17.2058	17.0489	14.7231	13.7014	12.0679	11.254	9.88569	9.46345	7.40707	7.01503	6.65771	6.08387	5.73237	4.82069	4.38504	3.9863	3.47099	3.20993	2.83273	2.59141	2.02802	1.68312	1.44089	1.20874	0.881212	0.57726	0.458151	0.399184	0.274451	0.222946	0.182503	0.158284	0.120025	0.0746167	0.0576847	0.0463336	0.037017	0.0325493	0.0231322	0.0186299	0.0175979	0.0130943	0.0116384	0.00881086	0.00772394	0.00657789
20.2726	19.4357	18.7012	17.2383	16.0694	14.4603	14.306	12.9661	12.0409	10.3665	10.1467	8.57194	7.78709	6.3029	5.9054	5.52782	4.60326	4.30172	4.0144	3.63692	3.03971	2.93438	2.38341	1.92122	1.77459	1.37209	1.18651	0.784392	0.620472	0.425425	0.381081	0.266473	0.220815	0.141854	0.111226	0.0959558	0.0785213	0.0597592	0.0414054	0.0370884	0.0249946	0.0220315	0.0181524	0.0133081	0.0117655	0.0102564	0.00822693	0.00656832	0.00525976	0.00405342
20.6841	20.1519	19.502	18.2951	16.8532	16.179	14.1853	11.5457	11.5457	10.049	9.83132	7.5093	7.08512	6.04709	5.89893	5.18624	4.76753	4.19069	3.524	3.28972	2.57277	2.52705	1.94814	1.72755	1.20949	1.08134	0.845441	0.639383	0.421158	0.366067	0.283432	0.193468	0.177953	0.124236	0.098594	0.0733518	0.060373	0.0478509	0.0359754	0.0315918	0.0219105	0.0204609	0.0159842	0.0122121	0.00976372	0.00823359	0.00631351	0.00519185	0.00427115	0.00364524
19.9479	19.5974	18.6712	17.146	15.5557	14.2199	13.6061	11.8151	10.533	9.80449	8.57932	7.83216	7.25482	6.33682	5.9136	5.00802	4.44242	4.04321	3.92071	3.39404	2.97886	2.53976	2.36969	1.75269	1.41483	0.980525	0.767854	0.567615	0.449056	0.26518	0.249705	0.197492	0.158498	0.117854	0.0910153	0.0839931	0.0738515	0.0576358	0.0437616	0.034068	0.0299924	0.0213997	0.0180394	0.0142125	0.011308	0.00992812	0.00761599	0.006529	0.00515371	0.00460443
19.8834	18.9347	18.9118	17.919	17.2423	15.8583	14.4173	12.8437	11.9485	10.4631	9.20563	8.99928	6.16839	6.16839	5.58296	4.86066	4.62322	4.09073	3.56195	3.31656	2.80449	2.54263	2.11155	2.06099	1.60733	1.4021	1.00177	0.776599	0.661521	0.495877	0.437859	0.332096	0.22039	0.177547	0.14641	0.107291	0.0840701	0.0656636	0.0502688	0.0381448	0.0271663	0.0233643	0.0143973	0.012112	0.0105018	0.0073505	0.00705077	0.00544505	0.00427986	0.0034008
20.3612	19.7031	18.3324	17.9938	16.8576	16.0081	14.8734	13.5108	12.4739	11.8047	10.8373	9.7301	8.34312	6.74617	6.36495	5.57356	5.47787	4.62528	3.78171	3.66231	3.40763	3.14491	2.86608	2.41121	1.90771	1.51393	1.20966	1.12563	0.864907	0.608111	0.510966	0.39357	0.281416	0.196384	0.164801	0.135457	0.0944481	0.0818368	0.0624569	0.0530422	0.0436361	0.0315648	0.0261008	0.021127	0.0166236	0.0138455	0.0108449	0.00838761	0.00629247	0.00575423
20.3957	19.7106	19.1034	17.7446	17.6363	16.6135	15.3583	14.0862	13.1794	11.4178	10.6516	9.69842	8.21654	7.00021	6.1679	5.63625	5.35083	4.85183	3.91434	3.91434	3.48648	2.79699	2.75528	2.29219	1.97715	1.76667	1.29415	1.01653	0.798189	0.588165	0.434129	0.271145	0.234153	0.174985	0.152261	0.106286	0.0843532	0.0600856	0.0546901	0.0430788	0.0317922	0.0269797	0.0214025	0.0172503	0.0114895	0.00977773	0.006779	0.00582975	0.00435574	0.00313416
20.5082	20.2098	19.3537	18.7713	17.216	16.738	15.1499	14.3735	12.858	11.2598	10.6345	9.95986	8.75694	8.52288	7.49014	6.55567	5.99318	5.22557	4.78475	4.01106	3.47486	3.2213	2.95584	2.33978	2.21225	1.70563	1.47108	1.13629	0.932118	0.749228	0.562643	0.367422	0.290236	0.223742	0.142712	0.107709	0.0896711	0.0550859	0.046601	0.0370688	0.0207799	0.0207799	0.0196559	0.01267	0.00994377	0.00935968	0.00765497	0.00580002	0.00503354	0.00422266
20.2751	19.7046	18.8069	17.7863	16.6728	15.2702	14.1342	12.8017	11.6478	10.6045	9.91903	9.42273	8.21728	7.06237	5.79714	5.59871	5.05041	4.36733	4.06507	3.75377	2.84115	2.78066	2.59808	2.37756	1.77338	1.47485	1.03985	0.824416	0.650562	0.524784	0.397529	0.329383	0.20837	0.139526	0.10749	0.0727102	0.0579271	0.0449124	0.0373579	0.0290117	0.0246456	0.0188959	0.0134095	0.0112433	0.00920273	0.0072996	0.00674651	0.00538562	0.00431079	0.00300347
20.4419	19.7109	18.7386	18.4291	17.7521	16.2276	14.6622	12.9832	12.4037	11.3272	10.4264	9.01673	7.82951	7.10414	6.37583	5.91759	5.15949	4.93264	4.33174	3.76344	3.45378	3.05081	2.60175	2.29619	1.81692	1.56535	1.17087	0.870196	0.697117	0.563143	0.392193	0.27684	0.181287	0.178634	0.136077	0.111602	0.0875687	0.0583077	0.0511007	0.0400449	0.0331182	0.0276359	0.0255493	0.0191735	0.0132692	0.0110016	0.00896389	0.0078317	0.00545818	0.00442223
20.0889	19.6571	17.8711	17.5382	16.3327	14.6247	14.6233	13.5909	11.7577	11.5906	9.10486	8.83351	8.54885	7.80541	7.05875	6.34188	5.8711	4.99639	4.93326	4.21239	3.73644	3.71602	3.1476	2.91266	2.59637	2.09683	2.08048	1.67521	1.31652	1.08664	0.692124	0.483229	0.368817	0.248856	0.184818	0.145004	0.120677	0.0924831	0.0751851	0.0633839	0.0515402	0.0429094	0.0335003	0.0253931	0.0179716	0.0161697	0.0131217	0.0115148	0.00908128	0.00670629
20.17	19.4117	18.0623	17.2335	15.7167	15.2513	13.8542	12.4732	11.3213	9.75642	8.54126	8.42099	7.63776	6.09402	5.24258	4.81923	4.50377	3.88327	3.80746	3.49404	3.0874	2.96931	2.32085	1.83225	1.63426	1.14275	0.881657	0.60988	0.45814	0.357252	0.284612	0.228706	0.157513	0.102093	0.0917164	0.0751058	0.0505721	0.0417613	0.0310035	0.0238375	0.0211074	0.0144138	0.0118903	0.00998494	0.00848917	0.00686765	0.00501156	0.00411091	0.00307457	0.00251234
20.4366	19.7427	18.5995	17.5254	16.4434	15.7376	13.8837	12.9576	11.1931	11.0822	9.47101	8.81492	8.00969	6.8569	6.77733	6.25835	5.14052	4.94291	4.33814	3.80248	3.7693	3.35726	2.72258	2.43271	1.88138	1.6218	1.13453	0.853585	0.717404	0.636858	0.497796	0.380656	0.328811	0.217095	0.187672	0.123095	0.120954	0.0885758	0.0630891	0.0556283	0.0461235	0.0351834	0.0327288	0.0281684	0.0198463	0.0179372	0.0139906	0.0101947	0.00819054	0.00697355
20.5971	19.9213	19.1405	17.7272	16.9673	15.072	12.6979	10.9723	10.5904	9.02429	8.0322	7.12458	6.13761	5.34304	4.45439	4.10847	3.81458	3.202	3.08132	2.78345	2.26579	1.82269	1.70774	1.25722	0.866038	0.684474	0.50855	0.379548	0.282088	0.198688	0.171532	0.122836	0.0853472	0.0647018	0.0484167	0.0372529	0.0289682	0.024374	0.0210624	0.0159222	0.0113464	0.00890514	0.00682778	0.00548376	0.00483962	0.00420018	0.00318655	0.00247358	0.00209779	0.00171475
20.5356	20.039	19.4291	17.7974	16.4939	15.1104	13.5989	13.347	11.5686	11.0219	10.3698	9.47855	8.04643	7.57226	5.71741	5.55338	5.18698	4.51175	3.96749	3.51043	2.9934	2.40336	2.02402	1.79567	1.4165	1.05428	0.873251	0.60698	0.535109	0.395106	0.270343	0.192318	0.162239	0.102698	0.0792877	0.0572233	0.0495328	0.0390705	0.0286292	0.0214839	0.0188894	0.0156448	0.0112602	0.00928021	0.00792341	0.00639051	0.0054849	0.00415314	0.00319493	0.00248533
20.4427	19.7933	18.8694	18.1522	15.9495	15.1759	14.1931	13.2671	11.9928	10.9728	9.39317	8.4032	7.70913	7.02265	6.54936	5.33455	5.33455	4.89725	4.47481	3.94966	3.52539	3.18848	2.74828	2.62427	2.12642	1.86466	1.45855	1.15734	0.823626	0.712093	0.508023	0.388011	0.273915	0.185428	0.146094	0.100343	0.0822137	0.0581763	0.0468219	0.0390984	0.0276356	0.0249138	0.0194864	0.0157784	0.0112921	0.00981014	0.00854258	0.00627768	0.00475995	0.00349239
20.4235	19.8695	19.2983	18.5114	17.6051	16.5668	14.5874	13.6859	11.9597	10.6724	10.0709	8.11547	7.03964	6.41678	5.65524	5.10486	4.69971	4.39765	3.8341	3.1878	3.10864	2.8644	2.48837	2.06825	1.79278	1.45333	1.10352	0.813448	0.682748	0.506186	0.327301	0.299146	0.200663	0.150856	0.117889	0.088009	0.0699934	0.0589312	0.047534	0.0346724	0.0333346	0.0260092	0.0209825	0.0162427	0.0133252	0.0107555	0.00782946	0.00618812	0.00492062	0.00399764
20.4674	19.0512	18.5698	17.9455	16.2716	15.0868	13.795	12.7269	10.9836	10.4592	9.34135	8.07717	6.74371	6.26305	5.81692	4.64071	4.52188	4.12265	3.47814	3.27182	2.91025	2.65953	2.37542	1.98138	1.71445	1.40623	1.1196	0.869887	0.668222	0.508693	0.37485	0.25521	0.218233	0.148506	0.103279	0.0783652	0.0762606	0.0547113	0.0499419	0.0387835	0.0316118	0.0235793	0.020005	0.0171279	0.0137141	0.0104648	0.008881	0.0072741	0.00597068	0.00506969
20.5282	20.03	19.2489	18.4323	17.6021	16.2187	15.0069	12.5444	11.6185	10.6045	9.43318	8.13214	7.40139	6.83434	6.09647	5.53262	4.94496	4.26861	4.26861	3.81745	3.46345	3.14108	2.49433	2.36197	1.95937	1.61951	1.07822	0.848822	0.778236	0.641473	0.402254	0.402254	0.279984	0.192576	0.134211	0.113235	0.0848124	0.0768806	0.065151	0.0510337	0.0351963	0.0327024	0.0261411	0.0202206	0.0167891	0.0152108	0.0117992	0.00825045	0.0074691	0.00643998
20.5518	19.3634	19.2461	18.122	16.7566	15.2062	15.0371	14.0009	12.3855	10.0238	9.39009	8.97738	7.33823	7.06854	5.95843	5.23195	4.98917	4.35843	4.14936	3.73906	3.59717	3.24907	2.68934	2.49547	2.07506	1.60077	1.29861	0.972039	0.707014	0.47023	0.47023	0.333388	0.242453	0.184554	0.140454	0.10957	0.0863518	0.0556141	0.0448699	0.0338661	0.0238173	0.0156039	0.0141616	0.011385	0.00914593	0.00783407	0.00598201	0.00433643	0.00351279	0.00304703
20.5454	20.3797	19.3056	18.891	17.9873	16.8789	14.7545	14.0731	12.1039	11.337	10.1087	9.57377	7.77754	7.43473	6.48711	6.10683	5.5924	4.87158	4.36802	3.89895	3.34448	3.07966	2.78898	2.45621	2.14337	1.49559	1.34782	1.10259	0.906049	0.655738	0.501293	0.367607	0.237803	0.198948	0.138798	0.12933	0.089276	0.0730211	0.0521736	0.0417867	0.0325314	0.0271523	0.0226043	0.0191745	0.0139716	0.0120274	0.00957986	0.00750092	0.00571213	0.00468456
20.3476	19.6115	18.5873	18.2179	17.0204	15.7598	14.3133	12.3427	10.5442	9.73543	8.31665	7.5765	6.84841	5.84907	4.77586	4.65055	4.10989	3.84955	3.31618	3.30586	2.91961	2.7496	2.36352	2.15657	1.74031	1.44666	0.829868	0.752847	0.606932	0.320533	0.295692	0.211283	0.211283	0.165958	0.130106	0.0884155	0.0725375	0.0603766	0.0434279	0.0403603	0.0316814	0.023134	0.0192659	0.015397	0.0111313	0.00974782	0.00837742	0.00758682	0.00626055	0.00444365
20.1183	19.0957	18.6849	16.8397	15.9654	14.2349	13.4321	11.792	11.0299	10.2313	8.75119	7.83639	7.20871	6.17917	5.46197	5.17292	4.47207	3.97627	3.29005	3.08876	2.69604	2.48121	2.04011	1.85191	1.67352	1.29417	0.986224	0.790517	0.699274	0.497825	0.316561	0.252981	0.182348	0.124166	0.121444	0.0875779	0.0741852	0.0595519	0.0462018	0.0394926	0.0307468	0.0205173	0.0176556	0.0147793	0.0120871	0.00978553	0.00694926	0.00675177	0.00566064	0.00465
20.0995	19.8265	18.7607	17.7736	16.6475	15.024	14.0618	12.2474	10.8597	9.51222	7.44672	7.35715	6.61481	5.83935	5.23718	4.57018	3.93028	3.61223	3.56805	2.83979	2.72413	2.20204	2.17172	1.55687	1.39638	1.10341	0.873116	0.536879	0.492555	0.336445	0.287259	0.20248	0.162727	0.138865	0.121877	0.089504	0.0666162	0.0539334	0.0415037	0.0310139	0.0251266	0.0207703	0.0189447	0.0154386	0.0116193	0.00920892	0.00708957	0.00520278	0.0042832	0.00326701
20.3544	19.7179	18.8782	17.925	16.8868	15.5798	14.3175	12.951	11.6364	10.5543	9.50433	8.53648	7.52093	6.69209	5.95743	5.36025	4.86366	4.34433	3.91943	3.52785	3.13339	2.82424	2.4428	2.11117	1.74307	1.40032	1.09977	0.84256	0.672908	0.501797	0.388007	0.287442	0.219853	0.161135	0.126552	0.09721	0.0780899	0.0598292	0.0476649	0.0383033	0.0296018	0.0241271	0.0194695	0.0156028	0.0122906	0.0100942	0.00811401	0.00641983	0.00515464	0.00415543
[truncated: 250 more columns]
