# Supplementary material for: A new imperialist competitive algorithm with spiral rising mechanism for solving path optimization problems
Source: PeerJ Comput Sci. 2022 Sep 7;8:e1075. doi: 10.7717/peerj-cs.1075 (PMC9575848; doi:10.7717/peerj-cs.1075)
Supplement: Supplemental Information 11 [file peerj-cs-08-1075-s011.zip › PSO DE GWO SRICA BSO TLBO SCA/F1/PSO.xlsx]

## Sheet: Sheet1
20.2812	19.5073	18.1261	16.8305	12.7932	12.5172	12.175	11.2622	11.022	10.0725	10.0725	10.0725	10.0725	10.0725	10.0725	9.95511	9.40392	9.09828	9.09828	8.91901	8.91901	8.91901	8.17474	8.15255	8.15255	8.15255	8.05496	8.05496	8.05496	8.05496	7.94193	7.94193	7.94193	7.94193	7.94193	7.94193	7.84075	7.71574	7.71574	7.58478	7.58478	7.58478	7.58478	7.58478	7.42389	7.42389	7.42389	7.42389	7.3425	7.18499
20.3379	19.6967	18.6458	16.2954	14.5207	13.8457	13.2332	12.7838	11.5124	10.9113	10.9113	10.2068	9.35127	9.35127	9.19548	9.1264	8.55964	8.12951	8.12951	8.12951	8.11192	8.11192	8.11192	7.98399	7.98399	7.77851	7.77851	7.77851	7.77851	7.77851	7.00897	7.00897	7.00897	7.00897	7.00897	7.00897	7.00897	7.00897	6.54439	6.54439	6.54439	6.54439	6.54439	6.54439	6.54439	6.54439	6.54439	6.54439	6.54439	6.49623
20.277	19.812	18.3095	16.7199	14.2146	12.3815	12.3815	11.1028	10.7094	9.88687	9.88687	9.19529	9.19529	9.19529	9.17517	9.14326	9.14326	8.65062	8.65062	8.65062	8.61164	8.61164	8.10441	8.10441	8.10441	8.10441	8.10441	8.10441	8.10441	8.10441	8.10441	6.90302	6.90302	6.90302	6.90302	6.90302	6.90302	6.90302	6.90302	6.90302	6.90302	6.90302	6.90302	6.90302	6.90302	6.90302	6.90302	6.90302	6.90302	6.90302
20.1825	19.5787	18.0572	15.7528	13.039	12.7457	11.309	10.9051	10.7831	10.7802	10.411	10.1339	10.086	9.37704	9.37506	8.80374	8.80374	8.45007	8.45007	8.20583	8.20583	8.20583	8.20583	8.18992	8.18992	8.11002	8.11002	8.11002	7.98864	7.98864	7.98864	7.96646	7.96646	7.96646	7.76523	7.76523	7.76523	7.76523	7.42715	7.42715	7.42715	7.42715	7.42715	7.32318	7.32318	7.32318	7.32318	7.32318	7.32318	7.32318
20.3166	19.3498	18.6048	16.9514	14.0807	12.6995	12.0806	11.3959	10.8176	10.8176	10.0441	10.0441	9.55608	9.34208	9.34208	9.34208	8.6454	7.68103	7.68103	7.68103	7.68103	7.68103	7.68103	7.68103	7.68103	7.68103	7.68103	7.68103	7.68103	7.28652	7.28652	7.28652	7.28652	7.28652	7.28652	7.28652	7.28652	7.18458	7.18458	7.18458	7.18458	6.87291	6.87291	6.87291	6.87291	6.87291	6.67679	6.67679	6.67679	6.67679
20.4833	19.9057	18.4073	16.9382	14.3501	13.145	13.0248	12.6263	12.6263	11.7268	11.0027	10.5429	9.997	9.997	9.997	9.58566	9.46177	8.92321	8.92321	8.89874	8.81796	8.3539	8.3539	8.25534	8.25534	8.25534	8.25534	8.25534	7.36918	6.87544	6.87544	6.87544	6.87544	6.87544	6.87544	6.87544	6.87544	6.87544	6.33536	6.33536	6.33536	6.33536	6.33536	6.33536	6.33536	6.33536	6.33536	6.30319	6.05247	6.05247
20.3285	19.8363	18.3906	16.465	13.8165	13.6405	13.1188	12.5388	12.0895	11.5728	10.5383	10.1911	10.0759	10.0144	8.91476	8.80995	8.80995	8.24817	8.24817	8.24817	8.24817	7.96647	7.96647	7.96647	7.89836	7.89836	7.89836	7.89836	7.89836	7.89836	7.33072	7.33072	7.33072	7.21781	7.21781	7.21781	7.05407	7.05407	7.05407	7.05407	7.05407	7.05407	7.03547	7.03547	7.03547	7.03547	6.96315	6.96315	6.96315	6.96315
20.6361	19.8912	18.6938	16.6239	14.487	12.0035	11.8914	11.1038	11.1038	11.1038	11.0613	10.6875	10.2086	9.6875	9.23974	8.44833	8.44833	8.44833	8.44833	7.77789	7.77789	7.77789	7.77789	7.77789	7.77789	7.77789	7.7106	7.7106	7.27997	7.27997	7.27997	7.27997	7.27997	7.27997	7.27997	7.26056	7.26056	7.26056	7.26056	7.26056	7.01226	7.01226	7.01226	6.70165	6.70165	6.70165	6.70165	6.51787	6.51787	6.51787
20.3861	19.8407	18.4056	16.329	13.5394	13.2035	12.8515	12.371	12.0195	10.9464	10.4189	10.4189	9.13381	9.13381	9.13381	9.13381	8.52212	8.52212	8.52212	8.2804	8.13962	8.06777	8.06777	7.82327	7.82327	7.82327	7.82327	7.82327	7.82327	7.42073	7.42073	7.42073	7.42073	7.42073	7.42073	7.42073	7.42073	7.42073	7.14852	7.14852	7.14852	7.14852	7.14852	7.14852	7.14852	6.68213	6.68213	6.68213	6.28552	6.28552
20.4543	19.11	18.0857	15.815	13.5673	12.6339	11.5682	10.7954	10.6703	10.1637	10.0684	9.89082	9.58769	8.91886	8.91886	8.44655	8.21335	8.21264	8.21264	8.21264	8.12317	8.0249	7.71311	7.71311	7.71311	7.71311	7.71311	7.71311	7.49802	7.49802	7.49802	7.49802	7.49802	7.49802	7.49122	7.49122	7.46928	7.46928	7.46928	7.46928	7.46928	7.46928	7.46928	7.46928	7.46928	7.13047	7.027	7.027	7.027	7.027
20.3989	19.7909	17.6541	16.2751	13.9527	13.7253	12.9445	12.4773	11.9735	11.6515	10.4779	9.93941	9.56208	8.73102	8.73102	8.73102	8.2499	8.15042	8.15042	8.15042	8.15042	8.15042	8.15042	8.15042	8.15042	8.11283	7.43009	7.43009	7.43009	7.43009	7.43009	7.43009	7.43009	7.43009	7.43009	7.43009	7.43009	7.4284	7.4284	7.16326	7.16326	7.16326	6.14309	6.14309	6.14309	6.14309	6.14309	6.14309	6.14309	6.14309
20.5577	19.9102	18.5935	16.8609	14.0496	12.7311	12.7311	11.1072	11.1072	10.8926	10.1171	9.86571	9.08153	9.08153	8.67214	8.67214	8.5028	8.5028	8.21775	8.21775	8.21775	8.21775	7.91214	7.91214	7.67607	7.67607	7.67607	7.67607	7.67607	7.61017	7.52142	7.2414	7.2414	7.2414	7.2414	7.2414	7.2414	7.2414	7.2414	7.2414	7.07996	7.07996	6.90151	6.90151	6.90151	6.90151	6.90151	6.90151	6.90151	6.90151
20.5416	19.8544	18.6169	16.2768	12.2818	11.5568	11.5568	11.2196	9.66105	9.66105	9.66105	9.0627	8.83618	8.50619	8.50619	8.50619	8.50619	7.75187	7.75187	7.75187	7.75187	7.75187	7.75187	7.75187	7.75187	7.75187	7.31959	7.31959	7.31959	7.31959	7.31959	7.31959	7.31959	7.31959	7.31959	7.26031	7.26031	7.26031	7.26031	7.26031	7.26031	7.26031	7.26031	7.26031	7.26031	7.26031	7.26031	7.26031	7.26031	7.26031
20.1642	19.6176	18.2956	16.263	13.5076	12.8633	12.8633	12.2067	11.1106	10.7124	10.4141	9.69238	8.43323	8.43323	8.43323	8.43323	8.43323	7.94661	7.94661	7.94661	7.76566	7.42148	7.42148	7.42148	7.42148	7.42148	7.42148	7.42148	7.42148	7.18816	7.18816	7.18816	7.18816	7.18816	7.18816	7.18816	7.18816	7.18816	7.18816	7.03623	7.03623	7.03623	7.03623	7.03623	7.03623	7.03623	6.86661	6.86661	6.86661	6.86661
20.6167	19.5983	18.1437	16.0119	13.6946	12.7193	12.6981	11.889	11.3754	10.0909	9.61517	9.5485	9.42016	9.38921	8.62123	8.35788	8.35788	7.80935	7.80935	7.80935	7.80935	7.80935	7.80935	7.80935	7.08021	7.08021	7.08021	7.08021	7.08021	7.08021	7.03113	7.03113	6.25697	6.25697	6.25697	6.25697	6.25697	6.25697	6.25697	6.25697	6.25697	6.25697	6.25697	6.25697	6.25697	6.25697	6.25697	6.25697	6.12374	6.12374
20.5116	19.8485	18.7313	17.0515	14.41	12.807	12.3551	11.3271	10.8825	10.8825	10.3366	9.48835	9.48835	9.48835	9.48835	8.57917	8.55504	8.48381	8.48381	8.48381	8.30846	8.30846	8.30846	8.30846	8.11413	8.11413	8.02178	8.02178	8.02178	7.95639	7.95639	7.95639	7.67695	7.42179	7.42179	7.42179	7.42179	6.67384	6.67384	6.67384	6.67384	6.67384	6.67384	6.41658	6.41658	6.41658	6.41658	6.41658	6.41658	6.41658
20.3721	19.4567	17.7931	16.1675	14.8337	13.0971	13.0971	12.3973	11.4291	11.4291	11.0196	10.4969	10.2338	10.2338	9.37456	9.12463	8.79101	8.79101	8.79101	8.41568	8.41568	8.41568	8.12931	8.0788	8.0788	7.95077	7.95077	7.95077	7.95077	7.92878	7.92878	7.92878	7.92878	7.92878	7.77222	7.66296	7.66296	7.66296	7.66296	7.66296	7.66296	7.66296	7.66296	7.66296	7.66296	7.66296	7.62909	7.62909	7.46879	7.46879
20.4135	19.7633	18.2891	16.5073	14.3134	13.3909	13.3909	12.6836	11.6932	10.7854	10.5978	10.0999	9.54459	9.54459	9.3052	8.96985	8.51722	8.2619	8.03045	7.53135	7.53135	7.41559	7.41559	7.41559	7.41559	7.41559	7.41559	7.41559	7.10967	7.10967	7.10967	7.10967	7.10967	6.90734	6.90734	6.90734	6.90734	6.90734	6.83088	6.37168	6.37168	6.37168	6.37168	6.37168	6.37168	6.37168	6.37168	6.37168	6.37168	6.37168
20.5798	19.8112	18.5049	16.2291	13.6871	12.6459	12.6459	11.492	11.0722	10.4488	9.91152	9.91152	8.94071	8.94071	8.94071	8.94071	8.85225	8.85225	8.65596	8.65596	8.65596	8.65596	8.65596	8.65596	8.65596	8.41805	8.41805	8.2517	8.2517	8.2517	8.15505	7.46064	7.46064	7.46064	7.46064	7.46064	7.46064	7.46064	7.04517	7.04517	7.02607	7.02607	7.02607	6.24864	6.24864	6.24864	6.24864	6.24864	6.24864	6.24864
20.5307	19.5272	18.4127	16.355	13.6329	10.9182	10.9182	10.691	10.5065	10.5048	10.3387	9.32684	9.32684	9.26125	8.82627	8.6304	8.6304	8.6304	8.53653	7.95583	7.74448	7.74448	7.74448	7.74448	7.74448	7.74448	7.67307	7.67307	7.67307	7.67307	7.67307	7.67307	7.67307	7.67307	7.67307	7.67307	7.67307	6.56291	6.56291	6.56291	6.46659	6.46659	6.46659	6.46659	6.46659	6.46659	6.46659	6.32922	6.32922	6.32922
20.661	19.9186	18.4059	16.0925	13.452	12.5423	12.4852	10.8353	10.6644	10.3937	10.0852	9.79251	9.30294	9.30294	9.30294	9.30294	8.69178	8.68449	8.37924	8.17391	8.17391	7.65872	7.62675	7.62675	7.62675	7.62675	7.62675	7.62675	7.43317	7.43317	7.43317	7.43317	7.43317	7.43317	7.29512	7.29512	6.95728	6.72425	6.72425	6.72425	6.72425	6.72425	6.72425	6.72425	6.72425	6.72425	6.72425	6.72425	6.72425	6.7046
20.4036	19.684	18.0375	15.9074	13.6492	12.2602	11.8928	11.3163	10.8442	10.8442	9.71328	9.71328	9.30645	8.71072	8.29599	7.9275	7.9275	7.9275	7.8265	7.59436	7.59436	7.59436	7.59436	7.59436	7.59436	7.55393	7.55393	7.07514	7.07514	7.07514	7.07514	7.07514	7.07514	6.78939	6.78939	6.78939	6.78939	6.78939	6.78939	6.78939	6.61673	6.61673	6.61673	6.61673	6.61673	6.61673	6.61673	6.61673	6.61673	6.61673
19.8156	19.5946	17.8395	16.2773	14.3965	12.7438	12.7438	12.5566	11.903	11.5213	10.6618	10.1781	9.87101	9.2251	8.50624	8.40933	8.27624	8.27624	8.27624	8.27624	7.98257	7.98257	7.98257	7.98257	7.53179	7.40525	7.40525	7.22402	7.22402	7.22402	7.22402	7.22402	7.22402	7.22402	7.22402	7.22402	7.22402	6.70095	6.70095	6.70095	6.70095	6.70095	6.70095	6.70095	6.70095	6.70095	6.70095	6.70095	6.37478	6.37478
20.5056	19.8085	18.1404	16.2795	14.0117	13.1066	12.3521	12.1322	11.8652	10.4816	10.4816	9.5729	9.5729	9.53805	8.85549	8.81693	8.61962	8.61962	8.61127	8.61127	8.61127	8.61127	8.61127	8.61127	8.61127	8.30723	8.2329	7.90743	7.90743	7.90743	7.90743	7.90743	7.6325	7.6325	7.59116	7.59116	7.59116	7.59116	7.52101	7.52101	7.52101	7.52101	7.52101	7.52101	7.46079	7.46079	7.46079	7.46079	7.46079	7.46079
20.3319	19.6133	18.3568	16.4507	14.2374	12.9357	12.9357	11.91	11.91	11.1906	10.3502	9.68786	8.78538	8.78538	7.51192	7.51192	7.51192	7.51192	7.51192	7.51192	7.51192	7.51192	7.51192	7.51192	7.51192	7.51192	7.18049	7.18049	7.18049	7.18049	7.18049	7.18049	7.18049	7.18049	7.18049	7.18049	7.18049	7.18049	7.18049	7.18049	6.948	6.93838	6.93838	6.93838	6.93838	6.93838	6.86804	6.86804	6.86804	6.86804
20.0181	19.6966	18.3089	16.3106	14.4247	13.3302	12.9129	11.6851	11.6851	11.5189	10.7328	10.7328	9.71268	9.71268	9.71268	9.54485	9.54485	9.54485	9.23	9.03447	8.58579	8.14563	7.96903	7.96903	7.96903	7.96903	7.89982	7.89982	7.77882	7.77882	7.56355	7.56355	7.56355	7.56355	7.56355	7.56355	7.56355	7.56355	7.48533	7.48533	7.48533	7.48533	7.48533	7.48533	7.48533	7.48533	7.26071	7.26071	7.25987	7.25987
20.6085	19.8206	18.3512	16.0956	13.7477	12.1757	12.1757	11.1416	10.3802	10.1637	9.89311	9.44228	9.32614	9.32614	9.32614	9.32614	9.32614	9.05785	9.05785	9.05785	8.90288	8.13639	8.13639	8.13639	7.88694	7.88694	7.88694	7.8513	7.8513	7.53679	7.53679	7.53679	7.53679	7.53679	7.53679	7.16437	7.16437	6.43194	6.43194	6.20327	6.20327	6.20327	6.20327	6.20327	6.20327	6.20327	6.20327	6.20327	6.20327	6.20327
20.0983	19.4904	18.5315	15.8099	14.0253	13.1132	13.0334	12.0603	11.6466	10.7925	10.7925	10.7925	10.3455	9.25581	9.04576	8.8125	8.65395	8.31181	7.31849	7.31849	7.31849	7.31849	7.31849	7.31849	7.31849	7.29403	7.29403	7.29403	7.29403	6.77918	6.77918	6.77918	6.77918	6.4602	6.4602	6.4602	6.06102	6.06102	6.06102	6.06102	6.06102	6.06102	6.06102	6.06102	6.06102	6.06102	6.06102	6.06102	6.06102	6.06102
20.5379	19.7829	18.5975	16.7531	14.2973	12.2981	12.2981	11.0153	10.7951	10.6178	9.95896	9.26109	9.26109	9.23254	9.23254	9.23254	8.91948	8.29989	8.29989	8.29989	8.29989	8.29989	8.29989	8.07709	8.07709	8.07709	8.02252	7.73381	7.73381	7.73381	7.31628	7.31628	7.31628	7.31628	7.31628	7.31628	7.31628	6.87701	6.87701	6.87701	6.87701	6.87701	6.87701	6.87701	6.87701	6.87701	6.87701	6.87701	6.87701	6.59985
19.9611	19.3067	17.7478	15.9281	13.6612	13.1234	12.0997	11.8979	10.901	10.586	9.65381	9.07336	7.93918	7.93918	7.93918	7.93918	7.72739	7.72739	7.72739	7.72739	7.72739	7.38876	7.38876	7.38876	7.38876	7.14489	7.14489	7.14489	7.14489	7.14489	7.14489	7.14489	7.14489	7.12547	7.12547	7.12547	7.11031	6.94	6.94	6.94	6.94	6.57451	6.57451	6.57451	6.57451	6.57451	6.57451	6.57451	6.50822	6.50822
20.3771	19.6808	18.3026	16.3541	13.8892	12.7633	12.4588	11.6975	11.2253	10.7717	10.3076	9.90209	9.45183	9.25761	8.99974	8.8188	8.62021	8.38353	8.29922	8.18427	8.12319	8.00865	7.92985	7.90377	7.83951	7.7919	7.72613	7.67692	7.60113	7.51757	7.44032	7.36705	7.32277	7.28295	7.26482	7.24614	7.21151	7.07201	6.99684	6.95564	6.92463	6.90174	6.86116	6.81285	6.80548	6.77864	6.74963	6.73785	6.69067	6.67392
[truncated: 250 more columns]
