# Supplementary material for: A new imperialist competitive algorithm with spiral rising mechanism for solving path optimization problems
Source: PeerJ Comput Sci. 2022 Sep 7;8:e1075. doi: 10.7717/peerj-cs.1075 (PMC9575848; doi:10.7717/peerj-cs.1075)
Supplement: Supplemental Information 11 [file peerj-cs-08-1075-s011.zip › PSO DE GWO SRICA BSO TLBO SCA/F1/SCA.xlsx]

## Sheet: Sheet1
0	20.346	20.346	20.346	19.5199	19.5199	19.5199	19.0303	19.0303	18.6991	18.6991	18.3081	18.126	17.6413	16.6501	16.2188	14.21	12.745	12.745	12.745	11.9961	10.9591	10.9523	10.9523	10.9305	10.9305	10.9305	10.613	10.613	10.5473	10.5473	10.5473	10.5473	10.5473	10.5473	9.65705	9.65705	9.14877	7.09201	7.09201	6.12617	6.12617	6.12617	5.83128	5.83128	5.64245	5.64245	5.64245	5.64245	5.64245
0	20.5389	20.3458	20.0261	19.9375	19.9375	19.3399	19.3399	19.3399	18.731	18.2278	17.798	16.6913	15.7206	14.8268	14.8268	14.8268	14.8268	14.29	14.29	14.29	12.8517	12.8517	12.8517	12.8517	12.4149	12.4149	12.0688	11.3252	11.3252	11.3252	11.3252	11.3252	11.3252	11.3252	10.7457	10.7457	10.7457	9.24942	9.24942	9.24942	9.24942	9.24942	9.24942	8.53452	8.49977	8.1398	7.7011	7.7011	7.7011
0	20.1605	20.1605	19.9709	19.8085	19.5248	19.4915	19.2233	19.2233	19.2233	18.9991	18.9991	17.8467	17.8467	17.8467	17.8467	16.5849	16.3376	13.8652	13.8652	13.8652	13.6824	13.6824	13.6824	13.6824	13.5926	12.6455	12.6455	12.6455	12.142	12.142	11.5451	10.9275	10.5829	10.5829	10.5829	10.5829	10.4773	10.0635	9.63725	9.63725	9.63725	9.63725	9.63725	9.63725	9.36984	9.36984	9.36984	9.36984	9.36984
0	20.5391	19.9388	19.9388	19.2789	19.2789	19.2789	18.9819	17.4719	17.4719	17.4719	17.1229	17.1229	16.9326	16.9326	16.8188	16.8188	16.8188	16.2277	16.2277	16.2277	16.2277	15.479	14.1085	13.7209	13.3333	13.3333	13.3333	13.3333	13.3333	10.9058	10.9058	10.9058	10.9058	10.9058	10.648	10.648	10.648	10.648	10.648	10.0583	10.0583	9.68218	8.12084	7.74292	7.74292	7.74292	7.74292	7.74292	7.74292
0	20.418	19.9823	19.8374	19.8374	19.8374	19.5089	19.4217	19.0631	18.2387	17.7482	17.7482	17.7482	17.1164	17.1164	17.0894	15.7651	15.6652	15.6652	14.8066	14.8066	14.8066	14.7321	14.1435	13.4855	13.1186	13.1186	12.3963	12.3963	12.3963	12.3963	12.2461	12.2461	11.2189	11.2189	11.2189	11.2189	11.2189	11.1485	11.1485	11.1485	11.1485	10.0459	10.0459	9.55553	9.1845	9.1845	9.1845	9.1845	9.1845
0	19.7932	19.7232	19.5618	19.5368	19.3712	16.3736	15.9029	15.0833	15.0833	15.0833	15.0833	15.0833	15.0833	14.1758	14.1758	13.6981	13.6981	13.6981	12.1043	11.746	11.3706	10.4592	10.4592	10.4592	10.4592	10.4592	10.4592	10.4592	10.4592	10.4592	10.4592	10.4592	9.48205	8.95537	8.87138	8.71618	8.71618	8.71618	8.71618	8.68203	8.58434	8.58434	8.58434	8.01447	8.01447	8.01447	8.01447	7.39189	7.39189
0	20.3854	20.3854	19.9793	19.9793	19.6834	19.6486	19.6486	19.6486	18.7123	17.9372	17.9372	17.9372	17.0417	16.4478	16.2742	16.2742	15.7697	15.7697	15.4556	15.4556	15.4556	15.4556	14.7071	14.491	14.4611	14.4611	14.4611	14.0189	14.0189	14.0189	14.0189	14.0189	13.4745	13.4745	12.6104	12.6104	12.6104	12.0914	12.0914	12.0914	12.0914	10.6394	10.1808	10.1808	10.1118	10.1118	9.83399	9.83399	9.31558
0	19.9606	19.9606	19.9606	19.5605	19.5605	18.926	18.926	18.7198	18.5011	16.9736	16.7204	16.2797	16.2797	15.4845	15.4845	15.4845	14.8581	13.6051	13.5756	13.5756	13.5756	13.1489	13.1489	13.1489	11.9108	11.9108	11.9108	11.9108	11.9108	10.3962	10.3962	10.2173	9.09107	8.96849	8.96849	8.96849	8.96849	8.96849	8.65336	8.65336	8.65336	8.59052	8.13557	8.13557	8.13557	8.13557	8.13557	7.46441	7.46441
0	20.478	20.3621	20.347	20.347	20.1555	20.1074	20.1074	19.9071	19.6747	19.4177	19.2684	19.0841	18.3469	17.2851	17.2851	17.2851	17.2851	15.8351	14.1745	13.5954	13.5954	13.5954	13.5954	13.5954	13.5954	13.5954	13.2437	12.1989	12.1989	12.1989	12.1989	11.7456	11.2342	11.2342	10.773	10.773	10.773	9.13578	9.13578	9.13578	9.13578	9.13578	9.13578	9.13578	9.13578	9.13578	9.13578	9.13578	9.13578
0	20.2323	20.2323	20.2323	19.7696	19.7696	19.3516	18.0998	18.0998	18.0998	18.0998	18.0998	18.0998	18.0998	18.0998	17.5618	17.3548	17.0011	16.1174	16.1174	16.1174	16.1174	15.2095	15.2095	15.2095	15.2095	13.9715	13.2248	13.0545	13.0545	10.2026	9.73573	9.73573	9.73573	9.73573	9.73573	9.73573	9.73573	9.73573	9.73573	9.73573	9.47996	9.47996	9.47996	9.47996	9.42785	9.42785	7.94583	7.94583	7.94583
0	20.5963	20.5395	20.3068	20.3068	19.9398	19.9398	19.6685	19.6685	19.6685	18.6423	18.6423	16.6007	16.6007	16.6007	16.6007	16.6007	16.1208	16.1208	16.1208	15.8034	15.8034	15.4785	14.882	14.882	14.882	14.7881	14.7881	14.7881	14.1411	14.1411	13.9694	13.9694	13.9694	13.9694	13.9694	13.5237	12.8817	12.8817	12.5023	12.5023	12.5023	12.4611	11.0207	11.0207	11.0207	11.0207	11.0207	11.0207	11.0207
0	20.2869	19.9924	19.9924	19.8342	19.8342	19.8342	19.6666	19.5156	18.7372	18.7372	18.7372	18.4987	18.4987	16.6645	16.6645	16.6032	16.6032	16.6032	16.6032	15.1027	14.69	14.69	14.69	14.69	14.69	14.69	14.69	14.69	13.5568	13.5568	13.5568	13.5568	13.5568	13.5568	12.7802	12.7802	12.4005	10.5226	10.5226	10.0997	10.0997	8.16817	8.16817	8.16817	8.16817	8.16817	7.45367	7.25	6.4366
0	20.5144	20.2601	20.2601	19.4313	19.4313	19.4313	19.3175	18.9307	18.9307	17.7751	17.7751	17.7751	17.7751	17.7215	16.9571	16.9571	16.8867	16.6425	15.042	14.8684	13.3935	13.3935	12.8029	12.8029	12.8029	12.1942	12.1942	11.0699	11.0699	11.0699	11.0699	11.0699	11.0699	11.0699	10.4784	10.4784	10.4784	10.4784	10.4784	10.4784	8.48424	8.48424	8.48424	8.48424	8.48424	8.48424	8.48424	8.48424	8.40229
0	20.2686	20.2686	20.2686	19.1159	19.1159	19.1159	18.7794	18.3989	17.3413	17.3413	17.3413	17.3413	17.3413	15.5239	15.4795	15.4795	15.4795	15.4795	14.3518	13.9772	13.5174	13.5174	13.3577	12.8234	10.6106	10.6106	10.6106	10.6106	10.6106	10.6106	10.6106	10.6106	10.0239	9.83922	9.83922	9.83922	9.83922	9.83922	9.83922	9.83922	9.81676	9.81676	9.23162	8.74395	8.74395	8.74395	8.74395	8.74395	8.74395
0	20.2314	20.1646	19.6397	19.3283	19.3283	19.201	19.1344	18.8217	17.6561	17.6561	17.6561	17.6561	17.4208	17.4208	17.4208	16.4195	16.4195	16.4195	15.7545	15.6668	15.2157	15.2157	15.2157	15.2157	15.2139	14.9121	13.9666	13.9666	13.3935	11.9504	11.9504	11.9504	11.9504	11.6205	11.6205	11.6205	11.6205	10.9523	10.9523	10.9523	10.9523	10.9523	10.797	10.5601	10.5601	9.85284	9.85284	9.85284	9.85284
0	20.4124	20.2316	20.056	20.056	19.9508	18.5858	18.5583	18.5583	18.0376	18.0111	18.0111	18.0111	18.0111	17.9418	17.5413	14.3265	14.3265	13.2757	12.5201	12.5201	12.5201	12.5201	12.5201	11.1904	10.408	10.0202	10.0202	10.0202	10.0202	10.0202	10.0202	10.0202	9.72463	9.72463	8.73616	8.73616	8.6051	8.6051	8.6051	8.6051	8.6051	8.56173	8.56173	8.56173	8.56173	8.56173	8.4294	8.4294	8.4294
0	19.983	19.2971	18.6015	18.6015	18.5556	17.0295	17.0295	17.0295	17.0295	15.566	15.566	15.566	15.0979	15.0979	15.063	14.2291	14.2291	14.2291	14.2141	14.0693	13.3358	13.3358	13.3358	9.96159	9.96159	9.96159	9.96159	9.96159	9.96159	9.96159	9.96159	9.96159	9.96159	9.32739	9.32739	8.58541	8.58541	7.94313	7.65147	7.42368	7.42368	7.42368	7.42368	7.42368	7.42368	7.42368	7.42368	7.42368	7.21959
0	20.0002	20.0002	19.3192	19.3192	18.5966	17.6569	17.0073	16.2721	15.0799	15.0799	15.0799	15.0799	15.0799	14.9114	13.7523	13.7523	13.7523	13.4076	13.4076	13.4076	13.4076	13.4076	13.4076	12.9359	11.9143	11.6407	11.6407	11.6407	11.6407	11.185	10.4256	10.4256	10.4256	10.4256	10.0511	10.0511	10.0511	10.0511	10.0511	10.0511	10.0511	9.95296	9.95296	9.95296	9.95296	9.83322	9.15841	9.15841	8.67126
0	20.4051	20.2356	20.1127	19.5193	19.1996	18.7748	18.7748	18.4969	18.4969	18.2928	17.7547	17.707	17.4263	16.5436	16.5436	16.1914	16.1914	16.1914	16.1914	16.1914	16.1089	15.5008	15.2822	15.0357	15.0357	14.0139	14.0139	14.0139	14.0139	12.8556	12.8556	12.8556	10.8757	9.97088	9.97088	9.97088	9.97088	9.97088	9.97088	9.97088	9.97088	9.97088	9.97088	9.97088	9.97088	9.97088	9.97088	9.97088	9.97088
0	19.8036	19.8036	19.8036	18.4577	18.4577	18.4577	18.4577	18.4577	18.2647	18.2647	16.1845	16.1845	16.1845	16.1845	16.1845	16.1845	16.1845	16.1845	15.8799	15.8799	15.8799	15.8799	15.2105	14.0245	14.0245	14.0081	13.7794	13.7794	12.7804	12.7804	12.7804	12.7804	12.7515	12.7515	12.7515	11.2181	11.2181	10.8653	10.8653	10.3234	10.2842	10.2667	9.78706	9.78706	9.78706	9.78706	8.58044	8.21603	7.37099
0	20.5588	20.3572	20.1858	20.1858	20.1858	19.6535	19.4041	18.8905	18.7408	18.7408	17.749	16.5269	16.2857	13.705	13.705	13.6742	13.6742	12.7764	12.7764	11.8256	11.8256	11.8256	11.4579	10.1838	10.1838	10.1838	10.1838	9.66152	8.0521	6.91349	6.91349	6.91349	6.91349	6.91349	6.91349	6.91349	6.91349	6.91349	6.91349	6.67109	6.35496	5.72678	5.72678	5.72678	5.72678	5.72678	5.26501	5.26501	5.26501
0	20.5079	20.5079	19.9299	19.3664	19.3664	19.1122	19.1122	18.785	18.1702	18.1702	17.6241	17.6241	17.5715	17.5715	17.5715	17.0061	16.8298	16.8298	16.8298	15.9833	15.9833	15.9833	15.9833	15.9833	15.271	15.271	15.271	15.271	15.271	13.8236	13.8236	12.1111	12.1111	12.1111	12.1111	12.1111	12.1111	12.1111	11.563	11.563	11.563	11.563	11.563	11.563	10.9484	10.742	10.6047	9.82496	9.82496
0	20.1385	20.1385	20.0865	19.8582	19.687	19.2461	18.6446	18.6446	18.1573	18.1403	17.7384	16.7355	16.7355	16.0302	15.145	15.145	15.145	13.8633	13.8633	13.8633	13.1561	12.9801	12.9801	12.8288	12.5913	12.5913	12.5913	11.9763	11.9763	11.7064	11.7064	11.7064	11.7064	11.7064	10.2538	10.2538	10.2538	8.94611	8.94611	8.94611	8.94611	8.94611	8.94611	8.7025	8.7025	8.6939	8.4002	8.4002	8.4002
0	20.334	20.1472	20.1472	20.007	19.3197	18.8446	18.3873	17.7929	17.5522	17.5522	16.8267	16.7048	16.1478	16.1478	16.1478	16.1478	12.8308	12.8308	12.8308	12.8308	12.8308	12.6948	12.2128	11.736	11.2185	9.67134	9.67134	9.67134	9.67134	9.67134	9.67134	9.67134	9.67134	9.67134	9.63707	9.15826	9.15826	9.15826	9.11961	9.11961	9.11961	8.19102	8.19102	8.19102	7.6659	6.73238	6.73238	6.73238	6.73238
0	19.8755	19.8755	19.7825	19.7825	19.1591	19.1591	19.1591	18.2778	17.7798	17.7798	17.4901	17.4901	15.4931	15.4435	15.4435	15.4435	15.4435	15.4435	15.3682	15.2907	15.2907	15.2907	14.1491	14.1491	13.7157	13.7157	13.7157	13.7157	13.4024	13.4024	13.2212	13.2212	12.3319	12.3319	11.8584	11.7597	11.6827	10.7044	10.7044	10.7044	10.6461	10.6461	10.6461	9.29519	9.29519	9.29519	9.29519	9.29519	7.95856
0	20.3225	20.3225	19.7336	19.5894	19.5894	19.5198	19.1542	18.8826	18.3346	16.1046	16.1046	16.1046	15.3981	14.2996	14.2996	14.2996	14.2996	13.817	13.817	13.817	13.817	13.817	13.817	12.2058	12.2058	11.7542	11.4524	11.4524	11.0465	11.0465	11.0465	11.0465	11.0465	10.3334	10.3334	9.65832	9.35888	9.35888	9.35888	8.2181	7.08331	7.08331	7.08331	7.08331	7.08331	7.08331	7.08331	7.08331	7.08331
0	19.9555	19.475	19.475	19.475	19.3807	19.3807	19.1973	18.167	18.167	18.167	17.6319	16.6763	16.6763	16.371	15.8667	13.8054	13.8054	13.8054	13.8054	13.8054	13.8054	13.8054	13.6823	12.9298	12.9298	12.9298	12.8746	11.3384	10.4524	8.87498	8.55994	8.55994	8.55994	8.55994	8.55994	8.55994	8.29404	7.07383	7.07383	6.89271	6.89271	6.65033	6.65033	6.36949	6.36949	6.36949	6.36949	6.36949	6.36949
0	19.9845	19.9845	19.9845	19.9062	19.7216	19.4594	19.4594	18.9288	18.9288	18.9288	18.401	18.401	18.401	18.401	18.2374	16.9142	16.9142	16.7213	15.5687	15.5687	13.9912	13.9912	13.9912	13.9912	13.9912	13.9912	13.6894	13.6894	12.087	11.9626	11.6438	11.6438	11.6438	11.6438	11.6438	11.5197	10.8856	9.43876	8.98334	8.98334	8.64357	7.7378	7.20168	6.86919	6.86919	6.86919	6.86919	6.86919	6.86919
0	20.1591	19.8423	19.8423	19.431	19.431	19.0398	18.6788	17.9389	17.9389	17.9389	16.695	16.6737	15.806	15.2499	15.2499	15.2499	15.2499	15.0144	13.7166	13.7166	13.3551	12.9716	11.3173	11.3173	11.3173	11.3173	10.8726	10.8726	10.8726	10.8726	10.8726	10.8726	10.8726	10.6623	10.6623	10.1172	10.1172	9.58968	9.58968	8.41631	8.41631	8.41631	8.41631	8.41631	8.41631	8.41631	8.41631	8.41631	8.41631
0	20.2507	20.2507	20.1672	19.8954	19.8954	19.6083	19.6083	19.0009	18.853	18.853	17.6522	17.6522	16.623	16.623	16.623	16.5846	15.9632	15.9632	15.4778	15.4778	15.4778	15.4778	15.4778	15.4778	15.0651	14.2608	14.2608	13.7324	13.7324	13.7324	13.7324	13.7294	13.7294	13.71	13.2415	12.6897	12.6897	12.6897	12.6897	12.6897	12.6897	11.1691	10.8612	9.68765	9.26644	9.26644	9.26644	9.26644	9.26644
0	20.248	20.1044	19.9298	19.6348	19.4928	19.0866	18.8627	18.5015	18.1433	17.8133	17.4582	17.1676	16.8228	16.3106	16.1359	15.6439	15.3785	14.9812	14.5834	14.378	14.0682	13.9114	13.6211	13.198	12.902	12.6456	12.4868	12.2626	11.9713	11.491	11.3923	11.2935	11.0165	10.8949	10.6184	10.44	10.3386	9.83143	9.74961	9.56561	9.42367	9.11197	8.90283	8.6942	8.60939	8.53155	8.33756	8.24951	8.10662
[truncated: 250 more columns]
