# Supplementary material for: A new imperialist competitive algorithm with spiral rising mechanism for solving path optimization problems
Source: PeerJ Comput Sci. 2022 Sep 7;8:e1075. doi: 10.7717/peerj-cs.1075 (PMC9575848; doi:10.7717/peerj-cs.1075)
Supplement: Supplemental Information 11 [file peerj-cs-08-1075-s011.zip › PSO DE GWO SRICA BSO TLBO SCA/F1/TLBO.xlsx]

## Sheet: Sheet1
18.3506	18.3506	16.1788	14.7415	13.3074	12.0694	10.5722	9.52749	8.15099	6.75262	6.5532	5.68406	4.86115	3.9683	3.76421	3.62812	3.14756	2.26328	2.22609	2.22609	1.80364	1.5833	1.09875	0.908091	0.78446	0.637817	0.405918	0.319131	0.223919	0.176701	0.125188	0.118228	0.0866626	0.0685628	0.0521194	0.0416264	0.0312372	0.0283293	0.020775	0.0156462	0.0128906	0.0121075	0.00885425	0.0072546	0.00610661	0.00479869	0.0038758	0.00293315	0.00239127	0.00200189
19.2622	17.0322	15.2228	15.2228	12.7165	11.324	11.0419	9.25805	8.94382	8.02459	6.88878	6.33057	5.45304	4.55641	3.98538	3.41059	3.25974	2.75454	2.35054	1.72806	1.48437	1.09702	0.976218	0.768164	0.631012	0.419046	0.393663	0.238774	0.209168	0.133126	0.119144	0.0897308	0.0744916	0.0498534	0.0481468	0.0359384	0.0297154	0.0205973	0.0173929	0.0112999	0.0112999	0.00909915	0.00765202	0.00664078	0.00550274	0.00393313	0.00341428	0.00289285	0.00197876	0.00164153
19.7282	18.361	16.8696	15.7397	15.2333	13.0256	11.709	10.2606	9.09277	8.6159	6.95733	6.34631	5.60474	4.95696	4.30839	3.91519	3.5371	3.27572	2.96509	2.50351	2.20258	1.74097	1.44006	0.94813	0.94813	0.458099	0.430375	0.363914	0.292136	0.193694	0.162086	0.140292	0.0971455	0.0693629	0.0502209	0.0425018	0.0374794	0.0330035	0.0243545	0.0193551	0.0159084	0.0132206	0.0114958	0.00857877	0.00651095	0.00496203	0.00381292	0.00342131	0.00272653	0.00218224
19.4977	18.1529	15.6128	15.3466	13.2258	11.14	10.831	9.43094	7.84677	6.95392	5.65536	5.26031	4.6133	4.06491	3.67731	3.55221	2.93798	2.74466	2.28155	2.11851	1.69112	1.44313	1.06907	0.814207	0.680371	0.562989	0.410923	0.271271	0.214209	0.140772	0.137426	0.089264	0.0688224	0.0548587	0.0384734	0.0384734	0.0286486	0.0267413	0.0160935	0.0142988	0.0119646	0.0109245	0.00779698	0.00643783	0.00457261	0.00378665	0.00332672	0.00271164	0.00215972	0.00173685
18.375	18.0258	16.7369	16.0247	14.7439	11.7254	11.5921	9.93503	8.66879	7.49656	6.80275	5.56551	5.41022	4.83973	4.20498	3.68473	3.40175	3.01807	2.62927	2.20782	1.91051	1.59864	1.26321	0.996862	0.879989	0.587565	0.410654	0.364603	0.239023	0.20906	0.145917	0.113433	0.0883372	0.0797805	0.0566865	0.0511555	0.0409878	0.0327653	0.0236693	0.019641	0.0160883	0.0136883	0.01217	0.00915391	0.00676596	0.0055475	0.00532839	0.00370745	0.00292664	0.00231345
19.2722	17.6415	16.6536	15.3214	13.8983	11.9693	10.5262	9.56972	8.27262	7.20758	6.73987	5.75176	5.29312	4.79402	4.12499	3.67678	3.237	3.06587	2.56295	2.28648	1.82817	1.42871	1.08237	1.00447	0.637773	0.550259	0.356236	0.317763	0.199586	0.161814	0.118537	0.100546	0.0811206	0.0607368	0.0471431	0.0402506	0.0280107	0.0224513	0.0194401	0.0187273	0.0120994	0.0105316	0.00648294	0.00616289	0.00532202	0.00433037	0.00352034	0.00331342	0.00256566	0.0020386
19.1566	17.7899	16.6732	14.9324	13.8609	12.9335	10.4403	10.3169	9.28791	7.64221	6.87461	5.6492	5.59719	4.90813	4.18367	3.79689	3.46766	3.15326	2.77588	2.71592	2.56234	2.23086	2.14125	2.02588	1.59846	1.59846	1.59846	1.59846	1.59846	1.53581	1.359	1.359	1.359	1.34082	1.25507	1.07848	0.707122	0.45115	0.297142	0.229002	0.149783	0.113834	0.0835839	0.0679539	0.0561137	0.0349716	0.0349716	0.0306014	0.0234564	0.0186474
18.9497	16.3895	16.3895	15.0044	13.4515	12.2966	11.0616	9.41731	8.9947	7.75525	6.01316	5.5017	4.85745	4.4665	4.07303	3.62536	3.01731	3.01731	2.67896	2.23868	1.74767	1.52729	1.02791	0.88696	0.645176	0.540432	0.398684	0.251747	0.251747	0.170457	0.148611	0.127379	0.0746524	0.0720414	0.0589801	0.0484088	0.0324547	0.0288672	0.0222642	0.0171078	0.0150134	0.0123126	0.0103787	0.0080529	0.00638696	0.0052944	0.00452737	0.00374101	0.00307755	0.00227346
19.2945	17.1165	16.7221	14.1986	13.8992	12.4644	10.7013	9.87163	8.85496	7.72904	6.72619	5.97543	5.10715	4.32803	4.07314	3.61377	3.2366	2.90022	2.29437	2.22869	1.79782	1.70982	1.28113	0.982668	0.700214	0.598084	0.42963	0.347599	0.26212	0.183651	0.15166	0.124829	0.097284	0.0772482	0.0573815	0.0457774	0.0391257	0.0332916	0.0265198	0.022391	0.0157811	0.0136982	0.0121238	0.00860268	0.00704426	0.00628243	0.00530631	0.0039712	0.00292747	0.00265596
19.1834	18.192	16.7513	16.374	13.8478	12.8148	11.3082	9.88112	9.04991	7.96788	7.10149	5.67801	5.21118	4.91332	4.33902	3.8531	3.63136	3.40719	3.04355	2.86266	2.66307	2.43241	2.23493	2.16184	2.0328	1.85801	1.85801	1.71325	1.54084	1.54084	1.37004	1.37004	1.37004	1.37004	1.37004	1.33772	1.31871	1.29287	1.28311	1.25245	1.19236	1.09567	1.09567	1.09567	1.05558	1.02799	1.02799	0.988514	0.982422	0.933647
19.2877	17.235	16.238	13.8177	13.8177	12.2587	11.861	9.67754	8.48533	6.95828	6.8847	6.21826	5.00896	4.3608	3.67068	3.67068	3.32336	3.04319	2.72035	2.33985	1.81226	1.64126	1.31138	0.93426	0.775399	0.375191	0.375191	0.345144	0.24674	0.199821	0.160462	0.123357	0.0950019	0.0775372	0.0539962	0.0517425	0.0407394	0.0318025	0.0243885	0.0182024	0.0141907	0.0101955	0.00995609	0.00689591	0.00589137	0.0050235	0.00416108	0.00339287	0.00285072	0.00216898
19.1791	18.068	17.1419	15.827	14.1275	12.9212	10.2537	10.0559	8.97654	7.21691	6.04973	5.96006	4.80746	4.23219	3.75684	3.44299	3.32902	2.86414	2.43982	2.04072	1.71212	1.41101	1.08022	0.903816	0.636597	0.418819	0.381727	0.312234	0.21222	0.150981	0.128208	0.10557	0.088515	0.0748202	0.0467536	0.0376677	0.0268935	0.0207888	0.0197084	0.0150151	0.0125504	0.00971304	0.0089144	0.00633139	0.00594233	0.00455225	0.00383211	0.00252875	0.00235904	0.00211445
19.285	18.5992	16.2046	15.0151	13.8835	12.7514	11.1083	9.90013	7.95267	7.95267	7.38376	6.70339	5.55248	4.99694	4.29024	3.86365	3.26848	3.20278	2.79686	2.3708	2.12214	1.88843	1.49623	1.08838	0.875489	0.688445	0.506403	0.386088	0.306249	0.220021	0.156891	0.134095	0.10393	0.0695989	0.0641948	0.0494959	0.0357324	0.0289042	0.0245878	0.0190357	0.014532	0.013074	0.0106107	0.00787594	0.00584855	0.00504139	0.00360996	0.00332771	0.00246097	0.00201864
19.1677	17.6948	16.1404	14.9254	12.9813	12.9442	10.8353	9.9458	9.14276	7.67856	6.98186	5.61458	5.42162	4.99881	4.26353	3.77072	3.25793	3.11807	2.83003	2.28982	1.81108	1.5696	1.08779	1.05073	0.591974	0.585561	0.482029	0.370281	0.276702	0.212424	0.124214	0.0992816	0.088893	0.0744796	0.0521637	0.0448053	0.0333484	0.0260168	0.0241452	0.0157746	0.0149634	0.0113573	0.00948393	0.0076819	0.00571756	0.00464561	0.00374038	0.00321075	0.00236356	0.00205866
19.4394	18.1182	16.7947	15.5845	14.8013	12.4128	10.9924	10.4246	9.31044	7.43996	7.35795	6.4508	5.24102	5.19317	4.37826	3.91394	3.59543	3.15229	2.81199	2.21867	2.13309	1.62157	1.30839	0.9612	0.741461	0.596114	0.275025	0.275025	0.216647	0.181548	0.151649	0.118026	0.0788457	0.0689049	0.0527314	0.0401097	0.0333981	0.0203344	0.0203344	0.0174582	0.014031	0.0120841	0.0108618	0.00796875	0.00758446	0.00585094	0.00472729	0.0034283	0.00303344	0.00231079
19.3892	18.3157	16.0047	15.6533	15.0321	13.2154	11.6702	10.9296	9.37418	7.12037	6.82927	5.64482	5.22395	4.12554	4.12554	3.77965	3.39879	2.9813	2.79587	2.4032	2.2084	1.72615	1.42116	1.16543	0.916654	0.747965	0.458208	0.233083	0.219674	0.176767	0.152872	0.124385	0.0887115	0.0836121	0.0534873	0.0417406	0.0417406	0.0293941	0.0232378	0.0178799	0.0158161	0.0100288	0.00979532	0.00796801	0.00644885	0.00535271	0.00360153	0.00349123	0.00300757	0.00231675
19.398	17.7956	16.1278	15.2683	13.894	10.5853	10.5853	9.52749	8.43241	7.70225	6.62897	5.42766	4.88999	4.36225	3.96816	3.33213	3.05548	2.69707	2.56328	1.96786	1.67554	1.22314	1.22314	0.780459	0.59288	0.513871	0.35334	0.286541	0.20983	0.154126	0.10914	0.0874739	0.0728624	0.0615361	0.0477558	0.0357009	0.0274376	0.0237927	0.0198934	0.0139044	0.0121244	0.0103256	0.00742061	0.00533132	0.00531683	0.00421283	0.00388943	0.00279724	0.00240097	0.00184805
19.1859	18.6377	17.1681	16.3321	14.0041	12.7049	10.8753	9.97454	8.70537	7.79435	6.57559	5.72228	4.68378	4.59987	4.25698	3.53174	3.06703	2.97631	2.55677	2.41233	1.98154	1.65109	1.30098	0.924696	0.728722	0.558428	0.298343	0.298343	0.246463	0.201853	0.154725	0.116938	0.0949301	0.073628	0.0566077	0.0417039	0.0345176	0.0289727	0.0230856	0.0176067	0.0141812	0.0114841	0.0101837	0.00887478	0.00575255	0.0051813	0.00443202	0.00349422	0.00253568	0.00245456
18.8579	17.7665	16.8941	14.1663	13.5925	12.2169	11.3338	9.96405	8.69602	7.87017	6.57584	6.13988	5.36619	4.79251	4.14591	3.27391	3.27391	2.92181	2.55442	2.26914	1.75844	1.42356	1.14359	0.964067	0.744775	0.545856	0.386853	0.316527	0.213183	0.193467	0.140491	0.0902801	0.0763292	0.0629619	0.0514449	0.0381904	0.0338851	0.026462	0.0210888	0.0178384	0.0136456	0.0121339	0.00857386	0.00756002	0.00559957	0.0052354	0.00431621	0.00337013	0.0029823	0.00227029
19.549	17.7963	16.751	14.7765	14.3566	12.6027	11.2916	9.53384	8.81753	7.8408	6.46603	6.11323	5.18017	4.80953	4.23726	3.99628	3.51755	3.16132	2.75841	2.43566	2.08058	1.98036	1.2709	0.937266	0.824303	0.652846	0.546809	0.455727	0.31729	0.270237	0.185349	0.151035	0.0878867	0.0698926	0.0513897	0.0482454	0.0407151	0.031511	0.0261778	0.0205214	0.0167602	0.0107787	0.0102021	0.00856957	0.00745423	0.00604555	0.00496049	0.00395383	0.0032823	0.00301104
18.7781	17.1495	16.3909	14.8626	13.6863	11.5044	11.0797	8.72014	8.51728	7.4846	6.00185	5.32121	4.84857	3.91624	3.55477	3.49987	3.13406	3.06804	2.57051	2.07969	1.73531	1.42057	1.17674	0.898463	0.615014	0.520613	0.356934	0.25089	0.171834	0.171834	0.122667	0.108985	0.0870974	0.0649261	0.0547197	0.0416792	0.0382238	0.0257318	0.023752	0.016697	0.0150287	0.0114416	0.00926827	0.00713689	0.00502507	0.00475125	0.00419724	0.0032486	0.00248963	0.00196706
18.0887	17.87	16.4075	15.2147	14.2052	12.2885	11.3349	9.68328	7.37445	7.3365	6.10009	5.19352	4.81876	4.08296	3.65771	3.57584	3.27843	2.91502	2.54299	2.22329	1.75456	1.55054	0.985689	0.84492	0.678565	0.475997	0.354836	0.312067	0.202917	0.138386	0.119553	0.0971931	0.0717722	0.0528485	0.0524248	0.0367199	0.0324388	0.0264701	0.0211259	0.0180108	0.0145397	0.0114726	0.00932258	0.00756298	0.00573539	0.00478939	0.00398929	0.00320371	0.00275267	0.00192115
19.6439	17.4106	16.7133	15.6385	14.0739	11.1878	10.5621	9.65215	8.09572	7.02125	6.51987	5.27067	4.94789	4.41885	3.96019	3.35789	3.03237	2.90487	2.42598	2.07305	1.7439	1.52808	1.27096	0.875836	0.613657	0.348921	0.336194	0.234092	0.214269	0.153258	0.10787	0.103054	0.0786191	0.0645156	0.0481959	0.0408384	0.0286383	0.0264623	0.0202863	0.0161784	0.0130238	0.00978047	0.00934308	0.00722625	0.00601201	0.00478655	0.00385083	0.00290139	0.00246693	0.00200504
18.5457	17.8276	16.874	15.1289	14.2517	12.0333	11.0282	9.86167	8.82705	7.8398	6.81453	6.0509	5.20081	4.69128	3.90606	3.8662	3.72984	3.24851	2.87886	2.60281	2.26747	2.04411	1.95721	1.53986	1.09399	0.849124	0.725257	0.466882	0.367757	0.33493	0.238297	0.15808	0.152697	0.105255	0.0897473	0.0649871	0.0504813	0.0414949	0.0318719	0.0268662	0.0201382	0.0152611	0.0147101	0.00963117	0.0087695	0.00740806	0.00616583	0.00462138	0.00372553	0.00290464
19.0447	17.1837	17.168	15.3007	14.2384	12.6183	11.5508	9.61416	8.59641	7.00568	6.1043	6.00377	4.85121	4.65931	4.01304	3.27677	3.18744	2.94792	2.6414	2.15069	1.85038	1.6224	1.08682	0.835239	0.760217	0.503225	0.39956	0.284304	0.226759	0.172644	0.139598	0.104612	0.0813792	0.05408	0.0389349	0.037105	0.020889	0.020889	0.0185082	0.0151182	0.0121708	0.00943361	0.00798702	0.00603476	0.0050125	0.00383129	0.00298523	0.00244075	0.00201752	0.00178384
18.711	16.8204	16.8204	15.1138	12.8916	12.7222	10.6686	9.9546	8.58124	7.08559	7.08559	5.80631	4.73238	4.73238	3.9504	3.57891	3.15008	3.01115	2.80939	2.34894	1.90709	1.6819	1.19365	0.917955	0.624091	0.371958	0.342777	0.311273	0.197589	0.138202	0.0990078	0.0769477	0.0670009	0.0559682	0.0412222	0.0367084	0.027936	0.0229946	0.0190049	0.0159902	0.0120351	0.00905167	0.00838918	0.00641313	0.0051207	0.00425033	0.0035138	0.00231836	0.00216888	0.00151588
18.4978	18.0655	16.0591	15.1201	14.1289	12.8134	11.2371	10.1124	8.33799	7.07091	6.79064	6.15408	5.33664	4.58115	3.99059	3.49481	3.14501	3.08267	2.56967	2.23762	1.97827	1.54611	1.27262	0.965516	0.678944	0.529499	0.412386	0.279318	0.204441	0.195055	0.136492	0.110145	0.0880836	0.0528954	0.0510513	0.0416192	0.0322804	0.0271833	0.0198818	0.0173849	0.0143236	0.0110887	0.00778214	0.00774337	0.0057195	0.00480721	0.0040337	0.00328855	0.00211268	0.00203369
19.6257	17.7613	15.7518	15.7518	13.6408	12.6911	11.1337	10.2694	8.64063	7.45573	6.95939	6.03623	5.35309	4.91765	4.19276	3.39291	3.0929	3.03493	2.61012	2.20053	1.80644	1.31244	1.20028	0.91774	0.589515	0.552102	0.426735	0.313446	0.19664	0.174363	0.1376	0.100832	0.0791542	0.0550252	0.0461787	0.0395729	0.0312273	0.0198806	0.0192054	0.0137168	0.00997991	0.00962109	0.00735845	0.00624097	0.00463944	0.00397637	0.00357726	0.0028046	0.00230169	0.00198602
19.0093	18.2717	17.3347	15.7314	13.7258	12.4159	11.3538	10.0081	9.0953	7.2118	6.91202	5.74016	5.19248	4.60818	4.27056	3.6352	3.59088	3.02494	2.78637	2.4988	2.15909	1.95872	1.95872	1.94858	1.81527	1.62206	1.58974	1.48312	1.47908	1.34058	1.16633	0.776608	0.580245	0.439256	0.295768	0.233514	0.158815	0.102957	0.102957	0.0759637	0.056833	0.0446218	0.0306887	0.0233902	0.0224543	0.0162886	0.0139414	0.0105578	0.00866655	0.0071853
19.4708	17.4565	15.8857	15.4111	13.6464	12.3615	11.7524	9.83898	8.38305	7.58323	6.59434	6.35932	5.46606	4.68879	4.24508	3.62301	3.36371	2.83742	2.63717	2.4949	2.034	1.76774	1.36611	1.02417	0.671514	0.593063	0.513419	0.342058	0.241109	0.154221	0.120021	0.106128	0.0744295	0.0590091	0.0428909	0.0404332	0.0340571	0.0244407	0.0198504	0.0149201	0.0116102	0.00989128	0.00986522	0.00641407	0.00641407	0.00522401	0.0040643	0.00363218	0.00269399	0.00222096
19.1075	17.7632	16.4894	15.2515	13.9055	12.3004	11.0764	9.83724	8.65019	7.49383	6.6643	5.8558	5.13773	4.58549	4.05229	3.62113	3.28886	2.99313	2.63695	2.29249	1.94077	1.64536	1.32425	1.06586	0.836914	0.662014	0.540477	0.444765	0.36662	0.312688	0.256302	0.217526	0.187798	0.165468	0.144198	0.126764	0.10323	0.0858852	0.0757952	0.0674668	0.0591888	0.0519307	0.0488974	0.0462452	0.043212	0.0404384	0.0395888	0.0372607	0.0361768	0.0339078
[truncated: 250 more columns]
