# Supplementary material for: A new imperialist competitive algorithm with spiral rising mechanism for solving path optimization problems
Source: PeerJ Comput Sci. 2022 Sep 7;8:e1075. doi: 10.7717/peerj-cs.1075 (PMC9575848; doi:10.7717/peerj-cs.1075)
Supplement: Supplemental Information 11 [file peerj-cs-08-1075-s011.zip › PSO DE GWO SRICA BSO TLBO SCA/F2/BSO.xlsx]

## Sheet: Sheet1
766.775	595.612	530.871	465.89	442.102	392.339	338.868	325.014	301.697	297.042	275.256	275.256	275.256	275.256	275.256	275.256	275.256	275.256	275.256	275.256	275.256	275.256	275.256	275.256	268.067	268.067	268.067	268.067	268.067	268.067	268.067	268.067	268.067	268.067	268.067	268.067	268.067	268.067	268.067	268.067	268.067	268.067	268.067	268.067	268.067	268.067	268.067	268.067	268.067	253.404
947.387	603.683	492.171	415.362	309.499	296.328	296.328	278.3	244.186	244.186	244.186	244.186	244.186	244.186	244.186	244.186	244.186	244.186	244.186	244.186	244.186	244.186	233.073	233.073	233.073	233.073	233.073	233.073	233.073	233.073	233.073	233.073	233.073	233.073	233.073	233.073	233.073	233.073	233.073	233.073	233.073	233.073	233.073	233.073	233.073	233.073	233.073	233.073	228.034	228.034
765.515	527.349	394.766	381.24	381.24	381.24	360.469	360.469	342.453	305.971	305.971	305.971	305.971	304.826	304.826	304.826	304.826	304.826	301.575	281.398	281.398	276.274	269.873	269.873	269.873	269.873	269.873	260.445	260.445	260.445	240.604	240.604	240.604	240.604	240.604	240.604	240.604	240.604	240.604	240.604	240.604	240.604	240.604	240.604	237.711	237.711	237.711	237.711	237.711	237.711
903.474	497.919	376.776	376.776	376.776	376.776	376.776	376.776	376.776	376.776	376.776	376.776	376.776	376.776	376.776	376.776	376.776	351.043	351.043	319.021	319.021	319.021	319.021	319.021	319.021	319.021	319.021	319.021	319.021	319.021	312.212	312.212	312.212	295.09	295.09	295.09	295.09	295.09	295.09	295.09	295.09	295.09	295.09	295.09	295.09	295.09	295.09	285.648	254.372	244.73
959.213	538.028	505.921	499.128	499.128	499.128	499.128	427.458	427.458	427.458	404.547	395.959	392.562	360.402	334.212	334.212	334.212	334.212	334.212	334.212	334.212	334.212	334.212	334.212	321.927	321.927	321.927	321.927	321.927	321.927	321.927	321.927	321.927	321.927	321.927	321.927	321.927	321.927	321.927	303.071	303.071	303.071	303.071	303.071	303.071	303.071	303.071	303.071	303.071	303.071
888.725	512.248	439.18	417.548	368.438	368.438	361.885	361.885	361.885	361.885	361.885	330.587	325.459	286.543	285.872	281.108	281.108	281.108	281.108	281.108	281.108	281.108	281.108	281.108	281.108	273.823	273.823	273.823	273.823	273.823	273.823	270.046	270.046	270.046	242.772	242.772	242.772	242.772	242.772	242.772	242.772	242.772	242.772	242.772	242.772	242.772	242.772	242.772	242.772	242.772
665.314	531.288	434.976	434.976	434.976	402.855	388.025	343.788	315.842	310.141	302.22	302.22	302.22	302.22	302.22	302.22	302.22	302.22	302.22	302.22	302.22	302.22	302.22	302.22	302.22	302.22	302.22	302.22	302.22	302.22	302.22	302.22	251.716	251.716	251.716	251.716	251.716	251.716	251.716	251.716	251.716	251.716	251.716	251.716	251.716	251.716	251.716	251.716	251.716	251.716
808.088	520.859	489.43	434.835	434.835	393.166	373.109	351.655	349.413	335.652	309.737	309.737	309.737	309.737	309.737	309.737	309.737	307.079	307.079	307.079	307.079	307.079	307.079	284.981	235.826	235.826	235.826	235.826	235.826	235.826	235.826	235.826	235.826	235.826	235.826	235.826	235.826	235.826	235.826	235.826	235.826	235.826	235.826	235.826	235.826	235.826	235.826	235.826	235.826	235.826
913.059	477.277	431.653	430.847	422.169	402.288	393.785	389.997	371.169	349.085	341.38	341.38	341.38	341.38	341.38	341.38	341.38	341.38	325.07	325.07	325.07	325.07	325.07	325.07	325.07	325.07	325.07	325.07	325.07	290.83	290.83	259.524	259.524	259.524	259.524	259.524	259.524	259.524	259.524	259.524	259.524	259.524	259.524	259.524	259.524	259.524	259.524	259.524	259.524	259.524
953.435	575.107	475.407	412.712	412.712	363.576	363.576	363.576	363.576	363.576	358.84	358.84	327.713	327.713	327.713	327.713	327.713	327.713	290.663	290.663	290.663	290.663	290.663	290.663	290.663	290.663	290.663	290.663	279.857	258.314	258.314	258.314	258.314	258.314	258.314	258.314	258.314	258.314	258.314	258.314	258.314	251.483	251.483	244.356	244.356	244.356	244.356	244.356	244.356	244.356
834.246	629.807	587.202	468.621	382.949	363.13	324.357	324.357	324.357	324.357	303.746	303.746	264.328	264.328	264.328	264.328	206.906	206.906	206.906	206.906	206.906	206.906	206.906	206.906	206.906	206.906	206.906	206.906	206.906	206.906	206.906	206.906	206.906	206.906	206.906	206.906	206.906	206.906	206.906	206.906	206.906	206.906	206.906	204.193	204.193	204.193	204.193	204.193	204.193	204.193
839.517	678.428	599.942	551.923	527.078	496.465	481.022	439.795	430.22	421.882	363.239	363.239	363.239	337.996	337.996	337.996	337.996	337.996	337.996	337.996	337.996	337.036	337.036	337.036	329.676	320.278	320.278	320.278	320.278	320.278	320.278	320.278	320.278	290.016	276.142	276.142	276.142	276.142	276.142	276.142	276.142	276.142	276.142	276.142	276.142	276.142	276.142	276.142	276.142	276.142
839.014	473.472	428.601	428.601	428.384	406.81	370.361	334.784	307.186	307.186	307.186	307.186	307.186	307.186	307.186	307.186	307.186	307.186	307.186	307.186	307.186	307.186	307.186	307.186	307.186	307.186	307.186	307.186	307.186	288.741	274.391	274.391	274.391	274.391	274.391	274.391	274.391	274.391	269.951	269.951	269.951	269.951	269.951	269.951	269.951	269.951	269.951	269.951	269.951	269.951
921.663	591.698	523.428	414.366	339.358	280.604	262.486	262.486	262.486	262.486	262.486	262.486	262.486	262.486	262.486	262.486	262.486	262.486	262.486	262.486	262.486	262.486	262.486	262.486	262.486	262.486	262.486	262.486	262.486	262.486	262.486	262.486	262.486	262.486	262.486	262.486	262.486	262.486	262.486	262.486	262.486	262.486	262.486	262.486	262.486	262.486	262.486	232.864	232.864	232.864
921.799	549.602	485.031	462.881	382.853	382.853	382.853	357.409	336.699	336.699	336.699	336.699	336.699	336.699	336.699	336.699	336.699	336.699	336.699	336.699	336.699	336.699	336.699	336.699	333.963	331.223	313.522	313.522	277.02	272.343	272.343	272.343	272.343	272.343	272.343	272.343	272.343	272.343	272.343	272.343	272.343	272.343	272.343	272.343	272.343	272.343	272.343	272.343	272.343	272.343
875.532	584.849	469.958	427.586	417.047	417.047	417.047	379.302	356.004	311.088	305.973	272.443	251.764	251.764	251.764	251.764	251.764	251.764	251.764	251.764	251.764	251.764	251.764	251.764	251.764	251.764	251.764	251.764	251.764	251.764	251.764	251.764	251.764	251.764	251.764	251.764	251.764	251.764	251.764	251.764	251.764	251.764	251.764	251.764	251.764	251.764	251.764	251.764	251.764	251.764
867.447	596.191	392.15	302.241	302.241	302.241	302.241	302.241	302.241	302.241	302.241	299.472	299.472	299.472	299.472	299.472	299.472	299.472	299.472	299.472	297.192	293.876	293.876	293.876	293.876	293.876	293.876	268.734	260.332	260.332	260.332	260.332	260.332	260.332	260.332	260.332	260.332	260.332	260.332	260.332	260.332	260.332	260.332	260.332	260.332	260.332	260.332	260.332	260.332	260.332
549.757	527.201	521.311	477.24	425.762	385.286	378.639	342.612	342.612	342.612	342.612	342.612	342.612	333.543	333.543	333.543	309.897	276.461	276.461	276.461	276.461	276.461	276.461	276.461	276.461	276.461	276.461	276.461	276.461	276.461	276.461	276.461	276.461	276.461	274.461	252.031	252.031	252.031	238.077	238.077	238.077	238.077	238.077	238.077	238.077	238.077	238.077	238.077	238.077	238.077
824.689	569.455	569.455	569.455	464.95	369.137	359.809	341.786	330.47	287.94	287.94	287.94	287.195	247.677	247.677	247.677	247.677	247.677	247.677	247.677	247.677	247.677	247.677	247.677	247.677	247.677	247.677	247.677	247.677	247.677	247.677	247.677	247.677	247.677	247.677	247.677	247.677	247.677	247.677	247.677	247.677	247.677	247.677	247.677	247.677	247.677	247.677	247.677	247.677	247.677
917.256	626.56	426.633	420.245	359.04	359.04	359.04	359.04	358.277	323.919	311.782	311.782	311.782	311.782	311.782	300.291	293.331	293.331	293.331	270.752	270.752	270.752	270.752	270.752	270.752	270.752	270.752	270.752	270.752	270.752	270.752	266.998	258.714	258.714	258.714	258.714	258.714	258.714	258.714	258.714	258.714	258.714	258.714	258.714	258.714	258.714	258.714	258.714	258.714	258.714
875.388	644.244	521.62	511.068	499.832	461.613	403.178	384.545	384.545	382.059	382.059	382.059	382.059	382.059	382.059	382.059	382.059	372.444	350.584	341.975	341.975	326.115	326.115	326.115	326.115	326.115	326.115	315.965	315.965	315.965	315.965	315.965	315.965	287.984	287.984	287.984	287.984	287.984	287.984	287.984	270.894	270.894	270.894	270.894	270.894	270.894	270.894	270.894	270.894	270.894
798.97	596.492	507.129	451.63	438.359	423.668	398.368	398.368	398.368	373.112	337.027	311.089	306.589	248.2	248.2	248.2	248.2	248.2	236.755	236.755	236.755	236.755	236.755	236.755	236.755	236.755	236.755	236.755	236.755	236.755	236.755	236.755	236.755	236.755	236.755	236.755	236.755	236.755	236.755	236.755	236.755	236.755	236.755	236.755	236.755	236.755	236.755	236.755	236.755	236.755
899.193	610.673	519.45	351.997	337.528	310.088	283.28	283.28	283.28	283.28	262.272	260.973	260.973	260.973	260.973	260.973	260.973	246.156	246.156	238.066	238.066	238.066	238.066	238.066	238.066	238.066	238.066	238.066	238.066	238.066	238.066	230.797	230.797	230.797	230.797	230.797	205.244	205.244	205.244	205.244	205.244	205.244	205.244	205.244	205.244	205.244	205.244	205.244	205.244	205.244
809.9	620.524	476.129	462.477	446.227	383.751	383.751	383.751	383.751	383.751	383.751	383.751	383.751	383.751	383.751	383.751	383.751	383.751	342.246	342.246	342.246	342.246	342.246	342.246	342.246	342.246	324.272	324.272	324.272	324.272	324.272	303.006	303.006	303.006	303.006	303.006	303.006	303.006	303.006	303.006	303.006	303.006	303.006	303.006	303.006	303.006	303.006	303.006	303.006	303.006
887.691	708.942	456.35	409.038	393.422	346.018	334.164	334.164	334.164	316.852	316.852	316.852	316.852	281.843	281.843	281.843	281.843	281.843	281.843	275.812	275.812	275.812	275.812	275.812	275.812	275.812	275.812	275.812	275.812	275.812	275.812	275.812	275.812	275.812	275.812	270.395	270.395	270.395	269.473	231.07	231.07	231.07	231.07	231.07	231.07	231.07	231.07	231.07	231.07	231.07
870.479	600.264	515.369	481.514	456.065	382.946	361.381	342.616	283.28	283.089	258.049	258.049	258.049	258.049	258.049	258.049	258.049	249.017	234.561	234.561	234.561	234.561	234.561	234.561	234.561	216.462	216.462	216.462	216.462	216.462	216.462	216.462	216.462	216.462	216.462	216.462	216.462	216.462	216.462	216.462	216.462	216.462	216.462	216.462	216.462	216.462	216.462	216.462	216.462	216.462
831.654	461.22	461.22	456.484	387.513	368.299	334.084	319.305	310.37	302.495	302.495	302.495	299.388	299.388	299.388	299.388	296.161	296.161	296.161	296.161	296.161	296.161	284.459	284.459	284.459	284.459	284.459	284.459	283.457	283.457	283.457	283.457	283.457	283.457	283.457	283.457	283.457	275.851	275.851	275.851	275.851	275.851	275.851	275.851	271.586	271.586	271.586	271.586	261.78	261.78
856.607	537.293	477.515	450.54	450.54	391.333	383.774	364.857	364.857	364.857	336.989	299.203	298.859	297.317	297.317	297.317	297.317	285.736	285.736	285.736	285.736	285.736	285.736	285.736	285.736	285.736	285.736	285.736	285.736	285.736	264.15	264.15	264.15	264.15	264.15	264.15	264.15	264.15	264.15	264.15	264.15	264.15	264.15	264.15	264.15	264.15	264.15	264.15	264.15	264.15
858.432	547.064	319.983	319.983	319.983	319.983	307.47	307.47	307.47	307.47	307.47	298.023	298.023	298.023	298.023	298.023	298.023	298.023	298.023	298.023	288.983	288.983	280.373	248.481	248.481	248.481	248.481	248.481	248.481	248.481	248.481	233.334	230.823	230.823	230.823	230.823	230.823	230.823	230.823	230.823	230.823	230.823	230.823	230.823	230.823	230.823	224.266	224.266	224.266	224.266
880.287	571.929	472.521	389.729	327.409	327.409	327.409	327.409	327.409	327.409	327.409	327.409	327.409	327.409	317.429	310.736	287.25	287.25	278.912	278.912	278.912	278.912	278.912	278.912	278.912	278.912	278.912	253.377	237.44	237.44	237.44	237.44	237.44	237.44	237.44	237.44	217.791	217.791	217.791	217.791	217.791	217.791	217.791	217.791	217.791	217.791	217.791	217.791	217.791	217.791
851.017	570.176	476.738	435.898	405.614	378.462	363.555	348.95	339.417	330.552	320.636	315.614	311.999	303.966	302.738	301.973	298.148	294.586	289.446	286.195	285.818	284.976	283.715	281.915	279.291	278.04	276.851	274.509	272.088	269.458	267.371	264.621	262.578	260.065	258.627	257.699	256.192	255.939	255.295	253.386	252.816	252.589	252.589	252.261	252.022	252.022	251.804	250.502	248.964	248.154
[truncated: 250 more columns]
