# Supplementary material for: A new imperialist competitive algorithm with spiral rising mechanism for solving path optimization problems
Source: PeerJ Comput Sci. 2022 Sep 7;8:e1075. doi: 10.7717/peerj-cs.1075 (PMC9575848; doi:10.7717/peerj-cs.1075)
Supplement: Supplemental Information 11 [file peerj-cs-08-1075-s011.zip › PSO DE GWO SRICA BSO TLBO SCA/F2/DE.xlsx]

## Sheet: Sheet1
765.89	765.89	765.89	765.89	765.89	765.89	765.89	765.89	765.89	765.89	765.89	765.89	765.89	624.128	624.128	624.128	624.128	624.128	622.206	622.206	622.206	622.206	622.206	622.206	622.206	622.206	622.206	580.037	580.037	580.037	580.037	577.303	559.335	559.335	559.335	559.335	559.335	559.335	559.335	559.335	559.335	559.335	556.541	556.541	556.541	547.268	479.828	479.828	479.828	479.828
847.376	831.963	831.963	831.963	831.963	831.963	831.963	831.963	831.963	831.963	831.963	831.963	831.963	831.963	831.963	831.963	790.657	790.657	790.657	752.872	732.315	732.315	732.315	732.315	732.315	674.492	674.492	674.492	674.492	674.492	674.492	674.492	674.492	674.492	674.492	674.492	674.492	674.492	643.143	643.143	600.737	600.737	600.737	600.737	600.737	600.737	536.881	536.881	536.881	536.881
812.395	812.395	812.395	812.395	812.395	812.395	812.395	812.395	812.395	812.395	688.387	688.387	688.387	688.387	688.387	688.387	688.387	688.387	688.387	688.387	688.387	688.387	548.061	548.061	548.061	548.061	548.061	548.061	548.061	548.061	548.061	548.061	548.061	548.061	548.061	548.061	548.061	548.061	548.061	548.061	525.785	525.785	525.785	525.785	525.785	525.785	525.785	525.785	525.785	525.785
873.91	873.91	873.91	873.91	872.501	872.501	872.501	872.501	767.866	767.866	767.866	767.866	767.866	767.866	767.866	767.866	767.866	767.866	767.866	767.866	767.866	723.127	723.127	723.127	723.127	723.127	723.127	723.127	691.105	691.105	691.105	670.882	668.754	668.754	668.754	668.754	668.754	668.754	668.754	504.629	504.629	504.629	504.629	504.629	504.629	504.629	504.629	504.629	504.629	504.629
917.313	917.313	917.313	917.313	917.313	917.313	917.313	917.313	917.313	917.313	917.313	909.8	909.8	909.8	840.481	840.481	840.481	840.481	840.481	797.892	797.892	797.892	797.892	797.892	797.892	797.892	797.892	639.083	639.083	639.083	639.083	639.083	639.083	596.919	596.919	566.938	566.938	566.938	551.738	551.738	551.738	551.738	537.994	537.994	537.994	537.994	537.994	537.994	537.994	537.994
944.05	887.354	887.354	887.354	887.354	887.354	887.354	887.354	887.354	887.354	887.354	887.354	887.354	887.354	821.523	698.221	698.221	698.221	698.221	698.221	698.221	698.221	698.221	698.221	689.754	689.754	689.754	689.754	689.754	689.754	689.754	689.754	617.396	617.396	617.396	515.756	515.756	515.756	515.756	515.756	515.756	515.756	515.756	510.411	510.411	510.411	502.226	502.226	502.226	502.226
886.336	886.336	666.529	666.529	666.529	666.529	666.529	666.529	666.529	666.529	666.529	666.529	666.529	666.529	666.529	666.529	666.529	666.529	666.529	666.529	666.529	666.529	666.529	603.3	603.3	603.3	603.3	603.3	603.3	603.3	603.3	603.3	603.3	603.3	603.3	603.3	603.3	603.3	603.3	603.3	603.3	603.3	556.907	556.907	556.907	556.907	556.907	556.907	556.907	556.907
879.745	879.745	879.745	879.745	879.745	879.745	879.745	828.706	828.706	828.706	699.839	699.839	699.839	699.839	699.839	699.839	697.721	697.721	648.736	648.736	648.736	648.736	648.736	616.688	616.688	616.688	616.688	616.688	616.688	616.688	616.688	616.688	616.688	616.688	616.688	547.517	547.517	547.517	547.517	547.517	547.517	547.517	521.388	518.687	501.714	501.714	501.714	501.714	501.714	501.714
888.614	888.614	888.614	888.614	888.614	888.614	888.614	888.614	888.614	803.189	803.189	775.091	775.091	775.091	775.091	775.091	775.091	775.091	775.091	775.091	766.165	766.165	766.165	635.31	635.31	635.31	635.31	635.31	635.31	635.31	635.31	635.31	635.31	635.31	548.262	548.262	548.262	548.262	548.262	548.262	548.262	548.262	548.262	548.262	548.262	548.262	548.262	548.262	548.262	548.262
801.538	801.538	801.538	801.538	801.538	801.538	693.63	693.63	693.63	693.63	693.63	693.63	693.63	693.63	693.63	693.63	693.63	693.63	693.63	693.63	693.63	693.63	693.63	693.63	693.63	692.468	692.468	605.646	605.646	605.646	605.646	605.646	491.72	491.72	491.72	491.72	491.72	491.72	491.72	491.72	491.72	491.72	491.72	491.72	491.72	491.72	468.112	468.112	468.112	468.112
943.904	943.904	943.904	943.904	943.904	943.904	943.904	786.846	786.846	786.846	786.846	786.846	786.846	786.846	786.846	786.846	696.038	696.038	696.038	696.038	696.038	696.038	696.038	696.038	696.038	696.038	696.038	696.038	664.936	664.936	630.945	630.945	630.945	630.945	630.945	630.945	630.945	630.945	630.945	607.007	607.007	607.007	552.05	552.05	552.05	552.05	552.05	552.05	552.05	530.006
924.164	924.164	924.164	924.164	897.903	897.903	836.699	836.699	836.699	806.703	806.703	806.703	806.703	806.703	653.852	653.852	653.852	653.852	653.852	653.852	653.852	653.852	653.852	653.852	653.852	653.852	653.852	653.852	653.852	653.852	653.852	653.852	653.852	568.562	568.562	554.298	554.298	554.298	533.416	533.416	533.416	533.416	533.416	533.416	533.416	533.416	488.449	488.449	488.449	488.449
977.236	977.236	977.236	977.236	807.963	806.727	806.727	806.727	806.727	806.727	806.727	806.727	806.727	720.567	720.567	720.567	673.385	673.385	673.385	673.385	659.198	659.198	659.198	659.198	659.198	659.198	659.198	659.198	659.198	659.198	522.599	522.599	522.599	522.599	522.599	522.599	522.599	522.599	522.599	522.599	522.599	522.599	522.599	522.599	522.599	522.599	522.599	467.527	467.527	467.527
935.215	801.22	801.22	801.22	801.22	801.22	801.22	801.22	801.22	801.22	801.22	801.22	801.22	801.22	754.955	728.643	728.643	728.643	728.643	728.643	728.643	537.713	537.713	537.713	537.713	537.713	537.713	537.713	537.713	537.713	537.713	537.713	537.713	537.713	537.713	537.713	537.713	499.739	499.739	499.739	499.739	499.739	499.739	499.739	499.739	499.739	499.739	473.172	473.172	473.172
778.578	743.644	743.644	743.644	743.644	743.644	743.644	743.644	743.644	720.748	720.748	720.748	720.748	720.748	608.221	608.221	608.221	608.221	608.221	587.444	587.444	587.444	587.444	587.444	587.444	587.444	587.444	587.444	587.444	587.444	577.469	577.469	577.469	577.469	577.469	494.277	494.277	494.277	494.277	494.277	494.277	494.277	494.277	494.277	494.277	494.277	494.277	481.056	481.056	481.056
908.216	908.216	908.216	908.216	652.963	652.963	652.963	652.963	652.963	652.963	652.963	652.963	652.963	652.963	652.963	652.963	652.963	652.963	643.579	643.579	643.579	643.579	643.579	643.579	643.579	643.579	643.579	643.579	569.886	569.886	569.886	569.886	569.886	569.886	569.886	569.886	569.886	569.886	569.886	531.002	529.947	529.947	529.947	529.947	529.947	529.947	529.947	479.042	451.955	451.955
887.383	887.383	887.383	887.383	887.383	887.383	887.383	887.383	887.383	756.652	756.652	756.652	756.652	756.652	756.652	756.652	756.652	744.402	744.402	733.668	733.668	733.668	733.668	468.618	468.618	468.618	468.618	468.618	468.618	468.618	468.618	468.618	468.618	468.618	468.618	468.618	468.618	468.618	468.618	468.618	468.618	468.618	468.618	468.618	468.618	468.618	468.618	468.618	468.618	468.618
834.117	834.117	834.117	834.117	823.879	823.879	823.879	823.879	823.879	823.879	823.879	823.879	823.879	823.879	823.879	814.813	814.505	814.505	814.505	814.505	770.492	770.492	752.405	752.405	752.405	625.25	625.25	625.25	625.25	625.25	625.25	625.25	625.25	625.25	625.25	625.25	625.25	618.531	614.083	614.083	614.083	614.083	614.083	614.083	614.083	614.083	614.083	614.083	614.083	614.083
746.562	746.562	746.562	746.562	746.562	746.562	718.084	714.055	714.055	714.055	714.055	714.055	714.055	714.055	714.055	692.62	689.518	689.518	689.518	689.518	689.518	632.901	632.901	632.901	632.901	632.901	632.901	632.901	632.901	632.901	632.901	632.901	632.901	632.901	592.806	578.461	578.461	511.828	511.828	500.522	500.522	500.522	500.522	500.522	500.522	500.522	500.522	500.522	500.522	500.522
835.914	835.914	835.914	803.436	803.436	803.436	803.436	803.436	803.436	803.436	803.436	803.436	803.436	803.436	803.436	710.148	710.148	710.148	678.897	678.897	678.897	678.897	678.897	678.897	678.897	678.897	678.897	678.897	678.897	678.897	678.897	647.146	647.146	647.146	647.146	647.146	647.146	631.557	468.464	468.464	468.464	468.464	468.464	468.464	468.464	468.464	468.464	468.464	468.464	468.464
957.221	957.221	957.221	957.221	957.221	957.221	957.221	957.221	670.298	670.298	670.298	670.298	670.298	670.298	670.298	670.298	670.298	670.298	670.298	670.298	670.298	670.298	609.066	609.066	609.066	609.066	609.066	609.066	609.066	609.066	609.066	609.066	609.066	609.066	609.066	609.066	609.066	609.066	609.066	532.495	532.495	532.495	532.495	532.495	532.495	532.495	532.495	532.495	532.495	532.495
896.068	896.068	872.928	872.928	872.928	872.928	872.928	872.928	872.928	872.928	872.928	872.928	870.177	870.177	870.177	870.177	870.177	870.177	870.177	870.177	870.177	870.177	771.312	771.312	771.312	771.312	771.312	769.358	616.057	592.458	592.458	592.458	592.458	592.458	557.926	557.926	557.926	557.926	557.926	557.926	557.926	466.013	466.013	466.013	466.013	466.013	427.227	427.227	427.227	427.227
698.896	698.896	698.896	698.896	698.896	698.896	698.896	698.896	698.896	698.896	698.896	698.896	698.896	698.896	698.896	698.896	698.896	698.896	698.896	698.896	698.896	697.802	669.252	669.252	669.252	669.252	669.252	669.252	669.252	669.252	669.252	669.252	669.252	669.252	669.252	669.252	669.252	649.935	649.935	649.935	634.441	634.441	634.441	511.596	511.596	511.596	511.596	511.596	511.596	511.596
909.024	909.024	752.397	752.397	752.397	752.397	752.397	752.397	752.397	752.397	752.397	752.22	752.22	752.22	752.22	752.22	752.22	752.22	752.22	752.22	752.22	752.22	752.22	752.22	752.22	645.685	636.294	636.294	636.294	636.294	599.181	599.181	599.181	599.181	599.181	599.181	599.181	476.63	476.63	476.63	476.63	476.63	476.63	476.63	476.63	476.63	476.63	476.63	476.63	476.63
885.218	885.218	885.218	885.218	885.218	885.218	885.218	879.719	610.7	610.7	610.7	610.7	610.7	610.7	610.7	610.7	610.7	610.7	610.7	610.7	610.7	610.7	610.7	610.7	610.7	610.7	610.7	610.7	610.7	601.916	601.916	574.57	574.57	574.57	574.57	574.57	573.793	573.793	559.429	559.429	559.429	559.429	559.429	559.429	529.335	494.864	494.864	494.864	494.864	494.864
895.559	895.559	819.614	764.024	764.024	764.024	764.024	764.024	530.739	530.739	530.739	530.739	530.739	530.739	530.739	530.739	530.739	530.739	518.32	518.32	518.32	518.32	518.32	518.32	518.32	518.32	518.32	518.32	518.32	518.32	518.32	518.32	518.32	518.32	443.047	443.047	443.047	443.047	443.047	443.047	443.047	443.047	443.047	443.047	443.047	443.047	443.047	443.047	443.047	443.047
904	904	904	904	904	904	904	904	820.642	820.642	777.766	777.766	777.766	777.766	777.766	777.766	777.766	777.766	777.766	777.766	777.766	724.463	724.463	587.673	587.673	587.673	587.673	587.673	587.673	587.673	587.673	587.673	587.673	587.673	587.673	587.673	587.673	528.09	528.09	528.09	528.09	528.09	528.09	528.09	528.09	528.09	528.09	528.09	528.09	528.09
772.819	772.819	772.819	772.819	772.819	772.819	772.819	677.042	677.042	677.042	677.042	677.042	677.042	677.042	677.042	677.042	677.042	677.042	677.042	677.042	677.042	677.042	677.042	677.042	677.042	677.042	677.042	677.042	677.042	677.042	677.042	677.042	634.394	634.394	634.394	634.394	634.394	634.394	609.781	609.781	609.781	609.781	599.77	599.77	599.77	599.77	599.77	599.77	593.827	576.704
915.487	915.487	915.487	914.668	914.668	869.06	869.06	869.06	869.06	869.06	869.06	869.06	862.056	852.443	709.44	701.317	701.317	701.317	701.317	666.378	666.378	666.378	666.378	613.982	613.982	613.982	613.982	613.982	613.982	613.982	531.008	531.008	531.008	531.008	531.008	531.008	531.008	531.008	531.008	493.312	493.312	493.312	493.312	493.312	493.312	493.312	493.312	493.312	493.312	493.312
941.993	941.993	941.993	941.993	941.993	751.183	751.183	751.183	751.183	751.183	751.183	751.183	751.183	751.183	751.183	702.624	702.624	702.624	702.624	702.624	702.624	702.624	702.624	623.777	623.777	623.777	623.777	623.777	623.777	623.777	623.777	623.777	623.777	623.777	623.777	623.777	623.777	615.645	615.645	615.645	615.645	615.645	615.645	615.645	615.645	615.645	615.645	615.645	615.645	538.273
872.158	864.123	848.273	845.31	829.895	821.974	815.387	804.941	772.367	763.398	753.54	752.347	752.022	744.104	724.444	713.441	707.281	706.872	703.407	698.513	695.59	684.034	672.465	647.158	646.876	637.12	636.807	627.148	617.478	616.398	606.377	603.642	595.341	591.092	583.194	572.774	572.748	561.532	552.4	540.649	537.942	534.878	529.744	525.381	523.812	522.354	514.125	509.267	508.166	504.281
[truncated: 250 more columns]
