# Supplementary material for: A new imperialist competitive algorithm with spiral rising mechanism for solving path optimization problems
Source: PeerJ Comput Sci. 2022 Sep 7;8:e1075. doi: 10.7717/peerj-cs.1075 (PMC9575848; doi:10.7717/peerj-cs.1075)
Supplement: Supplemental Information 11 [file peerj-cs-08-1075-s011.zip › PSO DE GWO SRICA BSO TLBO SCA/F2/GWO.xlsx]

## Sheet: Sheet1
786.679	653.763	487.135	465.251	424.6	354.137	319.789	319.789	281.062	281.062	275.124	246.642	218.264	210.273	210.273	207.134	207.134	207.134	207.134	203.203	142.408	142.408	142.408	135.623	135.623	131.521	127.834	117.53	102.432	102.432	92.8339	74.6938	74.6938	74.6938	74.6938	73.282	65.2212	48.6155	48.6155	48.6155	48.5059	48.5059	45.4741	45.4741	45.4741	43.7941	43.7941	43.7941	43.1878	34.8514
857.633	656.806	522.754	457.313	407.142	353.832	344.982	283.288	255.914	255.914	255.914	255.914	255.914	255.914	249.826	249.826	249.521	240.71	236.386	236.386	201.018	201.018	201.018	201.018	201.018	200.801	174.041	165.539	165.539	165.539	165.539	165.539	165.539	165.539	165.539	165.539	165.539	165.539	165.539	137.055	137.055	137.055	132.108	132.108	109.272	93.1245	93.1245	80.2158	59.3566	59.3566
842.885	640.959	556.841	482.782	400.445	394.824	368.204	332.262	314.27	300.555	283.176	271.093	241.302	228.084	228.084	228.084	228.084	228.084	228.084	226.274	226.274	222.849	222.705	212.115	212.115	212.115	171.175	171.175	171.175	171.175	146.476	146.476	139.198	133.614	128.023	126.404	97.7284	97.7284	97.7284	92.8546	92.8546	92.8546	92.8546	92.8546	92.8546	88.0429	88.0429	88.0429	82.4084	82.4084
926.554	731.112	650.881	528.534	446.144	415.939	387.794	350.412	315.482	315.482	286.324	282.587	236.715	236.715	236.715	236.609	224.955	183.87	183.87	183.87	183.87	180.023	180.023	151.514	151.514	148.515	148.515	148.515	143.673	131.997	128.67	126.428	117.883	111.051	90.8257	90.8257	90.8257	82.2115	82.2115	82.2115	82.2115	65.0978	65.0978	65.0978	65.0978	57.4729	57.4729	52.4633	48.0716	48.0716
740.126	621.191	493.238	460.188	365.414	362.95	322.355	302.47	302.47	301.381	280.234	278.052	250.32	250.32	220.603	220.603	217.789	217.789	214.513	214.513	194.392	190.839	173.263	173.263	173.263	173.263	173.263	173.263	163.697	163.697	163.697	138.15	138.15	130.137	106.058	106.058	83.7666	83.7666	83.7666	83.7666	78.7341	69.3166	58.5028	34.7874	34.7874	34.7874	34.7874	34.7874	34.7874	34.7874
810.386	701.76	635.218	444.88	424.861	353.881	315.379	315.379	315.379	314.691	314.691	256.383	252.235	252.235	252.235	248.38	241.767	236.45	198.265	198.265	198.265	198.265	178.816	178.816	178.816	161.72	152.587	152.587	130.278	130.278	109.374	109.374	109.374	75.7017	75.7017	75.7017	75.7017	75.7017	75.7017	75.7017	75.7017	65.657	57.0288	24.2664	24.2664	24.2664	20.1206	20.1206	20.1206	20.1151
821.952	571.985	550.406	475.922	466.174	444.496	371.923	364.901	331.198	322.108	282.06	240.297	240.297	240.297	214.484	214.484	214.484	214.484	179.936	179.936	179.936	179.936	179.936	179.936	179.936	179.936	154.477	149.969	149.969	137.496	134.702	134.702	124.538	124.538	97.4524	79.6123	79.6123	79.6123	79.6123	79.6123	79.6123	79.6123	79.6123	69.3578	69.3578	69.3578	60.6957	45.8936	44.1621	36.4081
888.886	697.007	548.094	484.289	355.316	355.316	340.645	334.827	306.974	305.929	257.799	257.799	257.799	250.281	250.281	249.621	231.816	219.944	219.944	198.99	182.967	182.967	182.774	172.654	172.654	162.368	156.728	156.728	156.728	115.221	115.221	115.221	115.221	115.221	115.221	115.221	115.221	115.221	115.221	109.648	109.648	97.8071	90.6379	90.6379	90.6379	90.6379	83.6165	83.6165	70.4059	70.4059
908.361	640.601	617.015	528.229	446.995	397.998	345.087	325.154	325.154	325.154	294.805	294.805	227.385	227.385	227.385	227.385	227.385	206.434	206.434	177.733	177.733	177.733	177.733	177.733	153.669	153.669	153.669	153.669	117.975	117.975	117.975	117.975	117.975	117.975	106.662	106.662	106.662	106.662	91.587	91.587	76.5624	76.5624	63.8896	63.8896	52.0733	52.0733	52.0733	52.0733	52.0733	52.0733
844.166	686.138	554.942	466.509	390.09	385.34	337.315	330.017	330.017	301.19	301.19	247.447	239.536	239.536	233.451	233.451	233.451	233.451	200.642	198.466	174.177	174.177	172.567	172.567	172.567	172.567	172.567	172.567	172.567	172.567	163.557	163.557	163.557	163.557	163.557	163.557	163.557	163.557	163.557	163.557	163.557	163.557	147.134	118.929	118.929	118.929	108.618	108.618	108.618	108.618
872.088	771.125	545.063	435.095	435.095	336.814	336.814	309.154	309.154	295.344	254.939	254.939	252.908	252.908	252.908	227.064	227.064	200.153	167.449	167.449	167.449	167.449	167.449	167.449	167.449	165.095	165.095	165.095	165.095	165.095	165.095	165.095	165.095	165.095	163.695	151.641	127.716	127.716	127.716	127.716	127.716	112.934	106.505	105.298	90.0367	90.0367	90.0367	90.0367	85.6207	83.5694
929.374	690.674	586.509	456.237	421.596	404.711	359.889	343.61	343.61	289.809	274.187	269.123	259.918	259.918	254.375	254.375	244.527	244.527	244.527	244.527	225.223	198.042	198.042	198.042	178.8	178.8	178.8	178.8	178.8	173.861	173.861	160.996	160.996	160.996	160.996	157.106	157.106	144.597	144.597	132.995	129.328	123.307	101.066	81.4277	48.7876	48.7876	48.7876	48.7876	48.7876	48.7876
807.779	723.659	545.603	479.856	431.219	354.766	335.663	273.485	273.485	253.145	253.145	253.145	253.145	253.145	253.145	253.145	253.145	251.25	251.25	251.25	232.846	232.846	232.846	177.404	177.404	177.404	177.404	176.871	176.871	163.989	163.989	140.472	128.208	128.208	101.286	101.286	101.286	99.759	99.759	94.0745	80.9209	70.0804	70.0804	63.4262	48.659	45.6091	45.6091	45.6091	34.1967	25.0814
844.905	724.456	622.543	516.487	418.514	362.353	309.149	309.149	285.97	274.979	268.098	259.134	259.134	219.062	219.062	219.062	219.062	219.062	219.062	219.062	219.062	187.709	180.306	179.628	160.928	144.418	115.967	115.967	115.967	72.1653	72.1653	72.1653	72.1653	72.1653	72.1653	72.1653	59.1001	54.7474	53.3844	53.3844	51.8835	44.347	42.8592	39.8786	39.8786	38.7044	31.811	17.8655	17.8655	17.8655
953.468	673.153	519.462	472.638	406.731	406.731	319.814	319.785	294.225	289.027	289.027	264.283	232.058	232.058	232.058	232.058	232.058	206.468	206.468	206.468	203.406	157.625	157.625	157.625	157.625	157.625	157.625	157.625	157.625	157.625	157.625	142.231	142.231	142.231	141.392	128.368	112.348	112.348	110.366	96.6745	77.1128	61.143	61.143	61.143	61.143	55.4667	55.4667	54.0532	54.0532	49.2885
863.605	720.235	567.368	536.275	410.578	377.183	351.622	300.177	300.177	297.11	266.8	266.8	266.8	264.722	264.722	234.967	234.967	234.967	234.967	220.696	202.772	196.901	196.901	196.901	180.877	164.79	158.242	158.242	158.242	146.996	146.996	146.996	146.996	146.996	146.996	129.79	126.9	114.066	114.066	105.743	100.989	94.4278	94.4278	94.4278	82.114	78.912	74.6838	68.4967	64.2179	60.3568
955.628	636.494	591.971	509.238	488.998	448.939	407.159	357.976	326.129	326.129	326.129	270.633	270.633	270.633	270.633	270.633	255.16	251.349	248.701	237.391	223.271	210.394	189.534	189.534	184.982	147.705	147.705	147.705	147.705	147.705	147.705	146.018	146.018	144.851	129.909	120.29	101.07	94.2382	94.2382	82.512	74.4573	74.2336	74.2336	65.8619	57.7796	57.7796	55.2777	52.8314	50.3519	38.6309
805.082	688.831	521.009	415.926	379.029	362.634	329.259	286.721	280.385	270.03	253.532	253.532	253.532	233.795	233.795	233.795	233.795	233.795	233.795	233.795	220.947	187.263	187.263	183.044	183.044	183.044	183.044	170.121	154.134	151.93	151.93	145.829	124.305	124.305	124.305	124.305	124.305	124.305	123.308	109.538	109.538	109.538	109.538	109.538	109.538	109.538	104.705	104.705	91.8627	91.8627
758.071	612.178	556.253	479.63	439.955	395.998	362.549	293.391	293.391	293.391	286.35	279.846	266.358	249.825	224.582	224.582	224.582	199.615	199.615	168.012	168.012	168.012	168.012	168.012	168.012	168.012	168.012	168.012	168.012	158.162	158.162	158.162	148.711	148.711	148.711	148.04	148.04	145.109	145.109	136.747	134.882	130.299	130.299	124.538	119.684	112.138	97.6911	97.6911	61.2672	61.2672
787.196	682.217	555.759	452.007	452.007	393.899	371.343	327.008	317.99	286.897	286.897	285.688	222.828	222.828	222.828	220.824	203.744	203.744	203.744	172.304	172.304	156.472	156.472	150.962	121.821	117.823	117.823	93.4525	93.4525	93.4525	88.4755	75.3596	66.3253	65.3845	65.3845	65.3845	65.3845	65.3845	65.3845	54.4731	33.0931	33.0931	33.0931	33.0931	33.0931	33.0931	25.6966	21.1924	21.1924	17.6445
873.705	723.624	564.834	477.134	415.192	402.488	354.466	350.451	328.974	290.443	285.913	285.913	276.656	228.778	228.778	228.778	223.354	221.767	196.273	196.273	196.273	182.753	182.753	182.032	150.048	150.048	150.048	140.998	135.702	135.702	132.618	114.145	110.815	110.815	104.854	95.157	95.157	95.157	75.2962	75.2962	62.6946	62.6946	62.6946	62.6946	45.6434	45.6434	40.9295	40.9295	40.9295	34.8288
939.74	694.941	589.19	494.627	421.039	337.283	300.662	300.662	299.087	290.014	290.014	263.087	248.168	244.593	237.014	237.014	237.014	237.014	237.014	197.841	197.841	197.841	197.841	197.841	197.841	187.148	187.148	174.312	174.312	174.312	160.09	126.73	123.852	119.625	112.76	104.86	92.9628	84.9215	84.9215	69.9645	64.2531	63.4196	63.4196	52.1238	52.1238	39.374	27.2085	27.2085	27.2085	16.6208
900.61	647.086	580.779	440.129	413.909	413.909	375.665	375.665	347.946	347.946	300.336	269.386	263.868	257.92	257.92	257.92	208.697	208.697	195.324	195.324	185.417	166.751	153.455	137.225	137.225	137.225	106.91	106.91	106.91	100.684	99.6581	99.6581	99.6581	99.6581	99.6581	99.6581	98.5961	98.5961	87.574	82.0964	60.6024	60.6024	51.2304	49.3302	49.3302	41.1717	25.5445	25.5445	25.5445	25.5445
950.868	782.721	651.529	496.562	435.707	354.173	354.173	348.442	290.854	276.041	276.041	275.451	275.451	240.905	236.225	227.768	203.996	203.996	186.973	186.973	186.973	186.973	180.938	172.867	171.911	168.032	101.915	101.915	101.915	101.915	101.915	101.915	99.0395	81.0808	81.0808	81.0808	81.0808	81.0808	81.0808	70.7981	70.7981	70.7981	67.5106	66.1923	66.1923	66.1923	65.15	63.5764	63.5764	36.2656
877.447	638.8	440.909	440.909	311.184	311.184	311.184	311.184	311.184	305.38	291.741	285.142	285.142	285.142	285.142	264.683	264.683	249.997	239.123	239.123	237.329	228.005	228.005	228.005	202.145	202.145	165.934	165.934	154.035	154.035	154.035	145.38	121.82	121.82	121.82	112.184	112.184	110.716	97.2075	73.5262	73.5262	73.5262	70.8055	70.8055	70.8055	70.8055	70.8055	65.346	61.1682	56.0773
950.971	664.138	609.657	476.262	356.998	356.998	349.842	349.842	321.051	297.995	297.995	270.972	270.972	233.657	197.411	197.411	197.411	197.411	197.411	197.411	192.037	192.037	189.207	173.25	173.25	173.25	146.697	146.697	146.697	136.718	128.696	122.227	122.227	112.38	110.822	110.822	109.835	106.712	106.712	95.0206	79.5418	77.0307	63.4661	54.6045	54.6045	54.6045	54.6045	54.6045	51.066	51.066
901.668	801.197	570.826	510.146	436.092	340.157	324.188	236.709	236.709	236.709	236.709	236.709	236.709	235.099	235.099	235.099	235.099	235.099	235.099	235.099	235.099	235.099	194.969	194.969	194.969	186.829	186.829	186.829	186.245	180.7	173.367	145.429	145.429	145.429	145.429	145.429	141.756	107.772	102.96	102.96	102.96	102.724	102.724	102.724	102.724	102.724	94.6704	94.6704	93.1218	84.7416
800.041	711.271	622.703	486.948	418.703	393.007	338.187	320.36	279.19	279.19	279.19	252.532	252.532	219.659	219.659	219.659	209.347	201.909	187.43	187.43	163.232	152.059	152.059	152.059	151.302	145.755	137.393	137.393	137.393	137.393	126.91	119.237	93.5001	93.5001	93.5001	86.5834	79.5984	67.0989	67.0989	67.0989	67.0989	47.5399	47.5399	44.866	36.2021	26.3142	20.8307	12.9737	12.9737	12.9737
827.911	604.197	559.819	420.472	418.282	354.071	354.071	340.502	260.505	260.505	260.505	260.505	260.505	252.004	252.004	233.768	233.768	233.768	173.617	173.617	173.617	173.617	173.617	172.15	172.15	172.15	172.15	163.168	157.208	152.452	152.452	129.966	129.966	124.094	124.094	124.094	110.917	81.7297	81.7297	61.7925	61.7925	61.7925	46.2167	46.2167	46.2167	46.2167	46.2167	46.2167	35.1422	35.1422
911.074	765.603	657.66	514.087	430.374	400.238	376.334	348.751	318.816	318.816	302.418	264.476	264.476	217.712	217.712	217.712	217.712	217.712	217.712	212.139	212.139	184.461	184.461	184.461	180.127	178.895	178.895	170.424	170.424	170.424	155.186	155.186	155.186	155.186	133.239	133.239	129.514	121.849	121.849	121.849	110.469	99.6749	99.6749	93.4414	92.5261	92.5261	83.7237	83.7237	78.1059	73.1402
864.629	685.264	569.199	476.819	415.613	377.542	345.85	322.051	303.225	293.412	280.376	265.077	253.052	242.18	237.28	233.53	227.852	221.355	211.692	205.327	195.876	187.084	182.767	177.29	171.436	166.755	156.283	152.934	148.693	142.79	138.299	130.177	125.622	122.485	116.861	113.145	107.29	101.884	99.5966	92.629	87.27	82.3077	77.6956	71.9678	66.9944	64.2708	60.0598	57.5229	52.7148	48.9284
[truncated: 250 more columns]
