# Supplementary material for: A new imperialist competitive algorithm with spiral rising mechanism for solving path optimization problems
Source: PeerJ Comput Sci. 2022 Sep 7;8:e1075. doi: 10.7717/peerj-cs.1075 (PMC9575848; doi:10.7717/peerj-cs.1075)
Supplement: Supplemental Information 11 [file peerj-cs-08-1075-s011.zip › PSO DE GWO SRICA BSO TLBO SCA/F2/PSO.xlsx]

## Sheet: Sheet1
804.652	516.595	516.595	514.002	514.002	514.002	514.002	494.547	488.407	488.407	488.407	465.058	465.058	465.058	421.812	421.812	421.812	411.918	411.918	393.574	393.574	393.574	393.574	393.574	393.574	393.574	393.574	393.574	393.574	393.574	389.311	389.311	375.09	355.333	355.333	355.333	320.343	320.343	320.343	320.343	320.343	320.343	320.343	320.343	320.343	320.343	320.343	320.343	320.343	312.379
854.484	439.703	424.081	424.081	424.081	424.081	424.081	424.081	424.081	424.081	424.081	424.081	424.081	424.081	424.081	424.081	424.081	424.081	424.081	424.081	424.081	424.081	402.281	402.281	402.281	402.281	402.281	402.281	402.281	402.281	394.695	394.695	394.695	394.695	394.695	390.123	390.123	390.123	390.123	390.123	390.123	372.588	372.588	372.588	372.588	369.372	369.372	369.372	346.177	346.177
867.209	517.072	517.072	502.817	502.817	495.026	495.026	469.623	462.892	446.597	446.597	420.992	406.958	406.958	406.958	406.958	406.958	406.958	406.958	406.958	390.878	390.878	390.878	390.878	390.878	386.061	333.149	333.149	333.149	333.149	333.149	333.149	333.149	333.149	333.149	333.149	333.149	333.149	333.149	333.149	333.149	333.149	333.149	333.149	333.149	333.149	333.149	333.149	333.149	333.149
939.157	526.594	526.594	458.471	458.471	458.471	458.471	456.142	428.732	428.732	428.732	428.732	428.732	428.732	387.091	379.317	379.317	379.317	379.317	379.317	379.317	379.317	379.317	379.317	379.317	354.383	350.324	334.943	334.943	334.943	334.943	334.943	334.943	334.943	334.943	334.943	334.943	334.943	334.943	334.943	334.943	334.943	334.943	334.943	334.943	334.943	334.943	334.943	334.943	334.943
867.013	515.199	466.697	458.962	458.962	458.962	434.656	434.656	434.656	426.864	426.864	426.864	426.864	412.421	412.421	412.421	412.421	384.213	384.213	384.213	384.213	384.213	384.213	384.213	384.213	377.124	377.124	377.124	377.124	377.124	377.124	377.124	370.333	370.333	366.739	366.739	366.739	365.648	365.648	365.648	365.648	345.415	345.415	345.415	345.415	290.897	290.897	290.897	290.897	290.897
822.198	525.12	525.12	525.12	525.12	439.025	439.025	439.025	439.025	439.025	439.025	439.025	439.025	397.601	395.872	395.872	395.872	395.872	395.872	395.872	345.525	345.525	345.525	322.496	322.496	322.496	322.496	322.496	322.496	322.496	322.496	322.496	322.496	322.496	322.496	322.496	320.745	320.745	320.745	320.745	320.745	320.745	320.745	320.745	320.745	320.745	320.745	320.745	320.745	320.745
865.174	520.839	517.01	486.549	486.549	465.614	410.757	398.973	398.973	398.973	398.973	398.973	398.973	391.535	391.535	391.535	391.535	391.535	391.535	391.535	391.535	391.535	391.535	391.535	391.535	391.535	391.535	391.535	391.535	391.535	391.535	391.535	391.535	391.535	391.535	391.535	391.535	391.535	381.722	381.722	381.722	379.504	379.504	354.325	354.325	354.325	354.325	354.325	353.661	353.661
862.554	518.466	518.466	505.221	505.221	491.779	485.538	427.854	427.854	420.274	420.274	420.274	386.743	386.743	386.743	367.932	367.932	367.932	367.932	367.932	356.239	356.239	356.239	356.239	345.762	345.762	345.762	345.762	345.762	345.762	339.428	339.428	339.428	339.428	339.428	339.428	339.428	339.428	339.428	339.428	339.428	339.428	339.161	339.161	339.161	339.161	339.161	339.161	339.161	339.161
939.769	524.44	524.44	438.412	438.412	438.412	438.412	438.412	438.412	438.412	438.412	438.412	432.639	424.364	424.364	424.364	424.364	410.08	370.981	370.981	370.981	370.981	370.981	370.981	370.981	370.981	370.981	370.981	370.981	370.981	370.981	370.981	362.165	362.165	362.165	362.165	362.165	362.165	362.165	362.165	339.323	339.323	339.323	339.323	339.323	339.323	339.323	339.323	339.323	339.323
674.827	396.726	396.726	396.726	396.726	396.726	394.763	394.763	394.763	394.763	394.763	394.763	394.763	394.763	394.763	394.763	391.082	391.082	374.428	355.643	355.643	355.643	355.643	355.643	355.643	355.643	355.643	355.643	349.994	349.994	349.994	349.994	349.994	349.994	349.994	349.994	349.994	349.994	322.717	322.717	322.717	322.717	322.717	322.717	322.717	322.717	322.717	322.717	322.717	322.717
927.08	512.594	512.594	473.83	473.83	455.585	429.144	429.144	429.144	429.144	429.144	429.144	429.144	429.144	421.814	421.814	421.814	421.814	421.814	417.225	417.225	401.597	401.597	384.301	384.301	384.301	384.301	384.301	384.301	384.301	384.301	384.301	384.301	384.301	384.301	384.301	371.759	371.759	371.759	371.759	371.759	358.244	358.244	358.244	354.159	354.159	354.159	354.159	354.159	354.159
904.463	504.963	504.963	499.749	499.749	479.774	479.774	452.646	427.946	427.946	427.946	427.946	419.411	419.411	419.411	419.411	419.411	419.411	419.411	419.411	419.411	419.411	419.411	415.7	415.7	415.7	410.063	410.063	410.063	365.611	365.611	334.934	334.934	334.934	334.934	334.934	334.934	334.934	334.934	334.934	334.934	334.934	334.934	334.934	334.934	334.934	292.871	292.871	292.871	292.871
908.736	576.087	565.001	563.079	505.77	496.254	469.412	404.683	404.683	404.683	404.683	404.683	404.683	404.683	404.683	404.683	404.683	384.718	375.689	375.689	375.689	375.689	375.689	375.689	375.689	375.689	375.689	375.689	375.689	375.689	375.689	375.689	375.689	375.689	375.689	375.689	375.689	375.689	375.689	375.689	375.689	375.689	375.689	375.689	375.689	362.246	362.246	357.25	357.25	357.25
830.833	523.351	523.351	456.818	456.818	456.818	456.818	456.818	452.396	434.777	428.699	402.537	313.627	313.627	313.627	313.627	313.627	313.627	313.627	313.627	313.627	313.627	313.627	313.627	313.627	313.627	313.627	313.627	313.627	313.627	313.627	313.627	313.627	313.627	313.627	313.627	313.627	306.128	306.128	306.128	306.128	306.128	306.128	306.128	306.128	306.128	306.128	306.128	306.128	306.128
885.67	490.034	490.034	490.034	490.034	490.034	490.034	413.283	413.283	413.283	413.283	413.283	413.283	413.283	413.283	407.054	407.054	407.054	407.054	407.054	407.054	407.054	407.054	407.054	407.054	407.054	407.054	387.017	387.017	387.017	387.017	378.129	378.129	378.129	378.129	378.043	378.043	378.043	378.043	378.043	349.881	349.881	349.881	349.881	349.881	349.881	349.881	349.881	349.881	349.881
769.96	557.095	557.095	551.098	551.098	551.098	528.035	473.56	473.56	463.573	365.463	365.463	365.463	365.463	365.463	365.463	365.463	365.463	365.463	365.463	365.463	365.463	365.463	365.463	365.463	365.463	365.463	365.463	365.463	365.463	365.463	365.463	365.463	365.463	365.463	365.463	365.463	365.463	365.463	365.463	330.317	330.317	330.317	330.317	330.317	330.317	330.317	330.317	329.424	329.424
801.137	494.226	478.318	461.143	437.528	437.528	437.528	437.528	437.528	430.619	429.081	412.701	404.672	404.672	404.672	404.672	404.672	404.672	398.406	398.406	389.947	388.875	388.875	388.875	388.875	388.875	388.875	388.875	388.875	388.111	388.111	388.111	384.29	384.29	384.29	384.29	308.652	308.652	308.652	308.652	308.652	308.652	308.652	308.652	308.652	308.652	308.652	308.652	308.652	308.652
812.59	481.554	481.554	481.554	481.554	481.554	481.554	481.554	481.554	477.383	477.383	477.383	437.258	392.243	392.243	383.286	383.286	383.286	383.286	383.286	372.042	372.042	372.042	372.042	372.042	372.042	372.042	372.042	363.899	363.899	363.899	363.899	363.899	363.899	363.899	363.899	363.899	363.899	363.899	363.899	363.899	363.899	363.899	363.899	363.899	363.899	363.899	363.899	363.899	363.899
887.153	510.838	509.56	471.571	471.571	471.571	422.455	361.827	361.827	322.057	322.057	322.057	322.057	322.057	322.057	322.057	322.057	322.057	322.057	322.057	322.057	322.057	322.057	322.057	322.057	322.057	322.057	322.057	322.057	322.057	322.057	322.057	322.057	322.057	322.057	322.057	322.057	322.057	322.057	322.057	322.057	322.057	322.057	322.057	322.057	322.057	322.057	322.057	322.057	322.057
891.802	472.074	472.074	472.074	465.849	414.161	414.161	414.161	414.161	409.781	399.306	399.306	399.306	399.306	399.306	399.306	359.042	359.042	359.042	359.042	359.042	359.042	359.042	359.042	359.042	359.042	359.042	359.042	359.042	359.042	359.042	359.042	359.042	359.042	359.042	359.042	359.042	359.042	359.042	359.042	359.042	359.042	359.042	358.732	326.16	326.16	326.16	326.16	326.16	326.16
846.616	485.659	485.659	457.76	457.76	457.76	457.76	401.381	390.39	356.235	356.235	356.235	356.235	356.235	356.235	356.235	356.235	356.235	356.235	347.641	347.641	347.641	347.641	347.641	347.641	347.641	347.641	347.641	347.641	347.641	347.641	347.641	347.641	347.641	347.641	347.641	347.641	347.641	347.641	347.641	347.641	347.641	347.641	347.641	347.641	347.641	347.641	347.641	347.641	347.641
856.338	543.532	543.532	543.532	543.532	543.532	438.271	438.271	438.271	393.894	393.894	393.894	393.894	393.894	393.894	393.894	393.894	393.894	393.894	393.894	393.894	393.894	393.894	393.894	393.894	311.095	311.095	311.095	311.095	311.095	311.095	311.095	311.095	301.973	301.973	301.973	301.973	301.973	301.973	301.973	301.973	301.973	301.973	301.973	301.973	301.973	301.973	291.081	291.081	291.081
837.239	539.179	539.179	453.49	453.49	453.49	453.49	453.49	453.49	453.49	453.49	453.49	453.49	453.49	453.49	421.613	421.613	421.613	421.613	421.613	421.613	421.613	421.613	421.613	414.384	362.629	362.629	362.629	362.629	362.629	362.629	362.629	362.629	362.629	362.629	362.629	362.629	362.629	362.629	362.629	362.629	362.629	362.629	362.629	362.629	352.625	302.369	302.369	302.369	302.369
862.843	549.591	549.591	496.978	491.949	456.159	456.159	400.656	400.656	400.656	400.656	400.656	400.656	400.656	400.656	400.656	400.656	396.007	394.884	394.884	394.884	394.884	394.884	394.884	394.884	394.884	394.884	394.884	394.884	394.884	394.884	394.884	394.884	394.884	394.884	385.609	385.609	381.189	381.189	381.189	370.7	370.7	342.35	342.35	342.35	342.35	342.35	342.35	342.35	328.643
876.755	457.452	457.452	457.452	457.452	457.452	457.452	457.452	457.452	457.452	457.452	457.452	457.452	457.452	457.452	457.452	457.452	457.452	457.452	457.452	457.452	457.452	457.452	457.452	457.452	450.712	450.712	450.712	441.159	403.254	403.254	403.254	403.254	403.254	360.273	335.349	335.349	335.349	335.349	335.349	335.349	335.349	335.349	335.349	335.349	335.349	335.349	335.349	335.349	335.349
871.584	562.306	550.798	540.502	540.502	497.985	497.985	497.985	497.985	497.985	497.985	447.123	385.435	385.435	385.435	385.435	385.435	385.435	371.868	371.868	371.868	371.868	371.868	371.868	371.868	371.868	368.358	368.358	368.358	366.263	366.263	366.263	366.263	366.263	357.219	357.219	357.219	357.219	357.219	339.679	339.679	339.679	339.679	339.679	339.679	339.679	339.679	339.679	339.679	339.679
851.275	526.943	526.943	486.383	486.383	486.383	411.192	411.192	411.192	411.192	411.192	411.192	411.192	411.192	411.192	383.791	383.791	383.791	383.791	383.791	383.791	375.856	375.856	375.856	375.856	375.856	375.856	375.856	372.899	372.899	372.899	372.899	372.116	372.116	372.116	372.116	364.935	364.935	364.935	364.935	364.935	364.935	338.14	338.14	338.14	338.14	338.14	338.14	295.339	295.339
927.67	564.44	564.44	531.229	531.229	492.875	489.366	441.029	441.029	441.029	441.029	441.029	441.029	432.75	432.75	425.732	425.732	425.732	351.416	351.416	351.416	351.416	351.416	351.416	351.416	351.416	351.416	351.416	351.416	351.416	351.416	351.416	351.416	351.416	351.416	351.416	351.416	351.416	351.416	351.416	351.416	351.416	351.416	351.416	351.416	351.373	351.373	351.373	351.373	351.373
875.154	594.871	594.871	593.817	526.219	449.065	449.065	449.065	449.065	449.065	433.108	433.108	433.108	433.108	433.108	433.108	433.108	433.108	433.108	433.108	433.108	433.108	433.108	433.108	433.108	409.514	405.527	405.527	343.836	343.836	343.836	343.836	343.836	343.836	343.836	343.836	343.836	343.836	343.836	343.836	343.836	343.836	343.836	343.836	343.836	343.836	343.836	335.324	318.124	318.124
800.128	507.029	507.029	507.029	460.844	449.678	401.997	391.435	391.435	391.435	391.435	391.435	391.435	391.435	391.435	391.435	391.435	391.435	360.555	360.555	360.555	360.555	360.555	360.555	360.555	360.555	360.555	360.555	359.123	359.123	359.123	359.123	343.05	343.05	343.05	343.05	343.05	343.05	343.05	343.05	343.05	343.05	343.05	343.05	343.05	343.05	343.05	343.05	343.05	343.05
857.402	515.152	511.561	489.983	483.117	468.695	453.879	434.841	432.161	425.727	421.322	416.576	407.889	403.726	400.595	396.993	395.528	392.961	386.597	384.92	381.659	380.838	380.111	378.643	378.053	371.329	368.992	367.811	364.83	361.99	361.384	360.065	358.381	357.419	355.565	354.27	349.866	349.433	348.196	347.612	344.39	342.607	340.76	339.91	338.688	335.981	332.904	332.09	329.265	328.543
[truncated: 250 more columns]
