# Supplementary material for: A new imperialist competitive algorithm with spiral rising mechanism for solving path optimization problems
Source: PeerJ Comput Sci. 2022 Sep 7;8:e1075. doi: 10.7717/peerj-cs.1075 (PMC9575848; doi:10.7717/peerj-cs.1075)
Supplement: Supplemental Information 11 [file peerj-cs-08-1075-s011.zip › PSO DE GWO SRICA BSO TLBO SCA/F2/SCA.xlsx]

## Sheet: Sheet1
0	939.131	939.131	939.131	939.131	939.131	939.131	939.131	939.131	939.131	939.131	939.131	939.131	939.131	939.131	939.131	939.131	939.131	939.131	939.131	939.131	939.131	939.131	931.308	931.308	931.308	931.308	931.308	931.308	912.39	820.048	620.091	620.091	458.327	458.327	445.669	445.669	445.669	445.669	445.669	445.669	445.669	445.669	445.669	445.669	445.669	445.669	445.669	445.669	445.669
0	661.64	661.64	661.64	661.64	661.64	661.64	661.64	661.64	661.64	661.64	661.64	661.64	661.64	661.64	661.64	661.64	661.64	661.64	661.64	661.64	661.64	661.64	661.64	661.64	661.64	661.64	661.64	661.64	661.64	661.64	661.64	661.64	661.64	661.64	661.64	661.64	661.64	661.64	661.64	661.64	661.64	661.64	661.64	661.64	661.64	661.64	661.64	661.64	661.64
0	780.579	780.579	780.579	780.579	780.579	780.579	780.579	780.579	780.579	780.579	780.579	780.579	780.579	780.579	780.579	780.579	780.579	780.579	780.579	780.579	780.579	780.579	780.579	780.579	780.579	780.579	780.579	780.579	780.579	780.579	780.579	780.579	780.579	780.579	780.579	780.579	780.579	780.579	780.579	780.579	780.579	780.579	780.579	780.579	780.579	780.579	780.579	780.579	780.579
0	833.663	833.663	833.663	833.663	833.663	833.663	833.663	833.663	833.663	833.663	833.663	833.663	833.663	833.663	833.663	833.663	833.663	833.663	833.663	833.663	833.663	833.663	833.663	833.663	833.663	833.663	833.663	833.663	833.663	833.663	833.663	833.663	833.663	833.663	833.663	833.663	833.663	833.663	833.663	833.663	833.663	833.663	833.663	833.663	833.663	833.663	833.663	833.663	833.663
0	794.736	726.879	726.879	726.879	726.879	726.879	726.879	726.879	726.879	726.879	726.879	726.879	726.879	726.879	726.879	726.879	726.879	726.879	726.879	726.879	726.879	726.879	719.109	719.109	719.109	711.5	711.5	711.5	711.5	711.5	711.5	711.5	711.5	711.5	711.5	711.5	711.5	711.5	711.5	711.5	711.5	711.5	711.5	610.972	610.972	610.972	610.972	610.972	610.972
0	581.866	581.866	581.866	581.866	581.866	581.866	581.866	581.866	581.866	581.866	581.866	581.866	581.866	581.866	581.866	581.866	581.866	581.866	581.866	581.866	581.866	581.866	581.866	581.866	581.866	581.866	581.866	581.866	581.866	581.866	581.866	581.866	581.866	581.866	581.866	581.866	581.866	581.866	581.866	581.866	581.866	581.866	581.866	581.866	581.866	581.866	581.866	581.866	581.866
0	951.526	951.526	951.526	951.526	951.526	951.526	951.526	951.526	951.526	951.526	951.526	951.526	951.526	951.526	951.526	951.526	951.526	951.526	951.526	951.526	951.526	951.526	951.526	951.526	951.526	951.526	951.526	951.526	951.526	951.526	951.526	951.526	951.526	951.526	951.526	951.526	951.526	951.526	951.526	951.526	951.526	951.526	951.526	951.526	951.526	951.526	951.526	951.526	951.526
0	798.022	798.022	798.022	679.985	626.738	626.738	626.738	626.738	626.738	626.738	626.738	626.738	626.738	626.738	626.738	626.738	626.738	626.738	626.738	626.738	626.738	626.738	626.738	626.738	626.738	626.738	626.738	626.738	626.738	619.412	589.718	589.718	589.718	589.718	589.718	589.718	502.463	502.463	502.463	502.463	502.463	502.463	502.463	502.463	502.463	502.463	502.463	502.463	502.463
0	873.2	873.2	873.2	873.2	873.2	873.2	873.2	873.2	873.2	873.2	873.2	873.2	873.2	873.2	873.2	873.2	873.2	873.2	873.2	873.2	873.2	873.2	873.2	873.2	873.2	873.2	873.2	873.2	873.2	873.2	716.191	716.191	716.191	716.191	716.191	716.191	716.191	626.311	593.432	425.592	425.592	425.592	425.592	425.592	425.592	425.592	425.592	425.592	425.592
0	871.367	871.367	871.367	871.367	871.367	871.367	871.367	871.367	871.367	871.367	871.367	871.367	871.367	871.367	871.367	871.367	871.367	871.367	871.367	871.367	871.367	871.367	871.367	871.367	871.367	871.367	871.367	871.367	871.367	871.367	871.367	871.367	871.367	871.367	871.367	871.367	871.367	871.367	871.367	871.367	871.367	871.367	871.367	871.367	871.367	871.367	871.367	871.367	871.367
0	738.485	738.485	738.485	738.485	738.485	738.485	738.485	738.485	738.485	738.485	738.485	738.485	738.485	738.485	738.485	738.485	738.485	738.485	738.485	738.485	738.485	738.485	738.485	738.485	738.485	738.485	738.485	738.485	738.485	738.485	738.485	738.485	738.485	738.485	731.427	731.427	731.427	729.124	631.807	551.853	551.853	497.264	456.865	456.865	456.865	456.865	456.865	456.865	456.865
0	869.431	869.431	869.431	869.431	869.431	869.431	869.431	869.431	869.431	869.431	869.431	869.431	869.431	869.431	869.431	869.431	869.431	869.431	869.431	869.431	869.431	869.431	869.431	869.431	869.431	869.431	869.431	869.431	869.431	869.431	869.431	869.431	869.431	869.431	869.431	869.431	869.431	869.431	869.431	869.431	869.431	869.431	869.431	860.208	860.208	860.208	860.208	857.416	857.416
0	771.124	771.124	771.124	771.124	771.124	771.124	771.124	771.124	771.124	771.124	771.124	771.124	771.124	771.124	771.124	771.124	771.124	771.124	771.124	771.124	771.124	771.124	771.124	771.124	771.124	771.124	771.124	771.124	771.124	771.124	771.124	771.124	771.124	771.124	771.124	771.124	771.124	771.124	771.124	771.124	771.124	771.124	771.124	771.124	771.124	771.124	771.124	771.124	771.124
0	749.808	749.808	749.808	749.808	749.808	749.808	749.808	749.808	749.808	749.808	749.808	749.808	749.808	749.808	749.808	749.808	749.808	749.808	749.808	749.808	749.808	749.808	749.808	749.808	749.808	749.808	749.808	749.808	749.808	749.808	749.808	749.808	749.808	749.808	749.808	749.808	749.808	749.808	749.808	749.808	749.808	749.808	749.808	727.899	727.899	727.899	727.899	727.899	727.899
0	956.277	956.277	956.277	956.277	956.277	956.277	956.277	956.277	956.277	956.277	956.277	956.277	956.277	956.277	956.277	956.277	956.277	956.277	956.277	956.277	956.277	956.277	956.277	956.277	956.277	956.277	956.277	956.277	956.277	956.277	956.277	956.277	938.408	860.857	724.894	640.89	620.682	612.795	526.091	504.126	483.77	459.5	257.929	256.473	228.751	223.753	223.753	223.753	223.753
0	862.028	862.028	862.028	862.028	862.028	862.028	862.028	862.028	862.028	862.028	862.028	862.028	862.028	862.028	828.018	633.782	633.782	633.782	633.782	633.782	633.782	633.782	633.782	633.782	633.782	633.782	633.782	633.782	633.782	633.782	633.782	633.782	633.782	633.782	633.782	633.782	633.782	633.782	633.782	633.782	633.782	633.782	633.782	633.782	633.782	633.782	633.782	633.782	633.782
0	767.708	767.708	767.708	767.708	767.708	767.708	767.708	767.708	767.708	767.708	767.708	767.708	767.708	767.708	767.708	767.708	767.708	767.708	767.708	767.708	767.708	767.708	767.708	767.708	767.708	767.708	767.708	767.708	767.708	767.708	767.708	767.708	767.708	767.708	767.708	757.665	599.345	426.691	313.863	249.946	249.946	249.946	249.946	249.946	249.946	249.946	249.946	249.946	249.946
0	883.816	883.816	883.816	883.816	883.816	883.816	883.816	883.816	883.816	883.816	829.075	660.864	577.834	564.339	564.339	564.339	564.339	564.339	564.339	564.339	564.339	564.339	564.339	564.339	564.339	564.339	564.339	564.339	564.339	564.339	564.339	564.339	564.339	564.339	564.339	564.339	564.339	564.339	564.339	564.339	564.339	564.339	564.339	564.339	564.339	564.339	564.339	564.339	564.339
0	928.61	928.61	928.61	928.61	928.61	928.61	928.61	928.61	928.61	928.61	928.61	928.61	928.61	928.61	928.61	928.61	928.61	928.61	928.61	928.61	928.61	928.61	928.61	928.61	928.61	928.61	928.61	928.61	928.61	928.61	928.61	928.61	928.61	928.61	928.61	928.61	928.61	928.61	928.61	928.61	928.61	928.61	928.61	928.61	928.61	928.61	928.61	928.61	928.61
0	841.537	841.537	841.537	841.537	841.537	841.537	841.537	841.537	841.537	841.537	841.537	841.537	841.537	841.537	841.537	841.537	841.537	841.537	841.537	841.537	841.537	841.537	841.537	841.537	841.537	841.537	841.537	841.537	841.537	841.537	841.537	841.537	841.537	841.537	841.537	841.537	841.537	841.537	841.537	841.537	841.537	841.537	841.537	841.537	841.537	841.537	841.537	841.537	841.537
0	918.404	884.04	884.04	884.04	884.04	884.04	884.04	884.04	884.04	884.04	816.745	816.745	816.745	816.745	816.745	816.745	816.745	816.745	816.745	816.745	816.745	816.745	816.745	816.745	816.745	789.685	789.685	789.685	789.685	789.685	789.685	789.685	789.685	789.685	789.685	789.685	789.685	789.685	789.685	789.685	789.685	789.685	789.685	789.685	789.685	789.685	789.685	789.685	789.685
0	883.925	883.925	883.925	883.925	883.925	883.925	883.925	883.925	883.925	883.925	883.925	883.925	883.925	883.925	871.743	871.743	871.743	871.743	871.743	871.743	871.743	871.743	871.743	871.743	871.743	871.743	871.743	871.743	826.097	826.097	826.097	826.097	826.097	826.097	826.097	826.097	826.097	826.097	826.097	826.097	826.097	826.097	826.097	826.097	826.097	826.097	749.771	749.771	749.771
0	904.29	904.29	904.29	904.29	904.29	904.29	904.29	904.29	904.29	904.29	904.29	904.29	904.29	904.29	904.29	904.29	904.29	904.29	904.29	904.29	904.29	904.29	904.29	904.29	904.29	904.29	880.555	880.555	880.555	880.555	880.555	880.555	880.555	847.83	702.554	492.436	492.436	492.436	492.436	492.436	492.436	492.436	492.436	492.436	492.436	492.436	492.436	492.436	492.436
0	795.428	795.428	795.428	795.428	795.428	795.428	795.428	795.428	795.428	795.428	795.428	795.428	795.428	795.428	795.428	795.428	795.428	795.428	795.428	795.428	795.428	795.428	795.428	795.428	795.428	795.428	795.428	795.428	795.428	795.428	795.428	795.428	795.428	795.428	795.428	795.428	795.428	795.428	795.428	795.428	795.428	795.428	795.428	795.428	795.428	795.428	795.428	795.428	763.713
0	867.952	867.952	867.952	867.952	867.952	867.952	867.952	867.952	867.952	867.952	867.952	867.952	867.952	867.952	867.952	867.952	867.952	867.952	867.952	867.952	867.952	867.952	867.952	867.952	867.952	867.952	867.952	867.952	867.952	867.952	867.952	867.952	867.952	867.952	867.952	867.952	867.952	867.952	867.952	867.952	867.952	867.952	867.952	867.952	867.952	867.952	867.952	867.952	867.952
0	892.925	892.925	892.925	892.925	892.925	892.925	892.925	892.925	892.925	892.925	892.925	892.925	892.925	892.925	892.925	892.925	892.925	892.925	892.925	877.455	638.143	638.143	638.143	638.143	638.143	638.143	638.143	638.143	638.143	638.143	638.143	638.143	638.143	638.143	638.143	638.143	638.143	638.143	638.143	638.143	638.143	638.143	638.143	638.143	638.143	638.143	638.143	635.07	635.07
0	682.953	682.953	682.953	682.953	682.953	682.953	682.953	682.953	682.953	682.953	682.953	682.953	682.953	682.953	682.953	682.953	682.953	682.953	682.953	682.953	682.953	682.953	682.953	682.953	682.953	682.953	682.953	682.953	682.953	682.953	682.953	682.953	682.953	682.953	682.953	682.953	682.953	682.953	682.953	682.953	682.953	682.953	682.953	682.953	682.953	682.953	682.953	682.953	682.953
0	891.964	891.964	891.964	891.964	891.964	891.964	891.964	891.964	891.964	891.964	891.964	891.964	891.964	891.964	891.964	891.964	891.964	891.964	891.964	891.964	891.964	891.964	891.964	891.964	891.964	891.964	891.964	891.964	891.964	891.964	891.964	891.964	891.964	891.964	891.964	891.474	736.922	615.407	615.407	615.407	615.407	615.407	615.407	615.407	615.407	615.407	615.407	615.407	615.407
0	887.98	887.98	887.98	887.98	887.98	887.98	887.98	887.98	887.98	887.98	887.98	887.98	887.98	887.98	887.98	887.98	887.98	887.98	887.98	887.98	846.489	796.873	796.873	796.873	796.873	796.873	796.873	796.873	796.873	796.873	796.873	796.873	796.873	780.251	726.395	655.307	543.581	543.581	543.581	543.581	543.581	543.581	543.581	543.581	479.496	479.496	479.496	479.496	479.496
0	845.397	845.397	821.715	821.715	821.715	821.715	821.715	821.715	821.715	821.715	821.715	821.715	821.715	821.715	821.715	821.715	804.004	804.004	804.004	804.004	804.004	804.004	771.858	771.858	771.858	771.858	771.858	771.858	771.858	771.858	771.858	771.858	771.858	771.858	771.858	771.858	756.022	507.546	460.684	414.099	398.152	370.253	370.253	370.253	343.264	300.057	300.057	282.259	282.259
0	834.192	830.785	829.996	826.061	824.286	824.286	824.286	824.286	824.286	824.286	820.218	814.611	811.844	811.394	809.854	803.38	802.789	802.789	802.789	802.273	792.913	791.26	789.668	789.668	789.668	788.513	787.721	787.721	785.569	782.247	769.358	769.358	763.371	759.141	747.314	734.789	716.526	695.102	682.549	669.873	668.663	665.105	657.039	652.602	648.642	647.035	644.491	643.702	642.645
[truncated: 250 more columns]
