# Supplementary material for: A new imperialist competitive algorithm with spiral rising mechanism for solving path optimization problems
Source: PeerJ Comput Sci. 2022 Sep 7;8:e1075. doi: 10.7717/peerj-cs.1075 (PMC9575848; doi:10.7717/peerj-cs.1075)
Supplement: Supplemental Information 11 [file peerj-cs-08-1075-s011.zip › PSO DE GWO SRICA BSO TLBO SCA/F2/SRICA.xlsx]

## Sheet: Sheet1
407.918	107.063	4.33012	0.109949	0.00932555	0.00150956	1.43775e-05	2.69878e-06	2.75837e-08	7.71422e-10	1.3074e-12	1.13687e-13	0	0	0	0	0	0	0	0	0	0	0	0	0	0	0	0	0	0	0	0	0	0	0	0	0	0	0	0	0	0	0	0	0	0	0	0	0	0
284.734	137.789	32.0267	0.405072	0.0598775	0.0107524	8.41688e-05	1.76965e-06	1.20647e-08	5.92649e-10	6.13909e-11	9.43601e-12	6.82121e-13	0	0	0	0	0	0	0	0	0	0	0	0	0	0	0	0	0	0	0	0	0	0	0	0	0	0	0	0	0	0	0	0	0	0	0	0	0
109.544	11.2648	0.0561958	0.0074272	0.00212926	0.000106212	3.87457e-06	1.6939e-06	7.10785e-08	2.00577e-08	8.51912e-10	3.97904e-12	1.13687e-13	0	0	0	0	0	0	0	0	0	0	0	0	0	0	0	0	0	0	0	0	0	0	0	0	0	0	0	0	0	0	0	0	0	0	0	0	0
60.9023	1.95411	0.00116797	0.000179101	2.91333e-05	6.30592e-07	5.67206e-08	1.68831e-09	2.467e-11	1.13687e-13	0	0	0	0	0	0	0	0	0	0	0	0	0	0	0	0	0	0	0	0	0	0	0	0	0	0	0	0	0	0	0	0	0	0	0	0	0	0	0	0
199.603	197.552	55.7375	0.80169	0.0194071	0.00578974	0.00136238	3.4152e-05	2.96616e-06	4.6336e-07	3.14558e-08	4.60773e-10	8.9301e-11	1.02318e-12	0	0	0	0	0	0	0	0	0	0	0	0	0	0	0	0	0	0	0	0	0	0	0	0	0	0	0	0	0	0	0	0	0	0	0	0
168.635	117.559	85.7063	7.1534	0.0199649	0.000541846	0.000121513	1.33071e-05	2.04122e-06	5.98083e-07	1.05536e-08	8.18488e-10	5.0477e-11	3.62661e-11	8.81073e-12	1.13687e-13	0	0	0	0	0	0	0	0	0	0	0	0	0	0	0	0	0	0	0	0	0	0	0	0	0	0	0	0	0	0	0	0	0	0
190.056	57.3388	24.3055	2.60832	0.565653	0.0820228	0.0146991	0.000290904	7.81773e-07	4.9419e-08	5.09181e-09	1.31558e-09	4.76916e-11	1.25056e-12	0	0	0	0	0	0	0	0	0	0	0	0	0	0	0	0	0	0	0	0	0	0	0	0	0	0	0	0	0	0	0	0	0	0	0	0
292.594	31.1212	0.638294	0.0447463	0.000194459	1.54927e-05	2.04328e-07	3.19018e-08	1.08373e-08	2.94733e-10	2.80238e-11	1.47793e-12	0	0	0	0	0	0	0	0	0	0	0	0	0	0	0	0	0	0	0	0	0	0	0	0	0	0	0	0	0	0	0	0	0	0	0	0	0	0
389.119	30.1284	10.2723	2.15042	0.394049	0.00638428	0.000402126	4.61961e-07	4.66378e-09	5.72982e-11	7.38964e-13	0	0	0	0	0	0	0	0	0	0	0	0	0	0	0	0	0	0	0	0	0	0	0	0	0	0	0	0	0	0	0	0	0	0	0	0	0	0	0
321.645	114.96	1.8345	0.0490378	0.0272144	0.000762119	4.76507e-05	3.25486e-06	1.74088e-08	9.57812e-11	7.38964e-13	5.68434e-14	0	0	0	0	0	0	0	0	0	0	0	0	0	0	0	0	0	0	0	0	0	0	0	0	0	0	0	0	0	0	0	0	0	0	0	0	0	0
251.337	86.6515	43.5364	30.607	29.9701	0.0791947	0.00216666	0.000170437	5.37673e-06	1.28972e-07	1.4677e-09	5.18412e-10	4.99654e-11	3.80851e-12	5.68434e-14	0	0	0	0	0	0	0	0	0	0	0	0	0	0	0	0	0	0	0	0	0	0	0	0	0	0	0	0	0	0	0	0	0	0	0
150.763	61.2792	3.76931	0.176147	0.00642471	0.000352813	4.26359e-05	4.09764e-06	1.18139e-07	1.55484e-08	2.15834e-10	2.0691e-11	5.68434e-13	5.68434e-14	0	0	0	0	0	0	0	0	0	0	0	0	0	0	0	0	0	0	0	0	0	0	0	0	0	0	0	0	0	0	0	0	0	0	0	0
427.924	31.6285	5.25966	0.166265	0.00084154	9.22377e-05	3.50814e-05	2.10747e-06	4.50431e-08	4.87051e-09	2.65288e-10	1.71667e-11	6.25278e-13	5.68434e-14	0	0	0	0	0	0	0	0	0	0	0	0	0	0	0	0	0	0	0	0	0	0	0	0	0	0	0	0	0	0	0	0	0	0	0	0
260.712	59.6106	0.925541	0.563843	0.107159	0.0506385	0.000178378	3.08516e-05	2.82689e-06	8.51402e-08	1.21414e-08	2.03579e-09	4.98517e-11	5.68434e-14	0	0	0	0	0	0	0	0	0	0	0	0	0	0	0	0	0	0	0	0	0	0	0	0	0	0	0	0	0	0	0	0	0	0	0	0
43.8382	32.6529	0.487965	0.0440826	0.00336345	0.00051925	0.000125438	4.21295e-05	2.34347e-06	1.81808e-09	6.81553e-10	2.9047e-11	1.13687e-13	0	0	0	0	0	0	0	0	0	0	0	0	0	0	0	0	0	0	0	0	0	0	0	0	0	0	0	0	0	0	0	0	0	0	0	0	0
270.981	47.7309	19.845	3.09852	0.15253	0.000771646	3.49277e-05	1.78807e-06	9.20293e-08	2.92869e-09	1.76215e-11	5.68434e-13	1.7053e-13	0	0	0	0	0	0	0	0	0	0	0	0	0	0	0	0	0	0	0	0	0	0	0	0	0	0	0	0	0	0	0	0	0	0	0	0	0
150.235	48.4197	0.313473	0.0103728	5.77039e-05	1.72661e-05	1.64392e-06	7.69148e-09	9.95044e-10	4.37694e-12	6.82121e-13	5.68434e-14	0	0	0	0	0	0	0	0	0	0	0	0	0	0	0	0	0	0	0	0	0	0	0	0	0	0	0	0	0	0	0	0	0	0	0	0	0	0
146.105	70.1509	0.133093	0.00285788	0.000248996	6.36458e-05	5.23188e-05	2.13096e-07	3.00084e-08	5.42343e-10	7.56586e-11	1.87583e-12	0	0	0	0	0	0	0	0	0	0	0	0	0	0	0	0	0	0	0	0	0	0	0	0	0	0	0	0	0	0	0	0	0	0	0	0	0	0
272.339	31.0849	30.1962	30.017	23.7535	0.00289357	8.65118e-07	8.17628e-08	6.11277e-09	1.64505e-10	2.47269e-11	3.97904e-13	0	0	0	0	0	0	0	0	0	0	0	0	0	0	0	0	0	0	0	0	0	0	0	0	0	0	0	0	0	0	0	0	0	0	0	0	0	0
365.907	34.8784	1.90305	0.624486	0.00505279	0.000526168	7.6906e-05	7.43802e-07	1.60037e-09	1.15961e-11	0	0	0	0	0	0	0	0	0	0	0	0	0	0	0	0	0	0	0	0	0	0	0	0	0	0	0	0	0	0	0	0	0	0	0	0	0	0	0	0
143.387	0.248798	0.00711021	0.000187957	0.000121483	2.44102e-05	3.35436e-08	1.02722e-09	1.51715e-10	7.04858e-12	1.7053e-13	0	0	0	0	0	0	0	0	0	0	0	0	0	0	0	0	0	0	0	0	0	0	0	0	0	0	0	0	0	0	0	0	0	0	0	0	0	0	0
15.6684	0.000782762	0.000122781	3.50315e-06	7.21911e-11	1.19371e-11	6.25278e-13	0	0	0	0	0	0	0	0	0	0	0	0	0	0	0	0	0	0	0	0	0	0	0	0	0	0	0	0	0	0	0	0	0	0	0	0	0	0	0	0	0	0	0
157.132	31.6752	29.8535	14.5451	1.47283	0.00573449	0.00023525	3.361e-05	8.52508e-07	9.34326e-08	4.44373e-09	8.32983e-10	1.32559e-10	9.09495e-13	0	0	0	0	0	0	0	0	0	0	0	0	0	0	0	0	0	0	0	0	0	0	0	0	0	0	0	0	0	0	0	0	0	0	0	0
190.04	98.7594	0.423059	0.0233427	0.00103327	6.41964e-05	1.60221e-05	1.28267e-06	8.35959e-08	1.40082e-08	1.32445e-10	6.82121e-13	0	0	0	0	0	0	0	0	0	0	0	0	0	0	0	0	0	0	0	0	0	0	0	0	0	0	0	0	0	0	0	0	0	0	0	0	0	0
289.718	3.81052	0.755319	0.136064	0.0125108	0.00146954	1.43836e-05	2.3108e-08	1.47156e-09	4.82032e-11	5.91172e-12	1.13687e-13	0	0	0	0	0	0	0	0	0	0	0	0	0	0	0	0	0	0	0	0	0	0	0	0	0	0	0	0	0	0	0	0	0	0	0	0	0	0
43.7602	34.4012	2.37539	0.00138681	0.000128408	1.98338e-07	4.30551e-08	1.30279e-09	5.05281e-10	5.05906e-12	6.25278e-13	0	0	0	0	0	0	0	0	0	0	0	0	0	0	0	0	0	0	0	0	0	0	0	0	0	0	0	0	0	0	0	0	0	0	0	0	0	0	0
160.54	33.6711	30.8945	23.1777	1.5552	0.0127856	0.000613254	2.41423e-05	1.47413e-07	6.06292e-10	6.25846e-11	2.58069e-11	5.45697e-12	2.84217e-13	0	0	0	0	0	0	0	0	0	0	0	0	0	0	0	0	0	0	0	0	0	0	0	0	0	0	0	0	0	0	0	0	0	0	0	0
262.766	88.7047	18.5777	0.0231827	5.05787e-05	4.35877e-06	1.2077e-06	1.53341e-08	1.3722e-10	6.25278e-13	0	0	0	0	0	0	0	0	0	0	0	0	0	0	0	0	0	0	0	0	0	0	0	0	0	0	0	0	0	0	0	0	0	0	0	0	0	0	0	0
290.975	33.1486	29.9584	5.14542	0.190485	0.0194684	0.00536794	0.00342972	9.18593e-05	4.28792e-06	9.0122e-07	3.7067e-08	1.96115e-09	2.05773e-11	1.93268e-12	5.68434e-14	0	0	0	0	0	0	0	0	0	0	0	0	0	0	0	0	0	0	0	0	0	0	0	0	0	0	0	0	0	0	0	0	0	0
261.664	97.1521	7.85008	0.016077	9.33297e-06	7.50143e-08	2.17472e-08	3.06272e-10	0	0	0	0	0	0	0	0	0	0	0	0	0	0	0	0	0	0	0	0	0	0	0	0	0	0	0	0	0	0	0	0	0	0	0	0	0	0	0	0	0	0
219.351	57.7463	14.7325	4.05698	1.94432	0.00941687	0.000856617	0.000136318	3.6573e-06	1.92292e-07	3.22934e-08	1.43868e-09	7.96244e-11	2.143e-12	3.60008e-13	5.68434e-15	0	0	0	0	0	0	0	0	0	0	0	0	0	0	0	0	0	0	0	0	0	0	0	0	0	0	0	0	0	0	0	0	0	0
[truncated: 250 more columns]
