# Supplementary material for: A new imperialist competitive algorithm with spiral rising mechanism for solving path optimization problems
Source: PeerJ Comput Sci. 2022 Sep 7;8:e1075. doi: 10.7717/peerj-cs.1075 (PMC9575848; doi:10.7717/peerj-cs.1075)
Supplement: Supplemental Information 11 [file peerj-cs-08-1075-s011.zip › PSO DE GWO SRICA BSO TLBO SCA/F2/TLBO.xlsx]

## Sheet: Sheet1
577.489	451.224	389.466	291.053	291.053	291.053	256.679	232.121	232.121	207.026	207.026	207.026	206.676	206.676	206.676	206.676	197.997	197.997	197.997	197.997	197.997	174.664	174.664	174.664	174.664	174.664	155.247	155.247	155.247	155.247	155.247	155.247	155.247	155.247	155.247	155.247	155.247	155.247	155.247	155.247	155.247	155.247	155.247	155.247	155.247	155.247	155.247	155.247	155.247	155.247
563.775	376.177	376.177	375.763	332.834	254.547	254.547	248.729	243.971	227.197	227.197	227.197	226.005	213.658	213.658	212.84	180.331	180.331	180.331	180.331	180.331	180.331	180.331	175.088	175.088	175.088	175.088	174.948	174.948	146.344	146.344	146.344	146.344	146.344	146.344	125.358	125.358	125.358	125.358	125.358	125.358	125.358	125.358	125.358	125.358	125.358	125.358	125.358	125.358	125.358
628.958	462.137	372.117	355.126	261.802	261.802	261.802	261.802	252.892	227.228	227.228	206.631	206.631	205.607	204.136	198.555	198.061	198.061	196.671	172.907	172.907	172.907	172.907	172.907	172.907	172.907	172.907	172.907	172.907	169.545	169.545	169.545	167.763	164.964	164.964	164.964	164.964	164.964	164.964	164.964	153.873	153.873	153.873	153.873	153.873	153.873	131.367	131.367	128.92	128.92
560.903	516.535	420.793	359.998	337.95	312.641	280.483	253.668	224.166	224.166	201.473	201.473	200.034	200.034	188.329	188.329	188.329	188.329	188.329	179.847	179.847	179.847	179.847	179.847	179.847	179.847	172.471	167.016	167.016	167.016	153.779	153.779	153.779	153.779	153.779	153.779	153.779	130.013	130.013	130.013	130.013	130.013	130.013	130.013	130.013	130.013	130.013	130.013	130.013	130.013
605.291	443.328	373.362	317	311.905	292.461	285.432	244.771	230.636	230.636	230.636	230.636	230.636	223.622	208.284	174.604	174.604	170.907	170.907	170.907	170.907	170.907	170.907	170.907	170.907	170.907	170.907	170.907	170.907	170.907	170.907	170.907	170.907	170.907	170.907	170.907	170.907	170.907	170.907	170.907	170.907	154.108	154.108	154.108	154.108	154.108	154.108	154.108	154.108	154.108
586.662	464.527	411.629	355.546	324.722	281.191	265.745	263.882	263.882	226.929	224.481	224.481	184.333	184.333	184.333	184.333	184.333	184.333	184.333	184.333	184.333	184.333	184.333	184.333	184.333	184.333	166.645	166.645	166.645	166.645	166.645	166.645	166.645	166.645	166.645	166.645	166.645	166.645	166.645	158.972	158.972	158.972	158.972	158.972	150.745	150.745	150.745	150.745	150.745	150.745
594.146	421.128	371.071	341.512	328.855	277.612	274.309	263.986	246.073	246.073	238.834	223.107	216.267	157.128	157.128	157.128	157.128	157.128	157.128	157.128	157.128	157.128	157.128	157.128	157.128	157.128	157.128	157.128	157.128	157.128	157.128	157.128	157.128	157.128	157.128	157.128	157.128	157.128	157.128	157.128	157.128	157.128	157.128	157.128	157.128	157.128	157.128	157.128	157.128	157.128
581.89	453.281	419.714	344.844	293.072	293.072	270.221	262.032	246.856	209.418	209.418	208.335	208.335	208.335	208.335	204.238	204.238	204.238	204.182	204.182	204.182	204.182	204.182	195.372	189.638	189.638	189.638	189.638	175.976	173.463	173.463	173.463	173.463	173.463	173.463	173.463	149.893	149.893	149.893	149.893	149.893	149.893	149.893	149.893	149.893	149.893	149.893	149.893	149.893	149.893
567.792	488.429	373.253	351	307.793	264.478	252.956	250.581	250.124	232.323	202.755	202.755	202.755	202.755	202.755	202.755	202.755	202.755	185.254	185.254	182.932	182.932	182.932	177.258	177.258	177.258	177.258	177.258	177.258	177.258	177.064	177.064	168.893	168.893	168.893	168.893	168.893	168.893	168.893	167.182	167.182	167.182	167.182	167.182	167.182	167.182	139.181	139.181	139.181	139.181
551.156	499.911	345.392	345.392	313.644	308.934	284.89	284.105	222.39	222.39	222.39	222.39	222.39	212.055	204.303	204.303	204.303	178.466	178.466	178.466	178.466	178.466	178.466	178.466	161.422	161.422	161.422	161.422	161.422	161.422	161.422	161.422	161.422	161.422	161.422	161.422	161.422	161.422	161.422	161.422	161.422	154.967	154.967	154.967	154.967	154.967	154.967	138.687	138.687	138.687
601.847	467.955	359.959	327.213	327.213	291.621	246.739	246.739	246.739	214.651	214.651	214.651	214.651	214.651	214.651	214.651	214.651	214.651	214.651	214.651	214.651	214.651	203.838	203.838	203.838	202.237	194.307	194.307	194.307	194.307	174.299	174.299	174.299	174.299	174.299	174.299	167.923	167.923	167.923	167.923	167.923	167.923	167.923	167.923	167.923	167.923	167.923	167.923	155.652	155.652
583.143	519.823	425.304	356.286	311.919	298.221	262.949	262.949	255.979	230.212	230.212	230.212	222.298	221.15	212.896	212.896	212.896	205.955	205.955	173.927	173.927	173.927	173.927	173.927	173.927	173.927	173.927	173.927	173.927	173.927	173.927	173.927	173.927	173.927	173.927	173.927	173.927	173.927	173.927	170.667	170.667	170.667	170.667	170.667	170.667	170.667	170.667	170.667	170.667	170.667
585.628	452.913	371.266	322.057	301.005	253.917	229.469	209.562	209.562	205.135	205.135	203.804	203.804	203.804	194.777	194.777	194.777	194.777	182.479	182.479	182.479	182.479	178.817	178.817	175.132	175.132	174.143	160.825	160.825	160.825	160.825	154.92	154.92	154.92	154.92	154.92	154.92	154.92	154.92	154.92	151.266	150.884	150.884	149.656	149.656	149.656	149.656	145.694	145.694	145.694
562.779	426.925	405.801	260.704	260.704	260.704	260.704	239.509	239.509	226.669	224.771	220.032	220.032	220.032	203.438	203.438	186.291	186.291	186.291	186.291	186.291	186.291	186.291	186.291	186.291	176.74	176.74	176.74	176.74	176.74	176.74	176.74	176.74	176.74	176.74	176.74	176.74	176.74	176.74	176.74	170.683	170.683	163.949	163.949	163.949	163.949	163.949	163.949	153.245	153.245
585.892	481.075	407.491	336.498	319.292	266.783	266.783	264.159	233.621	233.621	233.422	229.128	199.254	199.254	199.254	190.245	190.245	190.245	183.162	183.162	183.162	183.162	183.162	180.79	180.79	180.79	180.79	180.79	171.673	155.027	155.027	155.027	155.027	155.027	155.027	155.027	155.027	155.027	155.027	143.09	143.09	143.09	143.09	143.09	143.09	143.09	143.09	143.09	143.09	143.09
630.489	454.075	391.901	318.265	301.62	271.102	251.068	248.123	244.889	233.412	233.412	214.146	206.848	206.848	206.848	206.848	188.749	188.749	188.749	185.223	185.223	185.223	185.223	185.223	170.749	170.749	165.504	162.379	162.379	162.379	162.379	162.379	162.379	161.811	160.082	149.931	149.931	145.737	145.737	145.737	145.737	145.737	145.737	145.737	145.737	145.737	145.737	141.279	141.279	119.336
646.366	444.242	391.781	351.818	312.505	286.875	279.665	279.665	265.349	235.838	235.838	224.292	191.356	190.485	190.485	190.485	174.909	174.909	174.909	174.909	174.909	174.909	174.909	174.909	174.909	174.909	174.909	174.909	174.909	174.909	174.909	174.909	174.532	174.532	174.532	174.532	174.532	174.532	154.534	154.534	154.534	154.534	154.534	154.534	154.534	154.534	152.787	136.511	136.511	136.511
668.951	427.886	389.2	330.493	320.287	299.722	280.501	253.788	253.526	249.857	218.494	209.021	209.021	209.021	209.021	209.021	209.021	192.613	192.022	184.371	184.371	184.371	183.293	183.293	183.293	183.293	183.293	166.951	166.951	166.951	166.951	166.951	146.964	146.964	146.964	146.964	146.964	146.964	146.964	146.964	146.964	146.964	146.964	146.964	146.964	146.964	146.964	146.964	146.964	146.964
642.757	469.699	361.287	324.92	253.454	248.261	248.261	229.787	229.787	229.787	229.787	223.568	204.055	187.979	187.979	187.979	187.979	187.979	187.979	187.979	187.979	187.979	187.979	187.979	187.979	186.673	171.656	171.656	171.656	171.656	171.656	171.656	163.138	163.138	156.822	156.822	149.591	149.591	149.591	149.591	149.591	149.591	149.591	149.591	149.591	149.591	149.591	149.591	125.712	125.712
601.392	483.012	385.345	327.701	272.394	272.394	262.526	252.389	218.15	218.15	218.15	215.819	215.819	200.831	200.831	190.712	190.712	190.712	190.712	190.712	188.823	188.823	188.823	188.823	188.823	167.087	167.087	167.087	167.087	167.087	167.087	167.087	167.087	167.087	167.087	167.087	167.087	149.453	149.453	149.453	149.453	149.453	149.453	137.628	137.628	135.99	135.99	135.99	133.496	133.496
579.162	487.143	392.081	366.632	300.53	272.042	272.042	266.974	248.304	244.472	233.676	223.652	211.646	210.991	210.991	210.991	199.918	176.432	176.432	159.342	159.342	159.342	159.342	159.342	159.342	159.342	159.342	159.342	159.342	159.342	159.342	159.342	159.342	159.342	159.342	159.342	159.342	159.342	159.342	159.342	159.342	159.342	159.342	144.925	144.925	144.925	144.925	144.925	144.925	144.925
592.401	472.183	401.943	356.883	311.916	257.912	257.912	237.036	215.512	215.512	211.512	211.512	211.512	204.062	204.062	204.062	199.213	199.213	195.889	195.889	195.889	191.02	190.788	179.045	179.045	169.284	169.284	169.284	169.284	169.284	169.284	169.284	169.284	169.284	169.284	169.284	169.284	169.284	169.284	169.284	159.888	159.888	159.888	159.888	157.362	157.362	157.362	157.362	157.362	157.362
511.12	461.349	407.995	326.181	299.356	281.881	223.885	223.885	223.885	223.885	223.885	210.235	210.235	210.235	210.235	210.235	198.311	198.311	198.311	192.31	192.31	192.31	186.901	186.901	186.901	186.901	182.223	182.223	182.223	164.574	164.574	164.574	164.574	158.718	158.718	158.718	158.718	158.718	158.718	158.718	152.272	152.272	152.272	152.272	152.231	152.231	152.231	139.86	139.86	139.86
573.918	493.268	431.401	351.257	281.544	281.544	231.306	231.306	231.302	231.302	215.132	215.132	210.397	210.397	210.397	210.397	196.517	182.469	182.469	152.695	152.695	152.695	152.695	152.695	152.695	152.695	152.695	152.695	152.695	152.695	152.695	152.695	152.695	152.695	152.695	152.695	152.695	152.695	152.695	152.695	152.695	152.695	152.695	152.695	152.695	152.695	152.695	151.849	143.358	143.358
564.884	488.286	391.054	332.174	308.062	287.323	277.977	240.981	240.981	240.981	224.177	222.45	217.085	193.551	193.551	193.551	193.551	180.514	180.514	169.07	169.07	169.07	169.07	169.07	169.07	169.07	169.07	164.062	161.356	161.356	161.356	161.356	161.356	161.356	159.332	159.332	159.332	159.332	142.473	142.473	142.473	142.473	142.473	142.473	142.473	142.473	142.473	113.935	113.935	113.935
557.734	471.996	372.347	341.243	326.804	293.388	257.735	257.735	245.467	245.467	239.223	239.223	232.688	230.006	209.507	209.507	209.507	197.595	197.595	197.595	197.595	180.249	152.633	152.633	152.633	152.633	152.633	152.633	152.633	152.633	152.633	152.633	152.633	152.633	152.633	152.633	152.633	152.633	152.633	152.633	152.633	152.633	122.582	122.582	122.582	122.582	122.582	122.582	122.582	122.582
544.046	401.32	401.32	331.025	327.291	250.333	235.54	217.59	217.59	217.59	217.59	217.59	217.59	217.59	217.111	217.111	193.294	187.866	187.866	187.866	187.866	187.866	187.866	187.866	187.866	187.001	187.001	187.001	187.001	187.001	187.001	187.001	173.669	173.669	173.669	173.669	173.58	173.58	173.58	173.58	173.58	173.58	173.58	166.995	166.995	166.995	166.995	166.995	166.995	166.995
643.556	491.564	371.907	325.426	286.039	246.508	246.508	245.695	239.351	226.69	213.458	213.458	212.134	212.134	212.134	201.359	201.359	201.359	201.359	199.314	199.314	164.929	164.929	164.929	164.929	164.929	164.929	164.929	164.929	164.929	164.929	164.929	164.929	164.929	164.929	164.929	164.929	164.929	164.929	164.929	164.929	164.929	159.606	156.691	154.852	154.852	154.852	154.852	154.852	154.852
536.226	445.005	445.005	338.59	321.134	251.709	238.128	238.128	238.128	238.128	238.128	215.146	215.146	215.146	215.146	215.146	197.724	187.18	187.18	187.18	187.18	176.731	176.731	176.731	176.731	176.731	176.731	176.731	176.731	176.731	176.731	176.731	153.481	153.481	153.481	153.481	153.481	153.481	153.481	153.481	153.481	153.481	153.481	153.481	133.542	133.542	133.542	133.542	133.542	133.542
635.378	383.051	352.589	352.589	332.015	262.314	256.943	239.257	235.763	216.774	216.774	216.774	216.774	216.774	216.774	216.774	215.208	215.208	154.222	154.222	154.222	154.222	154.222	154.222	154.222	154.222	154.222	154.222	154.222	154.222	146.235	146.235	146.235	146.235	146.235	146.235	146.235	146.235	146.235	146.235	146.235	146.235	146.235	141.627	141.627	141.627	141.627	141.627	141.627	141.627
588.858	459.982	390.332	337.173	305.957	275.745	259.123	248.364	238.217	227.717	222.295	217.462	211.547	206.305	203.268	200.798	194.897	190.519	187.078	182.351	182.211	179.198	177.571	176.443	175.079	173.585	170.973	169.527	168.678	166.385	165.004	164.807	162.293	161.986	161.65	160.612	159.37	157.851	156.622	155.803	154.581	153.793	152.39	151.004	149.918	149.863	148.121	145.364	143.354	142.623
[truncated: 250 more columns]
