# Supplementary material for: A new imperialist competitive algorithm with spiral rising mechanism for solving path optimization problems
Source: PeerJ Comput Sci. 2022 Sep 7;8:e1075. doi: 10.7717/peerj-cs.1075 (PMC9575848; doi:10.7717/peerj-cs.1075)
Supplement: Supplemental Information 11 [file peerj-cs-08-1075-s011.zip › PSO DE GWO SRICA BSO TLBO SCA/F3/BSO.xlsx]

## Sheet: Sheet1
59.4956	50.016	42.6023	34.0984	30.6792	26.7295	24.7562	24.7562	24.7562	24.7562	24.7562	24.7562	24.7562	24.7562	24.7562	24.7562	24.7562	24.7562	24.7562	22.3841	22.3841	20.1882	18.7637	18.7637	18.7637	18.7637	18.7637	18.7637	18.7637	18.7637	18.7637	18.7637	17.4093	17.4093	15.9504	15.4786	15.4786	15.4786	15.4786	15.4786	15.4786	15.4786	15.4786	15.4786	15.4786	15.4786	15.4786	15.4786	15.4786	15.4786
55.3618	45.1257	31.414	26.1314	24.9943	21.8447	20.0875	17.853	17.853	17.4024	17.3689	17.3689	17.3689	17.3689	16.7293	16.7293	16.7293	16.7293	16.7293	13.5153	13.5153	13.5153	13.5035	13.5035	13.5035	13.5035	13.5035	13.5035	13.5035	13.5035	13.5035	13.5035	13.5035	13.5035	13.5035	13.5035	13.5035	13.5035	13.5035	13.5035	13.5035	13.5035	13.5035	13.5035	13.5035	13.5035	13.5035	13.5035	13.5035	13.5035
60.0394	53.0138	45.0905	39.2276	36.509	33.2867	33.2867	33.2867	33.2867	33.2867	33.052	30.8567	28.6473	28.6473	28.6473	28.6473	25.7941	23.6984	23.3911	23.3911	23.3911	23.3911	23.3911	23.3911	23.3911	23.3911	21.4333	21.4333	20.5655	15.4624	15.4624	15.4624	15.4624	15.4624	15.4624	15.4624	15.4624	15.4624	15.4624	15.4624	15.4624	15.4624	15.4624	15.4624	15.4624	15.4624	15.4624	15.4624	15.4624	15.4624
52.7876	49.7404	42.8988	35.2874	33.1176	33.1176	32.4641	29.2694	25.6254	24.0177	22.64	21.2559	19.3309	19.3309	19.3309	18.7657	15.3101	15.3101	15.3101	15.3101	15.3101	15.3101	15.3101	15.3101	15.3101	15.3101	15.3101	15.3101	13.0319	13.0319	13.0319	13.0319	13.0319	13.0319	13.0319	13.0319	13.0319	13.0319	13.0319	13.0319	13.0319	13.0319	13.0319	13.0319	13.0319	13.0319	13.0319	13.0319	13.0319	13.0319
52.6491	33.0576	29.3812	24.5526	22.1335	19.2877	19.0801	19.0801	19.0801	19.0801	19.0801	19.0801	19.0801	19.0801	19.0801	19.0801	19.0801	19.0801	19.0801	19.0801	19.0801	19.0661	17.9133	17.4462	17.4462	17.4462	17.4462	17.4462	17.4462	17.4462	17.4462	17.4462	17.4462	17.4462	17.4462	17.4462	15.0699	15.0699	15.0699	15.0699	15.0699	15.0699	15.0699	15.0699	15.0699	15.0699	15.0699	14.9527	14.9527	14.9527
56.1803	31.6454	22.277	22.277	22.277	20.8332	20.4364	20.4364	20.4364	20.4364	20.4364	20.4364	20.4364	20.3854	19.5206	17.8214	17.8214	17.8214	17.8214	17.8214	17.8214	17.8214	17.8214	17.8214	17.8214	17.8214	17.8214	17.8214	17.8214	17.8214	17.8214	17.8214	17.8214	17.8214	16.4021	16.4021	16.4021	16.4021	16.4021	16.4021	16.4021	16.4021	16.4021	16.4021	16.4021	16.4021	16.4021	16.4021	16.4021	16.4021
42.4815	42.3155	38.924	38.924	38.924	36.3019	31.7026	31.7026	31.7026	31.7026	31.4837	29.8913	27.4006	27.4006	27.4006	27.4006	27.4006	27.4006	27.4006	27.4006	27.4006	27.4006	27.4006	27.4006	27.4006	27.4006	27.4006	27.4006	27.4006	27.4006	27.4006	27.4006	27.4006	27.4006	27.4006	26.6005	26.6005	26.6005	26.6005	26.6005	26.6005	26.6005	26.6005	26.6005	26.6005	26.6005	26.6005	26.6005	25.0783	24.9657
53.2263	50.0159	37.6133	37.6133	37.6133	35.7746	26.5376	26.5376	26.5376	26.5376	26.3735	24.3948	24.3948	24.3948	24.3948	24.3948	23.5442	23.3082	23.3082	23.3082	23.3082	22.318	22.318	22.318	22.318	22.318	22.318	22.318	22.318	22.318	22.318	21.4309	21.4309	21.4309	21.4309	21.4309	21.4309	21.4309	21.4309	19.4691	18.3791	18.3791	18.3791	18.3791	18.3791	18.3791	18.3791	18.3791	18.3791	18.3791
57.8408	42.3805	35.778	31.5404	28.2995	26.0702	26.0702	26.0702	26.0702	26.0702	26.0702	26.0702	26.0702	26.0702	26.0702	26.0702	26.0702	26.0702	26.0702	24.3016	24.3016	24.3016	24.3016	24.3016	24.3016	24.3016	24.3016	24.3016	24.3016	24.3016	24.3016	24.3016	24.3016	24.3016	24.3016	24.1351	23.9426	23.9426	23.9426	23.9426	23.9426	23.9426	23.9426	23.9426	23.9426	23.9426	23.9426	23.9426	23.9426	23.9426
58.1772	53.4077	46.2841	39.3141	34.0692	32.0756	27.9193	27.9193	27.9193	27.9193	27.9193	27.9193	27.9193	26.646	26.3137	26.3137	26.3137	26.3137	25.9551	22.4174	19.6309	18.7435	16.8581	15.4742	15.4706	15.4706	15.4706	15.4706	15.4706	15.4706	15.4706	15.4706	15.4706	15.4706	15.4706	15.4706	15.4706	15.4706	15.4706	15.4706	15.4706	15.4706	15.4706	15.4706	15.4706	15.4706	15.4706	15.1593	14.7543	14.7543
54.3609	41.3797	36.6634	32.4851	23.5595	20.2858	19.9537	17.2775	17.2775	17.2775	17.2775	17.2775	17.2775	17.2775	17.2775	17.2775	17.2775	16.7807	16.7807	16.7807	16.7807	16.7807	16.7807	16.7807	16.7807	16.7807	16.2284	16.2284	16.2284	16.2284	16.2284	16.2284	13.2484	13.2484	13.2484	13.2484	13.2484	13.2484	13.2484	13.2484	13.2484	13.2484	13.2484	13.2484	13.2484	13.2484	13.2484	13.2484	13.2484	13.2484
56.3766	44.4485	44.4485	44.4485	44.4485	38.0491	29.7209	28.8226	26.211	26.211	25.406	24.3056	20.6779	19.127	19.127	19.127	19.127	19.127	19.127	19.127	19.127	19.127	19.127	19.127	19.127	19.127	19.127	19.127	19.127	19.127	19.127	19.127	19.127	19.127	19.127	19.127	19.127	19.127	19.127	17.6416	16.4519	16.4519	16.4519	16.4519	16.4519	16.4519	16.4519	16.4519	16.4519	16.4519
57.4091	53.1735	46.0863	36.0339	28.0163	27.0032	22.9759	22.9759	22.9759	21.0726	19.9711	19.9711	19.9711	19.9711	19.9711	19.9711	19.9711	19.9711	19.9711	19.9711	19.9711	19.9711	19.9711	19.9711	19.9711	19.9711	19.9711	19.9711	19.9711	19.9711	19.9711	19.9711	19.9711	19.9711	19.9711	19.9711	19.9711	19.9711	19.9711	19.9711	19.9711	19.9711	19.9711	19.9711	19.9711	19.9711	19.9711	19.9711	19.9711	19.9711
56.444	41.4956	33.8394	32.6235	32.6235	32.6235	31.1894	26.0159	22.9587	19.6734	17.4031	17.4031	17.4031	17.4031	17.4031	17.4031	17.4031	17.4031	17.4031	17.4031	17.4031	17.4031	17.4031	17.4031	17.4031	17.4031	17.4031	17.4031	17.4031	17.4031	17.4031	17.4031	17.4031	17.4031	17.4031	17.4031	17.4031	17.4031	17.4031	17.4031	17.4031	17.4031	17.4031	17.4031	17.4031	17.4031	17.4031	17.4031	17.4031	17.4031
64.0412	50.7893	37.1985	30.3704	28.7227	27.9819	25.1987	19.9318	18.8695	17.9949	17.9949	17.4377	14.9467	14.9467	14.9467	14.9467	14.9467	14.9467	14.9467	14.9467	14.9467	14.9467	14.9467	14.9467	14.9467	14.9467	14.9467	14.9467	14.9467	14.9467	14.9467	14.9467	14.9467	14.9467	14.9467	14.9467	14.9467	14.9467	14.9467	14.9467	14.9467	14.9467	14.9467	14.9467	14.9467	14.9467	14.9467	14.9467	14.9467	14.9467
54.0714	47.3344	43.9235	35.3398	30.6693	26.5187	21.6837	19.4339	19.4339	19.4339	19.4339	19.4339	19.4339	19.4339	19.4339	19.4339	19.4339	19.4339	19.4339	19.4339	19.4339	19.4339	19.4339	19.4339	19.4339	19.4339	19.4339	19.4339	18.4292	18.4292	18.4292	18.4292	18.4292	18.4292	18.4292	18.4292	18.4292	18.4292	18.4292	18.4292	18.4292	18.4292	18.4292	18.4292	18.4292	18.4292	18.4292	18.4292	18.4292	18.4292
51.6359	43.7867	36.7763	32.9708	24.5843	24.5072	24.5072	23.8613	23.2629	22.0256	18.5167	18.5167	18.5167	18.5167	18.5167	18.5167	18.5167	18.2196	18.2196	18.2196	18.2196	18.2196	18.2196	18.2196	18.2196	18.2196	17.6421	17.6421	17.6421	17.447	17.447	17.447	17.447	17.447	17.447	17.447	17.447	17.447	17.447	17.447	17.447	17.447	17.447	17.447	17.447	17.447	17.447	17.202	17.202	17.202
58.5894	42.8906	35.3396	35.3396	35.3396	34.9241	33.1699	29.5104	27.678	25.4668	24.7275	23.4916	23.4916	22.7526	22.7526	22.7526	22.7526	22.7526	22.7526	22.7526	22.7526	22.7526	22.7526	22.7526	22.7526	22.7526	22.7526	22.7526	22.7526	22.7526	22.5135	21.9579	19.953	18.8385	18.5463	17.5714	17.5714	17.5714	17.5714	17.5714	17.5714	17.5714	17.4897	17.4897	17.4897	17.4897	17.4897	17.4897	17.4897	15.5532
57.6172	48.1664	39.8158	34.5159	28.3339	22.2791	22.2791	19.211	19.211	19.211	19.211	19.211	19.211	19.211	19.211	19.211	19.211	19.211	19.211	19.211	19.211	19.211	19.211	19.211	19.211	19.211	19.211	19.211	19.211	19.211	19.211	19.211	19.211	19.211	19.211	19.211	19.211	19.211	19.211	19.211	19.211	19.211	19.211	19.211	19.211	19.211	19.211	19.211	19.211	19.211
54.7754	45.0051	39.101	31.9271	25.3291	22.5073	22.5073	22.5073	22.0433	19.643	19.643	19.643	19.643	19.643	19.643	19.643	19.643	19.643	19.643	19.643	19.643	19.643	19.643	19.07	17.3342	17.3342	17.3342	17.3342	17.3342	17.3342	17.3342	17.3342	17.3342	17.3342	17.3342	17.3342	17.3342	17.2612	17.2612	17.2612	17.2612	17.2612	17.2612	17.2612	17.2612	17.2612	17.2612	16.9624	15.5812	15.303
54.6008	41.6356	35.9351	31.4876	26.8471	21.7611	20.7988	20.7988	20.7988	20.152	15.7957	15.7957	15.7957	15.7957	15.7957	15.7957	15.7957	15.7957	15.7957	15.7957	15.7957	15.7957	15.7957	15.7957	15.7957	15.7957	15.7957	15.7957	15.7957	15.7957	15.7957	15.7957	15.7957	15.7957	15.7957	15.7957	15.7957	15.4216	15.4216	15.4216	15.4216	15.4216	15.4216	15.4216	15.4216	15.4216	15.4216	15.4216	15.4216	15.4216
47.5932	44.0289	37.7417	31.3155	27.8357	27.6838	26.0328	20.8726	19.5334	17.1649	16.1745	16.1745	16.1745	16.1745	14.6714	14.6714	14.6714	14.6714	13.8784	13.5915	13.5915	13.5915	13.5915	13.5915	13.5915	13.5915	13.5915	13.5915	13.5915	13.5915	13.5915	12.8574	12.8574	12.8574	12.8574	12.8574	12.8574	12.8574	12.8574	12.8574	12.8574	12.8574	12.8574	12.8574	12.8574	12.8574	12.8574	12.8574	12.8574	12.8574
62.0826	62.0826	51.6517	38.1661	35.5319	30.5494	26.1433	26.1433	26.1433	22.697	22.0805	20.9914	20.9914	20.9914	18.6179	17.5797	16.5377	16.071	16.071	16.071	16.071	16.071	15.2493	15.2493	15.2493	15.2493	15.2493	15.2493	15.2493	15.2493	15.2493	15.2493	15.2493	14.2635	13.5718	13.5718	13.5718	13.5718	13.5718	13.5718	13.5718	13.5718	13.5718	13.5718	13.5718	13.5718	13.5718	13.5718	13.5718	13.5718
61.5324	46.2292	42.4909	42.4909	32.5181	32.5181	32.5181	31.516	31.516	31.516	31.516	31.516	31.516	31.516	31.516	30.8888	30.8888	30.8888	30.8888	30.6113	30.6113	26.6714	23.9825	20.2163	19.3277	17.8094	17.8094	17.8094	17.3376	16.6366	16.1765	15.711	14.1895	13.3354	13.3354	13.3354	13.3354	12.254	12.254	12.254	12.254	12.254	12.254	12.254	12.254	12.254	12.254	12.254	12.254	12.254
54.0984	46.2069	46.2069	34.4704	25.0539	23.8679	23.8679	23.2797	19.3442	19.3442	19.3442	19.3442	19.3442	19.3442	19.3442	19.3442	19.3442	19.3442	19.3442	19.3442	19.1996	17.4557	17.4557	17.4453	17.4453	17.4453	17.4453	17.4453	17.4453	17.4453	17.4453	17.4453	17.4453	15.8455	15.8455	15.8455	15.8455	15.8455	15.8455	15.8455	15.8455	15.8455	15.6221	13.8782	13.8782	13.8782	13.8782	13.8782	13.8782	13.8782
56.2582	47.1246	39.5161	33.1942	31.5545	28.6426	28.6426	28.6426	27.9767	27.9767	27.9767	27.9767	27.0478	23.7589	21.2823	20.6004	19.7097	19.7097	19.7097	19.7097	19.7097	19.7097	19.7097	19.3183	19.3183	19.3183	19.3183	19.3183	19.3183	19.3183	19.3183	15.8153	15.8153	15.8153	15.8153	15.8153	15.8153	15.8153	15.8153	15.8153	15.8153	15.8153	15.8153	15.8153	15.8153	15.8153	15.8153	15.8153	15.8153	15.8153
58.3343	44.7292	38.6966	36.1984	36.1984	33.4683	30.517	30.3446	28.1775	28.1775	27.6164	27.6164	27.6164	26.3282	26.3282	26.3282	26.3282	26.3282	26.3282	26.3282	24.9434	21.8898	21.8898	21.8898	19.2765	19.2765	19.2765	19.2765	19.1017	16.93	16.0442	16.0442	16.0442	16.0442	16.0442	16.0442	16.0442	16.0442	16.0442	16.0442	15.6149	15.3378	15.3378	15.3378	15.3378	15.3378	15.3378	14.7978	14.7978	14.7978
52.8908	50.5303	47.3826	35.1792	28.6778	28.4946	26.4353	20.7509	20.7509	20.7509	20.7509	20.7509	20.7509	19.6562	19.07	18.8353	18.8353	18.8353	18.8353	18.8353	18.8353	18.8353	18.8353	18.3542	18.3542	17.8609	17.8609	17.8609	17.8609	17.8609	17.8609	17.8609	17.4028	17.4028	17.2599	14.7997	14.0049	12.1512	12.1512	12.1512	12.1512	12.1512	12.1512	10.8334	10.0047	10.0047	10.0047	10.0047	10.0047	10.0047
60.6657	41.7859	35.8151	30.9364	27.1207	23.8655	19.6961	19.4989	17.1495	17.1495	17.1495	17.1495	17.1495	17.1495	17.1495	17.1495	17.1495	17.1495	17.1495	17.1495	17.1495	17.1495	17.1495	17.1495	17.1495	17.1495	17.1495	17.1495	17.1495	17.1495	17.1495	17.1495	17.1495	17.1495	17.1495	17.1495	17.1495	16.7575	16.7575	16.7575	16.7575	16.7575	16.7575	16.7575	16.7575	16.7575	16.7575	16.7575	16.7575	16.7575
61.149	51.4785	41.5323	39.2347	30.701	29.6814	26.8093	24.2979	23.6047	21.9802	21.64	21.64	21.64	21.64	21.64	21.64	21.64	21.64	19.7747	19.7747	19.7747	19.7747	19.7747	19.7747	19.7747	19.7747	19.7747	19.4547	18.4445	16.0654	16.0654	14.9709	14.9709	14.5093	14.5093	14.5093	14.5093	14.5093	14.5093	14.5093	14.5093	14.5093	14.5093	14.0268	13.6156	13.6156	13.6156	13.6156	13.6156	13.6156
56.0922	46.1673	39.4141	34.2565	30.4094	28.0845	25.8996	24.4202	23.6061	22.8709	22.2937	21.9225	21.4668	21.1573	20.8647	20.7032	20.4001	20.2804	20.1695	19.7877	19.6438	19.2163	18.9501	18.7144	18.5396	18.4726	18.3697	18.359	18.1654	17.8138	17.7609	17.5196	17.2423	17.0751	16.9416	16.7792	16.667	16.5412	16.5412	16.4263	16.336	16.3268	16.3166	16.1985	16.1571	16.1571	16.1571	16.1067	15.9965	15.9189
[truncated: 250 more columns]
