# Supplementary material for: A new imperialist competitive algorithm with spiral rising mechanism for solving path optimization problems
Source: PeerJ Comput Sci. 2022 Sep 7;8:e1075. doi: 10.7717/peerj-cs.1075 (PMC9575848; doi:10.7717/peerj-cs.1075)
Supplement: Supplemental Information 11 [file peerj-cs-08-1075-s011.zip › PSO DE GWO SRICA BSO TLBO SCA/F3/DE.xlsx]

## Sheet: Sheet1
59.502	59.502	59.502	59.502	59.502	59.502	59.502	59.502	58.6977	58.6977	58.6977	58.6977	58.6977	58.6977	58.6977	58.6977	58.2255	58.2255	57.9423	57.9423	57.9423	57.9423	57.4998	56.8044	53.1425	53.1425	53.1425	53.1425	48.5676	48.5676	48.5676	48.5676	48.5676	48.5676	48.5676	48.5676	48.5676	48.5676	46.2349	46.2349	46.2349	46.2349	46.2349	46.2349	46.2349	46.2349	46.2349	46.2349	46.2349	46.2349
57.604	57.604	57.604	57.604	57.604	57.604	57.604	55.5091	55.5091	55.5091	55.5091	55.5091	55.5091	55.5091	55.5091	48.1069	48.1069	48.1069	48.1069	48.1069	48.1069	48.1069	48.1069	48.1069	48.1069	48.1069	48.1069	48.1069	48.1069	46.6995	46.6995	46.6995	46.6995	46.6995	46.6995	46.6995	46.6995	46.6995	46.6995	46.6995	46.6995	46.6995	46.6995	46.6995	46.6995	46.6995	46.6995	46.6995	46.6995	46.6995
55.0906	55.0906	55.0906	55.0906	55.0906	55.0906	55.0906	55.0906	55.0906	55.0906	55.0906	55.0906	55.0906	55.0906	55.0906	55.0906	55.0906	55.0906	55.0906	55.0906	55.0906	51.6582	51.6582	51.6582	51.6582	51.6582	51.6582	51.6582	51.6582	51.6582	51.6582	51.6582	51.6582	45.6923	45.6923	45.6923	45.6923	45.6923	45.6923	45.6923	45.6923	45.6923	45.6923	45.6923	45.6923	45.6923	45.6923	45.6923	45.6923	45.6923
52.6505	52.6505	52.6505	52.6505	52.6505	52.6505	52.6505	52.6505	52.6505	52.6505	52.6505	52.6505	52.6505	52.6505	52.6505	52.6505	52.6505	52.6505	52.6505	47.9738	47.9738	47.9738	47.9738	47.9738	47.9738	47.9738	47.9738	47.9738	47.9738	47.9738	47.9738	47.9738	47.9738	47.9738	47.9738	47.9738	47.9738	47.9738	47.9738	47.9738	47.9738	43.8776	43.8776	43.8776	43.8776	43.8776	42.2209	42.2209	42.2209	42.2209
53.7591	53.7591	53.7591	53.7591	53.7591	53.7591	45.4362	45.4362	45.4362	45.4362	45.4362	45.4362	45.4362	45.4362	45.4362	45.4362	45.4362	45.4362	45.4362	39.1019	39.1019	39.1019	39.1019	39.1019	39.1019	39.1019	39.1019	39.1019	39.1019	39.1019	39.1019	39.1019	39.1019	39.1019	39.1019	39.1019	39.1019	39.1019	39.1019	39.1019	39.1019	39.1019	39.1019	39.1019	39.1019	39.1019	39.1019	39.1019	39.1019	39.1019
48.4839	48.4839	48.4839	48.4839	48.4839	48.4839	48.4839	48.4839	48.4839	48.4839	48.4839	48.4839	48.4839	48.4839	48.4839	48.4839	48.4839	48.4839	48.4839	48.4839	48.4839	48.4839	48.4839	48.4839	48.4839	48.4839	48.4839	48.4839	48.4839	48.4839	48.4839	48.4839	48.4839	48.4839	48.4839	48.4839	48.4839	48.4839	48.4839	48.4839	43.3084	43.3084	43.3084	43.3084	43.3084	43.3084	43.3084	43.3084	43.3084	43.3084
52.694	52.694	52.694	52.694	52.694	52.694	52.694	52.694	52.694	52.694	52.694	52.694	52.694	52.694	52.694	52.694	52.694	52.694	52.694	52.694	52.694	52.694	52.694	52.694	52.694	52.694	52.694	49.113	49.113	49.113	49.113	49.113	49.113	49.113	49.113	49.113	49.113	49.113	42.1461	42.1461	42.1461	42.1461	42.1461	42.1461	42.1461	42.1461	42.1461	42.1461	42.1461	42.1461
60.4234	60.3952	60.3952	60.3952	60.3952	60.3952	60.3952	60.3952	60.3952	60.3952	60.3952	60.3952	58.1939	50.1109	50.1109	50.1109	47.7101	47.7101	47.7101	47.7101	47.7101	47.7101	47.7101	47.7101	47.7101	47.7101	47.7101	47.7101	44.5688	44.5688	44.5688	44.5688	44.5688	44.5688	44.5688	44.5688	44.5688	44.5688	44.5688	44.5688	44.5688	44.5688	44.5688	38.4589	38.4589	38.4589	38.4589	38.4589	36.7081	36.7081
47.9831	47.9831	47.9831	47.9831	47.9831	47.9831	47.9831	47.9831	47.9831	47.9831	47.9831	47.9831	47.9831	47.9831	47.9831	47.9831	47.9831	47.9831	47.9831	47.9831	47.9831	47.9831	47.9831	47.9831	47.9831	47.9831	47.9831	47.9831	47.9831	47.9831	47.9831	47.9831	47.9831	47.9831	47.9831	47.9831	47.9831	47.9831	47.9831	47.9831	47.9831	47.9831	47.9831	47.9831	47.9831	47.9831	47.9831	46.954	46.954	46.954
60.8054	60.8054	60.8054	57.169	57.169	57.169	57.169	57.169	49.4227	49.4227	49.4227	49.4227	49.4227	49.4227	49.4227	49.4227	49.4227	49.4227	49.4227	49.4227	49.4227	49.4227	49.4227	49.4227	49.4227	49.4227	49.2156	49.2156	49.2156	49.2156	48.7598	48.7598	48.7598	43.5585	43.5585	43.5585	43.5585	43.5585	43.5585	43.5585	43.5585	43.5585	43.5585	43.5585	43.5585	43.5585	43.5585	43.5585	43.5585	43.5585
54.7903	54.7903	54.7903	54.7903	54.7903	54.7903	54.7903	54.7903	54.7903	54.7903	54.7903	54.7903	54.7903	54.7903	54.7903	54.7903	54.7903	54.7903	54.7903	54.7903	54.7903	53.3737	53.3737	53.3737	53.3737	47.9228	47.9228	46.4939	46.4939	46.4939	46.4939	46.4939	46.4939	46.4939	46.4939	46.4939	46.4939	46.4939	46.4939	46.4939	46.4939	46.4939	46.4939	46.4939	46.4939	46.4939	46.4939	46.4939	46.4939	46.4939
59.0558	55.681	55.681	55.681	55.681	55.681	55.681	55.681	55.681	55.681	55.681	55.681	55.681	55.681	55.681	48.8817	48.8817	48.8817	48.8817	48.8817	48.8817	48.8817	47.8659	47.8659	47.8659	47.8659	47.8659	47.8659	47.8659	47.8659	47.8659	47.8659	47.8659	47.4703	47.4703	47.4703	47.4703	47.4703	47.4703	47.4703	47.4703	47.4703	47.4703	47.4703	47.4703	47.4703	47.4703	47.4703	47.4703	47.4703
57.4734	57.4734	57.4734	57.4734	57.4734	57.4734	57.4734	56.6824	56.6824	56.6824	56.6824	54.128	54.128	54.128	53.2316	53.2316	53.2316	53.2316	53.2316	53.2316	53.2316	53.2316	53.2316	53.2316	53.2316	53.2316	53.2316	53.2316	53.2316	53.2316	53.2316	53.2316	52.771	52.771	52.771	52.771	52.771	52.771	52.771	52.771	52.771	52.771	52.771	52.771	52.771	52.771	52.771	52.771	52.771	52.771
57.1798	57.1798	57.1798	57.1798	56.3806	56.3806	53.1744	53.1744	53.1744	53.1744	53.1744	53.1744	53.1744	53.1744	53.1744	53.1744	53.1744	53.1744	53.1744	53.1744	53.1744	52.9451	52.9451	52.9451	52.9451	52.9451	52.9451	52.9451	49.478	49.478	49.478	49.478	49.478	49.478	49.478	49.478	49.478	49.478	49.478	49.478	49.478	49.478	49.478	49.478	49.2317	49.2317	49.2317	49.2317	49.2317	49.2317
45.4671	45.4671	45.4671	45.4671	45.4671	45.4671	45.4671	45.4671	45.4671	45.4671	45.4671	45.4671	45.4671	45.4671	45.4671	45.4671	45.4671	45.4671	45.4671	45.4671	45.4671	45.4671	45.4671	45.4671	45.4671	45.4671	36.4756	36.4756	36.4756	36.4756	36.4756	36.4756	36.4756	36.4756	36.4756	36.4756	36.4756	36.4756	36.4756	36.4756	36.4756	36.4756	36.4756	36.4756	36.4756	36.4756	36.4756	36.4756	36.4756	36.4756
51.2564	51.2564	51.2564	51.2564	51.2564	51.2564	51.2564	51.2564	51.2564	51.2564	51.2564	51.2564	51.2564	51.2564	51.2564	51.2564	51.2564	51.2564	51.2564	51.2564	51.2564	51.2564	51.2564	51.2564	51.2564	51.2564	51.2564	51.2564	51.2564	51.2564	51.2564	51.2564	51.2564	51.2564	51.2564	48.7473	48.7473	48.7473	47.9262	47.9262	47.9262	47.9262	47.9262	47.9262	47.9262	47.9262	47.4069	47.4069	47.4069	47.4069
56.5707	56.5707	56.5707	56.5707	56.5707	56.5707	56.5707	56.5707	56.5707	56.5707	55.4849	55.4849	55.4849	55.4849	55.4849	55.4849	55.4849	55.4849	55.4849	55.4849	55.4849	55.4849	55.4849	55.4849	55.4849	55.4849	55.4849	55.4849	45.6834	45.6834	45.6834	45.6834	45.6834	45.6834	45.6834	45.6834	45.6834	45.6834	45.6834	45.6834	45.6834	45.6834	45.6834	45.6834	45.6834	45.6834	45.6834	45.6834	45.6834	45.6834
58.9099	58.9099	58.9099	58.9099	58.9099	58.9099	58.9099	58.9099	55.1086	55.1086	55.1086	55.1086	55.1086	55.1086	55.1086	55.1086	55.1086	55.1086	55.1086	55.1086	55.1086	48.0086	48.0086	48.0086	48.0086	48.0086	48.0086	48.0086	48.0086	48.0086	48.0086	47.6641	47.6641	47.6641	47.6641	47.6641	47.6641	46.2665	46.2665	46.2665	46.2665	46.2665	46.2665	46.2665	46.2665	46.2665	46.2665	46.2665	45.1524	45.1524
54.0657	54.0657	54.0657	54.0657	54.0657	54.0657	54.0657	54.0657	54.0657	54.0657	48.5688	48.5688	48.5688	48.5688	48.5688	48.5688	48.5688	48.5688	48.5688	48.5688	48.5688	48.5688	48.5688	48.5688	48.5688	48.5688	48.5688	48.5688	48.5688	48.5688	48.5688	48.5688	48.5688	48.5688	48.5688	48.5688	48.5688	48.5688	48.5688	48.5688	41.0955	41.0955	41.0955	41.0955	41.0955	41.0955	41.0955	41.0955	41.0955	41.0955
44.2731	44.2731	44.2731	44.2731	44.2731	44.2731	44.2731	44.2731	44.2731	44.2731	44.2731	44.2731	44.2731	44.2731	44.2731	44.2731	44.2731	44.2731	44.2731	44.2731	44.2731	44.2731	44.2731	44.2731	44.2731	44.2731	44.2731	44.2731	43.3686	43.3686	43.3686	43.3686	43.3686	43.3686	43.3686	43.3686	43.3686	43.3686	43.3686	43.3686	43.3686	43.3686	43.3686	43.3686	43.3686	43.3686	43.3686	43.3686	43.3686	43.3686
49.6078	49.6078	49.6078	49.6078	49.6078	49.6078	49.6078	49.6078	49.6078	49.6078	49.6078	49.6078	49.6078	49.6078	49.6078	49.6078	49.6078	49.6078	49.6078	49.6078	49.6078	49.6078	49.6078	44.5049	44.5049	44.5049	44.5049	44.5049	44.5049	44.5049	44.5049	44.5049	44.5049	44.5049	44.5049	44.5049	42.4801	42.4801	42.4801	42.4801	42.4801	42.4801	41.7747	41.7747	41.7747	41.7747	41.7747	41.7747	41.7747	41.7747
53.7876	53.7876	53.7876	53.7876	53.7876	53.7876	53.7876	53.7876	53.7876	53.7876	53.7876	53.7876	53.7876	53.7876	53.3614	53.3614	53.3614	53.3614	53.3614	53.3614	53.3614	50.1925	50.1925	50.1925	50.1925	50.1925	50.1925	50.1925	50.1925	50.1925	50.1925	50.1925	50.1925	50.1925	50.1925	43.6618	43.6618	43.6618	43.6618	43.6618	43.6618	43.6618	43.6618	43.6618	43.6618	43.6618	43.6618	43.6618	43.6618	43.6618
55.632	55.632	55.632	55.632	55.632	55.632	52.1884	52.1884	52.1884	52.1884	52.1884	52.1884	49.6321	49.6321	49.6321	49.6321	49.6321	49.6321	49.6321	49.6321	49.6321	49.6321	49.6321	49.6321	49.6321	49.6321	49.6321	49.6321	49.6321	49.6321	49.6321	49.6321	49.6321	49.6321	49.6321	49.6321	49.6321	49.6321	49.6321	49.6321	49.6321	49.6321	49.6321	49.6321	49.6321	48.1353	48.1353	48.1353	48.1353	48.1353
57.2628	57.2628	57.2628	57.2628	57.2628	57.2628	57.2628	57.2628	57.2628	57.2628	57.2628	57.2628	57.2628	57.2628	57.2628	57.2628	57.2628	57.2628	57.2628	57.2628	53.9343	53.9343	53.9343	53.9343	53.9343	53.9343	53.9343	53.9343	53.9343	53.9343	53.9343	53.9343	53.9343	51.4261	51.4261	51.4261	51.4261	40.2531	40.2531	40.2531	40.2531	40.2531	40.2531	40.2531	40.2531	40.2531	40.2531	40.2531	40.2531	40.2531
49.279	49.279	49.279	49.279	49.279	49.279	49.279	49.279	49.279	49.279	49.279	49.279	49.279	49.279	49.279	49.279	49.279	49.279	49.279	49.279	49.279	49.279	45.8106	45.8106	45.8106	45.8106	45.8106	45.8106	45.8106	45.8106	45.8106	45.8106	45.8106	43.8186	43.8186	43.8186	43.8186	43.8186	43.8186	43.8186	43.8186	43.8186	43.8186	43.8186	43.8186	43.8186	43.8186	43.8186	43.8186	43.8186
53.3016	53.3016	53.3016	53.3016	53.3016	53.3016	53.3016	53.3016	53.3016	53.3016	53.3016	53.3016	53.3016	53.3016	53.3016	53.3016	53.3016	53.3016	53.3016	53.3016	52.1257	52.1257	52.1257	52.1257	52.1257	52.1257	52.1257	52.1257	52.1257	52.1257	52.1257	52.1257	52.1257	52.1257	52.1257	52.1257	49.0312	49.0312	49.0312	49.0312	49.0312	49.0312	49.0312	49.0312	49.0312	49.0312	49.0312	49.0312	47.482	47.482
56.0139	56.0139	50.121	47.3811	47.3811	47.3811	47.3811	47.3811	47.3811	47.3811	47.3811	47.3811	47.3811	47.3811	47.3811	47.3811	47.3811	47.3811	47.3811	47.3811	47.3811	47.3811	47.3811	47.3811	47.3811	47.3811	47.3811	47.3811	47.3811	47.3811	47.3811	47.3811	47.3811	47.3811	47.3811	47.3811	47.3811	47.3811	47.3811	47.3811	47.3811	47.3811	47.3811	47.3811	47.3811	47.3811	47.3811	44.9682	44.9682	44.9682
56.7259	56.7259	53.7458	53.7458	53.7458	53.7458	53.7458	53.7458	53.7458	53.7458	53.7458	53.7458	53.7458	53.7458	53.7458	53.7458	52.194	51.3806	51.3806	51.3806	51.3806	51.3806	51.3806	43.3173	43.3173	43.3173	43.3173	43.3173	43.3173	43.3173	43.3173	43.3173	43.3173	43.3173	43.3173	43.3173	43.3173	43.3173	43.3173	43.3173	43.3173	43.3173	43.3173	43.3173	43.3173	43.3173	43.3173	43.3173	41.6616	41.6616
56.5633	56.5633	56.5633	56.5633	56.5633	56.5633	56.5633	56.5633	56.5633	56.5633	56.5633	56.5633	48.4666	48.4666	48.4666	48.4666	48.4666	47.6739	47.6739	47.6739	47.6739	47.6739	47.6739	47.6739	47.6739	47.6739	47.6739	47.6739	47.6739	47.6739	47.6739	47.6739	47.6739	47.6739	47.6739	45.3123	45.3123	45.3123	45.3123	45.3123	45.3123	45.3123	45.3123	45.3123	45.3123	45.3123	45.3123	44.88	44.88	44.88
51.1414	51.1414	51.1414	51.1414	51.1414	51.1414	51.1414	51.1414	51.1414	51.1414	51.1414	51.1414	51.1414	51.1414	51.1414	51.1414	51.1414	51.1414	51.1414	51.1414	51.1414	51.1414	51.1414	51.1414	51.1414	51.1414	51.1414	51.1414	48.2094	48.2094	48.2094	48.2094	48.2094	48.2094	48.2094	48.2094	48.2094	48.2094	48.2094	48.2094	48.2094	48.2094	48.2094	48.2094	46.9776	46.9776	46.9776	46.9776	46.9776	46.9776
54.2451	54.1317	53.8359	53.6234	53.5967	53.5967	53.0976	53.0015	52.5897	52.5897	52.3703	52.2851	51.8567	51.5872	51.5431	51.0698	50.9223	50.8687	50.8593	50.4923	50.3421	49.8305	49.6663	49.2043	49.0822	48.9005	48.5939	48.4269	47.5995	47.5526	47.5374	47.5259	47.5106	46.9751	46.9751	46.5951	46.4245	46.0054	45.6681	45.6681	45.2465	45.1099	45.0864	44.8827	44.8335	44.7836	44.711	44.5819	44.3796	44.3796
[truncated: 250 more columns]
