# Supplementary material for: A new imperialist competitive algorithm with spiral rising mechanism for solving path optimization problems
Source: PeerJ Comput Sci. 2022 Sep 7;8:e1075. doi: 10.7717/peerj-cs.1075 (PMC9575848; doi:10.7717/peerj-cs.1075)
Supplement: Supplemental Information 11 [file peerj-cs-08-1075-s011.zip › PSO DE GWO SRICA BSO TLBO SCA/F3/GWO.xlsx]

## Sheet: Sheet1
55.6515	55.6515	47.9062	41.8511	39.6199	33.4314	28.9433	28.9433	20.3247	20.3247	20.3247	17.3273	15.7094	13.6446	13.6446	10.4301	9.41104	7.85181	5.31617	4.9045	2.82836	2.60601	2.3164	1.56852	0.963566	0.933281	0.651858	0.21623	0.21623	0.151695	0.0852334	0.0581205	0.0580785	0.0454173	0.0414048	0.0402346	0.0315338	0.0315338	0.0267218	0.0257415	0.0233823	0.0203348	0.0203348	0.0180781	0.0161447	0.0161447	0.0148249	0.0137887	0.0134719	0.0106534
53.8543	51.6121	34.5598	33.7306	31.7194	31.7194	28.5041	25.4951	23.1678	19.9212	16.5885	16.5885	13.3479	11.2696	9.14191	6.4648	4.88906	2.81211	1.91509	1.78242	1.48162	0.851102	0.752627	0.502233	0.403244	0.231246	0.209747	0.109842	0.095326	0.0582914	0.0580822	0.0499412	0.039376	0.039376	0.032806	0.0289111	0.0285665	0.0254404	0.0241992	0.0222242	0.0206572	0.0206572	0.0170639	0.0142968	0.0138689	0.0124951	0.0103215	0.0103215	0.00925928	0.00925928
55.2034	55.2034	55.2034	50.3127	46.2672	38.4931	35.936	35.936	29.8475	27.5943	22.3561	22.2553	22.2553	15.5427	15.5427	15.5427	15.0735	13.0637	11.1927	8.56899	7.93321	5.36264	3.69691	2.8576	1.67558	1.41231	0.921526	0.559364	0.437512	0.261486	0.132703	0.113756	0.0798238	0.068285	0.0585812	0.0512196	0.0479655	0.0399567	0.0318988	0.0287909	0.0287909	0.0260194	0.0260194	0.0220038	0.0194547	0.0194547	0.0170608	0.0170608	0.0163433	0.0163433
54.9781	51.7452	47.4145	43.2289	32.6106	32.6106	26.4659	26.4659	21.3271	21.3271	20.3399	17.3906	17.3906	17.3906	17.3906	17.3906	17.3906	16.3079	13.7095	10.2837	6.66768	5.33505	4.16683	1.90866	1.90866	1.30421	0.880187	0.661022	0.426575	0.340817	0.200864	0.150186	0.0892812	0.0779818	0.0582177	0.0490572	0.0462282	0.0408438	0.0403545	0.037735	0.037735	0.037735	0.037735	0.0332658	0.0305798	0.0305798	0.0263962	0.0263962	0.0263962	0.0240549
58.8586	51.0282	44.452	41.4208	34.9106	31.2503	31.2503	29.8801	20.7613	20.7613	16.5688	15.686	12.407	12.407	10.7709	9.91305	8.89513	7.44531	7.04943	5.53186	4.16523	3.8183	1.85868	1.64838	1.2553	0.734662	0.361375	0.192846	0.18316	0.0919989	0.0890522	0.0650656	0.061558	0.04262	0.0387809	0.0378933	0.0375633	0.0363222	0.0316416	0.0303147	0.0272095	0.0224744	0.021393	0.021393	0.021393	0.0212497	0.0190089	0.0190089	0.0179447	0.0165146
55.5566	49.3136	46.9492	46.9492	37.8857	33.4928	30.5698	29.1062	25.8666	19.0311	17.4442	17.4442	13.9631	12.6448	10.4936	8.52314	7.33553	6.38987	5.21497	4.01486	2.6145	1.5837	1.05006	0.620718	0.599984	0.303078	0.202682	0.108494	0.108494	0.0806482	0.0596785	0.0426535	0.0387923	0.0387923	0.0374193	0.0312584	0.0281848	0.0281848	0.0250639	0.0250639	0.024702	0.024702	0.0229419	0.0190135	0.0190135	0.0163072	0.0152478	0.00927105	0.00927105	0.00927105
51.5558	47.1045	44.64	44.0825	35.9256	33.4752	29.1493	26.6917	20.482	18.7129	18.7129	17.6837	13.821	13.7114	11.1641	6.62392	6.45604	4.93802	3.1012	2.79442	2.17476	1.27864	1.25595	0.914628	0.659	0.412745	0.293507	0.205001	0.149415	0.106415	0.0879052	0.067652	0.046011	0.0455029	0.0382837	0.0341999	0.0314153	0.0268925	0.0248834	0.023975	0.0199271	0.017929	0.017929	0.0152027	0.0131348	0.0131348	0.0110746	0.0102968	0.0102968	0.0102225
53.7835	52.0896	46.1772	39.0204	39.0204	34.5682	25.6831	25.6831	21.3349	18.0604	15.7703	13.0879	11.3194	8.44768	6.34173	6.34173	5.89878	4.1328	3.66528	2.51915	2.51915	2.18851	2.17361	1.00173	1.00173	0.891349	0.538615	0.447117	0.246496	0.198579	0.120442	0.0972827	0.0640559	0.0567658	0.0501187	0.0494696	0.0485805	0.0399542	0.0399542	0.0399542	0.0335716	0.0319124	0.0319124	0.029014	0.029014	0.0272212	0.0267554	0.0210253	0.0210253	0.0210253
60.327	60.327	51.5554	46.2987	30.3676	29.2939	29.2939	23.1015	23.1015	22.5331	18.0949	18.0949	16.4033	12.6696	11.0503	8.48177	8.12273	7.08778	4.90943	4.30144	3.2708	2.13795	1.77886	1.15013	0.712107	0.477761	0.283381	0.212981	0.136011	0.105847	0.0858051	0.0564132	0.0441869	0.0436575	0.039892	0.0398743	0.0365498	0.0315325	0.0315325	0.0276345	0.0239895	0.0229056	0.0220647	0.0220647	0.0220647	0.0208708	0.0208708	0.0185301	0.0156901	0.0124715
56.529	54.9478	42.5253	42.5253	38.9341	31.5066	31.5066	31.5066	31.1735	23.6434	19.615	19.615	19.615	18.4017	15.8708	12.9045	10.1254	9.5812	8.16497	6.39949	5.96067	3.0001	2.35794	2.35794	0.941324	0.85086	0.598533	0.40291	0.259427	0.171406	0.112615	0.0887146	0.0647148	0.0520284	0.0487379	0.0417407	0.0399799	0.0370915	0.0346126	0.0262392	0.0262392	0.0262392	0.0223159	0.0200152	0.0200152	0.0170377	0.0170377	0.0141294	0.0141294	0.0122564
47.8245	47.8245	47.8245	42.3137	38.0413	35.3891	30.8461	26.6889	25.7283	18.8249	17.3195	17.3195	14.8484	10.9076	10.9076	8.26523	6.75475	6.35202	5.2486	3.12172	3.12172	2.72952	2.12629	0.815381	0.623987	0.477571	0.368156	0.172944	0.135398	0.113432	0.0892209	0.0547606	0.0523506	0.0469174	0.04258	0.041546	0.0326354	0.0319697	0.0283123	0.024981	0.024981	0.0214901	0.0193768	0.0193768	0.0193768	0.0165242	0.0165242	0.0165242	0.0157959	0.0151034
61.1712	48.6134	39.4208	35.2568	33.1385	28.1823	28.1823	28.1823	28.1823	25.5295	23.6472	23.6472	20.1614	14.9229	12.7288	11.6489	10.6829	9.74629	7.51861	4.68506	4.68506	3.31301	2.55777	1.82189	1.36939	0.615071	0.456833	0.393106	0.254358	0.148026	0.0912119	0.0769545	0.0570917	0.0523201	0.0438147	0.0438147	0.0376883	0.0376883	0.0361274	0.0361274	0.0361274	0.0361274	0.0317201	0.0267711	0.0267711	0.0245796	0.0245796	0.0229673	0.0229673	0.0218292
53.9801	53.9801	48.1071	44.6703	42.0821	31.6396	31.2726	26.8199	22.9496	19.8318	19.8318	16.1213	15.1363	13.1841	10.1305	8.93319	8.93319	7.15455	5.33589	3.71092	2.49789	1.13421	0.846119	0.572804	0.4754	0.278001	0.193593	0.119854	0.0824834	0.0750522	0.0498329	0.0498329	0.0438739	0.038978	0.038978	0.0358042	0.0358042	0.0358042	0.0332207	0.0286757	0.027325	0.027325	0.0261401	0.0251709	0.0237042	0.0221553	0.0193397	0.0192601	0.0183019	0.0183019
57.3707	57.3707	55.2713	46.7	45.2593	37.433	37.433	26.7169	26.7169	26.7169	25.3395	23.8743	19.1068	16.1961	13.7855	12.378	8.79507	6.1253	4.92451	3.12118	2.26441	1.66058	1.10245	0.951497	0.609986	0.412957	0.305828	0.20696	0.134973	0.112855	0.0724974	0.0597879	0.046807	0.0444308	0.0406018	0.0393436	0.0368521	0.0353237	0.0305771	0.0296156	0.0266319	0.0243221	0.0195483	0.0195483	0.0195483	0.0195483	0.0182065	0.0182065	0.0182065	0.0181527
59.3865	56.5804	47.6393	37.8998	37.8998	36.4982	32.6113	31.6187	23.2824	22.6747	22.1507	17.9002	15.4583	14.5493	12.8315	10.4371	8.71015	6.64803	6.05807	4.88969	3.25153	2.82465	1.6169	0.946321	0.59169	0.346499	0.213169	0.213169	0.152728	0.112216	0.0774836	0.0721124	0.0538576	0.0442578	0.0404961	0.0373206	0.03231	0.03231	0.0316929	0.0316929	0.0283965	0.0278333	0.0263751	0.0226694	0.0226694	0.0226694	0.0226694	0.020901	0.020901	0.020901
61.158	52.9927	51.2578	32.9606	32.9606	28.3804	21.8787	21.8787	21.8787	21.8787	21.7343	16.1917	13.9443	13.9443	11.4122	7.98222	7.00364	4.80511	4.7207	3.53443	3.48876	3.00105	2.84407	1.55149	1.30831	0.583857	0.442384	0.369445	0.297044	0.20873	0.141726	0.0820841	0.0764182	0.0527256	0.0497513	0.0497513	0.0445984	0.038102	0.0348998	0.0331344	0.0300716	0.0296658	0.028031	0.0269196	0.0246924	0.0227055	0.0199743	0.0188906	0.0162824	0.0152107
54.7311	52.5985	51.6285	39.004	37.1846	34.3035	25.6652	23.6482	23.6482	21.0567	21.0567	19.3571	11.5424	11.5424	11.5424	11.5424	11.5424	9.42139	8.63527	6.83396	5.92181	4.11614	2.43009	1.60429	1.39025	1.24923	0.890356	0.470878	0.393829	0.289286	0.171083	0.108886	0.0957929	0.0712206	0.0589996	0.0509824	0.0436482	0.0376897	0.0329264	0.0329264	0.0318919	0.0309911	0.0264173	0.0264173	0.0239889	0.0239889	0.0237475	0.0212085	0.0209994	0.0208013
53.3981	46.8633	37.8646	37.8646	30.1211	25.6542	24.4649	22.191	21.1631	16.9065	10.9947	10.9947	10.9947	9.03231	9.03231	7.61837	4.68583	4.68583	4.68583	2.55456	2.54027	1.96502	1.81245	1.24605	0.843741	0.582884	0.440148	0.295124	0.211053	0.1647	0.123139	0.0746678	0.0524488	0.0483971	0.0441488	0.0406766	0.0357361	0.0347075	0.0322123	0.0305241	0.0288731	0.025818	0.0235567	0.0192539	0.0180927	0.0180927	0.015572	0.0148461	0.013499	0.0134451
60.0509	49.5683	43.8506	36.0332	33.8723	29.8445	25.0842	25.0842	15.5303	15.5303	15.5303	14.6318	14.6318	13.2217	10.2141	9.22838	5.53252	5.53252	3.25135	3.25135	2.07728	1.80099	1.03547	0.66697	0.504518	0.294527	0.205512	0.118763	0.0814864	0.0626702	0.0550364	0.047324	0.0396369	0.0396369	0.0323294	0.0307421	0.0201271	0.0201271	0.0201271	0.0201271	0.0201271	0.0201271	0.0201271	0.0201271	0.0181616	0.0181616	0.0180728	0.0168371	0.0156357	0.0156357
59.4922	50.7186	38.4649	38.4649	34.3282	34.3282	30.3649	24.6138	24.6138	21.6583	18.2816	18.1945	15.1529	14.3782	13.6486	11.6898	11.6898	11.1451	8.91616	8.00615	7.01665	4.58773	4.07111	2.21391	1.40024	1.19216	0.771366	0.682961	0.433165	0.265195	0.171784	0.109632	0.0937412	0.0593261	0.046062	0.0447009	0.0388237	0.0341103	0.0307377	0.0307377	0.0249127	0.0232708	0.0232708	0.0225936	0.0225153	0.0192686	0.0160371	0.0125655	0.0125655	0.0122179
60.5831	54.7815	49.1691	45.6561	33.7669	28.9443	28.9443	28.9443	27.2927	18.6294	18.6294	16.2075	13.754	13.5112	12.7375	10.7284	8.54965	6.86941	5.45388	4.01823	3.17882	2.26285	1.69188	1.07551	0.734506	0.492449	0.335401	0.227546	0.186687	0.0796701	0.0625362	0.0625362	0.0469756	0.0446237	0.0390598	0.0384431	0.0365434	0.0354706	0.0302681	0.0299187	0.0298662	0.0289392	0.0260872	0.0253257	0.0226473	0.0216428	0.0201577	0.0143101	0.0143101	0.0139008
55.2239	54.2064	43.0179	40.1624	31.4014	24.4083	24.4083	24.4083	22.8979	19.9853	19.8291	15.9744	12.9225	12.5469	11.4593	5.67156	5.67156	5.02688	3.03615	2.12025	2.06206	1.62588	1.1958	0.807333	0.54213	0.373467	0.22964	0.175311	0.0894969	0.0840728	0.0635208	0.0530864	0.0490684	0.0437788	0.0374993	0.0374993	0.0374993	0.0352546	0.0336103	0.0295446	0.0295446	0.0295446	0.0295446	0.0295446	0.0295446	0.0295446	0.0295446	0.0295446	0.0280368	0.0280368
57.9323	54.0317	37.5347	37.5347	34.4782	31.8689	31.8689	31.8689	30.9864	24.1013	21.3746	17.5538	17.5538	13.7369	12.9145	11.5832	8.67592	8.67592	5.61638	5.09978	3.48853	1.92136	1.23737	1.0015	0.727408	0.405051	0.268877	0.227282	0.167708	0.0970533	0.0946331	0.0755462	0.0510228	0.0457006	0.0426678	0.0370436	0.0331611	0.0314552	0.0314552	0.029955	0.027218	0.0262446	0.0231242	0.0231242	0.0206392	0.0206392	0.0206392	0.0159241	0.0159241	0.0159241
63.6458	44.6133	44.6133	34.8711	33.8208	31.5967	29.5999	29.5999	27.3293	23.4662	18.0907	15.7176	13.5009	13.5009	10.8003	9.9394	8.18491	6.22428	5.79866	3.65832	3.65832	3.14949	1.71914	1.49812	1.19339	0.616737	0.481577	0.307345	0.202205	0.164206	0.111813	0.0661111	0.0661111	0.0542764	0.0443796	0.0390664	0.0363285	0.032116	0.0312498	0.0312498	0.0309198	0.0285078	0.026851	0.026851	0.026851	0.0254404	0.0198456	0.0198456	0.0198456	0.0195522
58.7443	51.8181	49.8683	39.5575	39.5575	31.2675	31.2675	26.667	23.4729	19.579	19.2693	16.0591	12.4003	10.5471	8.09381	7.62613	5.7016	4.53967	3.09713	2.63654	2.3536	1.68369	1.37915	0.804454	0.459995	0.320168	0.247973	0.162975	0.120864	0.0868092	0.0614972	0.0501641	0.0453428	0.0437912	0.0314109	0.0314109	0.029901	0.0265204	0.0265204	0.0255771	0.0255771	0.0213975	0.0213975	0.0199672	0.0178784	0.0157168	0.0157168	0.0157168	0.0141775	0.0141775
55.6133	46.9414	43.4339	37.2111	35.3694	27.3544	24.674	21.555	15.9418	14.6584	12.4416	12.4416	10.5929	9.19183	5.82386	5.82386	4.67054	4.19336	2.16308	1.7439	1.06416	0.73465	0.515031	0.282	0.145501	0.122282	0.0643883	0.0564624	0.0512096	0.0431718	0.0367363	0.0322178	0.0277745	0.0256914	0.0236513	0.0236513	0.0219852	0.0215236	0.0200899	0.0182743	0.0164735	0.0153455	0.013122	0.0112815	0.0112815	0.00797676	0.00797676	0.00733542	0.00646273	0.00468595
50.729	50.729	36.407	36.407	35.775	32.1547	25.2495	23.9143	21.484	17.6943	14.6728	14.6728	12.7849	11.1927	8.71214	6.6066	4.22981	3.55357	1.99211	1.13961	0.992315	0.54422	0.447902	0.242717	0.179056	0.0997495	0.0986174	0.0700305	0.0589302	0.0544175	0.0409007	0.0385453	0.0385453	0.0385453	0.0345338	0.0339699	0.029872	0.0295916	0.0270594	0.0265993	0.0235081	0.0223416	0.0199027	0.0171419	0.0149343	0.0116897	0.0105177	0.0105177	0.00964494	0.00964494
56.4572	53.9544	42.9285	38.3766	36.7897	29.0607	26.3386	24.4566	23.7124	15.4665	15.4665	15.4665	14.9876	13.4357	11.9388	9.45795	7.52523	7.14181	4.98542	2.35826	2.35826	1.34365	0.96133	0.672874	0.375137	0.276459	0.186387	0.153025	0.0911798	0.0641459	0.0606317	0.0478949	0.0431287	0.0407938	0.0407938	0.0401698	0.0334517	0.0334517	0.0317137	0.0317137	0.0317137	0.0317137	0.0317137	0.0309748	0.0298525	0.0273404	0.0250921	0.0250921	0.0223083	0.0214798
57.1556	46.9119	44.9822	41.8593	40.4166	33.448	27.0688	25.7175	25.7175	25.1291	22.7819	22.6054	14.2055	14.2055	11.7784	8.97404	8.97404	8.38175	8.38175	7.1699	7.1699	6.50358	4.22767	3.98536	2.61967	2.30746	2.07057	1.10654	0.922018	0.770262	0.479814	0.280611	0.207433	0.149292	0.124658	0.0736983	0.0506759	0.0421677	0.0416275	0.0399813	0.0345001	0.0299966	0.0299966	0.0299966	0.0296998	0.0260598	0.0260598	0.0260598	0.0252448	0.0238787
49.6652	44.7859	44.3906	35.7383	34.1225	31.0837	25.8223	25.8223	21.0838	20.4195	18.3679	14.5953	12.1777	7.85394	6.86838	4.62686	3.00698	2.03295	1.34964	0.673239	0.673239	0.455404	0.335659	0.216951	0.155465	0.117997	0.0916659	0.0742174	0.0569272	0.0465976	0.0423326	0.0409262	0.033802	0.033802	0.0322764	0.0273072	0.0261695	0.0261695	0.0261695	0.0251256	0.0251256	0.0236545	0.0231682	0.0223875	0.0202818	0.017686	0.0158317	0.0158317	0.0158317	0.0158317
56.3537	51.6302	45.3019	40.2654	36.2549	31.7561	28.6782	26.7735	23.7	20.7216	18.7542	17.1567	14.7363	12.9244	11.2924	9.44593	8.10394	6.92887	5.5136	4.18093	3.44935	2.51732	1.85205	1.25027	0.879009	0.623869	0.443462	0.290658	0.212746	0.153658	0.104327	0.0757822	0.0602367	0.0509644	0.0444311	0.0400267	0.0356793	0.0329769	0.0307153	0.0291385	0.027333	0.0258522	0.024306	0.0226597	0.0215938	0.0201975	0.0188235	0.0174071	0.0166923	0.0160261
[truncated: 250 more columns]
