# Supplementary material for: A new imperialist competitive algorithm with spiral rising mechanism for solving path optimization problems
Source: PeerJ Comput Sci. 2022 Sep 7;8:e1075. doi: 10.7717/peerj-cs.1075 (PMC9575848; doi:10.7717/peerj-cs.1075)
Supplement: Supplemental Information 11 [file peerj-cs-08-1075-s011.zip › PSO DE GWO SRICA BSO TLBO SCA/F3/PSO.xlsx]

## Sheet: Sheet1
53.565	38.6093	38.6093	38.6093	37.5653	36.0632	35.5355	25.9303	25.9303	25.9303	25.9303	25.9303	25.9303	25.9303	25.9303	25.9303	25.9303	25.9303	25.9303	25.9303	25.9303	25.9303	25.9303	25.9303	25.9303	25.9303	25.9303	25.9303	25.9303	25.9303	25.9303	25.9303	25.9303	25.9303	25.9303	25.9303	25.9303	25.9303	25.9303	25.9303	25.9303	25.9303	25.9303	25.9303	25.9303	25.9303	25.9303	25.9303	25.9303	25.3524
58.6199	40.2502	38.0815	38.0815	38.0815	37.6232	36.1796	36.1796	36.1796	36.1796	35.6333	35.6333	35.6333	29.3382	29.3382	29.3382	29.3382	29.3382	27.3879	27.3879	27.3879	27.3879	27.3879	27.3879	27.3879	27.3879	27.3879	27.3879	27.3879	27.3879	27.3879	27.3879	27.3879	27.3879	27.3879	27.3879	27.3879	25.691	22.3926	22.3926	22.3926	22.3926	22.3926	22.3926	22.3926	22.3926	22.3926	22.3926	22.3926	22.3926
63.9502	34.6124	34.6124	34.6124	34.6124	34.6124	29.7168	29.7168	29.7168	29.7168	29.7168	29.7168	29.7168	29.7168	29.7168	29.7168	29.7168	27.5825	27.5825	27.5825	27.5825	27.5825	27.5825	27.5825	27.5825	27.5825	27.5825	27.49	27.49	27.49	27.49	27.49	27.49	27.49	27.49	27.49	25.0085	25.0085	25.0085	25.0085	25.0085	25.0085	25.0085	21.8521	21.8521	21.8521	21.8521	21.8521	21.8521	21.8521
53.7636	34.432	34.432	34.432	34.432	34.432	34.432	34.432	34.432	34.432	32.6258	32.6258	32.6258	32.6258	32.6258	32.6258	32.6258	32.6258	32.6258	32.6258	30.3187	30.3187	30.3187	30.3187	30.3187	30.3187	30.3187	30.3187	30.3187	30.3187	30.3187	30.3187	30.3187	30.3187	30.3187	30.3187	28.1279	28.1279	28.1279	28.1279	28.1279	28.1279	28.1279	28.1279	28.1279	28.1279	27.8817	27.8817	27.8817	27.8817
55.4994	38.9868	38.9868	38.9868	38.9868	38.9868	38.9868	38.9868	36.2234	35.3849	35.3849	35.3849	35.3849	35.3849	35.3849	35.3849	35.3849	35.3849	33.0385	33.0385	33.0385	33.0385	33.0385	33.0385	31.2361	28.9409	28.9409	28.9409	28.9409	28.9409	28.9409	28.9409	28.9409	28.9409	28.9409	28.9409	28.9409	28.9409	28.9409	28.9409	28.9409	28.9409	28.9409	24.6355	24.6355	24.6355	24.6355	24.6355	24.6355	24.6355
58.6983	36.4524	36.4524	35.9079	35.9079	35.9079	35.9079	35.7599	34.4155	34.4155	34.4155	34.4155	34.4155	34.4155	34.4155	34.4155	34.4155	34.4155	34.4155	34.4155	34.4155	31.6928	31.6928	31.6928	31.6928	31.6928	31.6928	31.6928	31.6928	31.6928	31.6928	31.6928	31.6928	31.6928	31.6928	31.6928	31.6928	31.6928	31.6928	31.6928	27.3407	27.3407	27.3407	27.3407	27.3407	27.3407	27.3407	27.3407	27.3407	27.3407
58.1957	30.9996	30.9996	30.9996	30.9996	30.9996	30.9996	30.9996	30.9996	30.9996	30.9996	30.9996	30.9996	30.9996	30.9996	30.9996	30.9996	30.9996	30.9996	28.9856	28.9856	28.9856	28.9856	28.9856	28.9856	28.9856	28.9856	28.9856	28.9856	28.9856	28.9856	28.9856	28.9856	28.9856	28.9856	28.9856	28.9856	28.9856	28.1623	28.1623	28.1623	28.1623	28.1623	28.1623	28.1623	23.175	23.175	23.175	23.175	23.175
62.446	35.679	35.679	35.679	35.6502	33.6659	33.6659	33.6659	33.6659	33.6659	33.6659	33.6659	33.6659	33.6659	33.6659	33.6659	33.6659	33.6659	33.6659	33.6659	33.6659	33.6659	33.6659	33.6659	33.6659	33.6659	33.6659	33.6659	32.7431	32.7431	32.7431	32.7431	31.5325	31.5325	28.2093	28.2093	28.2093	28.2093	28.2093	28.2093	28.2093	26.3124	26.3124	26.3124	26.3124	26.3124	26.3124	26.3124	26.3124	26.3124
60.9732	39.0592	39.0592	32.7941	29.3141	29.3141	29.3141	29.3141	29.3141	29.3141	23.1178	23.1178	23.1178	23.1178	23.1178	23.1178	23.1178	23.1178	23.1178	23.1178	23.1178	23.1178	23.1178	23.1178	23.1178	23.1178	23.1178	23.1178	23.1178	23.1178	23.1178	23.1178	23.1178	23.1178	23.1178	23.1178	23.1178	23.1178	23.1178	23.1178	23.1178	23.1178	23.1178	23.1178	23.1178	23.1178	23.1178	23.1178	23.1178	23.1178
51.4894	32.6882	32.6882	27.372	27.372	27.372	27.372	27.372	27.372	27.372	27.372	27.372	27.372	27.372	27.372	27.372	27.372	27.372	27.372	27.372	27.372	26.9464	26.9464	26.9464	26.9464	26.9464	24.7311	24.7311	24.7311	24.7311	24.7311	24.7311	24.7311	24.7311	24.7311	24.7311	24.7311	24.7311	24.7311	24.7311	24.7311	24.7311	24.7311	24.7311	24.2695	24.2695	24.2695	24.2695	24.2695	24.2695
61.5703	35.9983	35.9983	35.9983	35.9983	35.9983	35.9983	35.9983	35.9983	35.9983	35.9983	35.842	35.842	31.31	31.31	29.3275	29.3275	29.3275	29.3275	29.3275	29.3275	29.3275	29.3275	29.3275	29.3275	29.3275	29.3275	29.3275	29.3275	29.3275	28.4781	28.4781	28.4781	28.4781	28.4781	28.4781	28.4781	28.4781	28.4781	28.4781	28.4781	28.4781	28.4781	28.4781	28.4781	28.4781	28.4781	23.9817	23.9817	23.9817
64.3378	37.2459	37.2459	37.2459	37.2459	34.4803	34.4803	34.4803	34.4803	34.4803	34.4803	34.4803	34.4803	34.4803	34.4803	34.4803	34.4803	34.4803	34.4803	34.4803	34.4803	34.4803	34.4803	34.4803	34.4803	33.6627	33.6627	33.6627	33.6627	33.6627	33.6627	30.3216	30.3216	30.3216	30.3216	30.3216	30.3216	30.3216	30.3216	30.3216	30.3216	30.3216	30.3216	30.3216	30.3216	30.3216	30.3216	30.3216	30.3216	30.3216
54.7445	44.9831	38.3738	38.3738	38.3738	38.3738	38.3738	38.3738	38.3738	36.1514	36.1514	36.1514	36.1514	36.1514	36.1514	36.1514	36.1514	36.1514	36.1514	36.1514	33.2695	33.2695	33.2695	33.2695	33.2695	33.2695	33.2695	33.2695	33.2695	30.4714	30.4714	30.4714	30.4714	30.4714	30.4714	30.4714	30.4714	30.4714	30.4714	30.4714	30.4714	30.4714	30.4714	30.4714	30.4714	30.2257	30.2257	30.2257	30.1353	30.1353
60.5694	35.6051	33.2947	33.2947	33.2947	33.2947	33.2947	33.2947	33.2947	33.2947	33.2947	33.2947	33.2947	33.2947	33.2947	33.2947	33.2947	33.2947	33.2947	33.2947	33.2947	33.2947	33.2947	33.2947	33.2947	33.2947	33.2947	33.2947	33.2947	33.2947	33.2947	33.2947	33.2947	33.2947	33.2947	33.2947	33.2947	33.2947	33.2947	33.2947	33.2947	33.2947	33.2947	33.2947	33.2947	33.2947	33.2947	33.2947	33.2947	33.2947
65.378	35.6187	35.6187	35.3688	34.9245	30.8209	30.8209	30.8209	30.8209	30.8209	30.8209	29.0807	29.0807	29.0807	29.0807	29.0807	29.0807	29.0807	29.0807	29.0807	29.0807	29.0807	29.0807	29.0807	29.0807	29.0807	25.5399	25.5399	25.5399	25.5399	23.5755	23.5755	23.5755	23.5755	23.5755	23.5755	23.5755	23.5755	23.5755	23.5755	23.5755	23.5755	23.5755	23.5755	23.5755	23.5755	23.5755	23.5755	23.5755	23.5755
56.5127	36.7962	36.7962	36.7962	36.7962	35.4756	35.4756	35.4756	35.4756	35.4756	35.2105	32.6159	32.6159	31.6188	31.6188	31.6188	31.6188	30.1874	26.3254	26.3254	26.3254	26.3254	26.3254	26.3254	25.3846	25.3846	25.3846	25.3846	25.3846	25.3846	25.3846	25.3846	25.3846	25.3846	23.8137	23.8137	23.8137	23.8137	23.8137	23.8137	23.8137	23.8137	23.8137	23.8137	23.8137	23.8137	23.8137	23.8137	23.8137	23.8137
54.4471	30.3739	30.3739	30.3739	30.3739	28.6991	28.6991	28.6991	28.6991	28.6991	28.6991	28.6991	28.6991	28.6991	28.6991	28.6991	28.6991	28.6991	28.6991	28.6991	28.6991	28.6991	28.6991	28.3749	25.4372	25.4372	25.4372	25.4372	25.4372	25.4372	25.4372	25.4372	25.4372	25.4372	25.4372	25.4372	25.4372	25.4372	25.4372	25.4372	25.4372	25.4372	25.4372	25.4372	25.4372	25.4372	25.4372	25.4372	25.4372	25.4372
59.6348	39.3307	39.3307	32.4725	32.4725	28.8841	28.8841	28.8841	28.8841	28.8841	28.8841	28.8841	28.8841	28.8841	28.8841	28.8841	28.8841	28.8841	28.8841	28.8841	27.5435	27.5435	27.5435	27.5435	27.5435	27.5435	27.5435	27.5435	27.5435	27.5435	27.5435	27.5435	27.5435	27.5435	27.5435	27.5435	27.5435	27.5435	27.5435	27.5435	27.5435	27.5435	27.5435	27.2308	27.2308	27.2308	27.2308	27.2308	27.2308	27.2308
59.1017	37.9302	37.9302	34.2787	34.2787	34.2787	34.2787	34.2787	33.0379	33.0379	33.0379	33.0379	33.0379	33.0379	33.0379	33.0379	33.0379	33.0379	33.0379	33.0379	33.0379	33.0379	33.0379	33.0379	33.0379	33.0379	33.0379	33.0379	33.0379	33.0379	33.0379	32.5161	32.5161	32.5161	32.5161	32.5161	32.5161	32.5161	32.5161	32.5161	31.0706	30.6583	28.9506	28.9506	28.9506	28.9506	28.9506	28.9506	28.9506	28.9506
57.5679	25.8249	25.8249	25.8249	25.8249	25.8249	25.8249	25.8249	25.8249	25.8249	25.8249	25.8249	25.8249	25.8249	25.8249	25.8249	25.8249	25.8249	25.8249	25.8249	25.8249	25.8249	25.8249	25.8249	25.8249	25.8249	25.8249	25.8249	25.8249	25.8249	25.8249	25.8249	25.8249	25.8249	22.8672	22.8672	22.8672	22.8672	22.8672	22.8672	22.5178	22.5178	22.5178	22.5178	22.5178	22.5178	22.5178	22.5178	22.5178	22.5178
54.2839	40.9558	40.9558	40.9558	40.9558	40.9558	40.9558	37.7951	37.7951	37.7951	37.7951	37.1489	34.1149	31.0552	31.0552	31.0552	31.0552	28.5357	28.5357	28.5357	28.5357	28.4571	27.8604	27.8604	27.8604	27.8604	27.8604	25.2626	25.2626	25.2626	25.2626	25.2626	25.2626	25.2626	25.2626	24.8148	24.8148	24.8148	24.8148	24.8148	24.8148	24.8148	24.8148	24.8148	24.8148	24.8148	24.8148	24.8148	24.8148	24.8148
59.8585	38.7155	38.7155	38.7155	38.7155	38.7155	38.7155	38.7155	38.7155	38.7155	38.7155	38.7155	38.7155	38.7155	38.7155	38.7155	38.7155	38.7155	38.7155	38.7155	37.7437	37.7437	37.7437	34.529	34.529	34.529	34.529	34.4929	34.4929	34.4929	34.4929	34.4929	31.7602	31.7602	31.7602	31.7602	31.7602	31.7602	31.7602	31.7602	31.7602	31.473	31.473	31.473	30.1543	30.1543	27.5684	27.5684	27.5684	26.7307
53.4308	31.9485	31.9485	31.9485	31.9485	31.9485	31.9485	31.9485	31.9485	31.9485	31.9485	31.9485	31.9485	31.9485	31.9485	31.9485	31.9485	31.9485	31.9485	31.9485	31.9485	31.9485	31.9485	31.9485	31.9485	31.9485	31.9485	28.731	28.731	28.731	28.731	28.731	28.731	28.731	28.731	28.731	28.731	28.731	28.731	28.731	28.731	28.731	28.731	28.731	28.731	28.731	28.731	28.731	28.731	28.731
56.3352	40.5197	40.5197	40.5197	40.5197	40.5197	37.6018	37.6018	37.6018	31.786	31.786	29.6326	29.6326	29.6326	29.6326	29.6326	29.6326	29.6326	29.6326	29.6326	29.6326	29.6326	29.6326	29.6326	29.6326	29.6326	29.6326	29.6326	29.6326	29.6326	29.6326	29.6326	29.6326	29.6326	29.6326	29.6326	29.6326	29.6326	29.6326	29.6326	29.6326	29.6326	29.6326	29.6326	29.6326	29.6326	29.6326	29.6326	29.6326	29.6326
52.0488	35.1909	29.1298	29.1298	29.1298	29.1298	29.1298	29.1298	29.1298	29.1298	29.1298	29.1298	29.1298	29.1298	29.1298	29.1298	29.1298	29.1298	29.1298	29.1298	29.1298	29.1298	29.1298	29.1298	29.1298	29.1298	29.1298	29.1298	29.1298	29.1298	29.1298	29.1298	29.1298	29.1298	29.1298	29.1298	29.1298	29.1298	29.1298	29.1298	29.1298	29.1298	29.1298	29.1298	29.1298	29.1298	29.1298	29.1298	29.1298	29.1298
55.4211	26.4198	26.4198	26.4198	26.4198	26.4198	26.4198	26.4198	26.4198	26.4198	26.4198	26.4198	26.4198	26.4198	26.4198	26.4198	26.4198	26.4198	26.4198	26.4198	26.4198	26.4198	26.4198	26.4198	26.4198	26.4198	26.4198	26.4198	26.4198	22.6312	22.6312	22.6312	22.6312	22.6312	22.6312	22.6312	22.6312	22.6312	22.6312	22.6312	22.6312	22.6312	22.6312	22.6312	22.6312	22.6312	22.6312	22.6312	22.6312	20.5836
54.4371	39.6468	39.6468	39.6468	39.6468	39.2958	37.8277	32.8114	32.8114	31.5628	31.5628	31.1899	31.1899	31.1899	31.1899	28.1383	25.3175	25.3175	25.3175	25.3175	25.3175	25.3175	25.3175	25.3175	25.3175	25.3175	25.3175	25.3175	25.3175	25.3175	25.3175	25.3175	25.3175	25.3175	25.3175	25.3175	25.3175	25.3175	25.3175	25.3175	25.3175	25.3175	25.3175	25.3175	25.3175	25.3175	25.3175	25.3081	25.3081	25.3081
58.8406	41.045	41.045	41.045	39.8705	38.2557	35.3074	35.3074	35.3074	35.3074	35.3074	33.2935	33.2935	33.2935	33.2935	33.2935	33.2935	33.2935	33.2935	33.2935	33.2935	33.2935	33.2935	33.2935	33.2935	33.2935	32.1834	32.1834	32.1834	32.1834	32.1834	29.8625	29.8625	26.1367	26.1367	26.1367	26.1367	22.8259	22.8259	22.8259	22.8259	22.8259	22.8259	22.8259	22.8259	22.8259	22.8259	22.8259	22.8259	22.8259
59.5979	36.5101	36.5101	36.5101	36.5101	34.3517	34.3517	34.3517	34.3517	34.3517	34.3517	34.3517	34.3517	34.3517	34.3517	33.2581	33.2581	32.336	32.336	32.336	31.0342	31.0342	31.0342	31.0342	31.0342	31.0342	29.5013	28.4413	26.8744	26.8744	26.8744	26.8744	26.8744	26.8744	26.8744	26.7832	26.7832	26.7832	26.7832	26.7832	26.7832	26.7832	26.7832	21.8396	21.8396	21.8396	21.8396	20.0255	20.0255	20.0255
53.7294	36.1304	36.1304	36.1304	36.1304	36.1304	36.1304	36.1304	36.1304	36.1304	36.0684	36.0684	36.0684	36.0684	36.0684	35.1811	35.1811	35.1811	35.1811	35.1811	32.7045	32.7045	32.7045	32.7045	32.7045	32.7045	32.7045	32.7045	32.7045	32.7045	32.7045	32.7045	32.7045	32.7045	32.7045	32.7045	31.1143	31.1143	31.1143	30.2047	30.2047	30.2047	30.2047	30.2047	30.2047	30.2047	30.2047	30.2047	30.2047	30.2047
57.6349	36.2853	35.7136	34.9508	34.7451	34.0277	33.5543	32.9566	32.7783	32.4408	32.145	31.8224	31.7212	31.2251	31.2251	30.9913	30.8973	30.6637	30.3917	30.3246	29.9486	29.841	29.8211	29.7032	29.5138	29.4101	29.1301	28.8966	28.8136	28.5941	28.5003	28.2942	28.1627	28.0385	27.7768	27.7588	27.5501	27.3832	27.2458	27.2154	27.0106	26.924	26.8671	26.4431	26.3838	26.2094	26.115	25.9043	25.9013	25.7858
[truncated: 250 more columns]
