# Supplementary material for: A new imperialist competitive algorithm with spiral rising mechanism for solving path optimization problems
Source: PeerJ Comput Sci. 2022 Sep 7;8:e1075. doi: 10.7717/peerj-cs.1075 (PMC9575848; doi:10.7717/peerj-cs.1075)
Supplement: Supplemental Information 11 [file peerj-cs-08-1075-s011.zip › PSO DE GWO SRICA BSO TLBO SCA/F3/SCA.xlsx]

## Sheet: Sheet1
0	60.7943	60.7943	60.7943	60.7943	60.7943	60.7943	60.7943	60.7943	60.7943	60.7943	60.7943	60.7943	60.7943	60.7943	60.7943	60.7943	60.7943	60.7943	60.7943	60.7943	60.7943	60.7943	60.7943	60.7943	60.7943	60.7943	60.7943	60.7943	60.7943	60.7943	60.7943	58.5847	58.5847	55.7416	49.9568	41.7741	31.1075	29.7707	21.7358	20.7392	18.9429	18.9429	18.9429	18.9429	18.9429	18.9429	18.9429	18.9429	18.9429
0	45.599	45.599	45.599	45.599	45.599	45.599	45.599	45.599	45.599	45.599	45.599	45.599	45.599	45.599	45.599	45.599	45.599	45.599	45.599	45.599	45.599	45.599	45.599	45.599	45.599	45.599	45.599	45.599	45.599	45.599	45.599	45.599	45.599	45.599	45.599	45.599	45.599	45.599	45.599	45.599	45.599	45.599	45.599	45.599	45.599	45.599	45.599	45.599	45.599
0	63.7019	63.7019	63.7019	63.7019	63.7019	63.7019	63.7019	63.7019	63.7019	61.5574	61.5574	61.5574	61.5574	61.5574	61.5574	61.5574	61.5574	61.5574	61.5574	61.5574	59.0697	59.0697	59.0697	59.0697	59.0697	59.0697	59.0697	59.0697	55.7888	55.7888	55.7888	55.7888	55.7888	55.7888	55.7888	55.7888	53.748	52.8634	44.9183	44.9183	44.9183	44.9183	44.9183	44.9183	44.9183	44.9183	44.9183	44.9183	44.9183
0	53.7087	53.7087	53.7087	53.7087	53.7087	53.7087	53.7087	53.7087	53.7087	53.7087	53.7087	53.7087	53.7087	53.7087	52.6687	50.682	50.682	40.9559	40.9559	40.9559	40.9559	40.9559	40.9559	40.9559	40.9559	40.9559	40.9559	40.9559	40.9559	40.9559	40.9559	40.9559	40.9559	40.9559	40.9559	40.9559	40.9559	40.9559	40.9559	40.9559	38.424	38.424	38.424	38.424	38.424	38.424	32.5114	31.2569	20.6694
0	59.999	59.999	59.999	59.999	59.999	59.999	59.999	59.999	59.999	59.999	59.999	59.999	59.999	59.999	59.999	59.999	59.999	59.999	59.999	59.999	59.999	59.999	59.999	59.999	59.999	59.999	59.999	59.999	59.999	59.999	59.999	55.5509	55.5509	55.5509	55.4704	55.4704	53.8556	53.8556	50.1822	50.1822	50.1822	50.1822	50.1822	50.1822	43.1488	43.1488	43.1488	43.1488	43.1488
0	44.9394	44.9394	44.9394	44.9394	44.9394	44.9394	44.9394	44.9394	44.9394	44.9394	44.9394	44.9394	44.9394	44.9394	44.9394	44.9394	44.9394	44.9394	44.9394	44.9394	44.9394	44.9394	44.9394	44.9394	44.9394	44.9394	44.9394	44.9394	44.9394	44.9394	44.9394	44.9394	44.9394	44.9394	44.9394	44.9394	44.9394	44.9394	44.9394	44.9394	44.9394	44.9394	44.9394	44.9394	44.9394	44.9394	44.9394	44.9394	44.9394
0	46.4145	46.4145	42.1555	41.5911	33.2615	27.8084	27.8084	27.0895	24.1376	13.8549	13.8549	13.8549	13.8549	13.8549	13.8549	13.8549	13.8549	13.8549	13.8549	13.8549	13.8549	13.8549	13.8549	13.8549	13.8549	13.8549	13.8549	13.8549	13.8549	13.8549	13.8549	13.8549	13.8549	13.8549	13.8549	13.8549	13.8549	13.8549	13.8549	13.8549	13.8549	13.8549	13.8549	13.8549	13.8549	13.8549	13.8549	13.8549	13.8549
0	65.1132	65.1132	65.1132	52.8019	52.8019	52.8019	52.8019	52.8019	52.8019	52.8019	52.8019	52.8019	52.8019	52.8019	52.8019	52.8019	52.8019	52.8019	52.8019	52.8019	52.8019	52.8019	52.8019	52.8019	52.8019	52.8019	52.8019	52.8019	52.8019	52.8019	52.8019	47.385	47.385	47.385	47.385	47.385	47.385	47.385	47.385	42.0736	42.0736	42.0736	42.0736	42.0736	42.0736	42.0736	42.0736	42.0736	42.0736
0	59.1237	59.1237	59.1237	59.1237	59.1237	59.1237	59.1237	59.1237	59.1237	59.1237	51.2348	51.2348	45.8088	45.7883	28.3964	28.3964	28.3964	28.3964	28.3964	28.3964	28.3964	28.3964	28.3964	28.3964	28.3964	28.3964	28.3964	28.3964	28.3964	28.3964	28.3964	28.3964	28.3964	28.3964	28.3964	28.3964	28.3964	28.3964	28.3964	28.3964	28.3964	28.3964	28.3964	28.3964	28.3964	28.3964	28.3964	28.3964	28.3964
0	57.1142	57.1142	57.1142	57.1142	57.1142	57.1142	57.1142	57.1142	57.1142	57.1142	57.1142	57.1142	57.1142	57.1142	57.1142	57.1142	57.1142	57.1142	57.1142	57.1142	57.1142	57.1142	57.1142	57.1142	57.1142	57.1142	57.1142	57.1142	57.1142	57.1142	57.1142	57.1142	57.1142	57.1142	57.1142	51.8872	51.8872	51.8872	51.8872	51.8872	51.8872	51.8872	51.8872	51.8872	51.8872	51.8872	51.8872	51.8872	51.8872
0	48.8668	48.8668	48.8668	48.8668	48.8668	48.8668	48.8668	48.8668	48.8668	48.8668	48.8668	48.8668	48.8668	48.8668	48.8668	48.8668	48.8668	48.8668	48.8668	48.8668	48.8668	48.8668	48.8668	48.8668	48.8668	47.545	47.545	47.545	47.545	47.545	47.545	47.545	47.545	47.545	47.545	47.545	47.545	47.545	47.545	47.545	47.545	47.545	47.545	47.545	47.545	47.545	47.545	47.545	47.545
0	50.2027	50.2027	50.2027	50.2027	50.2027	50.2027	50.2027	50.2027	50.2027	50.2027	50.2027	50.2027	50.2027	50.2027	50.2027	50.2027	50.2027	50.2027	50.2027	50.2027	50.2027	50.2027	50.2027	50.2027	50.2027	50.2027	50.2027	50.2027	50.2027	50.2027	50.2027	50.2027	50.2027	50.2027	50.2027	50.2027	50.2027	50.2027	50.2027	50.2027	50.2027	50.2027	50.2027	50.2027	50.2027	50.2027	50.2027	50.2027	50.2027
0	59.7372	59.7372	59.7372	59.7372	59.7372	59.7372	59.7372	59.7372	59.7372	59.7372	59.7372	59.7372	59.7372	59.7372	59.7372	59.7372	59.7372	59.7372	55.6469	55.6469	55.6469	55.6469	55.6469	55.6469	55.6469	55.6469	55.6469	55.6469	55.6469	55.6469	55.6469	55.6469	55.6469	55.6469	55.6469	55.6469	55.6469	55.6469	52.0314	52.0314	52.0314	52.0314	52.0314	49.7975	49.7975	49.7975	49.7975	49.7975	49.7975
0	53.9666	53.9666	53.9666	53.9666	53.9666	53.9666	53.9666	53.9666	53.9666	53.9666	53.9666	53.9666	53.9666	53.9666	53.9666	53.9666	53.9666	53.9666	53.9666	53.9666	53.9666	53.9666	53.9666	53.9666	53.9666	53.9666	53.9666	53.9666	53.9666	53.9666	53.9666	53.9666	53.9666	53.9666	53.9666	53.9666	53.9666	53.9666	53.9666	53.9666	53.9666	53.9666	53.9666	53.9666	53.9666	53.9666	53.9666	53.9666	53.9666
0	51.0746	51.0746	51.0746	51.0746	51.0746	51.0746	51.0746	51.0746	51.0746	51.0746	51.0746	51.0746	51.0746	51.0746	51.0746	51.0746	51.0746	51.0746	51.0746	51.0746	51.0746	51.0746	51.0746	51.0746	51.0746	51.0746	51.0746	51.0746	51.0746	51.0746	51.0746	51.0746	51.0746	51.0746	51.0746	51.0746	51.0746	51.0746	51.0746	51.0746	51.0746	51.0746	51.0746	51.0746	51.0746	51.0746	51.0746	51.0746	51.0746
0	55.7701	55.7701	55.7701	55.7701	55.7701	55.7701	55.7701	55.7701	55.7701	55.7701	55.7701	55.7701	55.7701	55.7701	55.7701	55.7701	55.7701	55.7701	55.7701	55.7701	55.7701	55.7701	55.7701	55.7701	55.7701	55.7701	55.7701	55.7701	55.7701	55.7701	55.7701	55.7701	55.7701	55.7701	55.7701	55.7701	55.7701	55.7701	55.7701	55.7701	55.7701	55.7701	55.7701	55.7701	55.7701	55.7701	55.7701	55.7701	55.7701
0	57.3144	57.3144	57.3144	57.3144	57.3144	57.3144	57.3144	57.3144	57.3144	57.3144	57.3144	57.3144	57.3144	57.3144	57.3144	57.3144	57.3144	57.3144	57.3144	57.3144	57.3144	57.3144	57.3144	57.3144	57.3144	57.3144	57.3144	57.3144	57.3144	57.3144	57.3144	57.3144	57.3144	57.3144	57.3144	57.3144	57.3144	57.3144	57.3144	57.3144	57.3144	57.3144	57.3144	57.3144	57.3144	57.3144	57.3144	57.3144	57.3144
0	50.8608	50.8608	50.8608	50.8608	50.8608	50.8608	50.8608	50.8608	50.8608	50.8608	50.8608	50.8608	50.8608	50.8608	50.8608	50.8608	50.8608	50.8608	50.8608	50.8608	50.8608	50.8608	50.8608	50.8608	50.8608	50.8608	50.8608	49.5023	47.0679	44.6313	37.3599	36.5854	28.399	28.399	28.399	28.399	28.399	28.399	28.399	28.2971	28.2971	28.2971	28.2971	28.2971	28.2971	19.1107	19.1107	19.1107	19.1107
0	48.5916	48.5916	48.5916	48.5916	48.5916	48.5916	48.5916	48.5916	48.5916	48.5916	48.5916	48.5916	48.5916	48.5916	48.5916	48.5916	48.5916	48.5916	48.5916	48.5916	48.5916	48.5916	48.5916	48.5916	48.5916	48.5916	48.5916	48.5916	48.5916	48.5916	48.5916	48.5916	48.5916	48.5916	48.5916	48.5916	48.5916	48.5916	48.5916	48.5916	48.5916	48.5916	48.5916	48.5916	48.5916	48.5916	48.5916	48.5916	48.5916
0	56.0476	56.0476	56.0476	56.0476	56.0476	56.0476	56.0476	56.0476	56.0476	56.0476	56.0476	56.0476	56.0476	56.0476	56.0476	56.0476	56.0476	56.0476	56.0476	56.0476	56.0476	56.0476	56.0476	56.0476	56.0476	56.0476	56.0476	56.0476	56.0476	56.0476	56.0476	56.0476	56.0476	56.0476	56.0476	56.0476	56.0476	56.0476	56.0476	56.0476	56.0476	56.0476	56.0476	56.0476	56.0476	56.0476	56.0476	52.1679	52.1679
0	49.368	49.368	49.368	49.368	49.368	49.368	49.368	49.368	49.368	49.368	49.368	49.368	49.368	49.368	49.368	49.368	49.368	49.368	49.368	49.368	49.368	49.368	49.368	49.368	49.368	49.368	49.368	49.368	49.368	49.368	49.368	49.368	49.368	49.368	49.368	49.368	49.368	49.368	49.368	49.368	49.368	49.368	49.368	49.368	49.368	49.368	49.368	49.368	49.368
0	53.5079	53.5079	53.5079	53.5079	53.5079	53.5079	53.5079	53.5079	53.5079	53.5079	53.5079	53.5079	53.5079	53.5079	53.5079	53.5079	53.5079	53.5079	53.5079	53.5079	53.5079	53.5079	53.5079	53.5079	53.5079	53.5079	53.5079	53.5079	53.5079	53.5079	53.5079	53.5079	53.5079	53.5079	53.5079	53.5079	53.5079	53.5079	53.5079	53.5079	53.5079	53.5079	53.5079	53.5079	53.5079	53.5079	53.5079	53.5079	53.5079
0	49.1687	49.1687	49.1687	49.1687	49.1687	49.1687	49.1687	49.1687	49.1687	49.1687	49.1687	49.1687	49.1687	49.1687	49.1687	49.1687	49.1687	49.1687	49.1687	49.1687	49.1687	49.1687	49.1687	49.1687	49.1687	49.1687	49.1687	49.1687	49.1687	49.1687	49.1687	49.1687	49.1687	49.1687	49.1687	49.1687	49.1687	49.1687	49.1687	49.1687	49.1687	49.1687	49.1687	49.1687	49.1687	49.1687	49.1687	49.1687	49.1687
0	56.6611	56.6611	56.6611	56.6611	56.6611	56.6611	56.6611	56.6611	56.6611	56.6611	56.6611	56.6611	56.6611	56.6611	56.6611	56.6611	56.6611	56.6611	56.6611	56.6611	56.6611	56.6611	56.6611	56.6611	56.6611	56.6611	56.6611	56.6611	56.6611	56.6611	56.6611	56.6611	56.6611	56.6611	56.6611	56.6611	56.6611	56.6611	56.6611	56.6611	56.6611	56.6611	56.6611	56.6611	56.6611	54.9092	54.9092	54.9092	54.9092
0	50.3628	50.3628	50.3628	50.3628	50.3628	50.3628	50.3628	50.3628	50.3628	50.3628	50.3628	50.3628	50.3628	50.3628	50.3628	50.3628	50.3628	50.3628	50.3628	50.3628	50.3628	50.3628	50.3628	50.3628	50.3628	50.3628	50.3628	50.3628	50.3628	50.3628	50.3628	50.3628	50.3628	50.3628	50.3628	50.3628	50.3628	50.3628	50.3628	50.3628	50.3628	50.3628	50.3628	50.3628	50.3628	50.3628	50.3628	50.3628	50.3628
0	60.6495	60.5194	56.8326	51.1506	51.1506	51.1506	51.1506	51.1506	51.1506	51.1506	51.1506	51.1506	51.1506	51.1506	51.1506	49.0878	49.0878	49.0878	49.0878	49.0878	49.0878	49.0878	49.0878	49.0878	48.0334	48.0334	48.0334	48.0334	48.0334	48.0334	48.0334	47.3922	46.5799	46.5799	39.26	39.26	39.26	39.26	39.26	39.26	39.26	39.26	39.26	39.26	39.26	39.26	39.26	39.26	39.26
0	60.1605	60.1605	60.1605	60.1605	60.1605	60.1605	60.1605	60.1605	60.1605	59.5804	58.9819	58.9819	57.2915	57.2915	54.2286	54.2286	54.2286	54.2286	54.2286	46.7192	46.7192	46.7192	46.7192	46.7192	46.7192	46.7192	46.7192	46.7192	46.7192	46.7192	46.7192	46.7192	46.7192	46.7192	46.7192	46.7192	46.7192	46.7192	46.7192	46.7192	46.7192	46.7192	45.7822	45.7822	42.8092	42.8092	42.8092	42.8092	42.8092
0	55.3502	55.3502	55.3502	55.3502	53.6861	53.6861	53.6861	53.6861	53.6861	53.6861	53.6861	53.6861	53.6861	53.6861	53.6861	53.6861	53.6861	53.6861	53.6861	53.6861	53.6861	53.6861	53.6861	53.6861	53.6861	53.6861	53.6861	53.6861	53.6861	53.6861	53.6861	53.6861	51.6706	51.6706	51.6706	51.6706	51.6706	51.6706	51.6706	51.6706	51.6706	51.6706	50.912	50.912	50.7981	50.7981	50.0313	50.0313	40.3527
0	62.0072	62.0072	62.0072	62.0072	62.0072	62.0072	62.0072	62.0072	62.0072	62.0072	62.0072	62.0072	62.0072	62.0072	62.0072	62.0072	62.0072	62.0072	62.0072	62.0072	62.0072	62.0072	62.0072	62.0072	62.0072	61.6525	61.6525	61.6525	61.6525	61.6525	61.6525	61.6525	61.6525	61.6525	61.6525	61.6525	61.6525	57.2467	57.2467	54.079	54.079	54.079	54.079	54.079	54.079	54.079	54.079	54.079	54.079
0	59.2237	59.2237	59.2237	59.2237	59.2237	59.2237	59.2237	59.2237	59.2237	59.2237	59.2237	59.2237	59.2237	59.2237	59.2237	59.2237	59.2237	59.2237	59.2237	59.2237	59.2237	59.2237	59.2237	59.2237	59.2237	59.2237	59.2237	59.2237	59.2237	52.6957	52.6957	52.6957	52.6957	52.6957	52.6957	52.6957	52.6957	52.6957	52.6957	52.6957	49.5751	49.5751	47.1102	47.1102	47.1102	47.1102	47.1102	43.8273	43.8273
0	54.8467	54.8423	54.5775	53.9589	53.6258	53.444	53.444	53.42	53.3216	52.888	52.6051	52.6051	52.3679	52.3672	51.6507	51.5158	51.5158	51.1916	51.0552	50.8049	50.722	50.722	50.722	50.722	50.6868	50.6309	50.6309	50.5857	50.3952	50.0963	49.854	49.4043	49.0371	48.9424	48.5029	48.0559	47.5785	47.3575	46.5819	46.2627	46.0144	46.0144	45.8757	45.8012	45.4639	45.0993	44.8766	44.5961	43.9205
[truncated: 250 more columns]
