# Supplementary material for: A new imperialist competitive algorithm with spiral rising mechanism for solving path optimization problems
Source: PeerJ Comput Sci. 2022 Sep 7;8:e1075. doi: 10.7717/peerj-cs.1075 (PMC9575848; doi:10.7717/peerj-cs.1075)
Supplement: Supplemental Information 11 [file peerj-cs-08-1075-s011.zip › PSO DE GWO SRICA BSO TLBO SCA/F3/SRICA.xlsx]

## Sheet: Sheet1
9.31673	0.0515607	0.0388061	0.0129795	0.00328449	0.000565115	6.97784e-05	5.0416e-05	2.37438e-05	5.22539e-06	7.30708e-07	2.245e-07	2.33039e-09	2.20057e-10	3.15702e-11	9.18447e-13	2.31983e-13	8.02168e-14	1.35709e-15	2.84918e-16	8.28862e-17	2.38233e-17	5.35777e-18	9.63318e-19	8.70458e-19	1.68268e-20	1.94981e-21	8.34968e-22	4.58045e-23	2.48122e-24	2.11118e-25	4.75839e-26	1.93503e-26	2.55342e-27	1.37312e-29	8.78126e-31	4.44848e-32	4.6696e-33	4.95489e-34	1.3182e-34	1.93126e-35	1.79299e-36	3.6576e-37	6.73838e-39	8.08437e-40	2.21463e-40	1.105e-40	7.38376e-41	1.50747e-41	1.71533e-42
0.465983	0.0306521	0.00308246	0.000324884	5.79035e-05	5.77222e-05	4.12825e-05	1.06562e-05	2.28567e-06	5.20799e-07	1.16754e-07	2.93847e-08	5.78496e-09	2.70834e-09	9.56266e-10	3.57799e-10	5.30975e-11	1.4583e-11	2.92747e-12	8.60986e-13	1.20374e-13	3.79921e-14	3.24526e-15	1.36652e-15	3.22199e-16	4.10089e-17	3.77365e-18	1.81999e-19	2.10225e-20	6.30523e-21	3.63091e-21	1.40717e-21	3.26048e-22	4.00326e-23	1.27571e-23	1.23341e-24	1.75888e-25	1.65743e-26	1.2741e-27	5.70035e-28	3.48278e-29	6.08437e-31	2.35152e-32	6.87355e-33	1.41297e-33	2.01728e-34	6.19947e-35	4.8705e-36	7.45288e-37	1.4784e-37
27.2587	0.123508	0.0400933	0.0100458	0.004389	0.00115859	0.000161074	2.49335e-05	3.44256e-06	1.11215e-06	2.26709e-07	2.76624e-08	1.52464e-08	5.48255e-09	7.53514e-10	2.35038e-10	1.0509e-10	1.01701e-11	2.45709e-12	4.04563e-13	2.32351e-14	2.67311e-15	6.48501e-16	2.63951e-16	1.14496e-17	2.941e-18	9.60679e-19	2.17986e-19	1.29908e-20	2.57371e-21	8.991e-22	2.93566e-23	5.94697e-25	2.61599e-26	4.29213e-27	9.32806e-28	1.05253e-28	1.28079e-29	3.44495e-30	7.2019e-31	1.56594e-31	2.19119e-32	7.26524e-33	1.47099e-33	4.0397e-35	3.62043e-36	2.26318e-37	3.84824e-38	8.93054e-39	2.47934e-39
20.6341	5.76989	0.951372	0.0542317	0.0235619	0.00170971	0.000446463	4.36305e-05	7.71396e-06	1.63168e-06	5.75236e-08	1.3195e-08	1.91189e-09	4.00556e-10	3.13182e-11	9.46624e-12	1.9188e-12	6.90108e-13	7.18072e-15	2.02988e-15	4.06887e-16	6.66991e-17	5.05114e-18	6.48998e-19	2.12225e-19	1.63305e-19	2.20148e-20	3.44528e-21	2.98548e-23	8.1859e-24	3.21033e-24	6.03704e-25	2.42264e-25	9.19258e-26	2.40383e-26	9.24058e-28	7.62563e-29	3.34157e-29	1.14533e-29	1.89335e-31	1.01046e-31	4.76144e-32	1.18649e-32	1.24319e-34	2.20465e-35	6.87933e-36	2.13064e-36	1.03509e-37	1.85959e-38	2.48453e-39
24.2019	3.26162	2.76897	0.062228	0.0238799	0.00926112	0.00165183	0.000217839	7.75269e-05	1.62944e-05	1.68845e-06	4.21673e-07	5.56629e-08	1.25869e-08	2.86829e-09	1.27928e-09	2.55791e-10	2.67522e-11	1.18304e-12	6.39154e-13	3.03134e-13	5.77643e-14	6.45404e-15	2.04475e-15	1.0173e-16	8.66375e-18	4.85444e-18	1.53503e-18	6.01326e-19	1.28939e-19	6.43428e-20	2.3447e-20	1.78639e-20	1.64926e-20	1.37766e-20	1.27134e-20	7.05296e-22	8.73299e-23	1.22606e-23	1.26677e-24	2.36258e-25	7.92216e-26	2.14032e-26	2.23822e-27	5.21408e-28	1.64946e-29	6.14473e-30	1.52068e-30	1.63229e-31	6.89116e-32
2.1102	0.0456579	0.0140134	0.00184075	0.000807752	9.83531e-05	2.87642e-05	6.71334e-06	2.65888e-06	2.97795e-07	9.70815e-08	3.46013e-08	2.12023e-09	2.43616e-10	3.42452e-11	6.69241e-13	4.84592e-13	6.51231e-14	1.09803e-14	1.49373e-15	1.74415e-16	9.92868e-18	8.95065e-19	2.39334e-19	3.45086e-20	8.18989e-21	4.32733e-21	1.08474e-21	6.43447e-23	1.27611e-23	1.65878e-24	2.91836e-25	8.30872e-26	1.4531e-26	3.70433e-27	1.37216e-27	5.08034e-28	2.2142e-28	2.15041e-29	2.03674e-30	3.37054e-31	6.50972e-32	5.91229e-33	1.7238e-33	1.11907e-34	5.01086e-35	7.42183e-36	5.18022e-37	2.67996e-38	3.63401e-39
12.4437	5.83456	0.143025	0.0759726	0.0113901	0.00156512	0.000478141	0.000327928	0.000131927	5.59775e-05	3.60327e-05	2.00318e-05	1.06021e-05	7.58686e-06	5.09022e-06	5.53846e-07	1.01913e-07	1.6155e-08	1.50688e-09	8.32731e-10	1.35143e-10	2.84278e-11	6.90436e-12	9.62233e-13	6.5981e-14	1.08043e-14	4.56706e-15	7.09909e-16	8.45049e-17	2.12401e-17	1.98088e-18	4.54036e-19	9.9824e-20	2.18407e-20	9.58352e-21	4.11265e-22	9.18296e-23	1.88861e-23	7.56349e-24	4.13887e-24	5.86665e-25	7.0291e-26	1.13965e-27	9.30077e-28	1.27634e-28	4.28032e-29	1.5865e-29	5.37476e-30	1.40721e-31	1.93444e-32
4.86757	0.256775	0.0336494	0.0240321	0.00808392	0.000462991	8.6378e-05	2.8706e-05	8.78377e-06	2.95456e-07	2.49119e-08	6.70029e-10	1.49685e-10	6.03904e-11	2.07199e-12	9.15573e-13	1.67795e-13	1.88792e-14	6.99623e-15	4.37881e-15	2.13654e-15	9.55915e-16	2.72211e-16	5.50262e-17	1.78994e-18	4.71282e-19	1.43988e-19	3.86088e-20	1.73191e-20	3.52189e-21	6.6601e-22	1.37974e-22	2.05548e-23	1.38724e-24	2.14639e-25	2.63737e-26	1.40646e-27	7.59617e-29	2.06085e-29	5.66798e-30	1.55076e-30	7.48775e-31	4.23295e-32	6.44192e-33	3.11716e-33	6.98145e-34	2.72993e-34	1.22893e-34	1.34525e-35	2.60468e-37
11.2401	0.19072	0.0589486	0.00299526	0.000784006	0.000154323	9.92249e-06	1.25313e-06	1.90746e-07	2.81434e-08	5.54385e-09	3.82964e-10	1.22179e-10	4.46222e-13	9.40377e-14	1.4662e-14	4.01014e-15	5.33768e-16	1.44603e-16	3.10114e-17	3.17593e-18	6.66843e-20	7.14431e-21	1.54807e-21	1.37019e-22	4.87957e-24	5.51807e-25	6.71167e-26	1.83833e-27	7.87181e-28	2.19862e-29	1.5363e-29	2.77821e-30	1.79195e-30	2.85286e-31	1.252e-31	5.95396e-32	2.07951e-32	1.07704e-33	1.36943e-34	1.02757e-35	2.13132e-36	5.53886e-37	9.29926e-38	6.01789e-38	3.1981e-39	5.0641e-41	6.85651e-42	7.40028e-43	6.19192e-44
7.25668	0.167442	0.0156937	0.000329337	0.000216055	0.000139802	3.29931e-05	1.56661e-05	7.14946e-06	1.56421e-06	2.80722e-07	6.86102e-08	1.4602e-08	5.04847e-09	5.70583e-10	2.25553e-10	4.18019e-11	2.57989e-11	1.4504e-11	1.36978e-12	4.20477e-13	3.27045e-14	2.0461e-14	2.08257e-15	5.25814e-16	1.73345e-16	1.37976e-17	7.46082e-18	8.88832e-19	3.64941e-19	1.86038e-20	2.04043e-21	7.80251e-22	4.04082e-23	2.42102e-24	1.31691e-25	1.12982e-26	6.84807e-28	1.31998e-28	1.22659e-29	9.73611e-32	2.50982e-32	2.58727e-33	1.21148e-33	5.29256e-35	1.29233e-35	6.36888e-37	6.06516e-38	9.33317e-39	5.25397e-39
17.8782	0.870444	0.281732	0.059807	0.0229286	0.00235793	0.000709092	0.000220561	4.68199e-05	5.57301e-06	5.54604e-07	3.0008e-08	1.73973e-08	2.31568e-09	3.93775e-10	9.19388e-11	8.15022e-12	4.10398e-12	1.38508e-13	8.1391e-14	2.46508e-14	6.2407e-15	1.44394e-15	4.56789e-16	1.83988e-17	3.30008e-18	1.30918e-19	7.95757e-20	1.9872e-20	8.57886e-21	6.46232e-22	1.67846e-22	2.79812e-23	1.81167e-24	5.09423e-25	2.00169e-25	2.17432e-26	1.0612e-27	2.0172e-28	6.3729e-29	1.07121e-29	3.9254e-30	1.62798e-31	2.11874e-32	2.39272e-33	6.08573e-34	4.3862e-34	3.64242e-35	1.64297e-35	1.23612e-35
16.1959	10.0063	0.0709611	0.0085117	0.00299194	0.00143592	0.000830112	9.02857e-05	4.19926e-05	2.98611e-05	1.03709e-05	1.03527e-05	2.15895e-06	2.15895e-06	1.79361e-06	1.49689e-06	1.49689e-06	1.49689e-06	1.49689e-06	1.33874e-06	1.33874e-06	1.33874e-06	1.33874e-06	1.33751e-06	1.33751e-06	5.78287e-07	5.78287e-07	5.78287e-07	5.78287e-07	5.78287e-07	5.31294e-07	5.31294e-07	5.31294e-07	5.31294e-07	5.31294e-07	5.19358e-07	5.19323e-07	5.19323e-07	5.19323e-07	5.16354e-07	5.16354e-07	5.16354e-07	5.16354e-07	5.16354e-07	3.36768e-07	3.36768e-07	3.36768e-07	2.29421e-07	2.26919e-07	2.26919e-07
19.698	2.115	0.500781	0.0294621	0.00357979	0.000694844	0.000472584	0.000141883	2.56908e-05	9.6713e-06	2.00046e-06	1.45824e-07	2.29017e-08	2.5827e-09	4.19028e-10	6.91425e-11	2.0664e-11	3.07477e-12	7.62497e-13	3.26747e-13	2.01891e-14	7.74856e-16	3.40591e-16	7.57704e-17	1.38437e-17	1.00212e-17	6.29849e-19	1.85554e-19	6.58531e-20	2.65257e-20	7.62124e-21	1.65523e-21	3.07778e-23	1.80989e-23	2.70781e-24	2.71763e-25	1.1837e-25	2.43783e-26	9.60032e-27	2.16827e-27	1.76287e-28	6.43511e-30	2.41915e-30	3.66857e-31	6.46893e-32	5.4114e-33	1.65488e-33	3.7996e-34	3.17809e-34	1.11408e-34
13.5546	0.0924026	0.00397113	0.000501219	4.51976e-05	9.00477e-06	2.66073e-06	9.81321e-07	7.7056e-07	1.4991e-07	4.93762e-08	2.4433e-08	1.07559e-08	1.26509e-09	5.81682e-10	3.53843e-10	3.16379e-11	2.14091e-12	2.44414e-13	6.83244e-14	5.4578e-15	9.08507e-16	8.55695e-16	1.25204e-16	7.51574e-17	3.77727e-17	3.82466e-18	3.86438e-19	2.10205e-19	1.25558e-19	5.6132e-20	1.28855e-20	1.72395e-21	4.16635e-23	1.39015e-23	4.29387e-24	9.10571e-25	2.56299e-25	1.13079e-25	4.57189e-27	5.60648e-28	4.46038e-29	2.2895e-29	2.68352e-30	6.33836e-31	1.75858e-31	4.80767e-32	8.21866e-33	7.93584e-34	1.68977e-34
2.92938	0.543523	0.0263222	0.00327761	0.00129203	5.16487e-05	5.34134e-07	3.16668e-08	8.39859e-09	3.90804e-09	2.24626e-10	9.33284e-11	9.26428e-12	1.78408e-12	1.40353e-12	1.06318e-12	5.08468e-13	1.9276e-13	8.78648e-15	2.88704e-15	1.62293e-15	9.80198e-16	3.40051e-16	2.19289e-16	4.33298e-18	1.45616e-19	9.23934e-21	4.87129e-22	6.53819e-23	7.30523e-24	5.29496e-24	1.90487e-24	1.03227e-25	2.76549e-26	5.75988e-27	1.02984e-27	1.43236e-29	2.46077e-30	8.16575e-31	2.15205e-31	7.64024e-32	1.62274e-32	5.71354e-33	2.61161e-33	1.03222e-33	1.51839e-34	2.32767e-35	1.01458e-36	2.33361e-37	1.22147e-37
14.3914	1.42395	0.0213341	0.00472938	0.000627337	0.000240824	1.90521e-05	3.3979e-06	1.2529e-06	1.72982e-07	1.4484e-07	3.48283e-08	7.44848e-09	1.66833e-09	4.78574e-10	1.93817e-10	1.12668e-10	3.03729e-11	7.61884e-12	1.22559e-12	6.11794e-14	1.31909e-14	2.96228e-15	1.08189e-15	1.20803e-16	3.43935e-17	2.96145e-18	1.18831e-18	2.32694e-19	5.69388e-20	2.01376e-20	5.19972e-21	1.95866e-21	9.19853e-23	2.6049e-23	2.16697e-23	3.69293e-25	8.23293e-26	1.85116e-26	1.46311e-27	2.14055e-28	3.49497e-29	1.0478e-29	2.38448e-30	2.4055e-31	4.31598e-32	1.33711e-32	3.51364e-33	7.19112e-34	1.16834e-34
5.28272	0.074156	0.0095556	0.00516577	0.00105605	0.000227617	8.00812e-05	8.57711e-06	4.90392e-06	2.14888e-06	1.10596e-07	2.0576e-08	1.96896e-09	4.1671e-10	2.23854e-10	6.77353e-11	1.77246e-11	3.16045e-12	1.02932e-12	1.61645e-13	1.69038e-14	6.82889e-15	1.56642e-15	2.08547e-16	2.26409e-17	5.27018e-18	1.3289e-18	5.24714e-19	6.3543e-20	1.44979e-20	4.14844e-21	6.93476e-22	3.01376e-22	9.62115e-23	3.47866e-23	6.92569e-24	1.8122e-24	2.90401e-25	1.56989e-25	4.36418e-26	4.03631e-27	5.02274e-29	2.08916e-29	7.72751e-30	2.22956e-30	3.355e-31	3.10177e-32	3.53228e-33	5.76064e-34	1.04424e-34
32.7241	3.70633	0.43237	0.0226963	0.00748467	0.00188787	0.00122368	0.000284689	0.000129332	3.80866e-05	2.53488e-05	9.84953e-06	5.11324e-06	7.32373e-07	1.98833e-07	5.02416e-08	4.77992e-09	1.24653e-09	3.00241e-10	2.33322e-11	3.88687e-12	5.83013e-13	1.35698e-13	5.64567e-14	1.85546e-14	8.86732e-15	4.71714e-15	1.65679e-15	2.97611e-16	5.35387e-17	1.52035e-17	2.49006e-18	1.28729e-18	1.33452e-19	2.80433e-20	1.19276e-20	1.14386e-21	4.53756e-22	1.87946e-22	4.6103e-23	1.05887e-23	4.30749e-25	9.26169e-26	4.28677e-27	9.12901e-28	4.39626e-28	4.95842e-29	6.06255e-30	2.53021e-31	7.42168e-32
36.9433	2.4882	0.0368644	0.0136901	0.00402809	0.00158527	0.000239114	7.62083e-05	3.55073e-05	7.20618e-06	5.066e-07	2.59773e-08	1.9379e-10	6.88557e-12	1.96228e-12	8.63795e-13	5.49263e-14	1.33216e-14	2.34391e-15	8.63755e-16	3.13365e-16	9.11154e-17	3.24881e-17	8.43782e-18	2.14711e-18	4.93899e-19	2.12629e-19	1.26818e-20	3.11669e-22	3.83313e-23	2.67198e-23	3.49888e-24	4.11077e-25	5.8663e-26	4.42367e-26	8.91042e-27	5.09169e-27	2.25579e-27	3.14316e-28	1.26182e-28	2.4851e-29	2.6196e-30	6.98361e-31	1.69866e-31	1.98931e-32	2.38422e-33	2.60633e-34	7.62616e-35	1.08126e-35	3.21875e-36
3.61243	0.0631147	0.0185358	0.000731219	0.000151454	3.88873e-06	1.14999e-06	5.55101e-07	1.87524e-07	7.00915e-08	2.07202e-08	4.88757e-09	1.39962e-09	4.70708e-11	1.63777e-11	5.01562e-12	1.09762e-12	3.96852e-13	1.4535e-14	1.77191e-15	6.8696e-16	8.83845e-17	3.7274e-17	3.05922e-18	3.15835e-19	3.90448e-20	3.45299e-21	4.6048e-22	1.02333e-23	3.12943e-24	1.51247e-24	3.53279e-26	7.24892e-27	1.78253e-27	4.7592e-29	1.80771e-30	6.253e-31	1.06991e-31	2.14814e-32	6.68989e-33	2.3805e-33	5.56918e-34	4.65964e-35	6.89142e-37	3.99183e-38	2.72859e-39	9.3231e-41	7.74003e-42	5.96433e-43	4.59437e-44
0.985333	0.0653089	0.029994	0.00749104	0.0020567	0.000497898	0.000127758	2.72123e-05	5.84843e-06	1.7813e-06	1.07836e-07	2.53483e-08	7.1626e-09	5.26443e-09	4.29817e-09	3.56159e-09	1.34163e-09	2.37949e-10	1.28068e-10	2.69869e-11	1.121e-11	4.34109e-12	1.34951e-12	4.6491e-13	1.32473e-13	3.89609e-15	2.0132e-16	5.20261e-17	2.64448e-18	6.57844e-19	1.781e-19	1.04182e-19	2.98691e-20	1.56668e-20	1.34437e-20	5.00417e-21	2.82151e-22	1.0919e-22	3.36825e-24	7.17548e-25	7.34369e-27	6.38687e-28	9.84779e-29	3.06045e-29	2.02403e-30	8.73545e-31	1.29451e-31	4.29922e-32	1.28469e-32	2.55107e-33
3.92439	0.0504094	0.010325	0.00310029	0.00168213	0.00088072	0.000113557	5.12274e-05	8.34804e-06	1.81263e-07	3.17058e-08	3.06423e-09	4.09359e-10	1.12148e-10	1.72808e-11	1.41906e-12	1.1688e-13	2.17598e-14	6.07915e-15	5.35771e-16	1.84913e-17	9.32967e-19	2.38096e-19	1.80346e-20	3.32485e-21	5.26425e-22	2.01005e-22	2.009e-23	1.86127e-24	2.84977e-25	1.56735e-25	2.91538e-26	5.4274e-27	4.45514e-28	4.3001e-28	1.93071e-29	2.1139e-30	3.00472e-31	5.69035e-32	5.74477e-33	8.80956e-34	1.93553e-34	7.24539e-35	2.24389e-35	4.02456e-36	9.27149e-37	3.62534e-38	2.56115e-39	2.76555e-40	1.25747e-40
0.0769405	0.0303153	0.015281	0.00269231	0.000534352	0.000406295	4.11126e-05	2.29141e-05	1.64833e-05	4.93345e-06	2.43762e-06	1.91272e-06	2.04365e-07	2.84082e-08	1.07313e-08	2.29035e-09	2.98705e-10	2.60048e-11	3.49193e-12	5.86855e-13	1.49466e-13	9.15735e-15	5.77968e-16	1.43604e-16	8.21078e-18	1.25091e-18	4.06451e-19	1.63123e-19	2.37439e-20	2.11345e-21	9.78816e-22	2.81861e-22	4.30864e-23	7.92411e-24	3.65476e-24	6.87429e-25	6.1058e-26	2.68492e-26	2.76418e-27	1.04926e-27	2.01489e-28	3.52962e-29	5.80294e-30	9.67258e-31	3.95057e-31	8.47452e-32	3.89512e-32	5.46528e-33	1.1297e-33	2.09586e-34
3.99385	0.599361	0.0614296	0.0162505	0.00520648	0.00221256	0.00168704	0.000169488	0.000161691	7.22383e-05	7.22383e-05	1.39393e-05	5.75037e-06	3.18831e-06	1.81353e-06	6.94679e-07	1.06095e-07	4.30719e-08	1.07668e-08	2.97176e-09	1.68853e-09	4.39298e-10	3.17273e-10	6.47169e-11	1.16175e-11	1.21243e-12	1.59525e-13	3.74514e-14	2.27315e-14	1.08336e-14	5.57677e-16	1.19801e-16	3.20053e-17	6.16103e-19	9.38828e-20	2.34363e-20	4.0402e-21	6.11423e-22	6.5235e-23	6.18285e-24	1.09388e-24	2.44566e-25	2.07729e-26	2.64978e-27	9.39859e-28	1.73842e-28	2.69525e-29	3.38121e-30	1.71532e-30	7.33076e-31
9.1819	0.00934485	0.00466258	0.00221917	0.00081113	0.000120072	1.38344e-05	1.89621e-06	4.66637e-07	9.78585e-08	1.72079e-08	3.16256e-09	7.34508e-10	1.79305e-10	5.63238e-11	8.86402e-12	5.38219e-12	9.46457e-13	6.1489e-14	1.69249e-14	2.41326e-15	1.86748e-16	2.26429e-17	9.36024e-18	4.00209e-18	2.52706e-19	5.48858e-20	6.61193e-21	1.84405e-21	2.81401e-23	9.90723e-24	2.52135e-24	1.40016e-24	9.21862e-25	1.49521e-25	1.03215e-25	6.8687e-27	1.05187e-27	2.06171e-28	4.1147e-29	2.41424e-29	8.39415e-30	3.88232e-31	3.68278e-32	2.83432e-33	1.63621e-33	3.06916e-34	5.10378e-35	1.3465e-35	4.62285e-36
1.69142	0.241255	0.0396928	0.0245134	0.00878747	0.00133702	0.000163835	2.11093e-05	6.65267e-06	1.87586e-06	5.16634e-07	4.60404e-08	1.24617e-08	5.30009e-09	6.88288e-10	4.95143e-10	1.3057e-10	8.72525e-12	6.7871e-12	1.70846e-12	4.87652e-13	5.49602e-14	1.6118e-14	2.88019e-15	4.96819e-16	1.43556e-16	2.61844e-17	7.17543e-19	4.00997e-20	1.10493e-20	3.65171e-21	3.10035e-22	4.72289e-23	1.54815e-24	1.05625e-24	1.60037e-25	3.26802e-26	4.64037e-27	1.33022e-27	2.95708e-28	4.35774e-29	3.52101e-30	1.4817e-31	2.49527e-32	4.28242e-33	1.84491e-33	3.39825e-34	5.077e-35	7.80318e-36	4.61556e-38
0.659575	0.0269022	0.00464481	4.59879e-05	1.28116e-05	4.31794e-06	3.36152e-07	1.4289e-07	6.23721e-08	1.07766e-08	2.7302e-09	5.06975e-10	9.91156e-11	5.74254e-11	2.37828e-11	1.66085e-11	1.4375e-12	1.32447e-13	1.81254e-14	1.96845e-15	1.03202e-15	3.72168e-16	2.56745e-17	7.91913e-18	7.94212e-19	1.5544e-19	8.99558e-20	2.84067e-20	5.25361e-21	1.70539e-21	4.25891e-22	1.32055e-22	1.08806e-23	1.24199e-24	2.60434e-26	1.05553e-26	2.5564e-27	6.15748e-28	3.7518e-29	8.32389e-30	3.28203e-30	1.26604e-30	1.76557e-32	1.26709e-33	3.39656e-34	3.35728e-35	1.81685e-36	4.12553e-37	4.95057e-38	8.71956e-39
1.10687	0.0262851	0.00214534	0.000357746	4.86828e-05	8.82733e-06	2.80084e-06	1.55857e-07	5.06395e-08	1.39868e-08	4.16994e-10	4.76501e-11	1.31886e-11	5.17764e-12	2.51755e-13	2.56115e-14	7.99509e-15	1.66167e-15	2.40215e-16	5.72303e-17	2.95364e-17	2.02943e-17	3.24695e-18	1.6723e-18	3.99958e-19	2.70121e-19	3.24326e-20	1.01942e-20	1.98579e-21	3.68787e-22	9.57483e-23	1.29143e-23	5.67664e-25	1.21059e-25	1.68886e-26	6.02031e-27	2.78856e-27	2.94854e-28	6.4014e-29	2.32193e-30	8.30193e-32	9.88443e-33	2.35031e-33	9.3667e-34	2.35e-34	5.96857e-35	1.97342e-35	3.29718e-36	4.98337e-37	3.17458e-37
4.58968	0.046017	0.0113356	0.00479174	0.00151469	0.00106046	0.000513993	0.000283216	0.000248263	0.000235421	0.000189763	2.6769e-05	8.1068e-06	3.25559e-06	2.07872e-06	3.97815e-07	1.61833e-07	3.5973e-08	4.53834e-09	2.20912e-10	1.23496e-10	3.10592e-11	2.79418e-12	1.08583e-12	3.46814e-13	1.16298e-13	5.58748e-14	1.28436e-14	2.96941e-15	1.78735e-16	4.93283e-17	1.57319e-17	3.22982e-18	1.25614e-19	6.00525e-21	2.7343e-21	8.39542e-22	1.50051e-22	3.65647e-23	9.16074e-24	4.31018e-24	6.76116e-25	1.89387e-25	4.18645e-26	1.13895e-26	1.60246e-27	6.291e-28	2.93197e-28	9.41964e-29	2.08073e-29
15.4492	0.413607	0.0203648	0.00162721	4.312e-05	3.11553e-07	7.79714e-08	5.80718e-08	4.65304e-08	1.36309e-08	6.72385e-10	1.35457e-10	3.20731e-11	4.8746e-12	1.21927e-12	4.79822e-13	1.21196e-13	1.87908e-14	1.78519e-15	4.05211e-16	9.88837e-17	2.43305e-17	4.52084e-18	5.66676e-19	3.17174e-19	5.83457e-20	3.5178e-20	4.04027e-21	1.27789e-23	1.0019e-24	3.82651e-25	5.08086e-26	5.57835e-27	2.37485e-27	6.83022e-28	7.28637e-29	7.96291e-30	1.08824e-30	1.63703e-31	1.12994e-32	3.21714e-34	3.29853e-35	4.32027e-36	4.73226e-37	3.64483e-38	1.31444e-39	4.11074e-40	5.97077e-41	5.83828e-42	1.53249e-42
10.8222	1.28749	0.188998	0.0152214	0.00471126	0.00100654	0.000308301	7.10777e-05	3.33267e-05	1.64153e-05	1.14495e-05	2.80136e-06	1.07056e-06	5.66549e-07	3.66603e-07	1.06758e-07	6.24647e-08	5.31245e-08	5.04724e-08	4.47609e-08	4.46902e-08	4.46416e-08	4.46357e-08	4.45858e-08	4.45839e-08	1.92763e-08	1.92763e-08	1.92762e-08	1.92762e-08	1.92762e-08	1.77098e-08	1.77098e-08	1.77098e-08	1.77098e-08	1.77098e-08	1.73119e-08	1.73108e-08	1.73108e-08	1.73108e-08	1.72118e-08	1.72118e-08	1.72118e-08	1.72118e-08	1.72118e-08	1.12256e-08	1.12256e-08	1.12256e-08	7.64736e-09	7.56398e-09	7.56398e-09
[truncated: 250 more columns]
