# Supplementary material for: A new imperialist competitive algorithm with spiral rising mechanism for solving path optimization problems
Source: PeerJ Comput Sci. 2022 Sep 7;8:e1075. doi: 10.7717/peerj-cs.1075 (PMC9575848; doi:10.7717/peerj-cs.1075)
Supplement: Supplemental Information 11 [file peerj-cs-08-1075-s011.zip › PSO DE GWO SRICA BSO TLBO SCA/F3/TLBO.xlsx]

## Sheet: Sheet1
43.5057	34.6672	32.4354	25.9855	24.4204	23.3621	20.7795	18.5072	15.6927	15.2668	12.6412	11.2952	8.64695	7.24292	4.7617	3.61776	2.61205	1.38129	1.28952	0.733153	0.452516	0.289423	0.205154	0.148051	0.0960586	0.0714446	0.0527692	0.0481519	0.0439762	0.0418166	0.0371847	0.0371847	0.0371847	0.035686	0.035686	0.0328399	0.0296708	0.0276194	0.0267459	0.0240346	0.0187627	0.0174926	0.0155917	0.0119201	0.011749	0.0090613	0.00748635	0.00619548	0.00495002	0.0039345
48.358	39.4692	33.0853	28.6846	24.3583	21.1974	18.8443	16.9709	14.5484	11.8161	11.7026	9.74224	8.01918	4.68147	3.34034	2.13703	1.89526	1.12572	0.734962	0.655406	0.386496	0.196582	0.139148	0.107612	0.0571796	0.0515821	0.0438291	0.0438291	0.0393749	0.0383327	0.0382906	0.034031	0.0319182	0.0310533	0.0272904	0.0267439	0.0203291	0.0185663	0.0175626	0.0160391	0.0129567	0.0115648	0.00978838	0.00801623	0.00646466	0.00570876	0.00459799	0.00349838	0.00314508	0.00264823
41.1935	36.2186	29.8365	22.7459	22.7459	20.2688	17.9332	14.7813	14.7813	14.0645	11.6673	10.2229	7.1702	7.06164	4.48977	3.37387	2.33026	2.10653	1.32302	0.658873	0.489457	0.275646	0.21903	0.133363	0.0902944	0.0623253	0.0475088	0.0475088	0.0427746	0.0382636	0.034778	0.034778	0.0347145	0.0330354	0.0304136	0.0300131	0.0255792	0.0239773	0.0219254	0.0204185	0.0187014	0.0160231	0.0131684	0.0101122	0.00963566	0.00784707	0.00736382	0.00472383	0.0041958	0.00291214
47.8162	28.9978	28.9978	22.8844	22.8844	20.0449	19.1232	17.3092	13.2414	11.5787	10.6849	7.68978	5.89312	4.58131	3.79107	2.26059	1.66833	1.03038	0.604869	0.341988	0.326858	0.145586	0.0945395	0.065316	0.0640421	0.0540479	0.0472537	0.0417538	0.0417538	0.040393	0.0361607	0.0317332	0.0317332	0.0317332	0.0317332	0.027554	0.027554	0.0269669	0.0241192	0.0241192	0.0229858	0.02171	0.0203958	0.0186814	0.0163596	0.0144459	0.014321	0.0108643	0.0106382	0.00808256
52.0799	36.3467	35.365	27.3237	24.5354	22.8735	19.0101	13.1515	13.1515	13.1515	13.1515	9.31353	6.51637	4.57727	3.50895	2.38328	2.11133	1.15358	0.942354	0.629185	0.332951	0.248943	0.134345	0.11575	0.0899702	0.0554678	0.0553188	0.0433979	0.0372103	0.0372103	0.0372103	0.0372103	0.0366826	0.0325677	0.0325677	0.0289553	0.0289553	0.0289553	0.0281968	0.0263854	0.0263854	0.0231113	0.0218269	0.021184	0.0186528	0.0163297	0.0161246	0.0122654	0.0118821	0.0111338
48.3754	31.6733	31.6733	29.2333	22.3198	21.864	20.2043	16.5634	13.1697	10.6972	7.98789	6.60676	5.42203	3.68071	2.57955	1.90738	1.54512	0.951193	0.420349	0.399431	0.297292	0.130529	0.103197	0.0867614	0.069867	0.0523974	0.0466602	0.0359993	0.0359993	0.0359993	0.0347213	0.0347213	0.0346633	0.0305948	0.0303521	0.0294112	0.0257159	0.0253963	0.0210737	0.0179393	0.0172482	0.0127203	0.0126083	0.0107182	0.00874102	0.00765579	0.00665514	0.00518356	0.00489517	0.00387981
37.3873	36.9667	31.256	29.4828	21.854	21.854	18.531	16.0905	13.643	12.9944	10.9905	9.20793	6.7627	3.97669	3.45494	2.12496	1.25756	1.04498	0.626564	0.488045	0.266751	0.196795	0.122734	0.063882	0.058212	0.0554745	0.0486655	0.0419285	0.0405271	0.0379333	0.03739	0.0358618	0.0298761	0.0298761	0.0298752	0.0231479	0.0226157	0.0193091	0.0188511	0.0151547	0.0120454	0.0107817	0.00847521	0.00673016	0.00605196	0.00464731	0.00422666	0.00354089	0.00301463	0.00215369
47.3702	37.3774	31.6308	25.1345	23.7487	16.9725	16.9725	14.4773	12.1489	11.213	9.25042	6.65956	6.50023	4.48833	2.33255	1.69378	1.66446	0.939356	0.490741	0.452819	0.305364	0.207442	0.13784	0.097801	0.0584794	0.049076	0.0451018	0.0451018	0.0392588	0.036387	0.0341041	0.0341041	0.0288881	0.02659	0.0244132	0.0229645	0.0206303	0.0177935	0.0137046	0.0125178	0.0109144	0.00719392	0.00719392	0.00671613	0.00535348	0.00470886	0.00348692	0.00268533	0.00268533	0.00188213
41.1796	40.8521	35.4895	19.6248	19.6248	18.9427	18.9427	17.9409	13.9832	11.4087	9.38651	7.80669	6.77829	4.22427	3.92346	2.45236	1.60551	1.23548	0.831216	0.367737	0.307118	0.220554	0.153486	0.10949	0.0852489	0.0505734	0.046581	0.0426965	0.0369352	0.0369352	0.0369352	0.0369352	0.0319272	0.0317235	0.0292021	0.0269432	0.0245349	0.0236156	0.0194716	0.0172775	0.0148975	0.0123563	0.0105846	0.00973901	0.00721868	0.00525272	0.00525272	0.00452683	0.0035521	0.0025315
48.2009	29.5767	29.5767	29.5767	26.6552	24.9649	22.1388	18.9564	17.5357	13.3788	10.9319	10.0877	6.69198	4.62764	4.46838	3.31434	2.79159	1.41013	0.811557	0.706686	0.442961	0.367988	0.194307	0.096101	0.0816353	0.0816353	0.0577552	0.0412834	0.0412834	0.04007	0.0365559	0.0338736	0.0328342	0.0288909	0.0282767	0.0263155	0.0248166	0.0180933	0.0180933	0.0177981	0.0164971	0.0136648	0.0108007	0.0086646	0.00828798	0.00578692	0.00501412	0.00448993	0.00350795	0.00311167
44.9271	37.2855	30.4097	27.7355	24.2173	17.8605	15.2129	13.7952	12.4155	11.7745	8.76592	7.25082	5.16973	4.77458	2.85625	2.26542	1.14845	1.08712	0.84004	0.582557	0.269453	0.21488	0.161079	0.112403	0.0916934	0.0615942	0.0528038	0.046059	0.0421875	0.0393624	0.0343956	0.0343956	0.0336581	0.0300353	0.0249301	0.0228523	0.0193702	0.0141128	0.0119688	0.0112668	0.0102726	0.00669115	0.00627681	0.0047095	0.00424443	0.00277287	0.00270189	0.00187385	0.00187385	0.00153719
50.0969	32.1049	30.2433	26.2619	21.1609	17.5026	17.5026	16.0503	13.9353	12.9607	10.1331	9.2278	7.03116	4.28926	3.61831	2.58511	2.37265	1.22966	0.626023	0.464672	0.372941	0.25581	0.188219	0.132877	0.0687438	0.0495022	0.0467743	0.0380047	0.0380047	0.0380047	0.0380047	0.0372184	0.0366873	0.0351388	0.0285726	0.0285726	0.0285726	0.0271698	0.0258866	0.0240081	0.0212808	0.0210948	0.0202611	0.0188701	0.0165676	0.0160206	0.0142847	0.0132041	0.0130654	0.0117875
43.0559	36.2555	34.5043	27.4037	27.4037	20.3875	18.4204	17.378	16.4708	12.9562	12.9535	11.1986	6.49199	5.58164	3.41818	3.30587	2.00895	1.71756	0.811957	0.690351	0.274451	0.264354	0.140482	0.0992586	0.0912501	0.0676925	0.058103	0.0476652	0.0423202	0.0421813	0.0383186	0.0383186	0.0366462	0.0335592	0.0299988	0.0289624	0.0264622	0.0231891	0.018676	0.018676	0.0163328	0.0157939	0.0129768	0.00944084	0.00818721	0.00541891	0.00496036	0.00415217	0.00373533	0.00281249
45.9366	38.2441	34.0517	27.9938	22.2001	22.2001	16.246	16.246	15.0888	11.6449	11.6449	9.62063	7.53555	5.83144	3.35808	2.75054	1.56115	1.08275	0.702984	0.599765	0.257929	0.148018	0.115706	0.103897	0.0680884	0.0539454	0.0476442	0.044255	0.044255	0.0423002	0.0375821	0.036295	0.0337514	0.0332028	0.0332028	0.0311394	0.0258976	0.0258976	0.0258976	0.0251389	0.0206393	0.0189342	0.0148296	0.0136132	0.0114424	0.0093413	0.00774184	0.0061977	0.00515864	0.00428896
46.0684	34.2962	34.2962	31.3451	26.0457	20.2865	19.972	16.0711	15.6785	10.2066	9.38548	7.47536	6.18081	3.95642	2.3875	1.75215	1.28361	0.772633	0.51296	0.398204	0.244431	0.196908	0.101437	0.0841306	0.0660818	0.0525843	0.0456703	0.0443639	0.0433085	0.0402892	0.0367282	0.0362301	0.0330242	0.0274631	0.0255764	0.0222585	0.0181952	0.0171378	0.0133296	0.0110318	0.00947149	0.00732329	0.00559135	0.00514077	0.00427372	0.0030616	0.00294548	0.00210396	0.00201928	0.00164591
49.2758	38.1739	30.565	27.9074	27.4005	20.9317	18.423	14.9457	13.1878	9.95627	9.95627	8.07345	6.79558	3.71471	2.75867	1.65068	1.56588	0.992707	0.59041	0.412492	0.220248	0.155547	0.100784	0.0860413	0.0804921	0.0510782	0.046002	0.0440224	0.0427762	0.03787	0.03787	0.0347202	0.0322815	0.0322815	0.0290838	0.0258221	0.0229579	0.0206708	0.0194257	0.0166488	0.0142989	0.012111	0.00919286	0.00788862	0.00624969	0.00519044	0.00371408	0.00308673	0.0024665	0.00226822
51.2556	38.8081	26.6979	26.6979	26.6979	21.663	17.3463	14.1735	14.1735	9.95681	9.95681	9.10489	5.61223	3.79958	2.85445	2.13606	1.28387	0.978387	0.624583	0.480644	0.27255	0.164765	0.114954	0.103865	0.061843	0.0592044	0.0491282	0.0406873	0.0406873	0.038154	0.0353595	0.0318787	0.0294432	0.0257294	0.0205368	0.0185373	0.0143525	0.0129274	0.0104991	0.00838977	0.00651689	0.00608101	0.00518659	0.00413533	0.00282389	0.00272323	0.00207649	0.00149057	0.00114247	0.000893484
40.4992	36.8563	33.0477	26.2106	25.6869	21.9205	21.9205	18.2636	15.0764	13.7602	10.8232	8.87719	6.41445	5.12626	3.86606	2.39249	1.60381	1.02581	0.671002	0.398095	0.268916	0.17894	0.118218	0.0772157	0.063198	0.05314	0.0463615	0.0437717	0.0437717	0.0378987	0.0366792	0.0345586	0.0322139	0.031369	0.0277983	0.0277983	0.0250409	0.0250409	0.0244819	0.0187054	0.0167999	0.0161545	0.0140192	0.0104736	0.0101738	0.00952689	0.00698943	0.00608183	0.00521197	0.00470399
38.454	37.1806	36.5202	27.9406	25.9005	23.3021	17.5687	17.5687	13.8816	13.8816	10.7531	10.1323	7.87992	4.15825	4.15825	3.32094	1.91643	1.69703	0.844884	0.695447	0.355895	0.149266	0.149266	0.124977	0.0776647	0.071144	0.059088	0.0451118	0.0440152	0.0385586	0.0385586	0.0336066	0.0330258	0.0310132	0.0261774	0.0240434	0.0232728	0.0192049	0.0159878	0.0138477	0.0112292	0.00829768	0.0078145	0.00617883	0.00504944	0.00408233	0.00359591	0.00305971	0.00236155	0.00165505
52.0156	36.6063	27.3499	27.3015	23.9128	20.0587	15.2829	14.7801	12.5965	11.3184	7.10525	4.85194	4.4424	2.76117	1.70591	1.63116	1.15935	0.608883	0.412571	0.276894	0.120574	0.108199	0.0969809	0.0688106	0.0563475	0.0523893	0.0429093	0.0429093	0.033678	0.033678	0.033678	0.033678	0.033678	0.033678	0.0329137	0.0309124	0.0309124	0.0302833	0.0288498	0.0288498	0.0264974	0.0264974	0.0253314	0.0211227	0.0211227	0.0211227	0.0211227	0.0208203	0.018841	0.0179768
44.9812	33.1255	29.7648	26.0926	22.7871	20.0527	17.7559	14.8853	12.6546	8.3152	6.49377	5.51549	4.44976	3.01879	2.25332	1.52065	0.963919	0.744573	0.548194	0.226402	0.211031	0.0910515	0.0910515	0.0571033	0.0571033	0.0563725	0.044879	0.0436243	0.0410367	0.0353393	0.0353393	0.034076	0.0300586	0.0273062	0.0234212	0.0196436	0.0162449	0.0131294	0.0115612	0.00747774	0.00719939	0.00571858	0.00386239	0.00335125	0.00277797	0.00216981	0.00213854	0.00176794	0.00136849	0.00113412
49.007	42.4831	31.1368	26.817	21.2151	21.2151	20.6023	16.7598	15.9821	11.5192	9.64706	7.82377	6.20559	3.84957	2.84415	2.09943	1.20553	0.812668	0.615892	0.306378	0.274809	0.133104	0.0960497	0.0849285	0.0545019	0.0446993	0.0413726	0.0413726	0.0408769	0.0385492	0.0379209	0.0360393	0.0314361	0.0307919	0.0307919	0.0273409	0.0239344	0.0238482	0.0199119	0.0164263	0.0152836	0.0111501	0.00968123	0.00761198	0.00698752	0.00586892	0.00472923	0.00375568	0.00298906	0.00248029
46.1609	38.6953	30.5888	27.2223	21.3467	20.2194	20.2194	13.7779	13.7779	8.69439	8.69439	7.47329	6.78297	4.91754	4.19767	2.71622	1.16264	1.15629	0.580199	0.580199	0.330436	0.187404	0.13109	0.114736	0.0713657	0.0611128	0.0461761	0.0446819	0.0415032	0.0406195	0.0368209	0.0352962	0.0320189	0.0320189	0.030282	0.0292147	0.0260238	0.0250753	0.0213334	0.0192571	0.0182389	0.0146999	0.0111432	0.0087375	0.00821443	0.00645715	0.00422912	0.00419286	0.00364634	0.00283244
32.3081	32.3081	30.9378	29.3268	23.8631	18.907	16.0635	14.0659	14.0659	12.3528	10.0318	7.14782	6.67117	4.74107	2.99868	1.71553	1.50066	0.927761	0.547675	0.414446	0.25437	0.148974	0.145797	0.0601274	0.0601274	0.0473061	0.0473061	0.0428012	0.0383732	0.0383732	0.0383732	0.0383732	0.0383732	0.035519	0.035519	0.0340411	0.0304852	0.0304852	0.0304852	0.027311	0.027311	0.0241566	0.0231629	0.0231629	0.0187785	0.017733	0.0150352	0.013362	0.0116567	0.00953641
45.2321	36.3527	33.9314	27.7492	25.1445	22.1467	16.9113	16.161	13.6709	13.0541	11.5547	6.50355	6.50355	4.49255	2.63148	2.19003	1.58244	0.942655	0.569832	0.474323	0.30989	0.158744	0.118509	0.0951664	0.0592964	0.0562433	0.0509051	0.0421102	0.0421102	0.0409466	0.0363943	0.0363943	0.0353837	0.0343966	0.0323015	0.030319	0.02602	0.0239267	0.0213544	0.0166907	0.0151928	0.013006	0.0120444	0.010395	0.00932563	0.00699626	0.00555905	0.00436768	0.0040929	0.00344503
49.1096	39.2487	34.0925	33.6072	24.0884	20.6944	20.6944	18.7996	17.5972	14.1594	12.2057	10.0455	8.47606	4.06732	4.06732	3.56109	1.76057	1.32269	0.808816	0.651054	0.498225	0.343362	0.216347	0.107312	0.0820515	0.0592467	0.0557421	0.0445622	0.0426574	0.0425442	0.0425442	0.039838	0.0367241	0.0367241	0.0329313	0.0290977	0.0290977	0.0287842	0.0240946	0.0236008	0.0208243	0.0198883	0.0162974	0.0146258	0.0114154	0.0101358	0.00830759	0.00654053	0.00527153	0.00410489
42.4908	41.192	32.4842	28.0258	25.2132	20.9381	18.976	17.1845	14.8756	13.5657	11.3508	9.0033	6.73444	5.43336	2.88045	2.37775	2.37476	1.53299	1.07377	0.640258	0.414253	0.357064	0.217988	0.127027	0.0750375	0.0659181	0.0659181	0.0506573	0.0424683	0.0424683	0.0424683	0.0379696	0.0321949	0.0289965	0.0289965	0.0278319	0.0269119	0.0234312	0.0179079	0.0167539	0.0137009	0.0123675	0.0114462	0.00896018	0.00650645	0.00530927	0.00488576	0.00390138	0.00324474	0.00279272
52.5707	38.9098	27.5021	24.7637	23.175	19.7487	17.9811	17.4244	12.5345	11.8057	9.57845	7.64139	4.97948	4.03465	3.36232	1.39768	1.16591	0.973224	0.647192	0.423283	0.18214	0.154626	0.112418	0.0690107	0.0633091	0.0496925	0.0451836	0.0435685	0.0435685	0.0413155	0.0364147	0.0364147	0.0343375	0.0303062	0.0225865	0.0225865	0.0211411	0.0177051	0.0156484	0.0115149	0.010223	0.00867939	0.00837179	0.00715685	0.00589997	0.00420043	0.00400608	0.00297821	0.00232489	0.00194075
39.0667	37.6628	30.85	27.7381	24.5469	21.9988	20.7948	18.0377	14.5124	14.1773	10.1146	8.57455	6.67179	5.07988	3.01651	1.93546	1.83083	1.29963	0.706127	0.447556	0.330722	0.17757	0.109232	0.0762781	0.0626305	0.0504072	0.0458155	0.0415979	0.0415979	0.0344293	0.0344293	0.0344293	0.0344293	0.0291491	0.0291491	0.0265049	0.0265049	0.0240964	0.0221007	0.0204634	0.0174404	0.0154064	0.0133004	0.00949	0.00949	0.00833849	0.00651471	0.00493303	0.00432069	0.00356842
43.789	39.2916	36.4292	30.0618	22.3591	22.3591	17.892	15.99	15.2989	12.9364	9.51568	8.38464	6.57856	5.03159	3.50035	2.55697	1.20893	1.20893	0.494811	0.494811	0.368691	0.188202	0.124926	0.116588	0.0753202	0.0591167	0.0533163	0.0437454	0.0363764	0.0363764	0.0363764	0.0329698	0.0305462	0.0305462	0.0277768	0.0264231	0.0247983	0.0202575	0.0166192	0.0154121	0.0129036	0.00985578	0.00806816	0.00621532	0.005142	0.00410992	0.00398785	0.0030978	0.00247422	0.0019467
45.3923	36.5742	31.825	27.296	23.9171	20.8913	18.6088	16.2369	14.3123	12.1522	10.302	8.41862	6.53361	4.5934	3.31282	2.37089	1.67139	1.14975	0.710169	0.503039	0.314657	0.201876	0.138477	0.0975294	0.0712378	0.0568805	0.0494181	0.0435741	0.0408222	0.0387533	0.0369196	0.0354378	0.0333445	0.0313659	0.0290786	0.0269597	0.0245533	0.0225556	0.0201921	0.0181052	0.0161017	0.0140176	0.0123097	0.0104587	0.00910625	0.00773414	0.00680185	0.0056314	0.00499106	0.00418738
[truncated: 250 more columns]
