# Supplementary material for: A new imperialist competitive algorithm with spiral rising mechanism for solving path optimization problems
Source: PeerJ Comput Sci. 2022 Sep 7;8:e1075. doi: 10.7717/peerj-cs.1075 (PMC9575848; doi:10.7717/peerj-cs.1075)
Supplement: Supplemental Information 11 [file peerj-cs-08-1075-s011.zip › PSO DE GWO SRICA BSO TLBO SCA/F4/BSO.xlsx]

## Sheet: Sheet1
181	96.2253	25.5758	24.7071	22.9342	16.4842	16.4842	14.5372	13.7527	12.3467	12.3467	12.3467	12.3467	12.3467	12.3467	12.3467	12.3467	12.3467	11.329	11.329	11.329	11.329	11.0961	11.0961	11.0961	11.0961	11.0961	10.9988	10.8456	10.8456	10.8456	10.8456	10.8456	10.5957	10.5957	8.05519	8.05519	8.05519	8.05519	8.05519	8.05519	8.05519	8.05519	8.05519	8.05519	8.05519	8.05519	8.05519	8.05519	8.05519
169.287	119.828	86.9002	72.1682	67.4925	65.4253	53.6764	53.4834	42.7001	29.9864	24.0005	24.0005	24.0005	24.0005	24.0005	24.0005	21.6722	21.6722	21.6722	21.4064	17.0821	17.0821	17.0821	17.0821	17.0821	17.0821	17.0821	17.0821	17.0821	17.0821	16.4302	16.4302	16.4302	16.4302	16.4302	16.4302	16.4302	16.4302	16.4302	16.4302	16.4302	16.4302	16.4302	16.4302	16.4302	16.4302	16.4302	16.4302	16.0012	16.0012
210.191	111.231	78.0322	67.0715	56.6978	48.5386	41.6064	37.4938	36.0663	36.0663	34.7673	25.7923	25.7923	23.6528	23.6528	23.6528	23.6528	23.6528	23.6528	23.6528	23.6528	23.6528	23.6528	23.6528	23.6528	23.6528	23.6528	21.7513	21.7513	21.7513	21.7513	21.0849	21.0849	21.0849	21.0849	21.0849	21.0849	21.0849	21.0849	21.0849	21.0849	21.0849	21.0849	21.0849	21.0849	21.0849	21.0849	21.0849	21.0849	21.0849
177.624	115.064	67.6501	49.5428	39.6586	32.917	27.7754	24.5537	23.5473	21.6843	21.6843	21.1927	20.4082	19.4998	19.4819	19.4819	19.4819	19.4819	18.8215	18.8215	17.8033	15.3748	14.9548	14.9548	13.4657	13.4657	13.4657	13.4657	13.4657	13.4657	13.4657	13.4657	13.4657	13.4657	13.4657	13.4657	13.4657	13.4657	13.4657	13.4657	13.2238	12.5372	12.5372	12.5372	11.4126	11.4126	11.4126	11.4126	11.4126	11.4126
160.093	85.7624	51.4299	46.5713	38.5949	37.4584	24.8704	20.9679	19.6563	17.2408	17.2408	17.2408	17.2408	17.2408	17.2408	17.2408	17.2408	17.2408	17.2408	17.2408	17.2408	17.2408	17.2408	17.2408	17.2408	17.2408	17.2408	17.2408	17.2408	17.2408	17.2408	16.4956	16.4956	16.4956	16.4956	16.4956	16.4956	16.4956	16.4956	16.4956	16.4956	16.4956	16.4956	16.4956	16.4956	16.4956	16.4956	16.4956	16.4956	16.4956
161.265	115.291	70.7764	50.56	34.7684	26.7129	22.6454	20.3577	19.0598	19.0598	17.0016	17.0016	17.0016	17.0016	17.0016	17.0016	17.0016	17.0016	17.0016	17.0016	17.0016	17.0016	17.0016	16.5281	15.5048	15.5048	15.5048	15.5048	15.5048	15.5048	15.5048	14.7284	14.7284	14.7284	14.7284	14.7284	14.7284	14.0878	10.8417	10.8417	10.7501	10.7501	9.87324	9.61021	9.61021	9.61021	9.61021	9.61021	9.61021	9.61021
182.235	101.177	77.8658	59.7926	50.7042	43.0573	34.4012	28.7295	28.7295	28.7295	28.7295	28.7295	28.7295	28.7295	28.7295	27.1556	25.7846	23.8025	20.7967	20.7967	20.7967	20.7967	20.7967	19.5159	19.5159	19.3495	19.3495	19.3495	16.6388	16.6388	16.6388	16.6388	16.6388	16.6388	16.6388	16.6388	16.6388	15.9943	15.8103	15.8103	15.8103	15.8103	15.8103	15.3138	15.0182	12.5667	10.1637	10.1637	10.1637	10.1637
201.817	105.951	58.0811	49.2611	32.2719	22.9965	22.3457	22.3457	22.3457	22.3457	19.0398	19.0398	19.0398	19.0398	19.0398	19.0398	19.0398	19.0398	19.0398	19.0398	19.0398	19.0398	19.0398	18.9967	18.9967	18.9967	18.4216	18.4216	18.4216	18.4216	18.4216	18.3997	18.3997	18.3997	18.3997	17.529	17.529	17.529	17.1061	17.1061	17.1061	17.1061	17.1061	17.1061	15.9474	15.7473	15.7473	15.7473	15.0074	15.0074
193.106	85.3089	54.7105	43.9109	43.9109	42.187	29.4567	28.3727	27.7742	23.5131	20.0207	18.3058	18.3058	18.3058	18.3058	18.3058	18.3058	18.3058	18.3058	18.3058	18.3058	18.3058	18.3058	18.3058	18.3058	18.3058	18.3058	18.3058	18.3058	18.3058	18.3058	18.2565	18.2565	18.2565	18.2565	18.2565	18.2565	18.2565	18.2565	17.52	15.4926	15.4926	15.4926	15.4926	15.4926	15.4926	15.4926	15.4926	15.4926	15.4926
199.639	109.218	63.6313	35.2015	31.4926	28.1321	25.7498	23.6524	20.4083	20.4083	18.9909	18.489	17.714	17.714	17.714	17.714	17.714	17.714	17.714	17.714	16.6028	16.6028	16.6028	16.6028	16.6028	16.6028	16.6028	16.6028	16.6028	16.6028	16.1812	16.1812	15.2197	14.9915	14.9915	14.9915	14.9915	14.9915	14.9087	14.9087	14.9087	14.9087	14.9087	14.9087	14.9087	14.9087	14.9087	13.9586	12.2998	11.6243
209.605	73.626	51.7379	51.7379	48.2584	43.7764	38.0828	38.0828	38.0828	38.0828	38.0828	38.0828	38.0828	38.0828	38.0828	30.5333	30.5333	30.5333	30.5333	30.5333	30.5333	30.5333	30.5333	30.5333	30.5333	30.5333	29.7263	23.9393	19.993	18.1832	18.1832	17.802	16.1092	15.5027	15.5027	15.5027	15.5027	15.5027	15.5027	15.5027	15.0989	15.0989	15.0989	15.0989	15.0989	15.0989	15.0989	15.0989	15.0989	15.0989
176.875	105.316	62.6983	52.2456	42.2224	35.8102	32.061	32.061	32.061	32.061	32.061	27.2795	27.2795	27.2795	27.2795	27.2795	27.2795	27.2795	27.2795	27.2795	27.2795	27.2795	27.2795	27.2795	27.2795	27.2795	27.2795	27.2795	27.2795	27.2795	27.2795	27.2795	27.2795	27.2795	27.2795	27.2795	27.2795	27.2795	27.2795	27.2795	27.2795	27.2795	27.2795	27.2795	27.2795	27.2795	27.2795	27.2795	27.2795	27.2795
171.015	123.127	100.255	78.7373	66.603	55.5113	45.7346	35.7631	27.7257	27.0397	26.0931	26.0931	26.0931	26.0931	26.0931	26.0931	25.7736	25.0918	25.0918	25.0918	25.0918	25.0918	25.0918	25.0918	25.0918	25.0918	25.0918	25.0918	25.0918	25.0918	25.0918	25.0918	25.0918	25.0918	25.0918	25.0918	25.0918	25.0918	25.0918	25.0918	25.0918	25.0918	25.0918	25.0918	25.0918	25.0918	25.0918	25.0918	25.0918	25.0918
179.088	100.887	87.3317	62.3157	54.7817	38.8059	20.5316	20.5316	20.5316	20.5316	15.4548	13.2979	13.2979	13.2979	13.2979	13.2979	13.1119	10.694	9.43146	8.72088	8.72088	7.35175	7.35175	7.35175	6.98735	6.87326	6.35181	5.92208	5.71499	5.71499	5.71499	5.71499	5.71499	5.71499	5.71499	5.71499	5.71499	5.71499	5.71499	5.71499	5.71499	5.48795	4.87044	4.71125	4.71125	4.71125	4.71125	4.71125	4.71125	4.71125
190.557	78.2681	63.6852	44.1905	44.1905	38.8544	35.0587	35.0587	35.0587	35.0587	35.0587	33.945	32.4529	32.4529	32.4529	32.4529	32.4529	32.4529	32.4529	32.4529	32.4529	32.4529	32.4529	32.4529	32.4529	32.4529	32.4529	32.4529	32.4529	32.4529	32.4529	32.4529	32.4529	32.4529	32.4529	31.4949	31.4949	31.4949	31.4949	29.8342	29.4059	29.3861	29.3861	29.3861	29.3861	29.3861	29.3861	29.3861	29.3861	29.3861
193.885	105.468	75.6433	42.1767	34.8838	24.5353	21.6775	21.6775	21.6775	21.6775	19.2994	14.4796	12.9927	12.8408	12.3179	11.7447	11.1325	11.0886	10.2046	9.87765	9.87765	9.41045	8.50822	8.50822	8.50822	8.50822	8.50822	8.50822	8.50822	7.7703	7.7703	7.7703	7.7703	7.7703	7.7703	7.7703	7.7703	7.7703	7.7703	7.7703	7.7703	7.7703	7.7703	7.7703	7.7703	7.7703	7.7703	7.7703	7.7703	7.7703
203.635	95.699	70.8494	51.9865	49.225	47.844	37.5366	37.5366	37.5366	35.3381	35.3381	32.0803	32.0803	32.0803	32.0803	32.0803	32.0803	32.0803	32.0803	32.0803	32.0803	32.0803	32.0803	32.0803	32.0803	32.0803	32.0803	32.0803	32.0803	32.0803	32.0803	32.0803	32.0803	32.0803	32.0803	31.7902	31.7902	31.7902	31.7902	31.7902	31.7902	29.9656	29.9656	29.9656	29.9656	29.9656	29.9656	29.9656	29.9656	29.9656
155.86	90.051	69.5306	59.0697	48.8789	43.6761	36.5332	29.7785	21.152	21.152	21.152	18.172	14.2433	13.1478	13.1478	13.1478	13.1478	13.1478	13.1478	13.1478	13.1478	12.7509	12.4188	11.6875	11.6875	11.6875	11.6875	11.6875	11.6875	11.6875	11.6875	11.6875	11.6875	11.6875	11.6875	11.6875	11.6875	11.6875	11.6875	11.6875	11.6875	11.6875	11.6875	11.6875	11.6875	11.6875	11.6875	11.6875	11.6875	11.6875
163.301	124.727	105.44	80.2479	75.4152	69.0755	63.4574	51.2795	51.2795	51.2795	42.697	35.9429	35.9429	35.9429	31.9117	26.461	25.559	22.991	22.991	21.3194	20.6046	20.6046	20.6046	20.6046	20.6046	20.6046	20.6046	20.6046	20.6046	20.6046	20.6046	20.6046	20.6046	20.6046	20.6046	20.6046	20.6046	20.6046	20.6046	20.6046	20.4047	18.077	18.077	18.077	18.077	18.077	18.077	16.7004	14.8111	14.8111
191.579	115.504	97.1434	77.732	64.6656	48.5304	47.9991	38.42	38.42	34.9389	28.8933	26.5818	22.1775	21.3251	17.4235	17.4235	15.0488	15.0488	15.0488	15.0488	15.0488	15.0488	15.0488	15.0488	15.0488	15.0488	15.0488	15.0488	15.0488	15.0488	15.0488	15.0488	15.0488	15.0488	15.0488	15.0488	15.0488	15.0488	15.008	15.008	15.008	14.7773	14.7773	14.7773	13.8296	13.8296	13.8296	13.8296	13.8296	12.2111
211.287	111.753	79.1917	64.3303	43.7081	33.2842	24.6476	19.7634	19.2662	19.2662	19.2662	19.2662	19.2662	19.2662	19.2662	19.2662	15.1769	15.1769	15.1769	15.1769	15.1769	15.1769	15.1769	15.1769	15.1769	15.1769	15.1769	15.1769	15.1769	13.2362	13.0836	11.8477	11.8477	11.8477	11.8477	11.8477	11.3113	10.3984	9.62754	9.62754	9.62754	9.62754	9.62754	9.62754	9.62754	9.62754	9.62754	9.62754	9.62754	9.62754
155.879	112.237	66.043	52.3098	47.4472	47.4472	47.4472	46.7286	41.1877	40.6332	39.8892	38.3375	33.0882	30.3996	30.3996	30.3996	30.3996	30.3996	30.3996	30.3996	30.3996	29.5325	29.5325	29.5325	29.5325	27.3095	26.7672	26.7672	21.7688	21.3616	21.0312	20.7681	19.2685	18.1113	18.0549	16.1934	16.1747	14.4194	13.9607	13.6334	12.0936	12.0936	12.0936	12.0936	11.9646	11.9646	11.9646	11.9646	11.9646	11.9646
210.635	99.1428	75.8156	67.5097	57.0187	52.1974	48.9264	42.4573	32.6029	27.3449	22.3568	22.3568	19.5608	15.4482	14.9175	14.192	12.5465	12.5465	12.3527	12.3527	12.3527	12.3527	11.8477	10.1489	10.0918	9.36198	9.36198	9.36198	9.36198	8.01978	7.57407	7.57407	7.57407	7.57407	7.57407	7.57407	7.57407	7.57407	7.44167	7.44167	7.44167	7.44167	7.44167	7.44167	7.44167	7.44167	7.2068	7.13292	6.94482	6.79665
188.643	71.5127	53.9783	53.9783	53.9783	45.2429	42.3473	42.3473	42.3473	42.3196	30.7269	22.5452	19.4802	18.9486	18.5859	18.5859	18.5859	18.5859	17.7979	17.7979	17.7979	17.7979	17.7979	17.7979	17.2685	15.6747	15.6747	15.6747	15.6747	15.6747	15.6747	15.6747	15.6747	15.4811	15.4811	15.4811	15.4811	15.4811	15.4811	14.8405	14.8405	14.8405	14.8405	14.8405	14.8405	14.8405	14.8405	14.8405	14.8405	14.8405
200.354	93.9677	93.9677	63.6862	59.7819	50.5621	43.7392	38.2789	32.365	25.9436	24.6775	22.8332	21.9753	19.1497	14.9601	12.1483	10.2599	10.2599	10.2599	10.2599	10.2599	10.2599	10.2599	10.2599	10.2599	10.2599	9.93383	9.43654	9.13552	8.62114	8.62114	8.62114	8.62114	8.62114	8.62114	8.62114	8.62114	8.62114	8.62114	8.62114	8.62114	8.62114	8.62114	8.62114	8.10478	7.88883	7.88883	7.88883	6.98036	5.34522
182.985	98.1299	61.7361	49.0552	40.7476	30.3487	30.0468	29.62	23.9126	21.3477	20.6991	20.6991	20.6991	20.6991	20.6991	20.6991	20.6991	20.6991	20.6991	20.6991	20.6991	20.6991	20.6991	20.6991	20.6991	20.6991	20.6991	20.6991	20.6991	20.1381	18.8605	18.8605	18.8605	18.8605	18.8605	18.8605	18.8605	18.8605	18.8605	17.2349	16.0458	16.0458	16.0458	16.0458	16.0458	16.0458	16.0458	16.0458	16.0458	16.0458
189.528	106.63	84.8123	74.1426	59.4576	35.4714	29.9299	23.2924	19.7654	19.7654	19.7654	17.8089	17.8089	17.8089	17.5439	13.8698	13.8698	13.8698	13.8698	13.8698	13.8698	13.8698	13.8698	13.8698	13.8698	13.8698	13.8698	13.8698	13.8698	13.8698	13.8698	13.8698	13.8698	13.8698	13.8698	13.8698	13.8698	13.8698	13.8698	13.8698	13.8698	13.8698	13.8698	13.8698	13.8698	13.8698	13.8698	13.5515	13.5515	13.5515
147.893	92.0012	87.8621	68.2155	52.9378	49.5177	43.1734	37.0031	31.2259	30.0946	24.3765	24.0499	24.0499	24.0499	22.0213	19.8933	19.8933	19.8933	19.8933	17.8193	17.1579	17.1579	17.1579	17.1579	17.1579	17.1579	17.1579	17.1579	17.1579	17.1579	17.1579	17.1579	17.1579	17.1579	17.1579	17.1579	17.1579	17.1579	17.1579	17.1579	17.1579	17.1579	17.1579	17.1579	17.1579	17.1579	17.1579	17.1579	17.1579	17.1579
167.181	99.0215	65.5815	47.5238	40.1751	33.3908	28.9904	28.1534	28.1534	28.1534	28.1534	24.9055	20.1433	18.0322	15.0824	15.0824	14.1791	14.1791	14.1791	14.1791	14.1791	14.1791	14.1791	14.1791	14.1791	14.1791	14.1791	14.1791	14.1791	14.1791	14.1791	14.1791	14.1791	14.1791	14.1791	14.1791	14.1791	14.1791	14.1791	14.1791	14.1791	14.1791	14.1791	14.1791	14.1791	14.1791	14.1791	14.1791	14.1791	14.1791
190.991	171.857	90.2077	72.1165	51.8507	41.5609	31.2539	26.0106	25.7363	22.611	21.6904	21.6904	20.668	19.8193	19.8193	19.4978	19.4978	19.4978	19.4978	19.4978	19.4978	19.4978	18.255	18.255	18.255	18.255	18.255	18.255	18.255	18.255	18.255	18.255	18.255	18.255	18.255	18.255	17.132	16.184	16.184	16.184	16.184	16.184	14.4627	14.4627	14.4627	14.4627	14.4627	14.4627	14.4627	14.4627
183.901	103.799	72.6055	57.0698	48.4918	40.9784	34.9395	31.6113	29.1376	27.534	25.3185	23.4195	22.3987	21.7899	21.1632	20.3363	19.7822	19.5258	19.2654	19.0971	18.8361	18.6518	18.5306	18.3897	18.2743	18.1134	18.021	17.7306	17.32	17.0762	16.9669	16.8289	16.6905	16.6093	16.6074	16.39	16.3341	16.1707	15.9928	15.8264	15.6224	15.4451	15.3379	15.3073	15.1683	15.0727	14.9847	14.8941	14.7003	14.5644
[truncated: 250 more columns]
