# Supplementary material for: A new imperialist competitive algorithm with spiral rising mechanism for solving path optimization problems
Source: PeerJ Comput Sci. 2022 Sep 7;8:e1075. doi: 10.7717/peerj-cs.1075 (PMC9575848; doi:10.7717/peerj-cs.1075)
Supplement: Supplemental Information 11 [file peerj-cs-08-1075-s011.zip › PSO DE GWO SRICA BSO TLBO SCA/F4/DE.xlsx]

## Sheet: Sheet1
168.57	168.57	168.57	163.324	140.953	140.953	140.953	140.953	140.953	140.953	140.953	140.953	140.953	140.953	140.953	140.953	100.806	100.806	100.806	100.806	100.806	100.806	100.806	100.806	100.806	100.806	100.806	100.806	100.806	100.806	100.806	100.806	100.806	100.806	100.806	100.806	100.806	100.806	100.806	100.806	100.806	100.806	100.806	100.806	100.806	100.806	100.806	100.806	100.806	100.806
99.0006	99.0006	99.0006	99.0006	99.0006	99.0006	99.0006	99.0006	99.0006	99.0006	99.0006	99.0006	99.0006	99.0006	99.0006	99.0006	99.0006	99.0006	99.0006	99.0006	99.0006	99.0006	99.0006	99.0006	99.0006	99.0006	99.0006	94.4242	94.4242	94.4242	94.4242	94.4242	94.4242	94.4242	83.288	83.288	83.288	83.288	83.288	83.288	83.288	83.288	83.288	83.288	83.288	83.288	83.288	83.288	83.288	83.288
147.972	147.972	147.972	147.972	147.972	147.972	147.972	147.972	147.972	147.972	147.972	147.972	147.972	147.972	147.972	147.972	147.972	147.972	147.972	147.972	147.972	116.789	116.789	116.789	116.789	116.789	116.789	116.789	116.789	116.789	116.789	116.789	116.789	116.789	116.789	116.789	74.2397	74.2397	74.2397	74.2397	74.2397	74.2397	74.2397	74.2397	74.2397	74.2397	74.2397	74.2397	74.2397	74.2397
173.538	122.162	122.162	122.162	122.162	122.162	122.162	122.162	122.162	122.162	122.162	122.162	122.162	122.162	122.162	122.162	122.162	122.162	122.162	122.162	122.162	122.162	122.162	122.162	122.162	122.162	122.162	122.162	122.162	122.162	97.09	97.09	97.09	97.09	91.1609	91.1609	91.1609	91.1609	91.1609	91.1609	91.1609	91.1609	88.5231	88.5231	88.5231	88.5231	88.5231	88.5231	88.5231	84.0964
206.71	202.07	202.07	186.389	186.389	186.389	186.389	186.389	186.389	164.668	164.668	164.668	164.668	164.668	144.9	144.9	144.9	142.932	142.932	142.932	142.932	142.932	142.932	129.061	129.061	129.061	129.061	108.979	108.979	108.979	108.979	108.979	108.979	108.979	108.979	108.979	108.979	108.979	108.979	108.979	108.979	97.8877	95.7803	91.2031	91.2031	69.8918	69.8918	69.8918	69.8918	69.8918
122.36	122.36	122.36	122.36	122.36	122.36	122.36	122.36	122.36	122.36	122.36	122.36	122.36	122.36	122.36	122.36	122.36	122.36	122.36	122.36	122.36	122.36	122.36	122.36	122.36	122.36	122.36	66.3812	66.3812	66.3812	66.3812	66.3812	66.3812	66.3812	66.3812	66.3812	66.3812	66.3812	66.3812	66.3812	66.3812	66.3812	66.3812	66.3812	66.3812	66.3812	66.3812	66.3812	66.3812	66.3812
175.7	175.7	175.7	175.7	175.7	162.451	162.451	162.451	162.451	162.451	162.451	119.532	119.532	119.532	119.532	119.532	119.532	119.532	119.532	119.532	119.532	119.532	119.532	119.532	119.532	119.532	119.532	119.532	95.4914	95.4914	74.8616	74.8616	74.8616	74.8616	74.8616	74.8616	74.8616	74.8616	74.8616	74.8616	74.8616	74.8616	74.8616	74.8616	74.8616	74.8616	74.8616	74.8616	74.8616	74.8616
153.29	153.29	153.29	153.29	153.29	153.29	153.29	153.29	153.29	153.29	153.29	153.29	153.29	153.29	153.29	153.29	153.29	153.29	153.29	153.29	153.29	153.29	114.307	114.307	114.307	114.307	111.62	111.62	111.62	111.62	111.62	111.62	111.62	111.62	111.62	111.62	104.273	104.273	104.273	104.273	79.7085	79.7085	79.7085	79.7085	79.7085	79.7085	79.7085	79.7085	79.7085	79.7085
131.464	131.464	131.464	131.464	131.464	131.464	131.464	131.464	131.464	131.464	131.464	131.464	111.338	111.338	111.338	111.338	111.338	111.338	111.338	111.338	111.338	111.338	111.338	111.338	111.338	111.338	111.338	111.338	111.338	111.338	111.338	111.338	111.338	106.552	106.552	106.552	106.552	106.552	106.552	106.552	106.552	106.552	106.552	106.552	106.552	106.552	106.552	106.552	86.1297	86.1297
139.504	139.504	139.504	139.504	139.504	139.504	139.504	139.504	139.504	139.504	139.504	139.504	139.504	139.504	139.504	139.504	139.504	139.504	139.504	139.504	139.504	139.504	139.504	139.504	139.504	139.504	139.504	139.504	139.504	139.504	139.504	139.504	139.504	139.504	139.504	108.225	108.225	108.225	108.225	108.225	108.225	108.225	108.225	108.225	108.225	108.225	108.225	108.225	108.225	108.225
187.773	187.773	187.773	187.773	187.773	154.629	154.629	154.629	154.629	154.629	154.629	154.629	154.629	154.629	154.629	154.629	154.629	154.629	154.629	154.629	154.629	154.629	154.629	154.629	154.629	141.828	141.828	141.828	141.828	141.828	141.828	141.828	141.828	141.828	141.828	113.388	113.388	113.388	113.388	113.388	113.388	113.388	113.388	113.388	113.388	113.388	65.8529	65.8529	65.8529	65.8529
176.871	176.871	176.871	176.871	176.871	176.871	176.871	176.871	176.871	176.871	176.871	176.871	176.871	176.871	176.871	176.871	152.127	152.127	152.127	152.127	152.127	152.127	109.16	109.16	109.16	109.16	109.16	109.16	109.16	109.16	109.16	109.16	109.16	109.16	109.16	91.9461	91.9461	91.9461	91.9461	91.9461	91.9461	91.9461	91.9461	91.9461	91.9461	91.9461	91.9461	91.9461	91.9461	91.9461
154.522	154.522	154.522	154.522	154.522	148.196	148.196	148.196	148.196	148.196	148.196	148.196	148.196	148.196	148.196	148.196	111.331	111.331	111.331	111.331	111.331	111.331	111.331	111.331	111.331	111.331	111.331	111.331	111.331	111.331	111.331	111.331	111.331	111.331	111.331	108.252	108.252	108.252	108.252	108.252	108.252	108.252	108.252	108.252	75.0435	75.0435	75.0435	75.0435	75.0435	75.0435
174.185	174.185	174.185	174.185	174.185	164.006	133.882	133.882	133.882	133.882	133.882	133.882	133.882	133.882	110.081	110.081	110.081	110.081	110.081	110.081	110.081	110.081	110.081	110.081	110.081	110.081	110.081	110.081	110.081	110.081	110.081	110.081	110.081	110.081	110.081	110.081	75.7977	75.7977	75.7977	75.7977	75.7977	75.7977	62.2125	62.2125	62.2125	62.2125	62.2125	62.2125	62.2125	50.5821
126.578	126.578	126.578	126.578	126.578	126.578	126.578	126.578	126.578	126.578	126.578	126.578	126.578	74.9349	74.9349	74.9349	74.9349	74.9349	74.9349	74.9349	74.9349	74.9349	74.9349	74.9349	74.9349	74.9349	74.9349	74.9349	74.9349	74.9349	74.9349	74.9349	74.9349	74.9349	74.9349	74.9349	74.9349	74.9349	74.9349	73.9471	73.9471	73.9471	71.8747	71.8747	71.8747	71.8747	71.8747	71.8747	71.8747	71.8747
149.26	149.26	149.26	149.26	149.26	149.26	149.26	149.26	149.26	149.26	149.26	149.26	145.6	145.6	145.6	145.6	145.6	145.6	145.6	145.6	145.6	135.535	135.535	135.535	135.535	135.535	135.535	135.535	135.535	135.535	135.535	135.535	135.535	135.535	119.199	119.199	119.199	119.199	119.199	119.199	119.199	119.199	119.199	119.199	112.981	112.981	112.981	112.981	101.52	101.52
126.325	126.325	126.325	126.325	126.325	126.325	126.325	126.325	126.325	126.325	126.325	126.325	126.325	126.325	126.325	126.325	126.325	126.325	126.325	126.325	126.325	126.325	126.325	126.325	126.325	126.325	126.325	126.325	126.325	126.325	126.325	126.325	126.325	126.325	126.325	126.325	126.325	126.325	126.325	126.325	126.325	126.325	126.325	126.325	126.325	126.325	126.325	126.325	126.325	126.325
149.772	149.772	149.772	149.772	149.772	149.772	149.772	149.772	149.772	149.772	149.772	149.772	149.772	144.101	144.101	144.101	144.101	144.101	144.101	144.101	144.101	144.101	141.508	141.508	141.508	141.508	141.508	141.508	141.508	141.508	141.508	141.508	141.508	93.4947	93.4947	93.4947	93.4947	93.4947	93.4947	93.4947	93.4947	93.4947	93.4947	93.4947	93.4947	93.4947	93.4947	93.4947	93.4947	93.4947
191.019	191.019	191.019	191.019	191.019	191.019	191.019	191.019	191.019	156.534	156.534	156.534	156.534	156.534	156.534	156.534	156.534	156.534	156.534	156.534	156.534	156.534	148.248	148.248	148.248	108.432	108.432	108.432	108.432	108.432	108.432	108.432	108.432	108.432	108.432	108.432	108.432	108.432	108.432	108.432	108.432	108.432	108.432	108.432	108.432	108.432	108.432	96.8081	96.8081	89.7754
172.125	172.125	172.125	172.125	172.125	172.125	172.125	172.125	172.125	172.125	172.125	172.125	172.125	130.212	130.212	130.212	109.313	109.313	109.313	109.313	109.313	109.313	109.313	109.313	109.313	109.313	109.313	109.313	109.313	72.6508	72.6508	72.6508	72.6508	72.6508	72.6508	72.6508	72.6508	72.6508	72.6508	72.6508	72.6508	72.6508	72.6508	72.6508	72.6508	72.6508	72.6508	72.6508	72.6508	72.6508
192.306	192.306	171.873	171.873	171.873	171.746	171.746	171.746	164.613	164.613	164.613	163.634	163.634	163.634	137.084	137.084	137.084	137.084	137.084	137.084	137.084	137.084	137.084	137.084	137.084	137.084	137.084	137.084	137.084	137.084	137.084	137.084	137.084	137.084	137.084	128.23	128.23	128.23	112.357	112.357	112.357	108.811	108.811	108.811	108.811	108.811	108.811	108.811	108.811	96.6385
115.6	115.6	115.6	115.6	115.6	115.6	115.6	115.6	115.6	115.6	115.6	115.6	115.6	115.6	115.6	115.6	115.6	115.6	115.6	115.6	115.6	115.6	115.6	115.6	115.6	115.6	115.6	115.6	115.6	115.6	115.6	115.6	115.6	115.6	115.6	115.6	115.6	115.6	115.6	115.6	115.6	115.6	81.4152	76.9944	76.9944	76.9944	76.9944	76.9944	76.9944	76.9944
179.848	179.848	179.848	179.848	179.848	179.848	179.848	131.826	131.826	131.826	131.826	131.826	131.826	128.24	128.24	105.071	105.071	105.071	105.071	105.071	105.071	105.071	105.071	105.071	105.071	105.071	105.071	105.071	105.071	105.071	105.071	105.071	105.071	105.071	105.071	105.071	105.071	105.071	104.307	104.307	104.307	104.307	104.307	104.307	104.307	104.307	104.307	104.307	104.307	101.775
148.426	148.426	148.426	148.426	148.426	148.426	148.426	148.426	148.426	148.426	148.426	148.426	148.426	133.707	133.707	133.707	133.707	133.707	133.707	133.707	133.707	133.707	133.707	133.707	133.707	101.085	101.085	101.085	101.085	101.085	101.085	101.085	101.085	101.085	101.085	101.085	101.085	101.085	101.085	101.085	101.085	101.085	101.085	93.3275	93.3275	93.3275	93.3275	93.3275	93.3275	93.3275
193.239	193.239	193.239	193.239	193.239	193.239	193.239	193.239	193.239	193.239	193.239	193.239	193.239	193.239	193.239	193.239	188.354	188.354	181.705	181.705	181.705	131.284	131.284	131.284	130.344	130.344	130.344	130.344	130.344	130.344	130.344	130.344	130.344	130.344	130.344	130.344	124.994	124.994	124.994	124.994	124.994	112.788	112.788	112.788	112.788	112.788	112.788	112.788	112.788	112.788
209.601	167.594	167.594	167.594	167.594	167.594	167.594	167.594	167.594	152.296	152.296	152.296	149.776	149.776	149.776	149.776	149.776	149.776	149.776	149.776	149.776	138.124	138.124	138.124	138.124	138.124	138.124	138.124	138.124	138.124	138.124	138.124	128.905	128.905	128.905	128.905	128.905	99.6406	99.6406	99.6406	99.6406	99.6406	99.6406	99.6406	86.4187	86.4187	86.4187	86.4187	76.7662	76.7662
167.306	167.306	167.306	167.306	167.306	167.306	167.306	167.306	167.306	167.306	167.306	167.306	163.877	163.877	163.877	163.877	117.579	117.579	117.579	117.579	117.579	117.579	117.579	117.579	117.579	117.579	117.579	114.384	114.384	114.384	114.384	114.384	114.384	114.384	114.384	114.384	114.384	114.384	114.384	114.384	114.384	114.384	114.384	114.384	114.384	114.384	114.384	114.384	114.384	114.384
200.004	200.004	200.004	200.004	200.004	200.004	195.868	195.868	179.236	179.236	179.236	179.236	179.236	179.236	179.236	169.397	169.397	169.397	169.397	169.397	169.397	169.397	158.191	158.191	149.235	137.451	137.451	137.451	130.335	130.335	130.335	125.133	125.133	125.133	125.133	125.133	125.133	125.133	81.7839	81.7839	81.7839	81.7839	81.7839	81.7839	81.7839	81.7839	81.7839	81.7839	81.7839	81.7839
197.334	170.216	170.216	170.216	170.216	170.216	170.216	170.216	170.216	170.216	170.197	170.197	170.197	170.197	148.578	148.578	148.578	148.578	148.578	104.433	104.433	104.433	104.145	104.145	104.145	104.145	104.145	104.145	104.145	104.145	104.145	104.145	104.145	104.145	104.145	104.145	104.145	104.145	104.145	104.145	104.145	104.145	102.354	102.354	102.354	102.354	102.354	102.354	102.354	102.354
133.161	133.161	133.161	133.161	133.161	133.161	133.161	133.161	133.161	133.161	133.161	133.161	133.161	133.161	94.845	94.845	94.845	94.845	94.845	94.845	94.845	94.845	94.845	94.845	94.845	94.845	94.845	94.845	87.2835	87.2835	87.2835	87.2835	87.2835	87.2835	87.2835	87.2835	87.2835	87.2835	87.2835	87.2835	87.2835	87.2835	87.2835	87.2835	87.2835	87.2835	87.2835	87.2835	87.2835	87.2835
162.112	157.941	157.26	156.562	155.816	153.716	152.574	150.973	150.181	147.797	147.797	146.333	145.342	141.424	137.089	135.989	130.194	130.129	129.907	128.436	128.436	124.992	121.514	121.052	120.722	117.488	117.398	114.604	113.313	112.091	110.568	110.394	110.087	108.327	107.214	104.252	101.267	100.292	98.2922	98.2593	97.4405	96.5457	94.6664	94.1079	92.353	91.6426	90.0581	89.6706	88.2861	87.0263
[truncated: 250 more columns]
