# Supplementary material for: A new imperialist competitive algorithm with spiral rising mechanism for solving path optimization problems
Source: PeerJ Comput Sci. 2022 Sep 7;8:e1075. doi: 10.7717/peerj-cs.1075 (PMC9575848; doi:10.7717/peerj-cs.1075)
Supplement: Supplemental Information 11 [file peerj-cs-08-1075-s011.zip › PSO DE GWO SRICA BSO TLBO SCA/F4/GWO.xlsx]

## Sheet: Sheet1
198.212	186.087	109.885	65.1384	56.9506	32.4395	25.5604	12.5622	12.5622	7.65069	7.65069	4.77259	4.77259	4.38481	3.40333	2.85647	2.71955	2.12936	1.83187	1.82116	1.62699	1.57785	1.41745	1.41745	1.41745	1.41745	1.41745	1.41745	1.41745	1.41745	1.41745	1.41745	1.38407	1.37476	1.37476	1.37476	1.37476	1.37476	1.37476	1.37476	1.37476	1.37476	1.37476	1.27926	1.27926	1.27926	1.27926	1.27926	1.27926	1.27926
181.493	114.529	114.529	74.5086	65.2793	39.3475	19.1384	13.9127	11.5785	10.9541	10.9541	7.45564	6.54097	4.68251	4.52738	3.39287	2.30598	2.00012	1.72899	1.64753	1.49071	1.42179	1.37699	1.37049	1.37049	1.37049	1.37049	1.37049	1.37049	1.37049	1.37049	1.31629	1.31629	1.28457	1.28457	1.28457	1.28457	1.28457	1.28457	1.28457	1.28457	1.28457	1.28457	1.28457	1.28457	1.26204	1.22961	1.22961	1.22961	1.17656
190.072	190.072	110.172	98.336	49.0262	49.0262	49.0262	37.9304	29.9246	17.989	9.14783	7.41511	6.38834	5.4287	2.78338	2.78338	2.16399	1.66825	1.36287	1.36287	1.36287	1.36287	1.36287	1.36287	1.36069	1.36069	1.35946	1.35946	1.3145	1.20503	1.20503	1.20503	1.20503	1.20503	1.20503	1.20503	1.20408	1.20408	1.20408	1.20408	1.20408	1.20408	1.10851	1.10851	1.10851	1.10851	1.10851	1.10851	1.10851	1.10851
186.14	156.852	117.743	92.362	57.1718	39.9662	29.2015	28.9873	18.0244	18.0244	13.6945	13.3308	10.4201	6.81198	4.11419	4.11419	3.96241	3.00052	2.43651	2.34562	1.97541	1.73048	1.57975	1.57975	1.57975	1.51934	1.44567	1.44567	1.42532	1.42532	1.42532	1.42532	1.35004	1.35004	1.35004	1.35004	1.35004	1.35004	1.35004	1.35004	1.35004	1.35004	1.35004	1.35004	1.35004	1.35004	1.35004	1.35004	1.35004	1.35004
138.873	138.873	122.04	102.372	72.1923	56.2036	48.5562	30.1703	27.223	19.6644	15.2587	10.6778	7.51215	7.24324	5.79363	3.90494	3.90494	2.71068	2.47939	2.47939	2.074	1.76781	1.76781	1.76661	1.6261	1.6261	1.6261	1.53285	1.46267	1.46267	1.41683	1.41683	1.41683	1.41683	1.41683	1.41683	1.41683	1.41683	1.41683	1.41683	1.41683	1.41683	1.41683	1.40169	1.40169	1.40169	1.40169	1.40169	1.27325	1.27325
171.551	160.76	96.6717	50.0019	41.0771	41.0771	32.4406	17.7663	17.7663	17.7663	17.7663	12.7469	12.7469	7.45117	3.36136	3.36136	2.11095	2.11095	1.79898	1.57618	1.57618	1.43067	1.43067	1.43067	1.43067	1.42081	1.33217	1.33217	1.30924	1.30924	1.30924	1.30924	1.30924	1.29892	1.20799	1.14145	1.14145	1.14145	1.14145	1.14145	1.14145	1.0975	1.0975	1.0975	1.0975	1.0975	0.993523	0.993523	0.993523	0.981398
179.766	148.322	107.147	82.4236	35.7986	35.3352	25.2913	19.7494	15.3871	9.27004	8.16248	8.16248	5.95558	4.828	2.72658	2.37314	1.90493	1.88367	1.6992	1.57501	1.53659	1.44639	1.43396	1.43396	1.43396	1.43396	1.40748	1.40748	1.40748	1.40748	1.40748	1.40748	1.40748	1.40748	1.40748	1.40748	1.40748	1.40748	1.40748	1.40748	1.37516	1.37516	1.37516	1.37516	1.37516	1.37516	1.37516	1.37516	1.37516	1.37516
195.481	144.722	89.4374	82.7327	59.9987	35.7041	20.1735	20.1735	11.8507	11.8507	8.11706	4.56785	3.79578	3.46263	2.99845	2.07173	2.07173	1.87644	1.87644	1.75811	1.62882	1.62882	1.62882	1.5713	1.38601	1.38601	1.38601	1.38601	1.38601	1.38601	1.38601	1.38601	1.38601	1.38601	1.38601	1.38601	1.38601	1.38601	1.35415	1.35415	1.35415	1.35415	1.35415	1.35415	1.35415	1.35415	1.35415	1.25643	1.25643	1.25643
215.986	215.986	90.5275	89.3759	66.8037	56.605	39.0331	32.8489	28.3868	20.6993	11.7025	7.19113	5.60754	4.44529	3.64222	2.83923	2.76499	2.15752	1.99414	1.74448	1.64192	1.64192	1.62577	1.62577	1.62139	1.44606	1.40883	1.39433	1.39433	1.39433	1.39433	1.39433	1.39433	1.39433	1.39433	1.39433	1.39433	1.39285	1.38566	1.38566	1.38566	1.38566	1.38566	1.38566	1.38566	1.37144	1.37144	1.37144	1.37144	1.37144
183.798	183.33	70.8327	70.029	55.2672	34.3601	32.3877	23.9384	19.4103	15.631	9.13565	6.45025	3.97892	2.2478	2.14892	2.05169	1.71436	1.71436	1.71436	1.60247	1.60247	1.58601	1.46366	1.40327	1.25378	1.25378	1.25378	1.25378	1.25378	1.25378	1.25378	1.25378	1.25378	1.25378	1.25378	1.25378	1.25378	1.25378	1.25378	1.25378	1.25378	1.17321	1.17321	1.17321	1.17321	1.17321	1.17321	1.17321	1.17321	1.17321
166.989	130.019	94.2216	73.3566	69.3217	55.6255	45.6853	31.2518	20.6937	17.2563	11.8579	8.42219	8.42219	5.69213	3.73933	3.46708	3.46708	2.66304	2.38351	2.03147	1.57442	1.57442	1.57442	1.57442	1.57442	1.57442	1.57442	1.57121	1.48097	1.42394	1.42394	1.42301	1.42301	1.42301	1.42301	1.42301	1.42301	1.41488	1.41488	1.41488	1.33164	1.33164	1.33164	1.33164	1.31139	1.31139	1.31139	1.31139	1.29396	1.29396
202.474	150.472	117.399	94.7741	55.2757	44.3504	34.3282	24.7988	24.2999	13.7147	11.569	9.36181	7.00914	5.66773	5.44625	4.06452	3.20955	2.61936	2.29818	2.0932	1.91397	1.78393	1.70714	1.70714	1.67931	1.67931	1.5201	1.5201	1.5201	1.5201	1.5201	1.5201	1.46522	1.46522	1.46522	1.46522	1.46522	1.46522	1.46522	1.37722	1.37722	1.37722	1.37722	1.37722	1.37722	1.37722	1.37722	1.37722	1.37722	1.37722
156.63	117.803	74.9545	72.4539	42.4514	33.8024	22.4344	20.2303	14.646	11.8881	11.8549	8.49167	7.05184	6.03417	5.11952	4.53002	3.06368	2.519	2.28879	2.01952	1.73899	1.70912	1.61646	1.59287	1.59287	1.47156	1.47156	1.47156	1.47156	1.4436	1.4436	1.33023	1.33023	1.33023	1.33023	1.33023	1.33023	1.31991	1.31991	1.31991	1.31991	1.31991	1.31991	1.31991	1.31991	1.31991	1.31991	1.31991	1.31991	1.28593
175.992	84.2535	71.0492	71.0492	50.0488	45.2071	45.2071	41.6416	24.3361	24.3361	15.7779	14.4101	14.4101	10.5871	9.09998	6.52537	4.4047	3.66773	3.12548	2.04262	1.88131	1.73252	1.56159	1.56159	1.36533	1.36533	1.3498	1.3498	1.32111	1.32111	1.32111	1.32111	1.32111	1.32111	1.32111	1.30996	1.30996	1.30996	1.30996	1.30996	1.30996	1.30996	1.30996	1.30996	1.2784	1.2784	1.263	1.26064	1.26064	1.25243
199.313	128.92	94.8361	71.491	70.9524	51.6747	37.8878	36.5111	32.6441	23.137	18.0186	13.8348	10.215	7.63395	5.22095	5.22095	3.50854	3.15128	2.32793	2.07283	1.65414	1.61479	1.51105	1.39695	1.31832	1.31832	1.31832	1.28572	1.28572	1.28572	1.28572	1.28572	1.28572	1.28572	1.28572	1.28572	1.28572	1.28572	1.28572	1.28572	1.27017	1.27017	1.27017	1.27017	1.27017	1.27017	1.27017	1.27017	1.2087	1.15699
189.038	132.05	96.4619	56.7353	33.9245	28.0829	17.4051	10.9367	8.75083	5.06384	3.2839	3.02149	1.87042	1.87042	1.68521	1.68521	1.58969	1.47987	1.47987	1.37634	1.37634	1.37634	1.37634	1.37634	1.36184	1.19385	1.19385	1.19385	1.19385	1.19385	1.15392	1.15392	1.15392	1.15392	1.15392	1.15392	1.15392	1.15392	1.15392	1.15392	1.15392	1.15392	1.15392	1.15392	1.15392	1.14878	1.14878	1.14878	1.14878	1.14878
131.604	116.854	50.3677	45.3884	40.3658	32.4492	21.1408	15.2583	11.5947	9.87652	9.05442	5.34161	4.076	2.75449	2.75449	2.53353	1.75544	1.75544	1.62321	1.47438	1.47438	1.47438	1.41066	1.35974	1.35974	1.35974	1.35974	1.35974	1.35974	1.31086	1.31086	1.31086	1.2305	1.2305	1.2305	1.2305	1.2305	1.2305	1.2305	1.2305	1.2305	1.2305	1.2305	1.2305	1.17901	1.17901	1.17901	1.17901	1.17901	1.17901
222.207	159.429	90.1877	78.8396	62.7041	41.1326	32.2043	32.2043	26.4065	20.0046	20.0046	12.1665	11.3171	8.51945	7.18994	5.19086	4.42445	2.57281	2.1153	2.09919	1.54124	1.46926	1.46926	1.46926	1.46139	1.4337	1.4337	1.4337	1.41858	1.41858	1.41858	1.41858	1.37015	1.37015	1.37015	1.37015	1.37015	1.37015	1.3695	1.3695	1.3695	1.34444	1.34444	1.34444	1.30628	1.30628	1.30628	1.30628	1.30628	1.30628
150.083	119.151	108.087	50.0305	45.4191	34.8909	31.1821	21.3344	17.0736	13.8857	9.21856	9.21856	6.12243	6.12243	5.27364	3.10486	3.05196	2.56817	2.12248	2.12248	1.7952	1.7952	1.75218	1.69105	1.69105	1.46772	1.46772	1.46772	1.46772	1.46772	1.46772	1.46772	1.46772	1.46772	1.46772	1.46772	1.46772	1.46772	1.46772	1.46772	1.44911	1.44911	1.44911	1.44911	1.44911	1.44911	1.39976	1.39976	1.39976	1.39976
186.307	120.62	113.265	81.0061	59.0505	42.3677	28.1226	23.6446	19.3807	14.5956	8.03267	6.61522	6.46814	5.4504	4.00275	2.72529	2.64244	2.64244	2.26492	2.14784	2.14784	1.97925	1.94285	1.85004	1.85004	1.85004	1.85004	1.85004	1.85004	1.81461	1.81461	1.77194	1.76227	1.57885	1.57885	1.50116	1.35211	1.3278	1.3278	1.3278	1.3278	1.3278	1.3278	1.3278	1.28165	1.28165	1.28165	1.1415	1.1415	1.1415
171.335	133.62	84.2627	73.2086	73.2086	51.2803	44.1902	27.8815	17.0695	16.9862	13.9366	9.26783	8.02632	5.84245	5.57886	4.65428	3.46169	2.70593	2.48041	2.01151	1.62739	1.62739	1.61847	1.54107	1.37919	1.37919	1.37919	1.37919	1.37919	1.30411	1.30411	1.30411	1.30411	1.30411	1.30411	1.30411	1.30411	1.30411	1.29856	1.29856	1.29856	1.29856	1.29317	1.29317	1.29317	1.29317	1.29317	1.29317	1.29317	1.29317
152.953	152.953	152.953	129.951	70.6259	66.7269	53.191	43.8026	37.7792	34.7479	21.5254	10.5402	10.1618	7.92797	4.861	3.85383	3.24398	2.70176	2.13297	1.88299	1.88299	1.73671	1.73671	1.73671	1.55182	1.55182	1.55182	1.55182	1.44273	1.44273	1.44273	1.44273	1.44273	1.43425	1.43425	1.43425	1.29619	1.29619	1.29619	1.29619	1.29619	1.29619	1.29619	1.29619	1.29619	1.29619	1.29619	1.29619	1.29619	1.29619
213.7	187.724	176.859	110.605	63.7162	63.7162	61.0351	36.9399	28.5825	9.66976	9.66976	8.02127	7.79957	5.34362	4.01626	3.15024	3.15024	3.02083	2.23072	2.0906	1.76409	1.51165	1.42467	1.3974	1.3974	1.3974	1.3974	1.3974	1.3974	1.3974	1.38826	1.38826	1.38826	1.38826	1.38826	1.31813	1.31813	1.31813	1.31813	1.31813	1.31813	1.31813	1.30576	1.30576	1.30576	1.28063	1.28063	1.28063	1.28063	1.28063
204.726	108.582	94.9943	52.1392	46.2636	46.2636	30.8102	20.5058	19.5531	11.2835	7.46245	7.46245	5.98005	5.38375	3.16185	2.84448	2.18466	1.76319	1.76319	1.66149	1.62877	1.62877	1.50696	1.50696	1.50696	1.48852	1.44017	1.36789	1.25536	1.25536	1.25536	1.25536	1.25536	1.25536	1.25536	1.25536	1.25536	1.25536	1.25536	1.25536	1.18015	1.18015	1.18015	1.18015	1.18015	1.18015	1.18015	1.18015	1.18015	1.18015
190.324	169.37	81.2546	51.5931	46.5973	34.546	31.5877	24.8592	20.8158	17.7574	9.72574	8.79165	5.58509	4.39954	4.39954	3.36075	2.72611	2.4176	2.26294	2.08226	1.88928	1.66022	1.56753	1.56595	1.56595	1.39601	1.39601	1.38455	1.38455	1.38455	1.38455	1.34289	1.31205	1.31205	1.31205	1.31205	1.31205	1.31205	1.31205	1.31205	1.31205	1.26077	1.26077	1.13359	1.13359	1.13359	1.13359	1.13359	1.13359	1.13359
165.602	124.736	105.243	78.2822	31.8892	31.8892	17.4179	17.4179	9.6426	6.66524	6.36828	5.46271	3.18355	2.36523	1.83141	1.60045	1.60045	1.60045	1.36039	1.36039	1.36039	1.36039	1.36039	1.36039	1.36039	1.28021	1.28021	1.28021	1.28021	1.28021	1.28021	1.28021	1.28021	1.28021	1.28021	1.28021	1.28021	1.28021	1.28021	1.28021	1.28021	1.28021	1.28021	1.28021	1.28021	1.28021	1.28021	1.28021	1.28021	1.28021
159.35	159.35	157.792	105.979	59.9214	51.907	35.0809	28.7034	19.2662	19.2662	17.662	9.94536	8.16723	4.26683	4.26683	4.26683	3.52094	2.73311	2.73311	2.2559	1.81316	1.6802	1.67559	1.58369	1.58369	1.39692	1.39692	1.39692	1.39692	1.37295	1.29715	1.29715	1.29228	1.29228	1.29228	1.29228	1.29228	1.29228	1.29228	1.29228	1.29228	1.29228	1.29228	1.10189	1.10189	1.10189	1.10189	1.10189	1.10189	1.10189
202.345	161.641	127.636	70.7163	53.2326	48.172	30.1797	24.7332	18.1617	13.7974	5.55503	5.55503	4.50755	4.50755	3.66691	2.90948	2.69271	2.0814	2.08018	1.83821	1.80208	1.66319	1.58195	1.58195	1.56234	1.47639	1.45055	1.43841	1.43841	1.43841	1.43841	1.43841	1.43841	1.43841	1.43841	1.41176	1.41176	1.24274	1.24274	1.24274	1.24274	1.24274	1.24274	1.24274	1.24274	1.24274	1.24274	1.24274	1.24274	1.24274
210.158	132.255	130.243	65.9034	53.4379	49.5639	29.1213	23.1622	14.6848	14.6848	6.74044	6.01225	5.26792	4.40787	3.29126	2.61935	2.44195	2.32366	2.0008	1.99275	1.81152	1.68846	1.50369	1.50369	1.45718	1.45718	1.45718	1.45718	1.45718	1.45718	1.45718	1.45718	1.43827	1.43827	1.39535	1.30739	1.30739	1.30739	1.30739	1.30739	1.30739	1.30739	1.30739	1.30739	1.30739	1.30739	1.30739	1.30739	1.30739	1.30739
150.883	150.883	101.297	89.4514	64.8621	40.9391	34.8261	20.6609	20.6609	16.402	11.9824	8.09019	4.13641	4.13641	2.87607	2.87607	2.24176	1.82735	1.80629	1.65469	1.45559	1.45559	1.45559	1.42928	1.42928	1.42928	1.42928	1.42928	1.42928	1.42928	1.42928	1.42928	1.34467	1.34467	1.34467	1.34467	1.34467	1.34467	1.34467	1.34467	1.34467	1.34467	1.3318	1.3318	1.3318	1.3318	1.3318	1.3318	1.3318	1.3318
181.446	146.007	105.078	77.6745	55.0945	43.8217	33.4616	25.4839	19.9385	15.484	11.363	8.42678	6.91656	5.32999	4.09938	3.36441	2.8002	2.33554	2.06011	1.87412	1.6883	1.60388	1.54804	1.52495	1.48429	1.44005	1.42418	1.4162	1.39906	1.38647	1.38078	1.37235	1.35764	1.34953	1.34507	1.33374	1.32413	1.31703	1.31552	1.31258	1.30509	1.29839	1.29418	1.27991	1.27366	1.27142	1.26472	1.25671	1.2498	1.2445
[truncated: 250 more columns]
