# Supplementary material for: A new imperialist competitive algorithm with spiral rising mechanism for solving path optimization problems
Source: PeerJ Comput Sci. 2022 Sep 7;8:e1075. doi: 10.7717/peerj-cs.1075 (PMC9575848; doi:10.7717/peerj-cs.1075)
Supplement: Supplemental Information 11 [file peerj-cs-08-1075-s011.zip › PSO DE GWO SRICA BSO TLBO SCA/F4/PSO.xlsx]

## Sheet: Sheet1
155.056	64.4328	64.4328	64.4328	64.4328	61.6949	61.6949	61.6949	61.6949	61.6949	58.8923	58.8923	58.8923	58.8923	58.8923	58.8923	58.8923	48.5927	48.5927	48.5927	48.5927	48.5927	48.5927	48.5927	47.3228	47.3228	47.3228	28.6098	28.6098	28.6098	28.6098	28.6098	28.6098	28.6098	26.2619	26.2619	26.2619	26.2619	26.2619	26.2619	26.2619	26.2619	25.2093	25.2093	25.2093	19.7825	19.7825	19.7825	13.6171	13.6171
186.528	71.9132	71.9132	59.7237	48.3196	48.3196	48.3196	41.8494	41.8494	41.8494	41.8494	41.8494	39.6702	39.6702	39.6702	39.6702	39.6702	39.6702	39.6702	39.6702	33.5902	33.5902	33.5902	33.5902	33.517	33.517	33.517	21.5343	21.5343	21.5343	21.5343	21.5343	21.5343	21.5343	21.5343	21.5343	21.5343	21.5343	21.5343	21.5343	21.5343	21.5343	21.5343	21.5343	21.5343	21.5343	21.5343	21.5343	19.0695	19.0695
149.307	68.2912	68.0937	66.6992	66.6992	66.6992	66.6992	66.6992	66.6992	66.6992	57.4324	45.6633	45.6633	45.6633	45.6633	45.6633	45.6633	45.6633	45.6633	45.6633	35.943	35.943	35.943	35.943	35.943	35.943	35.943	35.943	35.943	35.943	35.943	35.943	35.943	35.943	35.943	35.943	35.943	35.943	35.943	22.9333	22.9333	22.9333	22.9333	22.9333	22.9333	22.9333	22.9333	22.9333	22.9333	22.9333
179.711	86.0059	86.0059	74.3137	74.241	56.8791	56.8791	56.8791	50.2212	50.2212	50.2212	50.2212	43.7921	43.7921	43.7921	43.7921	43.7921	43.7921	43.7921	43.7921	35.8651	35.8651	35.8651	35.8651	35.8651	35.8651	35.8651	35.8651	35.8651	35.8651	35.8651	35.8651	35.8651	35.8651	35.8651	35.8651	35.8651	35.8651	35.8651	25.4101	25.4101	25.4101	25.4101	25.4101	25.4101	25.4101	25.4101	25.4101	25.4101	25.4101
197.456	74.8879	74.8879	64.7307	64.7307	64.2818	61.5005	61.5005	61.5005	61.5005	61.5005	60.5856	60.5856	60.3297	60.3297	60.3297	56.6741	51.8106	51.8106	51.8106	45.9487	45.9487	45.9487	45.9487	45.7178	42.9894	42.1832	42.1832	42.1832	42.1832	42.1832	42.1832	41.627	40.5801	40.5801	40.5801	40.5801	39.0429	39.0429	39.0429	31.3633	31.0302	31.0302	31.0302	31.0302	31.0302	31.0302	28.6137	28.6137	28.6137
174.073	85.9335	84.0747	84.0747	74.7911	59.8682	59.8682	59.8682	59.8682	59.8682	59.8682	59.8682	59.8682	59.8682	50.4444	50.4444	44.5319	44.5319	44.5319	44.5319	44.5319	44.5319	44.5319	44.5319	41.2679	41.2679	41.2679	41.2679	41.2679	41.2679	41.2679	41.2679	41.2679	41.2679	41.2679	41.2679	41.2679	41.2679	41.2679	41.2679	41.2679	41.2679	41.2679	41.2679	41.2679	41.2679	41.2679	41.2679	41.2679	37.4266
201.717	61.5828	61.5828	61.5828	54.0984	54.0984	51.7279	51.7279	51.7279	51.7279	51.7279	51.7279	51.7279	51.7279	42.6908	42.6908	42.6908	42.6908	42.6908	42.6908	42.6908	37.3176	37.3176	37.3176	36.8345	31.4831	31.4831	31.4831	30.1068	27.3186	27.3186	27.3186	27.3186	27.3186	27.3186	27.3186	15.6718	15.6718	15.6718	15.6718	15.6718	15.6718	15.6718	15.6718	15.6718	15.6718	15.6718	15.6718	15.6718	15.6718
175.527	96.1446	90.4957	72.1919	72.1919	72.1919	72.1919	72.1919	72.1919	72.1919	72.1919	72.1919	72.1919	72.1919	72.1919	72.1919	72.1919	72.1919	67.59	67.59	66.5316	63.8381	63.8381	63.8381	53.4723	53.4723	51.5997	46.2544	46.2544	36.0695	36.0695	36.0695	36.0695	36.0695	33.0722	31.5357	31.5357	31.5357	31.5357	31.5357	24.6863	24.6863	23.4186	23.4186	23.4186	23.4186	23.4186	23.4186	23.4186	19.9871
178.555	49.6652	49.6652	49.6652	49.6652	49.6652	49.6652	49.6652	49.6652	47.7475	40.3859	40.3859	40.3859	38.0203	38.0203	38.0203	38.0203	38.0203	38.0203	38.0203	29.6481	29.6481	29.6481	29.6481	29.6481	29.6481	29.6481	29.6481	29.6481	29.6481	29.6481	29.6481	29.6481	29.6481	29.6481	29.6481	27.1856	27.1856	27.1856	15.8291	15.8291	15.8291	15.8291	15.8291	15.8291	15.8291	15.8291	15.8291	15.8291	15.8291
168.883	88.6027	88.6027	85.9939	73.1264	53.481	53.481	43.8139	43.8139	43.8139	41.4768	41.4768	41.4768	41.4768	41.4768	41.4768	41.4768	41.4768	41.4768	41.4768	40.8024	40.8024	40.8024	40.8024	40.8024	40.8024	28.784	28.784	28.784	28.784	28.784	28.784	28.784	28.784	28.784	28.784	28.784	28.784	28.784	26.8621	26.8621	26.8621	26.8621	26.7143	26.7143	26.7143	26.7143	25.6238	25.6238	25.6238
183.423	71.6783	71.6783	66.3684	66.3684	58.222	58.222	58.222	58.222	58.222	58.222	58.222	58.222	58.222	58.222	58.222	58.222	58.222	58.222	58.222	58.222	58.222	58.222	58.222	58.222	58.222	50.6273	49.6549	49.6549	49.6549	49.6549	45.3956	44.8543	44.8543	41.6522	41.6522	41.6522	41.6522	41.6522	39.0813	37.9277	27.5376	27.5376	27.5376	27.5376	27.5376	27.5376	27.5376	27.5376	27.5376
194.373	76.1626	76.1626	51.7548	51.7548	51.7548	51.7548	51.7548	51.7548	51.7548	36.1202	36.1202	36.1202	36.1202	36.1202	32.2374	32.2374	32.2374	32.2374	32.2374	31.3996	31.3996	31.3996	31.3996	31.3996	31.3996	31.3996	31.3996	31.3996	31.3996	31.3996	31.3996	31.3996	31.3996	31.3996	31.3996	31.3996	31.3996	31.3996	31.3996	31.3996	31.3996	31.3996	31.3996	31.3996	31.3996	31.3996	31.3996	31.3996	31.3996
167.945	72.039	72.039	72.039	49.0812	49.0812	49.0812	49.0812	49.0812	49.0812	49.0812	47.1307	47.1307	47.1307	47.1307	47.1307	47.1307	47.1307	47.1307	47.1307	47.1307	44.8175	44.8175	44.8175	37.0147	37.0147	37.0147	37.0147	37.0147	37.0147	37.0147	37.0147	37.0147	33.0858	33.0858	33.0858	33.0858	33.0858	33.0858	33.0858	30.3709	30.3709	30.3709	30.3709	30.3709	30.3709	30.3709	30.3709	26.5815	26.5815
190.751	74.0483	74.0483	74.0483	74.0483	74.0483	68.9254	60.9022	60.9022	59.4865	59.4865	59.4865	53.8215	53.8215	53.8215	53.8215	53.8215	53.8215	53.8215	53.8215	53.8215	53.8215	53.8215	53.8215	53.8215	53.8215	53.8215	53.1031	47.1977	40.1597	40.1597	40.1597	40.1597	40.1597	40.1597	40.1597	40.1597	40.1597	40.1597	40.1597	40.1597	40.1597	40.1597	40.1597	40.1597	40.1597	40.1597	22.0514	22.0514	22.0514
163.641	85.3651	85.3651	58.6089	58.6089	54.1524	54.1524	54.1524	54.1524	54.1524	47.8242	47.8242	33.1565	33.1565	33.1565	33.1565	33.1565	33.1565	33.1565	30.6475	29.7848	29.7848	29.7848	29.7848	29.7848	29.7848	29.7848	29.7848	29.7848	29.7848	29.7848	29.7848	29.7848	29.7848	29.7848	29.7848	29.7848	29.7848	29.7848	29.7848	29.7848	29.7848	29.7848	29.7848	29.223	29.223	29.223	29.223	29.223	29.223
185.132	93.7226	93.7226	93.7226	77.3686	53.6034	53.6034	53.6034	53.6034	53.6034	53.6034	48.8187	48.4142	48.4142	48.4142	39.3223	39.3223	39.3223	31.0452	31.0452	31.0452	31.0452	31.0452	31.0452	31.0452	30.0648	30.0648	23.9564	23.9564	23.9564	23.9564	23.9564	23.9564	21.5011	21.5011	20.8055	20.8055	20.8055	20.8055	20.8055	20.8055	20.8055	20.8055	20.8055	20.8055	20.8055	16.2752	16.2752	16.2752	16.2752
197.176	91.2935	91.2935	91.2935	65.6783	65.6783	65.6783	65.6783	65.6783	63.7387	41.895	41.895	41.895	41.895	41.895	41.895	41.895	41.895	41.895	41.895	41.895	34.0589	34.0589	34.0589	34.0589	34.0589	34.0589	34.0589	34.0589	34.0589	34.0589	34.0589	34.0589	34.0589	34.0589	34.0589	34.0589	34.0589	34.0589	34.0589	34.0589	34.0589	34.0589	34.0589	34.0589	34.0589	34.0589	34.0589	34.0589	34.0589
173.486	78.1136	78.1136	70.9736	68.1788	60.096	60.096	60.096	60.096	51.2511	51.2511	51.2511	51.2511	51.2511	51.2511	40.8573	40.8573	40.8573	40.8573	40.8573	40.8573	40.8573	40.8573	40.1522	40.1522	28.9188	28.9188	28.9188	28.9188	28.9188	28.9188	28.9188	28.9188	28.9188	28.9188	28.9188	28.9188	28.9188	28.9188	28.9188	27.417	27.417	27.417	27.417	27.417	27.417	27.417	27.417	24.7498	24.7498
192.794	57.5406	57.5406	57.5406	57.5406	49.6915	49.6915	49.6915	49.6915	49.6915	49.6915	49.6915	49.6504	30.9874	30.9874	30.9874	30.9874	30.9874	30.9874	30.9874	30.9874	29.1387	29.1387	29.1387	29.1387	29.1387	29.1387	29.1387	29.1387	29.1387	29.1387	29.1387	29.1387	29.1387	29.1387	22.1561	22.1561	22.1561	22.1561	22.1561	22.1561	22.1561	22.1561	22.1561	22.1561	22.1561	22.1561	22.1561	22.1561	22.1561
183.3	62.6322	62.6322	62.6322	62.6322	62.6322	62.6322	62.6322	62.6322	62.6322	62.2719	49.9871	40.3768	36.4576	36.4576	36.4576	36.4576	33.0901	33.0901	33.0901	33.0901	32.8865	32.8865	32.8865	32.8865	32.8865	32.8865	31.1524	31.1524	31.1524	31.1524	31.1524	31.1524	27.5737	19.7505	19.7505	19.7505	19.7505	19.7505	19.7505	15.6021	15.6021	15.6021	15.6021	15.6021	15.6021	15.6021	14.228	14.228	14.228
170.494	55.5656	55.5656	55.5656	55.5656	47.4523	45.9902	45.9902	45.9902	45.9902	45.9902	45.9902	35.4943	35.4943	35.4943	35.4943	35.4943	35.4943	35.4943	35.4943	35.4943	32.7208	32.7208	32.055	32.055	32.055	32.055	32.055	32.055	32.055	21.1248	21.1248	21.1248	21.1248	21.1248	21.1248	21.1248	21.1248	21.1248	21.1248	21.1248	21.1248	21.1248	21.1248	21.1248	19.9778	19.9778	19.9778	19.9778	19.9778
146.187	63.0936	63.0936	63.0936	63.0936	50.7014	45.2724	45.2724	45.2724	45.2724	45.2724	45.2724	45.2724	45.2724	36.1349	36.1349	36.1349	36.1349	36.1349	36.1349	36.1349	36.1349	32.6033	32.6033	26.0647	26.0647	26.0647	26.0647	26.0647	26.0647	26.0647	26.0647	26.0647	26.0647	26.0647	26.0647	26.0647	26.0647	26.0647	26.0647	26.0647	26.0647	25.1301	21.2563	21.2563	21.2563	21.2563	21.2563	21.2563	21.2563
206.849	61.35	61.35	61.35	61.35	57.4313	45.5428	45.5428	43.165	43.165	43.165	43.165	43.165	43.165	43.165	43.165	43.165	43.165	43.165	43.165	34.3544	34.3544	34.3544	34.3544	34.3544	34.3544	34.3544	34.3544	34.3544	34.3544	34.3544	34.3544	34.3544	29.3513	29.3513	29.3513	29.3513	29.3513	29.3513	29.3513	29.3513	29.3513	29.3513	29.3513	29.3513	29.3513	24.2927	19.0638	19.0638	19.0638
169.748	76.3628	57.5416	57.5416	57.5416	57.5416	54.2779	54.2779	54.2779	54.2779	54.2779	54.2779	54.2779	47.102	47.102	42.7984	42.7984	42.7984	42.7984	42.7984	42.7984	40.0753	40.0753	40.0753	40.0753	40.0753	40.0753	40.0753	40.0753	40.0753	40.0753	39.1527	39.1527	30.1478	30.1478	30.1478	30.1478	30.1478	30.1478	30.1478	30.1478	30.1478	30.1478	30.1478	30.1478	30.1478	30.1478	30.1478	30.1478	30.1478
170.684	78.0331	78.0331	77.1903	77.1903	77.1903	77.1903	65.7284	65.7284	65.7284	53.6185	53.6185	42.9523	42.9523	42.9523	42.9523	42.9523	42.9523	42.9523	42.9523	42.9523	42.9523	42.9523	34.4811	34.4811	34.4811	34.4811	34.4811	34.4811	34.2728	33.3791	33.3791	33.3791	33.3791	33.3791	33.3791	33.3791	33.3791	33.3791	33.3791	33.3791	26.5284	26.5284	26.5284	26.5284	26.5284	26.5284	25.651	25.651	25.651
182.484	81.9731	81.9731	70.0464	70.0464	70.0464	70.0464	70.0464	70.0464	70.0464	70.0464	70.0464	60.8284	60.8284	60.3385	60.3385	60.3385	60.2883	52.9867	52.9867	52.9867	52.9867	51.2571	51.2571	51.2571	41.1796	41.1796	41.1796	41.1796	41.1796	36.3359	36.3359	36.3359	36.3359	36.3359	36.3359	36.3359	36.3359	36.3359	36.3359	36.3359	36.3359	36.3359	36.3359	36.3359	36.3359	36.3359	36.3359	35.7676	35.7676
183.87	66.8108	66.8108	66.8108	66.8108	51.084	51.084	51.084	51.084	43.3503	43.3503	43.3503	43.3503	43.3503	43.3503	43.3503	32.0317	32.0317	32.0317	32.0317	32.0317	32.0317	27.1616	27.1616	27.1616	27.1616	27.1616	27.1616	27.1616	27.1616	27.1616	27.1616	27.1616	27.1616	27.1616	27.1616	22.1095	22.1095	22.1095	22.1095	22.1095	22.1095	22.1095	22.1095	22.1095	22.1095	22.1095	22.1095	22.1095	22.1095
191.191	88.337	86.1033	63.0472	63.0472	63.0472	63.0472	58.6494	58.6494	58.6494	58.6494	58.6494	58.6494	58.6494	58.6494	58.6494	58.6494	58.6494	54.2424	49.5374	48.2145	48.2145	42.1541	42.1541	35.4247	35.4247	29.2369	29.2369	20.3682	20.3682	20.3682	20.3682	20.3682	20.3682	20.3682	20.3682	12.5603	12.5603	12.5603	12.5603	12.5603	12.5603	12.5603	12.5603	12.5603	12.5603	12.5603	12.5603	12.5603	12.5603
163.878	80.1176	62.118	62.118	55.3926	55.3926	55.3926	55.3926	55.3926	55.3926	55.3926	55.3926	55.3926	55.3926	55.3926	55.3926	55.3926	55.3926	55.3926	55.3926	55.3926	55.3926	55.3926	55.3926	55.3926	55.3926	55.3926	55.3926	55.3926	55.3926	51.9197	50.8409	46.4701	45.0431	45.0431	41.8045	41.8045	41.8045	41.8045	37.714	37.714	37.714	37.714	37.714	31.7848	31.7848	31.7848	31.7848	29.4638	23.6301
168.435	86.3845	85.6796	85.6796	67.7088	61.8258	61.8258	51.7084	51.7084	51.7084	51.7084	51.7084	51.7084	47.5799	47.5799	47.5799	46.1566	44.7919	41.522	41.522	41.522	41.522	41.522	41.522	41.522	41.522	40.7273	40.7273	40.7273	40.7273	40.392	38.5208	36.4723	36.4723	36.4723	36.4723	36.4723	34.4729	34.4729	34.4729	34.4729	34.4729	28.8604	28.8604	28.8604	21.3513	21.3513	21.3513	14.1087	14.1087
178.422	74.9361	73.354	68.1611	63.7101	58.5951	57.5178	55.8466	55.5454	54.817	52.2155	51.1587	48.8461	47.6292	46.6929	45.7705	45.0268	44.362	43.4334	43.1929	41.4753	40.6165	40.0768	39.7487	38.5235	37.5111	36.5353	35.0161	34.4778	33.8038	33.1213	32.8502	32.5997	31.7182	31.1725	30.7574	29.8584	29.7405	29.7405	28.2937	27.4921	26.9063	26.6107	26.4767	26.2603	25.7909	25.4712	24.5014	23.6608	23.2239
[truncated: 250 more columns]
