# Supplementary material for: A new imperialist competitive algorithm with spiral rising mechanism for solving path optimization problems
Source: PeerJ Comput Sci. 2022 Sep 7;8:e1075. doi: 10.7717/peerj-cs.1075 (PMC9575848; doi:10.7717/peerj-cs.1075)
Supplement: Supplemental Information 11 [file peerj-cs-08-1075-s011.zip › PSO DE GWO SRICA BSO TLBO SCA/F4/SCA.xlsx]

## Sheet: Sheet1
0	177.033	177.033	177.033	177.033	177.033	177.033	177.033	177.033	177.033	177.033	177.033	177.033	177.033	177.033	177.033	177.033	177.033	177.033	177.033	177.033	177.033	177.033	177.033	177.033	177.033	177.033	177.033	177.033	177.033	177.033	177.033	177.033	177.033	177.033	177.033	177.033	177.033	177.033	174.983	140.536	140.536	140.536	140.536	140.536	140.536	140.536	140.536	140.536	140.536
0	185.307	185.307	185.307	185.307	185.307	185.307	185.307	185.307	185.307	185.307	185.307	185.307	185.307	185.307	185.307	185.307	185.307	185.307	185.307	185.307	185.307	185.307	185.307	185.307	185.307	185.307	185.307	185.307	185.307	185.307	185.307	185.307	185.307	185.307	185.307	185.307	185.307	185.307	185.307	185.307	185.307	185.307	185.307	185.307	185.307	185.307	185.307	185.307	185.307
0	171.358	171.358	171.358	171.358	171.358	171.358	171.358	171.358	171.358	171.358	171.358	171.358	171.358	171.358	171.358	171.358	171.358	171.358	171.358	171.358	171.358	171.358	171.358	171.358	171.358	171.358	171.358	171.358	171.358	171.358	171.358	171.358	171.358	171.358	171.358	171.358	171.358	171.358	171.358	171.358	171.358	171.358	171.358	171.358	171.358	171.358	171.358	171.358	171.358
0	208.363	208.363	208.363	208.363	208.363	208.363	208.363	208.363	208.363	208.363	208.363	208.363	208.363	208.363	208.363	208.363	208.363	208.363	208.363	208.363	208.363	208.363	208.363	208.363	208.363	208.363	208.363	208.363	208.363	208.363	208.363	208.363	208.363	208.363	208.363	208.363	208.363	208.363	208.363	208.363	208.363	208.363	208.363	208.363	208.363	208.363	208.363	208.363	208.363
0	188.383	188.383	188.383	188.383	188.383	188.383	188.383	188.383	188.383	188.383	188.383	188.383	188.383	188.383	188.383	188.383	188.383	188.383	188.383	188.383	188.383	188.383	188.383	188.383	188.383	188.383	188.383	188.383	188.383	188.383	188.383	188.383	188.383	188.383	188.383	188.383	188.383	188.383	188.383	188.383	188.383	188.383	188.383	188.383	188.383	188.383	188.383	188.383	188.383
0	190.532	190.532	190.532	190.532	190.532	190.532	190.532	190.532	190.532	190.532	190.532	190.532	190.532	190.532	190.532	190.532	190.532	190.532	190.532	190.532	190.532	190.532	190.532	190.532	190.532	190.532	190.532	190.532	190.532	190.532	190.532	190.532	190.532	190.532	190.532	190.532	190.532	190.532	190.532	190.532	190.532	190.532	190.532	190.532	190.532	190.532	190.532	190.532	190.532
0	157.458	157.458	157.458	157.458	157.458	157.458	157.458	157.458	157.458	157.458	157.458	157.458	157.458	157.458	157.458	157.458	157.458	157.458	157.458	157.458	157.458	157.458	157.458	157.458	157.458	157.458	157.458	157.458	157.458	157.458	157.458	157.458	157.458	157.458	157.458	157.458	157.458	157.458	157.458	157.458	157.458	157.458	157.458	157.458	157.458	157.458	157.458	157.458	157.458
0	209.852	209.852	209.852	209.852	209.852	209.852	209.852	209.852	209.852	209.852	209.852	209.852	209.852	209.852	209.852	209.852	209.852	209.852	209.852	209.852	209.852	209.852	209.852	209.852	209.852	209.852	209.852	209.852	209.852	209.852	209.852	209.852	209.852	209.852	209.852	209.852	209.852	209.852	209.852	209.852	209.852	209.852	209.852	209.852	209.852	209.852	209.852	209.852	209.852
0	184.063	184.063	184.063	184.063	184.063	184.063	184.063	184.063	184.063	184.063	184.063	184.063	184.063	184.063	184.063	184.063	184.063	184.063	184.063	184.063	184.063	184.063	184.063	184.063	184.063	184.063	184.063	184.063	184.063	184.063	184.063	184.063	184.063	184.063	184.063	184.063	184.063	184.063	184.063	184.063	184.063	184.063	184.063	184.063	184.063	184.063	184.063	184.063	184.063
0	143.743	143.743	143.743	143.743	143.743	143.743	143.743	143.743	143.743	143.743	143.743	143.743	143.743	143.743	143.743	143.743	143.743	143.743	143.743	143.743	143.743	143.743	143.743	143.743	143.743	143.743	143.743	143.743	143.743	143.743	143.743	143.743	143.743	143.743	143.743	143.743	143.743	143.743	143.743	143.743	143.743	143.743	143.743	143.743	143.743	143.743	143.743	143.743	143.743
0	180.692	180.692	180.692	180.692	180.692	180.692	180.692	180.692	180.692	180.692	180.692	180.692	180.692	180.692	180.692	180.692	180.692	180.692	180.692	180.692	180.692	180.692	180.692	180.692	180.692	180.692	180.692	180.692	180.692	180.692	180.692	180.692	180.692	180.692	180.692	180.692	180.692	180.692	180.692	180.692	180.692	180.692	180.692	180.692	180.692	180.692	180.692	180.692	180.692
0	154.457	154.457	154.457	154.457	154.457	154.457	154.457	154.457	154.457	154.457	154.457	154.457	154.457	154.457	154.457	154.457	154.457	154.457	154.457	154.457	154.457	154.457	154.457	154.457	154.457	154.457	154.457	154.457	154.457	154.457	154.457	154.457	154.457	154.457	154.457	154.457	154.457	154.457	154.457	154.457	154.457	154.457	154.457	154.457	154.457	154.457	154.457	154.457	154.457
0	164.189	164.189	164.189	164.189	164.189	164.189	164.189	164.189	164.189	164.189	164.189	164.189	164.189	164.189	164.189	164.189	164.189	164.189	164.189	164.189	164.189	164.189	164.189	164.189	164.189	164.189	164.189	164.189	164.189	164.189	164.189	164.189	164.189	164.189	164.189	164.189	164.189	164.189	164.189	164.189	164.189	164.189	164.189	164.189	164.189	164.189	164.189	164.189	164.189
0	171.772	171.772	171.772	171.772	171.772	171.772	171.772	171.772	171.772	171.772	171.772	171.772	171.772	171.772	171.772	171.772	171.772	171.772	171.772	171.772	171.772	171.772	171.772	171.772	171.772	171.772	171.772	171.772	171.772	171.772	171.772	171.772	171.772	171.772	171.772	171.772	171.772	171.772	171.772	171.772	171.772	171.772	171.772	171.772	171.772	171.772	171.772	171.772	171.772
0	140.852	140.852	140.852	140.852	140.852	140.852	140.852	140.852	140.852	140.852	140.852	140.852	140.852	140.852	140.852	140.852	140.852	140.852	140.852	140.852	140.852	140.852	140.852	140.852	140.852	140.852	140.852	140.852	140.852	140.852	140.852	140.852	140.852	140.852	140.852	140.852	140.852	140.852	140.852	140.852	140.852	140.852	140.852	140.852	140.852	140.852	140.852	140.852	140.852
0	197.522	197.522	197.522	197.522	197.522	197.522	197.522	197.522	197.522	197.522	197.522	197.522	197.522	197.522	197.522	197.522	197.522	197.522	197.522	197.522	197.522	197.522	197.522	197.522	197.522	197.522	197.522	197.522	197.522	197.522	197.522	197.522	197.522	197.522	197.522	197.522	189.013	189.013	189.013	189.013	189.013	189.013	189.013	189.013	189.013	189.013	189.013	189.013	189.013
0	172.069	172.069	172.069	172.069	172.069	172.069	172.069	172.069	172.069	172.069	172.069	172.069	172.069	172.069	172.069	172.069	172.069	172.069	172.069	172.069	172.069	172.069	172.069	172.069	172.069	172.069	172.069	172.069	172.069	172.069	172.069	172.069	172.069	172.069	172.069	172.069	172.069	172.069	172.069	172.069	172.069	172.069	172.069	172.069	172.069	172.069	172.069	172.069	172.069
0	202.611	202.611	202.611	202.611	202.611	202.611	202.611	202.611	202.611	202.611	202.611	202.611	202.611	202.611	202.611	202.611	202.611	202.611	202.611	202.611	202.611	202.611	202.611	202.611	202.611	202.611	202.611	202.611	202.611	202.611	202.611	202.611	202.611	202.611	202.611	202.611	202.611	202.611	202.611	202.611	202.611	202.611	202.611	202.611	202.611	202.611	202.611	202.611	202.611
0	136.435	136.435	136.435	136.435	136.435	136.435	136.435	136.435	136.435	136.435	136.435	136.435	136.435	136.435	136.435	136.435	136.435	136.435	136.435	136.435	136.435	136.435	136.435	136.435	136.435	136.435	136.435	136.435	136.435	136.435	136.435	136.435	136.435	136.435	136.435	136.435	136.435	136.435	136.435	136.435	136.435	136.435	136.435	136.435	136.435	136.435	136.435	136.435	136.435
0	139.106	139.106	139.106	139.106	139.106	139.106	139.106	139.106	139.106	139.106	139.106	139.106	139.106	139.106	139.106	139.106	139.106	139.106	139.106	139.106	139.106	139.106	139.106	139.106	139.106	139.106	139.106	139.106	139.106	139.106	139.106	139.106	139.106	139.106	139.106	139.106	139.106	139.106	139.106	139.106	139.106	139.106	139.106	139.106	139.106	139.106	139.106	139.106	139.106
0	119.09	119.09	119.09	119.09	119.09	119.09	119.09	119.09	119.09	119.09	119.09	119.09	119.09	119.09	119.09	119.09	119.09	119.09	119.09	119.09	119.09	119.09	119.09	119.09	119.09	119.09	119.09	119.09	119.09	119.09	119.09	119.09	119.09	119.09	119.09	119.09	119.09	119.09	119.09	119.09	119.09	119.09	119.09	119.09	119.09	119.09	119.09	119.09	119.09
0	166.028	166.028	166.028	166.028	166.028	166.028	166.028	166.028	166.028	166.028	166.028	166.028	166.028	166.028	166.028	166.028	166.028	166.028	166.028	166.028	166.028	166.028	166.028	166.028	166.028	166.028	166.028	166.028	166.028	166.028	166.028	166.028	166.028	166.028	166.028	166.028	166.028	166.028	166.028	166.028	166.028	166.028	166.028	166.028	166.028	166.028	166.028	166.028	166.028
0	146.7	146.7	146.7	146.7	146.7	146.7	146.7	146.7	146.7	146.7	146.7	146.7	146.7	146.7	146.7	146.7	146.7	146.7	146.7	146.7	146.7	146.7	146.7	146.7	146.7	146.7	146.7	146.7	146.7	146.7	146.7	146.7	146.7	146.7	146.7	146.7	146.7	146.7	146.7	146.7	146.7	146.7	146.7	146.7	146.7	146.7	146.7	146.7	146.7
0	111.174	111.174	111.174	111.174	111.174	111.174	111.174	111.174	111.174	111.174	111.174	111.174	111.174	111.174	111.174	111.174	111.174	111.174	111.174	111.174	111.174	111.174	111.174	111.174	111.174	111.174	111.174	111.174	111.174	111.174	111.174	111.174	111.174	111.174	111.174	111.174	111.174	111.174	111.174	111.174	111.174	111.174	111.174	111.174	111.174	111.174	111.174	111.174	111.174
0	152.887	152.887	152.887	152.887	152.887	152.887	152.887	152.887	152.887	152.887	152.887	152.887	152.887	152.887	152.887	152.887	152.887	152.887	152.887	152.887	152.887	152.887	152.887	152.887	152.887	152.887	152.887	152.887	152.887	152.887	152.887	152.887	152.887	152.887	152.887	152.887	152.887	152.887	152.887	152.887	152.887	152.887	152.887	152.887	152.887	152.887	152.887	152.887	152.887
0	180.14	180.14	180.14	180.14	180.14	180.14	180.14	180.14	180.14	180.14	180.14	180.14	180.14	180.14	180.14	180.14	180.14	180.14	180.14	180.14	180.14	180.14	180.14	180.14	180.14	180.14	180.14	180.14	180.14	180.14	180.14	180.14	180.14	180.14	180.14	180.14	180.14	180.14	180.14	180.14	180.14	180.14	180.14	180.14	180.14	180.14	180.14	180.14	180.14
0	202.663	202.663	202.663	202.663	202.663	202.663	202.663	202.663	202.663	202.663	202.663	202.663	202.663	202.663	202.663	202.663	202.663	202.663	202.663	202.663	202.663	202.663	202.663	202.663	202.663	202.663	202.663	202.663	202.663	202.663	202.663	202.663	202.663	202.663	202.663	202.663	202.663	202.663	202.663	202.663	202.663	202.663	202.663	202.663	202.663	202.663	202.663	202.663	202.663
0	209.289	209.289	209.289	209.289	209.289	209.289	209.289	209.289	209.289	209.289	209.289	209.289	209.289	209.289	209.289	209.289	209.289	209.289	209.289	209.289	209.289	209.289	209.289	209.289	209.289	209.289	209.289	209.289	209.289	209.289	209.289	209.289	209.289	209.289	209.289	209.289	209.289	209.289	209.289	209.289	209.289	209.289	209.289	209.289	209.289	209.289	209.289	209.289	209.289
0	139.061	139.061	139.061	139.061	139.061	139.061	139.061	139.061	139.061	139.061	139.061	139.061	139.061	139.061	139.061	139.061	139.061	139.061	139.061	139.061	139.061	139.061	139.061	139.061	139.061	139.061	139.061	139.061	139.061	139.061	139.061	139.061	139.061	139.061	139.061	139.061	139.061	139.061	139.061	139.061	139.061	139.061	139.061	139.061	139.061	139.061	139.061	139.061	139.061
0	184.422	184.422	184.422	184.422	184.422	184.422	184.422	184.422	184.422	184.422	184.422	184.422	184.422	184.422	184.422	184.422	184.422	184.422	184.422	184.422	184.422	184.422	184.422	184.422	184.422	184.422	184.422	184.422	184.422	184.422	184.422	184.422	184.422	184.422	184.422	184.422	184.422	184.422	184.422	184.422	184.422	184.422	184.422	184.422	184.422	184.422	184.422	184.422	184.422
0	169.575	169.575	169.575	169.575	169.575	169.575	169.575	169.575	169.575	169.575	169.575	169.575	169.575	169.575	169.575	169.575	169.575	169.575	169.575	169.575	169.575	169.575	169.575	169.575	169.575	169.575	169.575	169.575	169.575	169.575	169.575	169.575	169.575	169.575	169.575	169.575	169.291	169.291	169.223	168.075	168.075	168.075	168.075	168.075	168.075	168.075	168.075	168.075	168.075
[truncated: 250 more columns]
