# Supplementary material for: A new imperialist competitive algorithm with spiral rising mechanism for solving path optimization problems
Source: PeerJ Comput Sci. 2022 Sep 7;8:e1075. doi: 10.7717/peerj-cs.1075 (PMC9575848; doi:10.7717/peerj-cs.1075)
Supplement: Supplemental Information 11 [file peerj-cs-08-1075-s011.zip › PSO DE GWO SRICA BSO TLBO SCA/F4/SRICA.xlsx]

## Sheet: Sheet1
7.7172	1.11888	0.0580655	0.00626106	0.000570871	6.2601e-05	6.2601e-05	4.67457e-05	3.36587e-05	3.36587e-05	3.36587e-05	4.63297e-06	4.58645e-06	4.28792e-06	5.90136e-07	5.32088e-07	2.30978e-08	2.30978e-08	2.25435e-09	2.21554e-09	2.21554e-09	2.21554e-09	9.91264e-10	9.91264e-10	8.05448e-10	4.20933e-10	4.20933e-10	3.62498e-11	3.62498e-11	3.62498e-11	3.28719e-11	3.28719e-11	3.28719e-11	3.26751e-11	3.26751e-11	3.26751e-11	3.19859e-11	3.19859e-11	7.935e-12	7.935e-12	7.935e-12	7.935e-12	7.935e-12	7.935e-12	1.4815e-13	1.4815e-13	1.4815e-13	5.85525e-14	5.85525e-14	5.85525e-14
0.504587	0.0684292	0.00824044	0.000221021	1.91039e-05	2.92286e-06	2.52392e-06	2.20542e-06	2.20542e-06	2.20542e-06	2.20542e-06	2.20102e-06	2.16987e-06	1.29885e-06	2.16965e-07	1.80458e-07	1.74801e-07	1.74801e-07	1.74801e-07	1.74794e-07	1.74794e-07	1.74507e-07	1.74475e-07	1.74475e-07	1.74475e-07	1.74475e-07	1.74472e-07	1.74472e-07	1.74472e-07	1.74472e-07	1.74472e-07	2.81872e-08	6.65116e-09	5.5971e-09	4.74163e-09	4.74163e-09	4.74163e-09	4.74163e-09	4.74163e-09	4.56624e-09	4.56624e-09	4.35422e-09	4.35422e-09	4.16418e-09	1.0312e-10	1.0312e-10	2.65397e-11	2.65397e-11	2.95588e-13	2.95588e-13
1.90121	0.0400135	0.0381455	0.0124912	7.98855e-05	6.75725e-05	6.73144e-05	6.07164e-05	5.4619e-05	5.4619e-05	3.74715e-05	1.11415e-06	3.60907e-08	7.47488e-09	7.47488e-09	8.82723e-11	8.82723e-11	8.82723e-11	8.82723e-11	8.82723e-11	8.80533e-11	8.80533e-11	8.80533e-11	8.80533e-11	8.80533e-11	8.80533e-11	8.80533e-11	8.80533e-11	8.80533e-11	8.80533e-11	8.80533e-11	6.868e-11	6.868e-11	6.868e-11	6.868e-11	6.84368e-11	6.84368e-11	6.84368e-11	6.84368e-11	6.84368e-11	6.84368e-11	6.35463e-11	6.35463e-11	6.35463e-11	6.35463e-11	6.35463e-11	6.35463e-11	6.35463e-11	4.00474e-11	1.92164e-11
9.95192	0.060773	0.00613109	0.000240586	3.21854e-06	7.67619e-07	7.46205e-07	6.66168e-07	6.66168e-07	3.76749e-07	3.60425e-07	3.2116e-08	3.1869e-09	3.1869e-09	3.1869e-09	3.1869e-09	1.00007e-09	4.72753e-10	2.98498e-10	2.43307e-12	2.43307e-12	2.43307e-12	2.43307e-12	2.41402e-12	2.41402e-12	2.41402e-12	2.41402e-12	2.41402e-12	2.41402e-12	2.41402e-12	4.63111e-13	4.63111e-13	4.62589e-13	4.62589e-13	4.62589e-13	4.62589e-13	4.62589e-13	4.62589e-13	4.62589e-13	4.62589e-13	4.53286e-13	4.53286e-13	4.53286e-13	4.41514e-13	4.41514e-13	4.41514e-13	4.19372e-13	4.19372e-13	4.19372e-13	4.19372e-13
2.66608	0.650885	0.0991293	0.0036041	0.000221028	2.18487e-05	1.32072e-06	3.71497e-07	2.59059e-07	2.59059e-07	1.56173e-08	1.56173e-08	1.38291e-08	1.38291e-08	1.38291e-08	2.04222e-09	2.04222e-09	2.04222e-09	9.45067e-10	9.45067e-10	5.22002e-10	5.22002e-10	5.22002e-10	3.01094e-10	3.01094e-10	3.01094e-10	3.01094e-10	3.01094e-10	3.01094e-10	6.7893e-11	6.7893e-11	6.7893e-11	6.7893e-11	6.7893e-11	6.49318e-11	6.49318e-11	6.36767e-11	6.36767e-11	6.36767e-11	6.36767e-11	4.83607e-11	2.07254e-11	2.07254e-11	2.07254e-11	1.86332e-11	1.86332e-11	1.42942e-11	1.61113e-12	1.61113e-12	1.61113e-12
4.73991	0.0415215	0.000271885	5.11487e-05	1.87042e-06	3.39114e-07	3.39114e-07	3.39114e-07	3.34003e-07	3.34003e-07	3.34003e-07	4.22201e-08	3.87883e-08	3.8765e-08	3.87573e-08	3.87571e-08	3.87314e-08	3.87225e-08	3.85897e-08	3.85897e-08	3.85897e-08	3.85897e-08	3.85897e-08	3.85897e-08	3.85897e-08	3.85897e-08	6.40478e-09	6.40478e-09	3.15146e-09	5.1549e-10	2.56046e-10	2.56046e-10	2.56046e-10	2.54543e-10	2.54543e-10	2.54543e-10	2.54543e-10	1.51006e-10	1.51006e-10	1.51006e-10	1.51006e-10	1.51006e-10	1.51006e-10	1.12529e-10	6.88937e-13	6.88937e-13	6.88937e-13	6.88937e-13	6.88937e-13	6.88937e-13
17.8306	0.944675	0.0204419	0.000487119	0.000131396	0.000112097	0.000112073	0.000101074	0.000100665	0.000100665	1.90548e-05	1.32965e-05	1.32604e-05	1.25902e-05	2.39521e-06	1.23315e-06	1.11659e-06	3.3743e-07	3.3743e-07	3.36422e-07	1.86786e-07	1.86786e-07	1.63081e-07	7.64815e-08	7.64284e-08	7.64284e-08	7.4789e-08	6.73321e-08	6.73321e-08	6.38731e-08	6.35809e-08	5.93026e-08	5.93026e-08	5.93026e-08	5.92193e-08	5.92029e-08	5.90031e-08	5.90031e-08	5.89735e-08	5.89735e-08	5.89735e-08	4.34912e-08	4.12613e-08	4.12613e-08	4.12613e-08	2.78888e-09	1.81082e-09	1.81082e-09	9.58344e-10	8.45452e-10
11.3782	1.30989	0.00203618	0.000569232	2.99663e-05	7.42457e-06	4.19187e-06	1.68209e-06	7.89385e-08	1.1215e-08	1.1215e-08	1.1215e-08	1.60944e-09	1.60944e-09	1.60944e-09	1.4701e-09	1.4701e-09	1.4701e-09	1.4701e-09	1.46867e-09	3.16122e-10	2.0989e-10	2.0989e-10	1.43367e-10	1.43367e-10	1.43367e-10	1.43367e-10	3.98143e-11	3.98143e-11	3.98143e-11	1.36776e-11	1.38644e-13	1.38644e-13	1.38644e-13	1.19773e-13	1.19773e-13	1.19773e-13	1.19773e-13	1.19773e-13	1.19773e-13	1.19773e-13	1.19773e-13	1.19773e-13	1.19773e-13	1.19773e-13	1.19773e-13	1.19773e-13	1.19773e-13	1.19773e-13	1.19771e-13
24.7576	2.55552	0.00806912	3.47018e-06	3.47018e-06	4.23826e-07	4.03872e-07	2.78228e-07	2.3135e-07	1.88084e-07	1.88084e-07	1.87616e-07	1.38379e-07	1.38371e-07	1.38371e-07	1.38371e-07	1.35745e-07	1.35745e-07	1.35745e-07	1.35745e-07	1.35745e-07	1.35745e-07	1.35639e-07	1.35639e-07	1.35639e-07	1.35639e-07	1.35629e-07	1.35629e-07	1.35629e-07	1.35629e-07	1.35629e-07	1.35629e-07	5.9575e-08	2.18698e-08	2.18698e-08	2.18698e-08	2.18698e-08	2.16193e-08	2.16171e-08	2.16171e-08	2.16171e-08	2.16171e-08	2.16171e-08	2.16171e-08	2.16171e-08	2.16171e-08	2.16134e-08	2.16134e-08	2.16134e-08	2.16134e-08
0.411214	0.000208748	6.23481e-06	3.57194e-08	3.57194e-08	1.96162e-08	9.62107e-09	4.90322e-09	2.36784e-09	1.62663e-09	1.62663e-09	1.62461e-09	1.62461e-09	2.41924e-10	2.41924e-10	2.39896e-10	2.39896e-10	2.39896e-10	2.36681e-10	2.22745e-10	2.22745e-10	2.22745e-10	2.22745e-10	2.22745e-10	2.22745e-10	2.22745e-10	2.22745e-10	2.22745e-10	2.22745e-10	2.22745e-10	2.22745e-10	2.22508e-10	2.22508e-10	2.22508e-10	2.22508e-10	2.22508e-10	2.22508e-10	2.22508e-10	2.22508e-10	2.22508e-10	2.22508e-10	2.22508e-10	2.22076e-10	2.22076e-10	2.22076e-10	2.22069e-10	2.22069e-10	2.22069e-10	2.22069e-10	2.22069e-10
0.134992	0.108726	1.67778e-05	5.89634e-06	2.16211e-06	2.16211e-06	2.13808e-06	2.10876e-06	2.10876e-06	1.47426e-06	1.47426e-06	1.47399e-06	1.47399e-06	1.47399e-06	1.30432e-06	1.28067e-06	1.24259e-06	1.24257e-06	1.24257e-06	1.24257e-06	1.24257e-06	1.24257e-06	1.24257e-06	1.24257e-06	1.24251e-06	1.24251e-06	1.24231e-06	1.24231e-06	1.22404e-06	1.22395e-06	1.2239e-06	1.2239e-06	1.21797e-06	1.21797e-06	2.05275e-07	4.42247e-08	4.10683e-08	4.10683e-08	1.4778e-09	1.4778e-09	1.40036e-09	1.40036e-09	1.40036e-09	1.40036e-09	1.40036e-09	1.40036e-09	1.40029e-09	1.40029e-09	1.40019e-09	1.40019e-09
3.13429	0.522568	0.0384583	3.06071e-05	5.35152e-07	5.35152e-07	1.03161e-07	1.15658e-08	1.14217e-08	6.30817e-09	6.30817e-09	6.30817e-09	6.30817e-09	5.17088e-09	5.17088e-09	4.97727e-09	3.45447e-10	8.85182e-11	8.85182e-11	8.85182e-11	8.85182e-11	8.85182e-11	8.5407e-12	4.73073e-13	4.73073e-13	4.73073e-13	4.73073e-13	4.73073e-13	2.53934e-13	2.53934e-13	2.53934e-13	2.53934e-13	2.52277e-13	2.52277e-13	2.52277e-13	2.52277e-13	2.52277e-13	5.39249e-14	5.39249e-14	5.39249e-14	5.39249e-14	5.39249e-14	5.39249e-14	5.39249e-14	5.39249e-14	5.39249e-14	5.39249e-14	5.39249e-14	5.39249e-14	1.41517e-14
18.8286	0.000659324	0.000519941	0.000484497	0.000455587	0.000455587	2.43071e-05	2.16188e-06	6.0556e-07	5.6505e-07	5.6505e-07	5.33222e-07	5.33222e-07	2.35573e-09	2.35573e-09	2.35573e-09	3.62353e-10	3.31333e-10	3.31333e-10	3.31333e-10	3.29089e-10	3.20023e-10	3.20023e-10	3.20023e-10	2.78216e-10	2.78216e-10	2.7818e-10	2.7809e-10	2.7809e-10	2.51182e-10	2.51182e-10	2.51182e-10	2.51182e-10	2.51182e-10	2.47674e-10	2.40342e-10	2.40342e-10	2.40331e-10	2.40331e-10	2.40331e-10	2.40315e-10	2.40315e-10	2.35072e-10	2.35072e-10	2.35072e-10	2.35072e-10	2.35072e-10	2.35072e-10	2.35072e-10	2.35072e-10
1.32551	0.534974	0.0585367	0.000156953	5.96263e-05	1.56643e-05	8.80393e-07	2.2256e-07	2.2256e-07	2.2256e-07	1.55434e-08	1.55434e-08	1.55434e-08	1.53769e-08	7.03926e-09	2.39858e-09	2.54271e-10	1.87095e-10	1.87095e-10	1.87095e-10	1.87095e-10	1.87095e-10	1.87073e-10	1.87073e-10	1.87073e-10	1.87073e-10	1.87073e-10	1.87073e-10	1.87073e-10	1.87073e-10	1.87073e-10	1.87073e-10	4.26655e-11	3.90582e-11	3.13848e-11	4.24649e-12	4.24649e-12	4.24649e-12	4.24649e-12	4.24649e-12	4.24649e-12	4.24649e-12	4.24649e-12	4.24649e-12	4.24649e-12	4.24649e-12	4.24649e-12	4.24649e-12	4.24649e-12	4.24649e-12
12.6444	0.13694	0.013556	0.00336568	0.000325149	0.000250612	0.000194284	1.93353e-05	1.9234e-05	1.9234e-05	1.9234e-05	1.91982e-05	1.91982e-05	1.77906e-07	2.31167e-08	1.58134e-08	1.58045e-08	1.58045e-08	1.48644e-08	9.24171e-09	9.24171e-09	9.24171e-09	9.24171e-09	4.41124e-09	4.41124e-09	4.41123e-09	4.41123e-09	4.41123e-09	4.41112e-09	4.39705e-09	4.38109e-09	4.38088e-09	4.38088e-09	4.38088e-09	4.38088e-09	4.38088e-09	4.38087e-09	4.38087e-09	4.38087e-09	4.38087e-09	4.38087e-09	4.38087e-09	4.38087e-09	4.38065e-09	4.37931e-09	4.37931e-09	4.37808e-09	4.37756e-09	4.37756e-09	4.37745e-09
2.26628	0.149003	0.00134905	0.000908423	0.000840356	0.000331139	0.000268239	0.000137307	1.26149e-05	1.26149e-05	5.74761e-06	5.49533e-06	4.30802e-06	1.51595e-06	2.92194e-08	2.92194e-08	2.92122e-08	2.92122e-08	2.92122e-08	2.92122e-08	1.26356e-08	1.26356e-08	1.26356e-08	1.26016e-08	3.52056e-09	3.52056e-09	3.52056e-09	3.52054e-09	3.52054e-09	3.52054e-09	3.51706e-09	3.47952e-09	3.42008e-09	3.42008e-09	3.42008e-09	3.42008e-09	3.42008e-09	3.42008e-09	3.42008e-09	3.42008e-09	3.42008e-09	3.42008e-09	3.48722e-10	9.8412e-11	9.8412e-11	9.8412e-11	9.8412e-11	9.70633e-11	9.70633e-11	9.70633e-11
12.1027	0.0869753	0.0132165	0.00695277	0.000204299	2.3377e-05	1.68309e-05	1.68309e-05	1.68309e-05	1.68309e-05	1.68256e-05	1.68256e-05	1.68069e-05	1.68069e-05	3.27983e-06	3.18641e-06	1.71462e-07	6.57674e-08	5.28904e-08	4.62373e-08	3.27423e-08	3.24931e-08	8.33506e-10	7.03682e-10	8.19139e-11	8.19139e-11	8.19139e-11	8.19139e-11	8.19139e-11	8.19139e-11	8.19139e-11	1.48611e-11	1.48611e-11	9.12577e-12	9.12577e-12	9.12577e-12	9.12577e-12	8.62652e-12	8.62652e-12	8.52893e-12	8.52893e-12	8.52893e-12	8.52893e-12	7.56286e-13	7.56286e-13	7.56286e-13	7.56286e-13	7.56286e-13	2.04979e-13	2.04979e-13
24.7852	0.592654	0.00376593	0.000483361	0.000300377	3.50092e-05	1.33337e-05	1.21021e-06	1.30662e-07	1.30662e-07	1.30087e-07	1.30087e-07	4.18027e-08	1.47452e-08	1.47452e-08	1.43061e-08	1.42787e-08	1.42787e-08	9.26356e-09	9.07101e-09	9.07101e-09	9.07101e-09	5.39177e-09	5.39177e-09	5.36503e-09	5.36503e-09	5.36503e-09	5.36503e-09	5.36421e-09	5.36268e-09	5.30517e-09	5.19323e-09	5.19323e-09	5.19323e-09	5.19323e-09	5.19323e-09	5.16785e-09	5.16785e-09	5.15658e-09	5.15658e-09	5.14232e-09	5.14232e-09	5.14232e-09	5.14232e-09	5.14232e-09	5.14232e-09	5.14232e-09	5.14232e-09	5.14232e-09	5.14232e-09
7.96567	0.0790725	0.0155585	0.000846528	4.25293e-05	9.47324e-06	3.26622e-06	5.41047e-07	4.94172e-07	4.94172e-07	4.94172e-07	1.91797e-07	1.70943e-07	6.67579e-08	2.90398e-08	2.90398e-08	1.52652e-08	2.69627e-09	2.69627e-09	2.12814e-09	2.12814e-09	2.12814e-09	2.12814e-09	2.12814e-09	1.49652e-09	1.21218e-11	1.21218e-11	1.21218e-11	1.18019e-11	1.18019e-11	5.334e-12	5.334e-12	5.334e-12	5.334e-12	5.33388e-12	5.33388e-12	5.33388e-12	5.33388e-12	5.33388e-12	5.33388e-12	5.33388e-12	5.33388e-12	5.30358e-12	5.30358e-12	5.30358e-12	5.30358e-12	5.30358e-12	4.84559e-12	4.62675e-12	4.62675e-12
2.83495	0.112041	0.0091738	0.00255555	0.000820826	0.000307378	0.000177152	7.0365e-05	5.90993e-05	8.18397e-07	8.18397e-07	8.1818e-07	6.23285e-07	6.23285e-07	6.23272e-07	6.23272e-07	6.22837e-07	6.15511e-07	6.12395e-07	6.12395e-07	6.12237e-07	6.12237e-07	6.12232e-07	6.12232e-07	6.09378e-07	6.09378e-07	6.05182e-07	6.05181e-07	6.05181e-07	6.05181e-07	6.04824e-07	6.04824e-07	6.04824e-07	6.0478e-07	9.53671e-08	3.75503e-08	3.75322e-08	3.80848e-11	3.80848e-11	3.64707e-11	7.82017e-12	5.31093e-12	4.87413e-12	4.87413e-12	4.87413e-12	4.87413e-12	8.98722e-13	8.98644e-13	4.43658e-13	4.43658e-13
61.0607	2.39351	0.162515	0.000685722	2.00501e-05	2.00266e-05	1.48789e-06	1.48789e-06	1.48789e-06	6.01659e-08	6.01659e-08	6.01659e-08	6.01659e-08	1.05539e-08	4.24302e-09	4.24302e-09	8.04115e-10	7.06006e-10	5.62472e-10	5.62472e-10	2.97315e-10	2.8419e-10	2.72e-10	8.59496e-11	7.646e-11	7.46488e-11	6.69081e-11	6.69081e-11	6.69081e-11	6.69081e-11	6.69081e-11	6.69081e-11	6.69081e-11	6.69081e-11	6.69081e-11	6.64756e-11	6.64756e-11	6.64756e-11	6.64756e-11	6.64756e-11	6.64756e-11	6.64756e-11	6.64756e-11	6.91493e-12	6.91493e-12	6.91493e-12	6.91493e-12	5.83948e-12	5.83948e-12	5.83948e-12
2.91151	0.186896	0.0095515	0.00500753	0.00133543	5.36836e-06	8.97663e-07	3.82128e-07	2.22312e-07	2.22312e-07	2.22312e-07	2.22312e-07	1.36933e-07	1.24769e-07	1.78353e-09	1.78353e-09	1.77113e-09	1.39517e-09	6.89551e-10	2.18663e-12	2.18663e-12	2.18663e-12	2.18663e-12	2.18663e-12	2.18663e-12	5.92177e-13	5.92177e-13	5.92177e-13	5.92177e-13	5.92177e-13	5.92177e-13	5.92177e-13	5.92004e-13	5.92004e-13	5.18681e-14	5.18681e-14	5.18681e-14	5.18681e-14	5.18681e-14	5.18681e-14	5.18681e-14	5.18681e-14	5.18681e-14	5.18641e-14	5.18641e-14	5.18641e-14	5.18641e-14	5.18641e-14	5.18641e-14	5.18138e-14
9.05925	0.472337	0.424597	0.00331804	1.22038e-07	5.17452e-08	5.17452e-08	5.17452e-08	5.17452e-08	2.55653e-08	2.4734e-08	2.4734e-08	2.4734e-08	2.4734e-08	2.4734e-08	2.47289e-08	2.47289e-08	2.47289e-08	2.23139e-08	2.229e-08	2.229e-08	2.22237e-08	2.22237e-08	2.22237e-08	2.22231e-08	2.22231e-08	2.2163e-08	2.2163e-08	2.20465e-08	2.20465e-08	2.20465e-08	2.20465e-08	2.20465e-08	2.20465e-08	2.20465e-08	2.20436e-08	2.20436e-08	2.20153e-08	2.20153e-08	1.49322e-08	1.45828e-08	1.45828e-08	1.38519e-08	1.38519e-08	1.38519e-08	1.31896e-08	1.2851e-09	7.31288e-10	5.43236e-11	5.43236e-11
8.52696	1.94964	0.152643	0.00492385	0.00157551	9.00275e-05	1.20075e-05	8.13056e-06	2.57662e-08	2.57662e-08	2.57662e-08	2.57662e-08	5.72339e-09	5.72339e-09	5.5201e-09	5.5201e-09	5.5201e-09	5.5201e-09	5.51942e-09	5.51942e-09	5.51942e-09	5.51942e-09	5.51942e-09	5.51881e-09	5.51881e-09	5.5188e-09	5.51838e-09	5.51838e-09	5.51838e-09	5.51838e-09	5.51838e-09	5.51838e-09	5.51838e-09	5.51838e-09	5.51838e-09	5.51838e-09	5.51838e-09	5.51838e-09	7.80313e-10	7.80313e-10	7.80313e-10	7.80313e-10	7.80313e-10	7.80313e-10	7.80313e-10	7.80313e-10	7.80313e-10	7.80118e-10	7.80118e-10	7.79635e-10
3.56358	1.93906	0.0289332	0.00144153	0.000189947	3.57726e-06	3.53959e-07	8.34189e-08	7.13917e-08	7.13917e-08	4.6787e-08	4.6787e-08	4.6787e-08	4.6787e-08	4.6787e-08	4.6787e-08	4.6787e-08	4.6686e-08	4.66661e-08	4.62592e-08	2.22103e-08	3.04551e-10	3.04551e-10	3.04551e-10	3.04551e-10	3.04551e-10	3.04551e-10	4.50866e-11	2.50962e-11	2.50962e-11	2.50962e-11	2.50962e-11	4.02646e-13	4.02646e-13	4.02646e-13	3.74037e-13	3.74037e-13	3.74037e-13	3.74037e-13	2.16792e-13	2.16792e-13	2.16792e-13	2.16792e-13	2.16792e-13	2.16792e-13	3.56999e-14	3.56999e-14	3.56999e-14	3.56999e-14	3.56999e-14
38.9341	1.38092	0.0465126	0.000871331	0.000639096	0.000453468	3.86269e-05	1.90807e-05	8.61233e-06	2.24368e-07	1.48535e-07	7.24387e-09	7.24387e-09	6.07881e-09	6.02316e-09	6.00996e-09	4.16712e-09	4.16712e-09	4.16712e-09	4.16712e-09	4.16712e-09	1.5704e-10	1.56996e-10	2.399e-11	2.399e-11	2.399e-11	2.39579e-11	2.39579e-11	2.39579e-11	2.39579e-11	2.38701e-11	2.38701e-11	2.38701e-11	2.38701e-11	2.29401e-11	2.26405e-11	2.26405e-11	2.26405e-11	2.23338e-11	1.61478e-11	1.61478e-11	1.61478e-11	1.61478e-11	1.61478e-11	2.85132e-14	2.85132e-14	2.85132e-14	2.85132e-14	2.85132e-14	2.71016e-14
6.57755	1.22729	0.0267751	0.00454783	0.00100065	4.20673e-06	2.3775e-06	2.3775e-06	2.37147e-06	1.28722e-06	1.23632e-06	1.1492e-06	5.19247e-07	5.19247e-07	5.19247e-07	5.19247e-07	5.19247e-07	1.94056e-07	1.94056e-07	1.90512e-07	1.90487e-07	1.90487e-07	1.90487e-07	1.56251e-07	1.29428e-07	1.29428e-07	1.29266e-07	1.29266e-07	9.13336e-08	8.96391e-08	8.96391e-08	8.92738e-08	8.92738e-08	8.63379e-08	8.39895e-08	8.39774e-08	8.39774e-08	8.39774e-08	8.39774e-08	1.86169e-08	9.62323e-09	2.9582e-09	8.36614e-10	8.3569e-10	4.27369e-10	4.27369e-10	4.27369e-10	4.27369e-10	4.27369e-10	4.27369e-10
0.312764	0.00481888	0.000777238	0.000163621	0.000132839	4.35527e-06	3.7038e-06	2.54071e-06	2.54071e-06	1.122e-06	1.122e-06	1.1219e-06	1.12181e-06	5.02367e-07	4.03955e-07	4.03955e-07	3.94757e-07	2.46547e-09	5.66413e-10	5.66413e-10	5.66413e-10	5.66413e-10	5.66413e-10	2.22566e-10	2.21334e-10	2.21334e-10	2.14764e-10	1.91145e-10	1.91145e-10	1.91145e-10	1.91145e-10	8.1488e-11	8.1488e-11	8.1488e-11	8.11435e-11	6.46479e-11	6.46479e-11	5.20111e-11	5.20111e-11	2.26143e-11	2.26143e-11	2.26143e-11	2.26143e-11	2.05469e-11	2.05469e-11	2.05469e-11	7.34452e-12	7.34452e-12	7.34452e-12	7.34452e-12
0.0434998	0.00801521	0.000135057	7.08827e-06	4.90442e-06	4.32597e-06	4.32597e-06	2.68913e-06	1.50771e-06	1.2145e-06	1.2145e-06	5.3017e-08	5.3017e-08	3.44497e-08	3.44497e-08	3.10214e-08	3.10214e-08	3.10214e-08	3.05255e-08	3.05232e-08	3.04041e-08	7.23071e-09	7.23071e-09	7.23071e-09	7.23071e-09	3.15702e-09	3.15702e-09	3.15702e-09	3.15702e-09	3.06364e-09	1.46577e-09	1.30082e-09	1.09221e-09	1.09221e-09	1.09204e-09	1.09204e-09	1.09204e-09	1.09204e-09	1.09204e-09	1.09204e-09	1.09204e-09	1.09147e-09	1.09147e-09	1.09147e-09	1.09147e-09	1.09147e-09	1.09147e-09	1.09147e-09	1.09147e-09	1.09147e-09
3.00519	1.35194	0.0101671	0.00928052	0.000658869	0.000165862	6.77028e-05	6.72427e-05	6.72427e-05	1.54482e-05	7.78452e-06	2.22471e-06	2.22471e-06	2.22471e-06	2.22471e-06	2.22471e-06	1.87075e-06	1.80605e-06	1.80605e-06	8.44998e-07	8.44998e-07	5.2407e-07	5.2407e-07	5.2407e-07	5.23829e-07	5.23829e-07	5.23829e-07	5.23829e-07	5.23829e-07	5.23829e-07	5.21821e-07	5.21821e-07	5.21508e-07	5.21508e-07	5.21508e-07	4.91092e-07	2.34224e-07	5.84838e-08	5.84838e-08	3.54511e-09	2.61012e-09	2.61012e-09	2.56656e-09	1.88829e-09	1.88816e-09	1.88816e-09	5.37154e-11	3.65659e-11	3.65659e-11	3.20097e-11
10.0625	0.667628	0.0419099	0.00233221	0.000322324	8.19408e-05	3.61198e-05	1.89415e-05	1.29402e-05	8.81373e-06	5.0166e-06	2.37197e-06	2.25429e-06	1.41941e-06	3.99845e-07	3.52877e-07	2.16859e-07	1.60578e-07	1.58916e-07	1.26245e-07	1.19382e-07	1.07023e-07	1.05007e-07	1.0078e-07	9.94262e-08	9.9228e-08	9.79455e-08	9.76711e-08	9.56847e-08	9.54097e-08	9.52538e-08	9.02054e-08	8.67298e-08	8.53381e-08	3.4491e-08	2.61788e-08	1.75031e-08	1.03822e-08	8.90228e-09	4.64911e-09	4.30199e-09	3.55549e-09	3.28204e-09	3.24112e-09	3.0875e-09	1.783e-09	1.28899e-09	1.26942e-09	1.21673e-09	1.2121e-09
[truncated: 250 more columns]
