# Supplementary material for: A new imperialist competitive algorithm with spiral rising mechanism for solving path optimization problems
Source: PeerJ Comput Sci. 2022 Sep 7;8:e1075. doi: 10.7717/peerj-cs.1075 (PMC9575848; doi:10.7717/peerj-cs.1075)
Supplement: Supplemental Information 11 [file peerj-cs-08-1075-s011.zip › PSO DE GWO SRICA BSO TLBO SCA/F4/TLBO.xlsx]

## Sheet: Sheet1
81.87	72.7176	24.6019	24.6019	24.1285	13.4481	11.4547	8.16056	5.87566	4.82888	2.46232	2.25718	1.52375	1.21163	1.12014	1.12014	0.874756	0.874756	0.874756	0.755323	0.743388	0.706856	0.629666	0.591805	0.533547	0.476176	0.413444	0.35305	0.284421	0.284421	0.271557	0.256517	0.241548	0.22657	0.190498	0.184095	0.164119	0.148302	0.13041	0.116915	0.101525	0.0949716	0.0863744	0.0696998	0.0654073	0.0574568	0.0541956	0.0482265	0.0432684	0.0386004
108.337	60.6738	32.1282	29.0213	18.5545	13.737	7.66652	4.52938	4.52938	3.3604	1.97131	1.62151	1.62151	1.51113	1.43808	1.26563	1.07076	1.07076	1.03425	0.956082	0.8844	0.790868	0.739261	0.680167	0.632746	0.598017	0.566387	0.552997	0.535081	0.523434	0.463821	0.398317	0.36461	0.299268	0.291313	0.258543	0.233169	0.220783	0.20515	0.181131	0.174332	0.158914	0.151481	0.143637	0.137836	0.131845	0.129593	0.125266	0.120573	0.11802
95.0961	74.3418	49.825	34.7528	25.7438	25.7438	14.5712	9.07414	5.75235	5.75235	2.46147	2.31035	1.6664	1.6664	1.60733	1.48413	1.44798	1.35334	1.27696	1.10558	1.10558	1.07014	0.98666	0.915025	0.88977	0.843636	0.797842	0.776769	0.727223	0.691244	0.670894	0.632656	0.607405	0.529128	0.511261	0.470985	0.470985	0.454595	0.443027	0.430262	0.420695	0.414547	0.409511	0.406362	0.401349	0.396964	0.390825	0.3891	0.383651	0.380088
74.315	74.315	53.9092	30.3911	30.3911	13.5656	11.8109	10.9242	7.60064	3.53447	3.53447	2.48346	2.05039	1.63553	1.60208	1.60208	1.46466	1.41631	1.32525	1.24181	1.21643	1.09066	0.997595	0.916455	0.865444	0.761563	0.703683	0.642952	0.586223	0.537749	0.475869	0.447476	0.4098	0.369397	0.323219	0.309668	0.283987	0.27833	0.270577	0.265971	0.258647	0.247668	0.235681	0.226392	0.217213	0.214895	0.207852	0.206603	0.2016	0.198728
99.1102	71.6232	44.1605	38.4896	20.9082	18.1653	8.35571	6.99541	4.61108	2.59191	2.22869	1.67989	1.663	1.57797	1.48426	1.34288	1.31061	1.20568	1.1021	1.04531	1.04531	0.983382	0.871738	0.797577	0.754095	0.701651	0.637252	0.579732	0.49163	0.430247	0.430222	0.367866	0.358426	0.335723	0.321607	0.275981	0.177423	0.16918	0.144058	0.123329	0.106686	0.0964552	0.0939266	0.0889642	0.0725646	0.0641384	0.0567586	0.0441546	0.0383406	0.0351943
87.6682	79.4753	34.5156	32.1905	24.1551	11.6749	9.20481	6.84246	4.69911	3.42812	2.15553	1.77319	1.77319	1.57721	1.32603	1.32603	1.23816	1.17721	0.978706	0.978706	0.935092	0.925387	0.845588	0.785986	0.710165	0.609434	0.530554	0.487914	0.438961	0.365323	0.353492	0.288382	0.254464	0.220769	0.200961	0.161043	0.148323	0.131664	0.114399	0.0954579	0.0896516	0.0807892	0.0729459	0.0679258	0.0661953	0.0568253	0.0486494	0.038773	0.032016	0.0256316
114.287	61.1537	50.2121	30.0408	18.6309	12.8139	8.07299	7.29681	3.84446	3.84446	1.70931	1.70931	1.70931	1.45974	1.45974	1.41061	1.21974	1.21974	1.11522	0.999427	0.943625	0.865616	0.8517	0.800674	0.783602	0.742937	0.710843	0.65568	0.621721	0.569822	0.470107	0.423623	0.413387	0.37577	0.36886	0.359877	0.354539	0.344684	0.33824	0.332755	0.325343	0.320902	0.311732	0.305429	0.301806	0.296622	0.294786	0.292952	0.291865	0.283109
92.2634	74.9557	38.9413	38.8813	24.1471	17.1124	12.5032	4.63406	4.20751	3.1937	2.44918	2.10006	1.55843	1.35326	1.35326	1.32781	1.19308	1.19308	1.10227	1.03528	0.995417	0.962385	0.846203	0.829132	0.790203	0.784759	0.713852	0.659962	0.643723	0.589893	0.532416	0.508294	0.463276	0.430504	0.414249	0.39417	0.378939	0.358849	0.347366	0.339831	0.331531	0.320986	0.311749	0.309902	0.303224	0.296865	0.292476	0.289503	0.287165	0.284333
110.437	79.7626	43.6594	38.3356	32.4651	17.6163	14.0973	7.89847	5.36764	4.54067	3.18827	2.28135	2.06437	2.04175	1.7292	1.42938	1.36218	1.36218	1.32392	1.11317	1.03693	1.01008	0.852762	0.818931	0.710864	0.703236	0.642151	0.559885	0.513232	0.440099	0.425983	0.381713	0.331811	0.321898	0.265928	0.242095	0.195408	0.182809	0.178014	0.167373	0.162306	0.156989	0.149918	0.147739	0.143028	0.140223	0.136246	0.128387	0.126704	0.125726
100.778	69.0762	58.8575	31.7441	31.7441	20.1015	13.0754	10.0617	8.98116	6.98159	4.66143	3.17786	2.47317	2.42603	2.25008	2.02332	1.93209	1.85468	1.7789	1.65662	1.56481	1.53951	1.47273	1.35599	1.26645	1.1414	1.12174	1.11162	1.04516	1.01341	0.962299	0.906717	0.877443	0.852236	0.79235	0.77338	0.734399	0.727786	0.687348	0.61728	0.565748	0.557926	0.532431	0.519492	0.516027	0.509034	0.503077	0.494768	0.482496	0.481774
86.9329	54.2177	30.4169	30.4169	22.4828	20.3373	9.5993	7.23063	4.82381	2.67087	2.24096	2.24096	1.72099	1.65842	1.57185	1.31875	1.18763	1.04808	0.992468	0.992468	0.992468	0.928347	0.848051	0.816816	0.7789	0.658992	0.658097	0.60066	0.573113	0.536741	0.528656	0.467685	0.431703	0.410495	0.359886	0.329322	0.311321	0.289615	0.265822	0.256228	0.244208	0.239683	0.232293	0.227648	0.22576	0.219818	0.214743	0.21238	0.209342	0.204712
94.0922	78.4764	40.7149	27.2568	22.3746	14.2671	14.2671	9.90242	7.41784	4.51867	3.6832	1.98355	1.89198	1.66765	1.5204	1.37596	1.2692	1.16157	1.12245	1.11954	1.02193	0.969682	0.918414	0.758311	0.647012	0.612484	0.575171	0.494982	0.420694	0.420694	0.357533	0.308825	0.266385	0.242262	0.215699	0.18693	0.183842	0.181068	0.165735	0.161627	0.153757	0.147944	0.142902	0.136376	0.127686	0.120111	0.114427	0.113201	0.108614	0.0950485
100.695	58.7994	53.3231	33.0717	33.0717	20.4364	14.2634	10.0792	7.0586	4.49209	2.62578	2.21868	2.12428	1.71363	1.70957	1.549	1.51763	1.4213	1.37747	1.23818	1.18934	1.1011	0.981253	0.91237	0.830075	0.814058	0.744169	0.655396	0.646239	0.595211	0.551066	0.524874	0.51279	0.478461	0.440128	0.428783	0.40948	0.402522	0.372121	0.336494	0.326325	0.312133	0.303402	0.298488	0.293419	0.290846	0.289013	0.287007	0.285151	0.283776
89.3999	45.2908	45.2908	38.3074	23.1028	11.4585	11.2357	6.75296	6.01948	4.35547	2.058	1.86957	1.86957	1.85007	1.70602	1.49087	1.44885	1.43927	1.33067	1.21329	1.14577	1.14167	1.03084	0.992913	0.861019	0.801483	0.748542	0.707529	0.645869	0.575196	0.549737	0.541696	0.518777	0.484914	0.460696	0.445338	0.421318	0.404975	0.397192	0.380503	0.356902	0.318932	0.285514	0.266015	0.209422	0.184967	0.171861	0.171861	0.160211	0.149655
95.1032	56.9676	41.9579	25.388	20.8589	14.956	8.1912	6.64169	5.41558	3.84552	2.49068	2.00551	1.68994	1.59781	1.46696	1.3965	1.33134	1.22268	1.07789	0.995576	0.880869	0.86808	0.792051	0.785052	0.733482	0.669926	0.659495	0.613313	0.567836	0.544512	0.51046	0.477557	0.428705	0.388544	0.358837	0.324923	0.318283	0.281705	0.269401	0.264242	0.258833	0.251895	0.244363	0.239781	0.235823	0.228409	0.217054	0.211137	0.206751	0.203288
107.882	68.5671	27.7459	27.7459	22.4004	15.3944	12.5843	6.20524	4.00533	3.61412	3.16347	2.08965	1.78509	1.42089	1.26772	1.26772	1.26772	1.15678	1.12077	1.06581	0.94972	0.904544	0.802207	0.754992	0.586762	0.586762	0.554729	0.511772	0.447313	0.395758	0.344628	0.31905	0.311442	0.277354	0.256274	0.246443	0.175094	0.164268	0.146664	0.139867	0.12007	0.114575	0.0975943	0.0925003	0.0848627	0.0762094	0.0725027	0.0630134	0.0591539	0.0501305
113.966	80.6529	42.4417	35.101	26.4393	19.9695	16.5345	9.92882	6.1774	3.57148	2.41902	2.08465	1.6673	1.62632	1.52863	1.38493	1.38493	1.24043	1.22497	1.15982	1.03739	0.910417	0.910417	0.905524	0.804374	0.792268	0.755739	0.690967	0.644178	0.596639	0.543536	0.517758	0.495144	0.486181	0.45956	0.44204	0.426674	0.413383	0.399789	0.383558	0.309279	0.293252	0.283407	0.278261	0.263516	0.252523	0.246328	0.240317	0.233612	0.230618
100.433	77.3742	50.2575	34.4796	18.6816	18.6816	10.7193	8.80637	5.23051	4.0303	3.05934	2.39099	1.93366	1.93366	1.451	1.29763	1.29763	1.19114	1.1377	1.1377	0.996233	0.906485	0.860159	0.783525	0.748445	0.652372	0.630367	0.61221	0.589427	0.570144	0.535109	0.484906	0.434379	0.430479	0.393185	0.372367	0.348855	0.320605	0.299272	0.27959	0.26968	0.262576	0.249112	0.242765	0.221187	0.22043	0.215589	0.213032	0.2107	0.207638
103.493	58.0988	40.5478	25.6873	20.3872	15.8976	8.91373	5.57715	5.57715	3.66355	2.8813	2.17307	1.72368	1.59126	1.57015	1.53485	1.44827	1.23614	1.23614	1.16857	1.15448	1.03355	0.937153	0.843241	0.781506	0.711414	0.659502	0.625612	0.576895	0.549288	0.468317	0.456784	0.429481	0.378262	0.355574	0.341591	0.323106	0.29307	0.259055	0.217439	0.178595	0.170984	0.170974	0.166664	0.152647	0.147747	0.139691	0.137459	0.135565	0.133139
76.7122	75.422	45.1114	35.2351	25.545	13.6692	11.1106	8.73982	5.03758	5.03758	3.01555	2.91392	2.128	1.66548	1.49752	1.38291	1.25862	1.25079	1.00218	0.926218	0.926218	0.786979	0.786979	0.744505	0.695138	0.588692	0.550717	0.513096	0.468358	0.407158	0.365319	0.352389	0.343271	0.315628	0.296644	0.277646	0.269863	0.258254	0.249485	0.242138	0.236041	0.233751	0.228438	0.221677	0.215251	0.21381	0.209837	0.206171	0.203514	0.202077
104.525	56.856	43.0264	32.1665	18.6028	18.6028	11.8418	7.47278	4.6203	2.98453	2.29785	2.24823	1.91414	1.7588	1.69264	1.5386	1.5386	1.44137	1.41024	1.32518	1.22572	1.08963	1.06214	1.05006	0.975995	0.970302	0.90742	0.893505	0.862777	0.85048	0.840993	0.79708	0.761435	0.761154	0.730909	0.730909	0.716904	0.697508	0.658841	0.634073	0.618511	0.612977	0.593569	0.524601	0.515185	0.504941	0.501788	0.495963	0.486738	0.485262
107.396	42.4503	40.6126	30.1883	24.7513	16.4912	10.3132	6.92588	6.67464	3.16749	2.57477	2.25656	1.99713	1.59255	1.59255	1.59255	1.4839	1.352	1.32185	1.17035	1.10744	1.05559	1.01443	0.948643	0.935076	0.779282	0.76352	0.733352	0.681154	0.647329	0.557566	0.508414	0.481673	0.468848	0.453725	0.419204	0.395849	0.392128	0.373153	0.36268	0.349319	0.337423	0.325828	0.321646	0.317013	0.311257	0.308621	0.305698	0.302347	0.300253
90.8722	63.9241	29.4265	29.4265	14.5868	12.3684	10.1277	5.95212	5.95212	3.1102	2.32774	2.04887	1.62659	1.62659	1.34305	1.34305	1.30024	1.23008	1.1344	1.1004	0.924007	0.924007	0.845235	0.80056	0.730981	0.667686	0.618775	0.553726	0.528495	0.523595	0.475393	0.458711	0.431905	0.422512	0.406741	0.403895	0.380578	0.362245	0.353058	0.343568	0.327578	0.318677	0.314059	0.312493	0.310353	0.306139	0.303981	0.297916	0.296227	0.294373
97.1286	58.7339	36.5728	30.4805	18.9886	11.9348	8.1745	4.6153	3.37586	2.77413	1.91483	1.86842	1.65748	1.36188	1.33283	1.2831	1.07728	1.07728	0.997961	0.941715	0.89394	0.871152	0.784703	0.697131	0.643631	0.611816	0.537174	0.493642	0.450241	0.335481	0.260895	0.23245	0.205129	0.17126	0.148967	0.13447	0.107011	0.0991545	0.0829717	0.081326	0.0696918	0.059713	0.0489935	0.0449965	0.0396834	0.0353263	0.0321576	0.0258057	0.0246653	0.0211462
91.582	53.1169	44.1824	28.7342	22.7301	17.5115	9.85569	8.64177	6.43684	4.21957	3.50607	2.81138	2.13305	2.04197	1.7488	1.7488	1.6145	1.6145	1.45606	1.31109	1.31109	1.26982	1.2043	1.17064	1.05576	1.03954	0.976493	0.959559	0.910732	0.864373	0.799274	0.779078	0.771696	0.73661	0.701448	0.635638	0.598115	0.563876	0.56317	0.545215	0.529298	0.514388	0.480462	0.453647	0.440485	0.421395	0.420234	0.412308	0.411108	0.409091
108.118	73.3427	42.2894	27.6406	23.1543	14.6984	13.9876	6.9499	5.1661	3.93649	3.00812	2.64776	2.13391	1.90737	1.90737	1.67881	1.52335	1.41464	1.3051	1.1591	1.1591	1.11245	1.09831	1.02034	0.992331	0.955756	0.862102	0.734755	0.697921	0.60331	0.578947	0.532769	0.469892	0.398455	0.366958	0.355202	0.343589	0.32634	0.314676	0.300798	0.287713	0.280902	0.275103	0.265333	0.256719	0.249203	0.24565	0.240986	0.231987	0.228004
91.1944	71.5486	52.1885	35.7548	23.2119	12.2699	11.4188	8.67042	4.37803	3.56942	2.61477	2.15195	1.63919	1.54064	1.48108	1.05999	1.04909	1.04909	0.917535	0.862515	0.777103	0.717574	0.610984	0.558949	0.558949	0.483309	0.451313	0.451313	0.427207	0.425114	0.387078	0.318056	0.279656	0.234859	0.234076	0.20502	0.197753	0.195588	0.179944	0.164801	0.158837	0.154221	0.138951	0.133578	0.130956	0.125941	0.125351	0.122219	0.0738563	0.0463603
100.654	70.9577	41.3788	33.0163	17.9574	10.7179	10.7179	5.57712	5.32474	2.97077	2.60705	1.93282	1.78974	1.62823	1.47892	1.47892	1.35903	1.31889	1.18063	1.14768	1.08016	1.03548	0.990367	0.922222	0.849762	0.794949	0.760871	0.70845	0.677285	0.654675	0.636514	0.609216	0.591772	0.557079	0.520777	0.514049	0.510206	0.501114	0.494379	0.493214	0.480886	0.480886	0.479182	0.475053	0.474224	0.470646	0.469527	0.467234	0.464523	0.463978
96.2843	55.8082	54.7221	30.1348	22.3769	17.6331	11.4907	6.29141	4.46463	3.45857	2.34294	1.74609	1.57134	1.38617	1.38617	1.35679	1.28551	1.23373	1.1423	1.05634	1.0243	0.994614	0.949617	0.898301	0.800394	0.743695	0.656176	0.600595	0.600595	0.556151	0.519209	0.497035	0.425737	0.409483	0.378287	0.344627	0.281709	0.251016	0.237542	0.229423	0.185893	0.157341	0.11561	0.0853813	0.0773022	0.0663361	0.0583705	0.0534898	0.0479577	0.0404449
119.535	57.701	57.701	26.6564	26.6564	16.8757	14.4212	7.3956	4.63322	3.8106	3.14483	1.97047	1.73153	1.7062	1.67191	1.52117	1.37883	1.34342	1.2096	1.16064	1.06702	1.01416	0.934575	0.873885	0.795665	0.757325	0.689006	0.656605	0.619387	0.584407	0.529417	0.495705	0.442572	0.402582	0.35712	0.348937	0.305802	0.302721	0.284937	0.281942	0.271316	0.263096	0.251536	0.24044	0.233854	0.223573	0.214492	0.212097	0.207209	0.2034
98.0054	65.88	43.024	31.5113	23.3076	15.9383	11.3527	7.49246	5.44196	3.86193	2.69327	2.16824	1.82774	1.65787	1.54318	1.4311	1.33787	1.27236	1.18702	1.10465	1.04451	0.986007	0.915203	0.857657	0.791405	0.735164	0.686571	0.63972	0.597436	0.556063	0.51321	0.476387	0.44519	0.41389	0.385858	0.363906	0.338888	0.323938	0.307527	0.292301	0.27564	0.26585	0.253901	0.243763	0.235	0.227816	0.222856	0.218234	0.21223	0.207453
[truncated: 250 more columns]
