# Supplementary material for: A new imperialist competitive algorithm with spiral rising mechanism for solving path optimization problems
Source: PeerJ Comput Sci. 2022 Sep 7;8:e1075. doi: 10.7717/peerj-cs.1075 (PMC9575848; doi:10.7717/peerj-cs.1075)
Supplement: Supplemental Information 11 [file peerj-cs-08-1075-s011.zip › PSO DE GWO SRICA BSO TLBO SCA/F5/BSO.xlsx]

## Sheet: Sheet1
587.044	314.774	210.491	175.255	174.61	161.207	152.642	88.2235	76.684	76.684	75.5222	75.1874	74.7809	74.4024	74.0388	73.6218	73.3145	72.9185	72.6408	72.1746	71.7511	71.3584	71.0047	70.6714	70.1711	69.8249	69.8249	69.5135	68.9497	68.4953	68.1011	55.4509	55.4509	55.4509	55.4509	55.4509	55.4509	55.4509	54.7685	54.7685	54.7685	54.7685	54.7685	54.7685	54.7685	54.7685	54.6289	54.3113	54.0036	53.7442
505.845	322.392	242.742	142.266	141.738	141.274	140.798	114.63	114.22	96.6417	96.1934	94.0829	93.9543	93.599	93.2815	92.6921	92.0829	91.696	91.3483	90.6933	90.2815	90.1604	89.7819	89.5436	88.8401	88.4252	87.9465	87.6766	87.351	86.9291	86.5616	86.0237	85.5971	85.5971	85.5971	85.1968	84.8181	84.3563	83.9715	83.5088	83.1292	79.0586	78.6072	78.1717	77.7967	77.4729	65.2777	64.9411	64.6275	64.3111
523.775	291.608	191.009	165.074	141.831	129.547	128.833	120.667	91.243	90.3038	77.2049	73.729	73.4227	73.1507	72.8329	72.5965	67.0447	66.7359	66.4239	66.2282	65.78	65.5293	65.0549	64.7416	64.4504	64.1005	63.8292	63.4851	63.1875	62.8862	62.5081	62.1379	61.8604	61.5263	61.307	60.8911	60.5742	60.2008	59.9409	59.647	44.1682	43.8996	43.6209	43.2923	42.9316	42.6927	42.4305	42.1985	41.8677	41.5925
533.057	234.373	233.412	173.765	173.765	151.587	151.107	114.117	105.725	105.365	104.922	104.416	103.996	103.516	103.077	102.608	102.113	101.741	101.486	101.112	88.3577	87.939	87.4752	87.1104	86.7715	86.4258	86.1123	85.8201	80.1306	79.7136	79.3659	64.5827	64.4757	64.1615	63.7938	63.4417	63.1093	62.8492	62.4624	62.0797	61.6713	61.3615	61.083	61.015	60.743	60.6813	60.1834	59.8362	59.5936	59.45
573.516	306.049	176.213	176.213	135.595	102.462	101.734	99.5884	90.859	90.5608	72.0454	71.5652	71.1583	66.5912	66.3424	65.3668	64.9709	64.4762	64.1519	63.8462	63.5097	63.1143	62.7643	62.4461	62.0492	61.6304	61.2818	60.9635	60.6782	60.3059	59.9425	59.4902	59.0963	58.7745	58.5253	58.2388	57.9582	57.6098	57.6098	57.6098	57.2447	56.956	56.8184	56.3827	56.073	55.646	55.3832	54.9732	54.6933	54.4055
554.307	244.457	229.056	171.724	140.847	128.71	117.666	103.468	102.998	102.6	94.1611	94.1611	92.6538	92.1713	91.8013	91.6982	90.0403	89.1583	63.1558	62.7676	62.4383	62.2645	61.7819	61.4443	60.9575	60.6776	60.3399	59.9041	59.5972	59.2894	58.9551	58.6293	58.3408	58.0595	57.7032	57.4188	52.0725	50.9069	50.501	50.0215	49.698	49.4719	49.139	48.8555	48.5982	48.2366	47.9455	47.4995	47.0409	46.7731
480.831	193.758	193.758	144.061	124.884	110.887	101.809	94.4916	94.1249	94.0212	93.6295	93.3275	93.3275	91.9	91.4543	90.951	80.728	77.0082	76.6094	76.2544	75.885	75.4608	75.0747	74.8003	74.5377	74.349	73.6964	73.3401	72.9721	72.6159	72.2047	71.8423	67.8234	67.5372	67.1624	66.8668	66.6251	66.3431	66.0468	65.6491	65.408	65.0589	64.9685	64.6872	64.319	64.0196	63.8213	63.5237	63.0731	62.7463
539.009	281.641	175.312	135.079	113.477	71.5949	64.4081	60.8101	58.5214	58.2394	56.989	52.9866	52.5531	52.2964	51.9542	51.6808	51.3161	50.875	50.5407	50.1822	49.9873	49.7066	43.4764	38.9206	38.6455	38.6455	38.3875	38.042	37.8051	37.5442	37.382	37.1421	37.0997	36.8553	36.653	36.3565	36.0536	31.8994	31.6706	31.4901	31.2235	30.956	30.1417	30.1417	30.04	29.8597	29.7087	29.4161	29.1775	28.9558
415.493	237.289	232.032	168.979	142.273	118.989	118.23	116.075	115.6	104.034	95.7793	93.9852	93.8921	93.448	92.9046	92.4646	92.1033	91.7566	91.5063	91.0482	85.4167	75.6363	65.4081	65.0581	64.4792	64.1388	56.5488	50.8556	50.6316	50.3393	50.1201	48.9277	48.55	48.1104	46.4029	46.1816	45.6383	45.4897	45.2001	44.8379	42.4164	42.4164	42.4164	42.2367	42.031	41.7913	41.5264	41.3425	41.1487	40.9587
488.439	224.894	211.102	163.435	131.774	100.762	82.6329	78.3785	59.1844	59.0252	58.7323	58.4814	58.093	58.093	57.8361	57.3858	56.961	56.7419	56.4575	56.156	55.8112	55.522	55.1319	54.7759	54.7759	43.5609	43.2788	42.9972	42.6294	42.3105	41.9941	41.735	41.3933	41.3933	41.1857	41.1857	40.9569	40.5375	40.2401	39.994	39.6741	39.4652	39.1788	38.9336	38.6	38.3826	38.1525	37.9743	37.6296	37.5439
589.45	361.784	255.148	163.654	114.938	91.7996	82.1832	81.0604	77.8858	77.3348	75.9399	75.5907	75.2864	74.9349	74.5625	74.5625	73.8915	73.5942	67.8797	67.6207	67.2111	66.6022	66.2877	65.9926	65.7253	65.4434	65.0397	64.716	64.3786	64.0393	63.5506	63.1796	62.9704	62.8264	62.7983	62.4468	62.1375	61.8679	61.549	61.4866	61.1831	60.8759	60.6631	45.5769	45.3366	44.9464	44.6578	44.3168	43.9588	43.691
502.791	233.239	196	136.443	129.133	123.424	88.0267	87.6043	87.1344	86.7075	86.3926	86.2168	85.7161	85.3496	84.923	84.4005	84.0363	83.969	83.4296	67.7259	67.4189	66.9463	66.7426	66.4444	66.1303	65.7029	65.3614	65.0816	64.7707	64.4586	64.1936	63.7357	63.4616	63.0654	62.9228	62.6719	62.3463	62.0237	61.7163	61.3754	61.0424	60.6899	51.2663	50.8234	50.8234	50.8234	50.8234	50.4928	50.168	49.8176
506.044	269.861	199.772	158.341	128.427	127.947	126.968	125.55	119.426	118.98	118.751	118.365	117.854	117.207	117.148	116.666	116.092	115.614	115.184	114.699	114.274	114.033	113.656	113.227	112.634	112.158	111.627	111.155	111.038	110.656	110.304	109.849	106.937	106.334	71.3878	71.0968	71.0259	70.0325	69.7309	69.4121	69.1221	68.676	68.3814	65.3704	65.0397	61.6663	61.3433	61.0572	60.6649	60.2732
526.533	330.017	232.137	114.462	106.825	106.524	98.6147	92.6324	92.1135	81.6402	67.3696	66.9839	64.4519	64.14	63.7707	63.4966	62.9862	57.2523	41.8941	41.1756	40.9321	40.2909	40.0202	39.8078	39.5652	39.2312	39.2245	31.6916	31.2408	30.9801	23.1027	22.9036	22.7232	22.5443	22.3177	22.2033	22.0583	21.8071	21.6457	21.488	21.3154	21.062	20.8602	20.6599	20.4597	20.2285	20.0387	19.853	19.616	19.4235
613.383	286.5	178.92	172.64	146.084	139.515	133.363	132.928	130.289	130.289	130.289	126.402	102.906	102.564	102.05	101.593	101.387	101.106	99.7956	99.2602	98.8798	98.8798	98.8262	98.2098	98.2098	95.4427	95.1103	79.5915	79.2407	78.8923	78.4208	78.1111	77.6603	77.2886	77.0654	76.5344	76.5344	76.5344	76.5344	76.4802	76.0929	75.7362	75.2502	74.9259	74.5827	74.5696	66.7732	66.5002	66.134	65.8607
469.138	338.938	270.815	219.395	123.948	120.989	103.079	89.423	84.4033	83.8831	83.5241	83.1935	82.7329	82.4125	81.8535	71.9975	69.9767	69.6208	69.0248	68.6112	68.1736	67.9171	67.4814	67.4814	67.4814	67.2015	66.8768	66.4962	65.9607	65.5943	65.2653	64.875	64.7794	64.7794	64.6347	64.0017	63.618	63.1898	62.8691	48.4248	48.0288	47.8532	47.5279	47.3121	47.0245	46.6288	46.2601	45.9224	45.4859	45.1817
422.74	288.804	236.032	185.994	126.766	117.721	91.0081	83.5621	81.6046	81.2303	80.9407	80.5605	80.2414	79.9963	79.4692	79.185	78.7927	78.5337	78.519	78.1186	77.7322	77.3801	76.9401	76.4267	76.0547	75.7977	75.402	75.0898	75.012	74.6274	74.2477	73.9281	73.6056	73.3762	72.8759	72.5107	72.5107	72.4247	72.3519	71.6122	71.1892	70.9456	70.6381	53.2919	52.9742	52.5739	52.3669	52.0838	51.7931	51.5249
524.237	301.747	219.036	78.3355	77.9947	77.6574	77.2738	76.8536	76.4103	76.0765	75.7223	60.4701	60.1558	59.9173	59.5713	59.1986	58.7968	58.4914	42.265	41.9221	41.6607	41.3261	41.0396	40.8187	40.5284	40.2831	39.8877	39.6544	39.3477	39.0345	38.7847	38.6463	38.3903	38.1092	37.8251	37.4511	37.2039	36.8516	36.5534	36.1859	35.9431	35.7327	35.5048	35.3007	35.0641	34.7718	34.7087	34.4838	34.4263	34.1367
538.615	209.502	181.861	171.976	89.6342	89.2003	87.204	83.0961	82.6999	80.3438	79.9385	70.6911	70.2865	69.9029	69.6159	69.3855	69.076	68.7405	68.4148	68.1233	67.6809	67.3448	62.6329	62.3057	58.7348	58.7348	58.7348	58.7348	58.7348	58.7348	58.7348	58.7348	58.7348	58.371	58.0459	57.7405	57.5194	57.4955	57.1366	56.7388	56.3748	56.1376	55.7253	55.3194	54.9369	54.6773	54.6773	54.4229	53.8538	53.5595
554.473	272.434	225.537	218.893	203.391	169.73	168.884	168.876	130.211	116.726	104.543	103.982	103.572	101.2	100.676	79.8176	77.0223	76.6487	76.3616	76.0111	75.6025	75.2735	74.874	74.3555	74.2224	73.8171	73.3677	72.7712	72.3703	72.0566	71.745	71.724	71.0643	70.779	70.342	69.9894	69.6519	69.4821	69.4821	69.3101	69.0004	68.65	68.3799	64.4173	63.9264	63.9264	63.9264	63.5701	63.2471	63.0082
588.107	270.691	235.248	145.499	126.293	112.651	105.492	105.125	104.73	104.36	103.882	103.495	103.159	103.062	75.6686	75.1991	59.2516	59.2516	59.2516	59.2516	59.2516	59.2516	59.2516	59.2516	59.2516	59.2516	59.2516	59.2516	59.2406	58.9795	57.8304	57.4517	57.062	56.7261	56.7261	53.1619	53.0557	52.9224	52.5716	52.2405	51.8987	51.4769	51.2506	50.9735	39.0075	38.7884	38.5556	38.4126	38.1654	37.9057
486.713	285.337	284.552	264.271	242.295	158.142	100.7	100.375	99.2491	98.8168	84.188	83.8264	83.5289	83.0043	63.808	63.808	58.8646	58.5621	58.1783	57.9409	57.6707	57.4113	57.0617	56.7282	56.7173	56.384	56.0317	55.6864	55.5709	55.2922	55.0321	54.7642	54.3465	54.0096	53.7473	53.4486	50.1003	49.7433	49.5307	49.2432	48.9209	48.6553	48.3602	48.2481	47.8775	47.5783	47.338	46.9592	46.7091	46.4125
611.903	265.472	247.456	182.623	182.059	181.584	181.064	180.401	163.075	159.461	155.793	155.353	154.773	154.378	153.88	153.419	152.971	152.28	132.085	131.398	111.017	110.573	110.127	109.634	106.768	106.347	106.01	105.62	105.26	104.805	104.387	103.87	103.381	103.381	103.015	102.593	102.2	101.745	101.426	101.083	100.775	100.419	99.9754	99.5955	99.0334	98.6076	98.2918	98.0138	97.7442	97.3466
591.839	347.546	223.061	220.593	192.978	118.215	103.019	77.6709	77.3959	77.1085	75.037	74.5993	74.1846	73.7087	72.7309	72.2297	71.6675	71.0747	70.7985	70.4398	70.285	69.0293	68.7121	68.5821	68.1521	67.7859	67.5234	67.2328	67.1187	66.7171	66.3717	65.9686	65.5738	65.1796	64.8157	64.4862	52.5106	52.5106	52.2808	51.8447	51.4707	51.039	50.7335	50.4361	50.1673	49.846	49.5165	49.1583	48.9318	48.534
574.329	273.943	272.551	166.297	165.648	160.676	160.226	114.145	112.523	112.219	111.997	98.0634	96.8584	93.293	92.9856	92.1953	90.1791	89.9487	89.4739	89.4739	89.4566	89.1441	88.7562	88.3645	87.9794	87.6272	87.3097	86.9431	86.5514	86.1277	74.3688	74.0507	73.6744	73.1551	72.8016	72.8016	72.6908	72.3999	72.3453	71.867	71.4816	71.0377	70.7266	70.3878	70.1039	69.7729	69.3982	69.1284	68.7245	68.1812
483.06	293.533	144.281	143.688	133.171	132.59	131.992	131.426	131.26	130.735	130.128	129.706	129.137	128.751	128.032	113.91	94.7507	91.7523	91.4206	89.8672	89.049	88.6301	88.1831	87.6742	87.1245	73.2756	72.8996	72.5455	72.1818	71.82	71.82	40.9528	40.541	40.2066	39.9259	39.9095	39.6567	39.4374	33.8468	33.6749	33.4369	33.2006	32.8826	32.6572	32.3833	32.1239	31.9071	31.6409	31.4793	31.2664
487.743	238.837	237.148	164.48	139.28	97.0699	50.8316	50.578	50.2637	49.9325	47.4563	47.1844	45.9985	43.2484	42.9601	42.6789	42.4236	42.1654	41.7306	41.5859	41.3229	35.5728	35.5728	35.5728	35.5728	35.5728	28.0397	27.8085	27.5598	27.3119	26.73	26.5746	26.3408	26.2976	26.0981	25.811	25.5798	25.3817	25.0908	24.8889	24.6956	24.5307	24.4768	24.314	24.1845	23.9644	23.7619	23.588	23.3846	23.2008
567.001	289.638	201.064	199.04	141.912	133.645	133.059	132.687	132.237	131.669	131.159	130.748	130.259	129.471	129.047	128.645	128.206	127.885	127.514	127.09	126.673	126.167	125.481	124.925	124.595	124.211	123.662	123.168	122.639	122.53	108.464	107.988	107.618	86.9956	86.6328	86.2365	86.0098	85.665	85.2725	84.7175	84.4022	84.0726	83.7217	83.5459	83.3734	82.9123	82.3062	81.8918	81.4189	81.0633
538.508	287.691	287.146	182.68	166.344	127.448	98.8635	98.3646	97.8799	94.8705	92.5299	92.103	87.4035	80.1277	77.1093	76.6647	76.2424	74.1226	73.7668	73.6375	73.3705	73.0571	72.6682	58.3324	56.9216	56.6417	56.3045	55.8974	54.0418	53.6302	51.3351	50.9808	50.7621	50.6292	49.3495	49.0426	48.6852	48.3092	48.3092	48.0098	47.6966	47.3463	47.0098	46.7934	46.5125	46.2622	45.9659	45.5627	45.2292	44.9164
402.057	250.24	144.616	139.387	122.964	79.5752	79.0952	58.6811	55.0754	54.8638	52.7651	52.5106	52.0954	51.735	51.735	49.1277	48.7738	48.5475	48.3095	48.0339	47.7574	47.4018	47.1653	46.9327	46.6809	46.422	46.1524	45.9582	45.7474	45.4103	45.1583	44.9118	44.5275	44.2879	43.9958	43.8168	43.5459	43.3141	43.0286	42.6918	42.6114	42.3428	42.0111	41.7596	41.6921	41.4268	41.1717	40.942	40.667	40.3768
525.999	278.233	218.917	168.151	142.696	122.771	112.027	102.05	96.5009	94.1574	90.4508	88.3989	86.9477	85.919	83.904	81.9749	79.5354	78.7423	75.6539	74.7483	73.1546	72.2974	71.2811	70.3526	69.8243	68.637	67.8354	66.5897	66.0646	65.7376	64.2327	61.9721	61.4614	60.5269	59.0368	58.6395	57.73	57.2927	56.8561	56.0794	55.2028	54.7964	54.2029	52.6731	52.0135	51.6549	50.7616	50.4672	50.1552	49.8721
[truncated: 250 more columns]
