# Supplementary material for: A new imperialist competitive algorithm with spiral rising mechanism for solving path optimization problems
Source: PeerJ Comput Sci. 2022 Sep 7;8:e1075. doi: 10.7717/peerj-cs.1075 (PMC9575848; doi:10.7717/peerj-cs.1075)
Supplement: Supplemental Information 11 [file peerj-cs-08-1075-s011.zip › PSO DE GWO SRICA BSO TLBO SCA/F5/DE.xlsx]

## Sheet: Sheet1
554.895	554.895	554.895	554.895	444.753	444.753	444.753	444.753	444.753	444.753	444.753	444.753	444.753	444.753	381.78	381.78	381.78	381.78	381.78	381.78	381.78	381.78	381.78	314.843	314.843	314.843	314.843	314.843	314.843	314.843	314.843	314.843	314.843	314.843	314.843	314.843	314.843	284.13	284.13	284.13	257.024	257.024	257.024	257.024	257.024	257.024	257.024	257.024	257.024	257.024
496.412	496.412	496.412	496.412	496.412	439.984	439.984	439.984	439.984	406.318	406.318	406.318	406.318	406.318	406.318	325.645	325.645	325.645	325.645	325.645	325.645	325.645	325.645	325.645	325.645	325.645	325.645	280.096	280.096	266.854	266.854	266.854	266.854	229.948	229.948	229.948	229.948	229.948	229.948	229.948	229.948	182.777	182.777	182.777	182.777	182.777	182.777	182.777	182.777	152.138
446.082	446.082	446.082	446.082	446.082	446.082	446.082	446.082	446.082	446.082	446.082	446.082	446.082	446.082	410.713	354.12	354.12	354.12	354.12	354.12	354.12	354.12	354.12	303.494	303.494	277.428	277.428	272.557	272.557	272.557	272.557	272.557	272.557	272.557	272.557	272.557	272.557	272.557	272.557	247.689	247.689	247.689	247.689	247.689	247.689	188.719	188.719	188.719	188.719	188.719
489.346	489.346	489.346	489.346	489.346	489.346	489.346	489.346	489.346	370.808	370.808	370.808	370.808	370.808	370.808	370.808	370.808	370.808	370.808	196.245	196.245	196.245	196.245	196.245	196.245	196.245	196.245	196.245	196.245	196.245	196.245	196.245	196.245	196.245	196.245	196.245	196.245	196.245	196.245	196.245	196.245	196.245	196.245	196.245	196.245	196.245	196.245	196.245	196.245	196.245
499.864	499.864	499.864	499.864	499.864	499.864	499.864	499.864	499.864	499.864	484.006	484.006	484.006	484.006	371.258	371.258	371.258	371.258	371.258	371.258	352.265	352.265	352.265	352.265	352.265	303.714	247.793	247.793	247.793	247.793	247.793	247.793	247.793	206.308	206.308	206.308	206.308	206.308	206.308	206.308	206.308	206.308	178.794	178.794	178.794	170.826	170.826	170.826	170.826	170.826
482.205	482.205	482.205	482.205	482.205	482.205	482.205	482.205	482.205	482.205	482.205	482.205	482.205	383.724	383.724	383.724	383.724	383.724	383.724	383.724	383.724	263.207	263.207	263.207	263.207	263.207	263.207	263.207	263.207	169.218	169.218	169.218	169.218	169.218	169.218	169.218	169.218	169.218	169.218	169.218	169.218	169.218	169.218	169.218	169.218	169.218	169.218	169.218	169.218	169.218
518.153	518.153	518.153	381.15	381.15	381.15	381.15	381.15	381.15	381.15	381.15	381.15	381.15	381.15	381.15	381.15	374.598	374.598	374.598	374.598	374.598	374.598	374.598	374.598	374.598	309.628	309.628	309.628	309.628	263.334	263.334	263.334	263.334	263.334	263.334	201.175	201.175	201.175	201.175	201.175	201.175	201.175	201.175	201.175	201.175	192.016	192.016	192.016	192.016	192.016
531.263	531.263	531.263	531.263	531.263	531.263	531.263	531.263	531.263	531.263	460.284	460.284	460.284	460.284	460.284	460.284	460.284	398.119	398.119	398.119	398.119	293.166	293.166	293.166	293.166	293.166	293.166	293.166	293.166	293.166	293.166	293.166	263.365	263.365	263.365	263.365	263.365	263.365	263.365	127.513	127.513	127.513	127.513	127.513	127.513	127.513	127.513	127.513	127.513	127.513
553.492	553.492	553.492	553.492	553.492	553.492	552.169	552.169	552.169	408.543	408.543	408.543	408.543	408.543	408.543	408.543	408.543	408.543	408.543	408.543	384.675	384.675	384.675	283.001	283.001	283.001	283.001	225.037	225.037	225.037	225.037	225.037	225.037	225.037	225.037	225.037	225.037	225.037	225.037	225.037	225.037	225.037	225.037	225.037	225.037	225.037	225.037	225.037	225.037	225.037
487.703	487.703	487.703	487.703	487.703	487.703	487.703	482.224	482.224	482.224	482.224	482.224	482.224	482.224	482.224	453.744	453.744	453.744	369.005	369.005	337.281	337.281	337.281	337.281	273.271	273.271	273.271	273.271	273.271	273.271	273.271	266.035	266.035	266.035	266.035	266.035	196.314	196.314	196.314	196.314	196.314	196.314	196.314	196.314	196.314	196.314	196.314	184.773	184.773	184.773
551.355	551.355	551.355	551.355	551.355	551.355	551.355	551.355	439.932	439.932	439.932	439.932	439.932	439.932	439.932	439.932	392.875	392.875	392.875	392.875	392.875	392.875	388.704	361.498	361.498	361.498	361.498	345.708	345.708	345.708	324.016	324.016	279.184	279.184	236.099	236.099	236.099	236.099	236.099	236.099	236.099	198.916	198.916	198.916	198.916	198.916	198.916	170.913	170.913	170.913
486.453	486.453	486.453	486.453	486.453	486.453	486.453	486.453	398.217	398.217	398.217	398.217	398.217	398.217	326.978	326.978	326.978	326.978	326.978	326.978	326.978	326.978	326.978	255.369	255.369	255.369	255.369	255.369	255.369	255.369	255.369	255.369	255.369	255.369	255.369	255.369	255.369	255.369	255.369	255.369	255.369	255.369	227.128	227.128	171.133	171.133	171.133	171.133	171.133	171.133
497.753	497.753	497.753	497.753	497.753	497.753	476.681	476.681	385.502	385.502	385.502	385.502	385.502	385.502	385.502	385.502	385.502	385.502	385.502	385.502	385.502	385.502	385.502	385.502	322.809	322.809	322.809	322.809	193.992	193.992	193.992	193.992	193.992	193.992	193.992	193.992	193.992	193.992	193.992	193.992	193.992	193.992	193.992	193.992	193.992	193.992	193.992	143.181	143.181	143.181
516.118	516.118	516.118	516.118	516.118	516.118	516.118	516.118	516.118	389.148	389.148	285.044	285.044	285.044	285.044	285.044	285.044	285.044	285.044	285.044	285.044	285.044	285.044	256.734	256.734	256.734	256.734	256.734	256.734	256.734	256.734	256.734	256.734	222.269	142.312	142.312	142.312	142.312	142.312	142.312	142.312	142.312	142.312	142.312	142.312	142.312	142.312	142.312	142.312	142.312
481.114	481.114	481.114	481.114	481.114	481.114	481.114	481.114	481.114	481.114	481.114	481.114	481.114	481.114	481.114	447.202	433.844	433.844	433.844	389.324	389.324	389.324	277.518	277.518	277.518	277.518	277.518	277.518	277.518	277.518	277.518	277.518	277.518	277.518	277.518	277.518	277.518	277.518	277.518	277.518	277.518	277.518	238.792	238.792	238.792	238.413	179.323	179.323	179.323	179.323
441.371	441.371	441.371	441.371	441.371	420.728	420.728	420.728	420.728	420.728	420.728	420.728	386.813	386.813	386.813	386.813	386.813	386.813	386.813	386.813	386.813	239.893	239.893	239.893	239.893	239.893	239.893	239.893	239.893	239.893	239.893	239.893	239.893	239.893	239.893	239.893	239.893	239.893	238.084	238.084	238.084	238.084	238.084	196.256	196.256	196.256	196.256	196.256	196.256	196.256
541.685	541.685	541.685	541.685	541.685	541.685	541.685	528.304	528.304	528.304	528.304	393.439	393.439	393.439	393.439	393.439	393.439	393.439	337.881	323.59	323.59	323.59	323.59	323.59	323.59	323.59	323.59	323.59	323.59	323.59	323.59	323.59	323.59	323.59	323.59	323.59	323.59	323.59	323.59	265.403	265.403	201.661	201.661	201.661	201.661	201.661	201.661	201.661	201.661	201.661
528.943	528.943	528.943	528.943	528.943	528.943	528.943	528.943	528.943	498.726	498.726	498.726	498.726	348.565	316.417	316.417	316.417	316.417	316.417	316.417	316.417	316.417	316.417	316.417	316.417	316.417	316.417	299.898	299.898	266.428	266.428	266.428	212.477	212.477	212.477	212.477	212.477	212.477	212.477	212.477	212.477	212.477	212.477	212.477	212.477	212.477	205.512	205.512	205.512	157.078
552.634	552.634	552.634	552.634	552.634	507.333	507.333	507.333	507.333	507.333	507.333	507.333	507.333	302.878	302.878	302.878	302.878	302.878	302.878	302.878	302.878	302.878	302.878	302.878	302.878	302.878	302.878	302.878	302.878	302.878	302.878	302.878	302.878	302.878	302.878	256.396	256.396	204.124	204.124	204.124	204.124	204.124	204.124	204.124	204.124	204.124	204.124	204.124	149.352	112.926
570.756	310.733	310.733	310.733	310.733	310.733	310.733	310.733	310.733	310.733	310.733	310.733	310.733	310.733	310.733	310.733	310.733	310.733	310.733	310.733	310.733	310.733	310.733	310.733	310.733	228.575	228.575	228.575	228.575	228.575	228.575	228.575	228.575	225.011	225.011	225.011	225.011	225.011	225.011	225.011	225.011	225.011	225.011	225.011	225.011	225.011	171.664	171.664	171.664	171.664
543.235	543.235	543.235	543.235	543.235	543.235	543.235	543.235	543.235	437.611	437.611	437.611	437.611	437.611	437.611	437.611	437.611	381.638	381.638	381.638	381.638	381.638	381.638	381.638	381.638	381.638	381.638	381.638	381.638	381.638	359.994	314.508	314.508	314.508	208.761	208.761	208.761	208.761	208.761	208.761	208.761	208.761	208.761	208.761	208.761	208.761	183.449	183.449	183.449	183.449
588.36	588.36	588.36	588.36	588.36	588.36	588.36	588.36	588.36	538.547	538.547	525.457	525.457	524.907	524.907	498.987	401.551	401.551	401.551	401.551	401.551	401.551	401.551	401.551	401.551	401.551	401.551	401.551	401.551	401.551	401.551	401.551	401.551	401.551	401.551	385.618	385.618	385.618	385.618	385.618	385.618	369.544	294.148	294.148	294.148	294.148	294.148	294.148	294.148	282.858
627.798	627.798	627.798	627.798	612.114	612.114	612.114	462.05	358.342	358.342	358.342	358.342	358.342	320.173	320.173	320.173	320.173	279.066	279.066	279.066	279.066	279.066	279.066	279.066	267.897	267.897	267.897	267.897	267.897	267.084	267.084	245.542	245.542	245.542	245.542	245.542	245.542	245.542	196.019	196.019	196.019	196.019	196.019	196.019	196.019	196.019	196.019	196.019	196.019	192.199
419.841	419.841	419.841	419.841	419.841	419.841	419.841	419.841	419.841	419.841	362.601	362.601	283.54	283.54	283.54	283.54	283.54	283.54	283.54	283.54	283.54	283.54	283.54	283.54	283.54	283.54	283.54	283.54	283.54	283.54	283.54	283.54	245.281	245.281	245.281	245.281	245.281	229.585	229.585	229.585	205.193	205.193	205.193	205.193	205.193	205.193	205.193	198.776	198.776	183.083
456.974	456.974	456.974	456.974	456.974	456.974	456.974	456.974	456.974	456.974	456.974	378.816	378.816	378.816	378.816	254.25	254.25	254.25	254.25	254.25	254.25	254.25	254.25	254.25	254.25	254.25	254.25	254.25	254.25	254.25	254.25	254.25	254.25	254.25	254.25	195.285	195.285	195.285	195.285	195.285	195.285	195.285	195.285	195.285	195.285	195.285	195.285	195.285	166.608	166.608
531.044	531.044	531.044	531.044	531.044	531.044	531.044	505.328	444.783	444.783	444.783	444.783	444.783	444.783	371.076	371.076	371.076	371.076	371.076	371.076	371.076	371.076	371.076	371.076	371.076	297.738	297.738	297.738	297.738	297.738	297.738	297.738	297.738	297.738	297.738	297.738	275.058	275.058	236.729	236.729	236.729	236.648	236.648	236.648	236.648	236.648	236.648	148.501	148.501	148.501
444.612	444.612	444.612	444.612	340.555	340.555	340.555	340.555	340.555	340.555	340.555	340.555	340.555	340.555	340.555	340.555	340.555	340.555	340.555	340.555	340.555	340.555	340.555	340.555	340.555	333.046	172.498	172.498	172.498	172.498	172.498	172.498	172.498	172.498	172.498	147.832	147.832	147.832	147.832	147.832	147.832	147.832	147.832	139.523	139.523	139.523	139.523	139.523	139.523	139.523
426.515	426.515	426.515	426.515	414.853	414.853	414.853	414.853	414.853	318.7	318.7	318.7	318.7	318.7	318.7	318.7	318.7	318.7	318.7	318.7	318.7	318.7	318.7	318.7	318.7	318.7	318.7	318.7	318.7	318.7	318.7	318.7	318.7	318.7	318.7	318.7	318.7	318.7	204.042	204.042	204.042	204.042	204.042	204.042	204.042	166.28	166.28	166.28	166.28	166.28
548.966	548.966	548.966	427.88	427.88	427.88	427.88	427.88	427.88	427.88	427.88	427.88	427.88	427.88	427.88	427.88	427.88	404.159	404.159	404.159	404.159	404.159	404.159	404.159	376.056	376.056	376.056	376.056	376.056	376.056	376.056	376.056	376.056	376.056	376.056	376.056	376.056	376.056	376.056	220.672	220.672	220.672	220.672	220.672	220.672	220.672	220.672	220.672	220.672	220.672
475.086	475.086	475.086	475.086	475.086	309.275	309.275	309.275	309.275	309.275	309.275	309.275	309.275	309.275	309.275	309.275	309.275	309.275	309.275	309.275	309.275	309.275	255.428	255.428	255.428	255.428	255.428	255.428	255.428	255.428	255.428	255.428	255.428	255.428	255.428	255.428	255.428	255.428	255.428	254.983	215.814	215.814	215.814	200.879	200.879	172.939	172.939	172.939	172.939	172.939
509.668	501	501	492.397	484.346	474.74	473.993	467.505	452.335	428.848	424.046	413.039	409.273	392.879	379.939	368.268	362.788	356.689	352.013	344.233	341.747	329.334	323.673	312.128	306.596	296.509	289.293	284.604	280.31	274.05	272.605	270.13	264.568	260.688	253.061	246.121	243.041	239.752	232.941	220.45	217.428	211.953	206.29	204.121	202.254	197.515	192.691	186.527	183.746	178.869
[truncated: 250 more columns]
