# Supplementary material for: A new imperialist competitive algorithm with spiral rising mechanism for solving path optimization problems
Source: PeerJ Comput Sci. 2022 Sep 7;8:e1075. doi: 10.7717/peerj-cs.1075 (PMC9575848; doi:10.7717/peerj-cs.1075)
Supplement: Supplemental Information 11 [file peerj-cs-08-1075-s011.zip › PSO DE GWO SRICA BSO TLBO SCA/F5/GWO.xlsx]

## Sheet: Sheet1
505.937	352.256	198.499	175.954	109.9	95.8759	74.9144	44.127	39.9362	23.0862	16.6599	15.0778	8.15452	6.38613	4.69479	3.46746	3.10597	2.315	1.99624	1.61027	1.45295	1.28903	1.16196	1.12161	1.09553	1.05945	1.03647	1.02058	0.928562	0.922855	0.770226	0.665125	0.517409	0.306179	0.191429	0.123636	0.100591	0.0591471	0.0253057	0.0183305	0.0119429	0.00716946	0.00548003	0.00384797	0.00230338	0.00104758	0.000718986	0.000509178	0.000322599	0.000195066
522.393	404.938	287.592	231.615	169.557	119.623	68.7196	56.7848	38.1096	24.2878	18.0942	16.2472	12.2433	9.80044	7.27878	5.06348	4.00134	2.86888	2.10392	1.8136	1.49827	1.34624	1.23034	1.17113	1.10978	1.07688	1.05183	1.03375	1.02049	1.01775	0.971306	0.888304	0.70606	0.596508	0.398055	0.310314	0.23639	0.130932	0.102277	0.0691754	0.0316853	0.0282147	0.020908	0.0148672	0.0094746	0.00547791	0.00420127	0.00248287	0.00151893	0.000757995
361.486	294.889	237.649	127.803	111.517	78.6611	59.784	41.1957	27.6575	19.5616	16.4382	9.58139	9.21045	5.52642	4.17148	3.15292	2.47355	2.0381	1.62973	1.33958	1.21369	1.1914	1.10063	1.06516	1.04759	1.02561	1.02166	0.963003	0.881149	0.721272	0.540389	0.478138	0.367625	0.265351	0.189496	0.14017	0.0911467	0.042932	0.0384892	0.021402	0.0173131	0.0139603	0.00871813	0.00576941	0.00371149	0.00222474	0.00148753	0.00102027	0.00072181	0.000413739
452.166	350.958	242.034	129.449	114.373	103.993	70.2215	38.295	31.9751	23.6414	14.6376	12.9929	9.24559	6.88892	4.74116	3.9006	3.09243	2.46586	2.00078	1.75186	1.52095	1.39982	1.25076	1.14669	1.12077	1.08261	1.05762	1.04306	1.02568	1.01802	0.98445	0.792101	0.581975	0.548826	0.406767	0.274886	0.193379	0.123303	0.0712699	0.0528975	0.0337431	0.0201246	0.0148101	0.00898068	0.00437888	0.00334259	0.00178021	0.00118903	0.000922894	0.000578997
500.886	317.243	252.893	197.458	130.092	89.9575	73.4764	52.9457	33.904	22.6254	22.6254	14.3543	9.94171	6.34228	5.16718	3.93073	2.70997	2.10324	1.90793	1.70021	1.39169	1.27923	1.20127	1.14673	1.09821	1.07899	1.05362	1.02819	0.995625	0.993225	0.853205	0.816914	0.624655	0.406518	0.372484	0.262562	0.208947	0.10166	0.0965893	0.0609848	0.0383208	0.0260486	0.0183781	0.0137437	0.00999364	0.00796811	0.00414154	0.0035739	0.00215494	0.00110438
498.404	295.813	256.361	187.335	122.296	63.9384	52.0942	38.3894	27.7407	18.9637	16.0245	13.3294	9.57911	6.38333	3.79416	2.51869	2.51869	2.08046	1.91607	1.73636	1.49811	1.31502	1.23408	1.15307	1.11902	1.07139	1.05017	1.03224	1.0068	0.998648	0.911174	0.786501	0.609825	0.55294	0.548829	0.4464	0.4464	0.4464	0.444669	0.376417	0.278493	0.224179	0.224179	0.134733	0.110443	0.101181	0.067238	0.064139	0.0596765	0.0468845
526.736	373.44	273.393	181.988	147.771	83.7521	81.936	50.8787	32.2131	27.2083	17.2707	11.2872	8.39522	5.98907	4.06277	2.64283	2.02941	1.64934	1.44724	1.2967	1.23861	1.13736	1.10054	1.05826	1.03697	0.956845	0.956845	0.883493	0.822548	0.68678	0.636692	0.620733	0.575102	0.519047	0.433815	0.433815	0.433815	0.288558	0.288558	0.288558	0.288558	0.254792	0.254792	0.254792	0.203813	0.190038	0.161813	0.161813	0.156806	0.127789
562.938	306.331	224.663	167.129	127.779	89.5254	81.0977	59.514	36.2882	29.9247	21.361	16.2469	11.7278	8.37718	5.57593	4.56837	3.13555	2.52455	1.92211	1.74007	1.3923	1.35997	1.27734	1.18517	1.14294	1.09657	1.07532	1.06054	1.0356	1.02553	1.01706	0.983059	0.879927	0.879927	0.624877	0.624877	0.443328	0.443328	0.310032	0.301043	0.223054	0.150697	0.0733324	0.0655077	0.0357194	0.028813	0.0171239	0.00945273	0.00610027	0.00534673
419.692	316.151	271.251	194.821	143.651	84.2354	61.7259	42.5247	31.0624	21.8987	11.8576	9.35825	7.32222	4.68352	4.15265	3.34144	2.28033	2.08871	1.78511	1.57809	1.4257	1.26843	1.14844	1.08941	1.06391	1.04414	1.02777	0.969973	0.946728	0.854039	0.837862	0.74597	0.671521	0.559408	0.499446	0.499446	0.436632	0.411973	0.377881	0.347577	0.270289	0.235564	0.161083	0.137053	0.0958263	0.0629879	0.0244546	0.0198904	0.0113349	0.00783731
542.86	334.89	250.174	183.539	117.995	52.6558	50.2031	28.2055	27.6417	21.5151	14.3179	10.5493	8.58723	5.775	4.88088	3.54076	3.02699	2.41406	1.77382	1.57581	1.39566	1.26794	1.21292	1.12858	1.10259	1.07049	1.06294	1.02836	1.00533	0.926848	0.7445	0.683462	0.571827	0.402394	0.310122	0.226875	0.130564	0.0970833	0.0780885	0.0602166	0.0335065	0.0288975	0.0198939	0.00995084	0.0076434	0.00501707	0.00302167	0.0020359	0.00123265	0.000749718
530.339	388.191	234.46	179.073	141.425	99.3332	85.596	50.4464	39.6501	24.4063	12.9698	12.9698	9.26656	6.40525	4.91482	4.06908	2.59016	2.09151	1.63846	1.50543	1.31626	1.23903	1.17041	1.11349	1.08132	1.05903	1.03489	1.00343	0.947759	0.932737	0.768527	0.751074	0.586036	0.299712	0.299712	0.135842	0.134731	0.0714034	0.0570727	0.0338409	0.0272009	0.017182	0.0122583	0.00846841	0.00580156	0.00346915	0.00258202	0.00144972	0.0010659	0.000594215
499.556	355.666	295.868	212.749	142.199	101.947	94.8008	61.7809	41.0557	28.5505	25.1457	14.346	10.3187	8.78523	5.44185	4.26897	2.98875	2.63773	1.9253	1.6992	1.56946	1.37765	1.21608	1.14411	1.09246	1.05523	1.05217	1.03511	1.0199	0.949979	0.792209	0.680831	0.651032	0.379304	0.268965	0.223787	0.158539	0.120006	0.087965	0.0569192	0.0322806	0.0174124	0.0126874	0.00650895	0.00463108	0.00270513	0.00171792	0.00120491	0.000750804	0.000506398
455.796	319.058	194.511	143.549	95.6902	73.7689	52.1306	37.6806	25.7458	19.5274	14.8837	9.50063	7.58683	7.10439	5.20069	4.50155	3.44886	2.6433	2.3455	1.46244	1.42129	1.21754	1.17218	1.08716	1.08716	1.0564	1.03613	1.02503	0.918585	0.918585	0.865033	0.753323	0.679506	0.552057	0.375727	0.284686	0.222017	0.155924	0.0916453	0.0585285	0.0530444	0.0263038	0.0191157	0.0106727	0.00819364	0.00499467	0.00349882	0.0015797	0.00114991	0.00087845
545.679	379.504	236.369	186.991	93.2835	93.2835	58.6696	44.725	32.2698	20.2794	15.6002	12.7201	9.28747	6.30823	4.41471	3.45291	2.63182	2.28221	1.84005	1.56561	1.45979	1.23414	1.16998	1.13362	1.08556	1.05427	1.0336	1.02466	0.964433	0.79469	0.693464	0.626213	0.626213	0.464795	0.440549	0.312745	0.255158	0.147629	0.118668	0.0911266	0.0673378	0.04314	0.0342073	0.0194546	0.013834	0.00974272	0.0062003	0.00390009	0.00278905	0.00174683
508.341	323.33	238.551	186.502	89.2795	68.9881	49.7211	32.3652	28.1707	21.1968	11.0199	9.24938	6.08084	4.13641	4.13022	2.96916	2.14926	1.85231	1.57404	1.48255	1.28931	1.22244	1.16604	1.10481	1.07592	1.03976	1.01905	0.942236	0.858491	0.858491	0.757693	0.749681	0.657417	0.657417	0.620803	0.436183	0.372139	0.3122	0.310303	0.278724	0.23734	0.23734	0.188785	0.153399	0.14742	0.12092	0.12092	0.109156	0.0712801	0.0712801
578.38	348.26	206.265	149.954	97.3286	71.3364	53.5976	37.2146	24.8529	17.1224	12.5681	10.3723	8.55349	6.51194	4.85113	3.35357	2.78209	2.28542	1.8214	1.58868	1.45693	1.28301	1.18881	1.11364	1.08883	1.05578	1.03678	1.02335	1.00889	0.843858	0.744611	0.591646	0.370094	0.268077	0.201432	0.115624	0.0718209	0.0477518	0.0395126	0.026286	0.0203041	0.0126107	0.00796716	0.00574154	0.00361327	0.00240012	0.00142711	0.00118735	0.000473203	0.000417255
506.226	359.766	292.158	213.339	88.4589	73.5333	60.5517	44.9211	29.1948	16.3285	16.2128	8.82334	6.41061	4.10274	3.67318	2.65763	2.08329	1.67639	1.42332	1.25779	1.17849	1.12983	1.08124	1.06412	1.0437	1.03531	1.02545	0.996927	0.964944	0.763413	0.680567	0.647973	0.425213	0.369061	0.255617	0.198542	0.145979	0.114146	0.0677788	0.0386254	0.0245382	0.0209985	0.0143099	0.00877918	0.00675164	0.00428703	0.00283697	0.0021861	0.00118808	0.000750852
483.692	276.567	248.031	159.223	97.15	72.5964	53.7117	35.2261	30.4365	16.9755	13.0956	9.92328	5.75141	5.18035	3.51695	2.78037	2.10785	1.70616	1.60612	1.29106	1.2336	1.11736	1.07582	1.04676	1.03716	1.02414	0.971698	0.938172	0.883977	0.726754	0.558115	0.42946	0.27489	0.195433	0.125094	0.073451	0.0578122	0.0416595	0.0232846	0.0166768	0.00996038	0.00815349	0.00589407	0.00264976	0.00183862	0.00123813	0.000911493	0.000508374	0.000233785	0.000180409
521.181	446.683	217.827	174.653	122.78	97.6742	64.4974	47.063	33.6604	17.0909	15.8967	8.7296	5.65994	4.67047	3.36263	2.38415	2.269	1.76801	1.48853	1.26558	1.2375	1.18077	1.08714	1.05696	1.03763	1.01939	0.98957	0.941778	0.844533	0.818982	0.721567	0.679804	0.472047	0.431223	0.372573	0.274431	0.237088	0.158507	0.118441	0.0832152	0.04327	0.0279708	0.0188094	0.0113681	0.0071706	0.00560826	0.00362489	0.00240342	0.00170921	0.00120923
520.387	396.796	269.417	122.346	106.627	69.6557	41.2709	26.1381	18.5443	15.8629	10.4923	6.67385	5.74085	3.90966	3.40464	2.23535	2.04222	1.60355	1.414	1.27587	1.21266	1.13029	1.07488	1.06281	1.04171	1.02041	0.98926	0.936797	0.839793	0.639701	0.502964	0.435036	0.307107	0.255347	0.208022	0.155205	0.112732	0.0829093	0.0488002	0.0366751	0.0235267	0.016208	0.00797146	0.00470593	0.00436097	0.00261464	0.00181384	0.000925947	0.00084035	0.000574658
513.724	391.348	236.404	151.111	110.034	69.9542	50.1479	29.9799	22.4837	13.9631	11.5356	7.43821	4.9742	4.6522	2.82416	2.1782	1.88874	1.66131	1.41374	1.30312	1.22387	1.12649	1.08326	1.05997	1.0347	1.02725	1.01202	0.975913	0.875313	0.793233	0.715675	0.655782	0.606056	0.5232	0.461834	0.36312	0.338159	0.338159	0.263255	0.240643	0.232282	0.197423	0.197423	0.15579	0.15579	0.15579	0.127648	0.0861917	0.0861917	0.0655831
531.579	345.821	237.316	181.315	116.577	81.1741	57.3956	37.8792	22.0542	16.4122	11.6453	8.58124	6.18048	4.08572	3.15808	2.86894	2.36336	2.08802	1.6997	1.57332	1.38028	1.29271	1.15871	1.12958	1.05835	1.05305	1.02894	1.02783	0.991863	0.812344	0.812344	0.812344	0.683228	0.683228	0.584653	0.521342	0.390659	0.354013	0.272461	0.272461	0.272461	0.272461	0.210307	0.206981	0.166565	0.166565	0.139248	0.0988352	0.0988352	0.0541137
542.743	384.462	248.866	158.014	108.858	94.9101	55.7657	39.9842	22.7712	22.0498	13.9556	12.7076	6.42796	5.17089	3.69852	2.59924	2.48795	1.85343	1.48433	1.36165	1.26274	1.19686	1.1462	1.08606	1.04995	1.02529	0.993318	0.964298	0.826189	0.601879	0.504132	0.3371	0.3371	0.283896	0.192233	0.117042	0.0823568	0.0598736	0.0351893	0.0253744	0.0158029	0.00916568	0.00649521	0.00337258	0.00121562	0.00121562	0.000931919	0.000462786	0.000337186	0.000191947
549.252	366.704	226.688	189.956	129.427	71.6909	43.5618	31.9953	29.3187	19.476	13.7324	10.6234	7.89764	5.45016	3.80421	3.2439	2.51758	1.98011	1.68409	1.35207	1.2491	1.19708	1.14491	1.1063	1.05716	1.05159	1.03398	0.975989	0.930713	0.820096	0.736125	0.598335	0.468363	0.34143	0.2866	0.148191	0.119418	0.0872465	0.0580469	0.0299244	0.0280026	0.019655	0.0145081	0.00997093	0.00718693	0.00413447	0.00332632	0.00223071	0.00140149	0.00105103
518.265	276.179	222.861	145.186	116.754	89.3523	55.8849	51.8638	35.0581	22.6774	18.3619	8.85366	8.56766	6.3994	5.96082	4.66167	3.13063	2.54757	2.2643	1.77691	1.60095	1.32576	1.32238	1.19229	1.14681	1.09261	1.06445	1.04318	1.03183	1.01869	0.986362	0.908914	0.859444	0.768851	0.636667	0.519131	0.418268	0.366872	0.318706	0.223127	0.223127	0.144156	0.144156	0.11018	0.0897397	0.0669543	0.0451982	0.0276075	0.0208099	0.0122207
552.39	352.627	231.459	167.271	117.909	86.47	80.042	49.3744	32.9601	18.3569	15.2709	11.1763	9.33482	4.7853	3.62622	3.14085	2.2283	1.85844	1.67105	1.36963	1.27469	1.27292	1.13601	1.12877	1.09181	1.06127	1.0461	1.02307	1.00335	0.950865	0.873365	0.670042	0.605139	0.480099	0.319381	0.176794	0.123287	0.0646086	0.0521194	0.0348433	0.0179625	0.0172765	0.0124722	0.00782862	0.00292669	0.00281426	0.0017273	0.00133961	0.000722506	0.000496608
504.666	380.738	285.688	159.04	131.16	57.1097	51.9974	41.0585	33.2349	17.2934	14.2271	10.4449	7.82491	4.89297	4.01061	3.20272	2.33017	1.88712	1.48107	1.42269	1.27456	1.17011	1.13401	1.1303	1.07604	1.0594	1.03366	1.0195	1.00468	0.938247	0.831595	0.517583	0.460762	0.369543	0.277945	0.186901	0.134627	0.0985347	0.0620533	0.0379439	0.0246756	0.015677	0.011911	0.0111865	0.00559607	0.00355046	0.00248787	0.00137975	0.000826954	0.000680793
509.537	365.064	239.062	194.518	128.531	86.2123	71.8979	58.9064	39.3224	24.2949	15.8952	11.1169	8.62458	6.03154	6.03095	4.63674	3.13057	2.49304	2.15932	1.78919	1.48918	1.40848	1.2952	1.17863	1.13082	1.0973	1.0759	1.04312	1.02926	0.981451	0.956783	0.891116	0.694747	0.501101	0.352433	0.249206	0.140475	0.101262	0.0559515	0.0442885	0.0253427	0.016977	0.00997094	0.00659663	0.0043275	0.00217647	0.00155763	0.00098713	0.000770439	0.000508293
505.261	324.337	250.384	151.176	100.364	87.7036	62.4007	42.9828	33.681	27.9005	17.3629	10.9084	7.54831	6.02553	4.52121	3.31914	2.55397	2.50383	1.87971	1.5983	1.46496	1.26059	1.21626	1.09512	1.07949	1.05808	1.03466	1.02543	0.998539	0.853146	0.703069	0.57515	0.466359	0.335195	0.228653	0.215676	0.132732	0.0944989	0.0569642	0.0340005	0.020045	0.0102381	0.00635771	0.00533159	0.0043426	0.00259525	0.00143822	0.00104513	0.000612833	0.000413206
505.951	310.253	219.924	183.037	82.1475	68.6252	54.2523	33.6905	27.8835	18.6497	15.6165	10.6891	9.84077	6.76852	4.84585	2.90632	2.72172	2.44724	1.89029	1.74176	1.47122	1.31032	1.20673	1.15249	1.12029	1.07828	1.04107	1.03383	1.02097	0.983247	0.933084	0.836545	0.609513	0.577816	0.381125	0.313084	0.206615	0.158907	0.106776	0.0680366	0.0404815	0.0327641	0.0222684	0.0115394	0.00890659	0.00597357	0.00386031	0.00292692	0.00150706	0.00110844
509.215	347.942	244.221	172.87	117.03	82.5846	62.4022	42.9379	30.9626	21.0376	15.4925	11.1624	8.20951	5.91764	4.46371	3.38526	2.62735	2.14716	1.77291	1.52751	1.36983	1.25159	1.17215	1.11509	1.08181	1.05289	1.03156	1.00209	0.954418	0.872178	0.780138	0.686942	0.564873	0.459129	0.362178	0.278799	0.219194	0.170714	0.135938	0.110929	0.088863	0.0717586	0.0586483	0.0469924	0.037784	0.0325949	0.025298	0.0204538	0.0178096	0.0135388
[truncated: 250 more columns]
