# Supplementary material for: A new imperialist competitive algorithm with spiral rising mechanism for solving path optimization problems
Source: PeerJ Comput Sci. 2022 Sep 7;8:e1075. doi: 10.7717/peerj-cs.1075 (PMC9575848; doi:10.7717/peerj-cs.1075)
Supplement: Supplemental Information 11 [file peerj-cs-08-1075-s011.zip › PSO DE GWO SRICA BSO TLBO SCA/F5/PSO.xlsx]

## Sheet: Sheet1
498.842	498.842	498.842	498.842	498.842	498.842	498.842	498.842	492.251	480.858	471.214	463.045	456.122	444.581	434.832	426.72	419.96	411.492	402.344	389.838	377.816	367.891	356.845	347.844	337.371	328.254	318.759	308.738	300.119	290.852	281.224	270.231	260.1	249.806	239.755	231.377	221.88	213.528	205.55	199.347	192.348	184.629	178.359	171.68	164.657	157.047	150.872	143.597	136.173	129.871
505.225	501.685	487.484	475.147	464.433	453.315	441.061	430.576	420.909	411.24	401.086	392.52	383.346	375.09	364.777	355.989	348.699	341.819	331.445	322.832	311.498	301.219	292.042	281.834	271.894	263.725	254.104	245.322	236.398	228.684	220.378	213.363	205.844	197.563	190.264	182.83	176.506	170.088	163.185	156.906	150.863	144.718	137.15	130.295	125.048	120.79	115.861	111.128	105.363	100.376
509.751	509.751	509.319	495.705	483.929	473.746	464.941	457.33	447.588	437.614	426.487	417.061	409.072	402.298	396.554	387.772	380.16	372.037	362.274	352.639	342.265	333.784	326.867	317.906	309.707	299.705	289.392	280.358	271.638	260.874	251.912	243.943	236.023	227.383	220.314	210.618	202.997	197.029	191.483	184.922	179.239	173.605	165.089	158.623	153.686	149.853	143.02	136.466	131.268	125.863
580.005	580.005	580.005	575.595	561.435	549.215	536.39	518.991	504.003	491.096	479.987	470.433	458.295	447.8	435.125	423.314	413.44	403.004	389.883	377.436	367.065	354.681	344.193	332.729	321.852	311.926	300.664	289.796	279.908	271.964	263.002	254.613	243.8	234.402	226.961	221.055	212.182	205.183	197.782	190.084	181.239	173.304	164.973	157.873	151.981	145.848	140.266	132.423	126.532	120.115
596.654	588.562	574.111	561.561	550.664	541.206	533	523.752	509.901	498.056	487.925	479.263	470.884	458.879	447.225	436.212	423.802	413.391	404.314	392.736	382.389	370.854	361.358	352.392	341.669	330.983	321.526	311.205	302.095	293.325	286.314	279.786	272.536	262.789	253.292	243.327	235.443	225.381	217.557	209.117	202.163	194.048	187.712	182.009	175.134	167.162	159.675	153.111	147.13	142.633
527.586	527.586	527.586	526.791	511.978	497.318	483.98	469.84	457.658	444.939	433.96	421.177	407.973	396.598	385.207	372.608	361.699	350.692	340.885	332.809	326.148	318.432	308.914	299.985	290.689	283.14	276.999	270.927	264.232	258.125	251.188	244.312	237.242	230.366	224.085	218.659	212.287	207.308	203.472	197.007	191.345	185.498	181.013	174.697	168.985	163.227	157.908	151.741	147.156	142.665
626.697	617.636	604.72	593.552	579.742	566.56	555.228	545.486	537.111	526.645	513.522	501.683	485.843	472.052	460.412	447.523	435.911	423.773	413.118	402.69	391.072	379.182	366.874	354.905	343.429	332.006	322.707	314.187	303.683	291.887	282.376	274.695	265.874	256.052	246.699	238.467	228.661	219.75	210.683	201.682	194.415	187.158	179.405	170.622	163.708	156.049	148.41	141.357	134.374	127.454
513.44	513.44	513.44	513.44	513.44	513.44	513.44	509.485	497.273	485.419	472.727	460.384	448.184	436.653	425.017	413.21	402.558	391.923	382.536	373.126	363.155	352.766	342.5	333.487	323.779	314.422	303.037	293.062	282.822	273.349	265.528	255.37	247.119	238.528	229.39	222.16	214.184	205.409	198.222	192.654	186.499	180.822	173.191	164.145	156.61	150.67	143.794	136.513	129.482	123.382
552.004	539.22	525.918	514.393	504.409	495.762	488.275	478.478	466.07	453.446	442.689	433.509	421.19	410.856	402.187	393.421	381.138	369.655	360.091	351.339	339.479	329.084	320.525	313.469	307.238	299.381	292.059	281.909	273.195	266.172	258.989	250.63	242.804	233.591	226.277	217.133	208.131	199.03	191.216	183.222	176.488	169.54	162.075	155.218	149.96	144.398	136.863	130.103	123.725	118.905
468.91	468.91	468.91	468.91	468.91	467.056	453.402	440.119	428.74	418.992	409.56	398.054	387.462	378.358	367.624	358.572	351.058	344.811	337.669	330.349	322.003	312.694	302.215	293.283	285.505	275.254	266.599	259.624	253.989	249.429	242.179	233.948	227.419	220.521	212.733	205.286	199.423	193.002	186.163	178.595	171.182	163.913	157.066	150.068	143.94	138.46	133.375	128.253	121.589	115.95
555.306	543.082	532.232	522.909	512.504	501.42	491.069	480.036	469.967	461.444	452.539	443.302	434.138	424.977	415.871	407.366	399.374	390.135	379.015	368.374	358.606	348.426	338.62	327.053	317.579	309.486	297.804	288.177	278.334	268.596	258.842	249.487	239.54	229.624	220.977	211.808	204.163	195.355	188.018	180.121	171.896	165.211	158.16	151.506	145.257	138.81	132.211	125.875	121.087	114.401
558.508	558.508	558.508	558.508	546.581	534.695	524.52	514.119	499.57	484.779	470.39	457.399	442.954	430.817	419.122	406.843	392.497	379.872	369.005	355.647	344.35	334.474	323.627	313.663	303.309	294.056	285.708	275.118	265.469	256.672	248.613	238.157	229.627	221.833	213.545	206.195	196.605	189.067	183.162	178.523	173.634	167.063	160.396	154.197	146.804	140.409	135.499	128.543	122.232	116.086
514.354	512.315	500.904	489.338	479.389	470.83	456.77	442.295	429.888	419.253	410.137	399.86	387.707	375.421	365.087	356.389	349.066	340.352	329.349	319.38	308.212	298.413	290.298	280.205	271.972	264.843	256.338	246.08	237.655	230.913	225.502	220.452	213.079	205.813	199.578	194.721	189.772	184.786	176.732	169.854	164.557	156.475	150.258	143.578	138.392	134.473	130.003	124.103	118.007	113.495
497.56	497.56	497.56	497.56	497.56	497.56	497.56	497.56	497.56	495.03	484.195	473.509	462.66	453.556	444.835	432.663	421.651	408.987	397.753	386.078	375.738	365.435	355.562	346.064	334.84	325.15	317.283	306.386	296.948	288.606	277.739	268.678	260.559	248.964	239.618	232.222	224.072	216.361	207.787	200.112	193.394	184.781	177.336	169.603	163.207	156.47	150.279	141.993	134.691	129.162
519.041	519.041	519.041	519.041	508.088	495.984	485.604	475.827	465.121	455.924	444.919	435.614	427.827	416.815	404.405	393.985	381.89	370.598	361.222	349.578	339.634	329.916	320.596	312.769	302.403	293.864	286.963	279.862	273.036	265.81	259.155	252.777	245.288	238.502	230.754	223.285	216.884	210.103	203.089	195.726	189.743	182.475	176.302	170.902	165.052	160.151	155.436	150.634	143.385	137.51
545.677	545.677	534.787	519.169	505.622	493.874	483.69	474.867	467.228	460.62	454.908	445.067	435.646	421.992	410.477	400.833	392.309	382.042	373.539	363.561	354.641	347.338	340.179	329.756	320.368	311.55	302.634	292.801	284.291	277.467	267.22	259.023	248.86	239.95	232.904	222.705	214	207.168	201.791	195.854	190.01	183.015	176.827	170.276	163.648	156.953	150.321	144.655	137.362	130.534
599.459	594.902	581.913	566.686	553.474	542.015	532.08	523.471	512.492	496.011	481.087	468.378	453.557	440.067	428.696	419.109	407.137	396.791	385.334	373.914	364.469	355.075	343.01	332.322	319.859	309.113	300.253	288.74	279.413	270.701	261.353	252.947	245.073	237.363	229.801	220.595	212.185	203.291	194.24	186.668	178.881	172.609	165.513	159.037	151.544	144.453	137.724	130.851	124.941	118.986
527.564	527.564	527.564	520.314	508.458	498.251	489.465	481.901	473.339	462.312	451.187	441.72	433.663	421.923	411.969	403.678	396.764	390.992	379.017	366.897	356.838	348.483	338.327	328.59	318.618	307.909	296.825	287.811	280.472	272.142	264.638	254.607	245.885	237.229	229.912	223.351	215.306	207.211	199.5	191.827	184.568	177.191	169.304	161.74	154.512	147.509	139.655	133.295	128.513	123.238
501.418	501.418	501.418	501.418	495.917	482.105	470.213	459.973	451.157	441.62	428.765	416.251	405.667	395.531	386.492	374.896	364.046	352.612	343.079	333.636	324.996	314.102	305.109	297.785	291.807	285.844	274.658	264.789	256.827	250.39	241.775	233.15	223.093	214.239	206.054	197.159	190.072	182.047	175.727	169.532	163.903	158.453	150.978	144.988	139.996	134.886	130.731	126.267	121.117	114.458
479.964	479.964	479.964	479.964	479.964	470.991	459.529	449.748	441.397	434.266	428.175	422.972	418.529	407.582	394.895	384.247	375.307	367.796	360.266	349.539	337.853	327.812	319.598	309.917	301.687	293.783	286.611	278.576	268.504	257.893	249.009	241.938	234.332	226.012	217.912	211.51	205.441	197.15	189.92	181.718	174.62	166.892	158.866	152.332	146.565	140.404	135.221	130.693	124.478	119.402
523.47	523.47	523.47	523.47	516.457	502.423	490.345	479.95	468.397	455.801	445.096	435.993	425.422	415.035	402.208	391.112	381.855	374.124	367.664	362.262	354.799	347.121	338.498	331.481	322.024	312.436	301.67	291.164	282.256	275.127	269.268	262.073	255.212	247.381	240.348	234.115	225.197	217.732	207.361	198.946	192.415	186.196	178.659	170.013	163.262	156.973	150.377	143.189	135.058	128.465
444.061	444.061	444.061	444.061	444.061	444.061	444.061	444.061	433.629	422.833	406.848	393.183	381.6	371.778	363.449	356.387	345.687	336.452	328.799	322.449	317.175	309.661	300.693	292.577	283.459	273.938	266.072	259.723	250.934	243.827	236.15	227.991	221.115	212.836	206.097	199.736	192.605	186.278	178.61	172.564	167.158	161.4	155.283	149.67	144.409	138.92	134.4	128.468	123.566	118.572
505.026	505.026	505.026	505.026	505.026	505.026	505.026	493.752	479.313	466.965	456.404	446.863	433.203	421.238	408.251	396.551	385.372	373.681	363.734	352.602	343.201	334.318	325.22	316.493	308.914	302.807	296.169	289.989	285.088	277.334	269.739	261.198	252.66	244.904	235.305	226.319	218.456	211.019	203.896	196.186	189.112	182.774	175.305	168.933	163.327	157.203	152.568	147.374	139.713	133.858
535.695	535.695	535.695	522.17	507.588	494.99	484.107	474.708	466.595	459.594	453.558	448.358	440.879	429.612	420.17	408.437	397.187	387.1	375.286	364.907	355.092	344.822	334.143	322.778	312.232	303.655	293.435	285.071	276.578	268.395	261.869	252.462	243.02	234.391	227.557	218.34	209.41	202.39	196.857	188.973	182.096	173.746	167.254	161.532	155.567	149.984	144.3	139.191	133.726	128.88
480.435	480.435	480.435	480.435	480.435	480.435	480.435	471.854	460.985	451.776	440.395	427.728	413.81	401.35	388.755	376.949	366.237	354.917	343.683	333.303	324.135	313.865	305.007	296.884	287.979	280.111	273.166	264.86	255.639	247.43	240.851	231.871	224.273	217.277	210.066	203.708	197.827	190.566	184.395	175.215	167.539	161.619	155.62	149.262	143.028	137.041	131.447	124.616	118.48	112.92
591.943	584.165	571.08	559.742	549.919	541.41	532.861	518.976	503.756	490.724	479.566	466.972	454.695	443.172	431.966	420.688	409.602	398.813	389.834	378.507	368.95	361.108	351.996	343.407	336.038	323.332	312.679	304.003	293.289	283.629	275.86	266.665	258.421	251.895	243.533	235.909	226.128	216.934	209.729	204.067	196.77	189.018	182.106	176.798	169.671	163.828	158.062	151.428	142.774	136.166
512.725	510.548	500.794	490.237	480.263	469.862	460.971	452.146	440.613	428.564	417.129	404.869	394.169	385.176	374.946	365.578	355.587	347.282	339.246	328.875	317.649	307.171	298.561	291.136	282.71	271.316	261.954	254.399	248.288	239.712	232.6	224.81	217.764	212.22	206.181	200.347	194.398	188.982	183.18	178.746	174.359	166.193	159.309	154.016	149.93	146.768	142.625	137.119	131.775	127.777
585.207	585.207	585.207	568.557	554.152	541.704	530.949	521.658	510.33	500.378	490.255	477.445	465.179	452.47	441.241	429.767	419.126	407.719	396.8	387.12	378.534	369.148	361.012	348.274	337.481	328.695	319.802	309.466	299.294	289.477	279.723	271.286	261.659	251.911	243.267	236.441	231.038	223.583	215.248	207.037	197.63	190.057	184.1	176.912	169.827	163.681	155.252	147.847	141.235	136.211
601.19	601.19	595.114	580.068	567.03	551.529	537.93	526.265	516.259	506.854	494.086	482.863	469.807	458.523	449.05	438.392	427.271	415.927	404.966	394.482	382.274	371.042	361.815	350.931	341.048	330.82	320.732	309.852	298.448	288.33	277.816	268.821	258.238	247.854	238.73	230.055	221.723	213.238	204.531	196.908	189.838	182.774	174.148	167.269	160.998	153.721	145.649	139.058	134.08	129.416
564.157	564.157	564.157	564.157	555.489	545.067	534.413	520.485	507.105	495.68	485.923	475.214	460.685	448.381	436.344	425.128	411.043	399.144	387.324	376.522	366.063	355.491	346.627	339.371	330.826	321.013	310.557	301.33	290.916	282.324	274.88	263.556	254.524	245.999	237.955	231.63	222.802	215.15	209.195	201.547	193.477	186.589	177.656	169.064	161.973	156.056	148.291	142.43	135.98	129.283
534.063	531.988	527.642	521.226	512.859	504.023	495.338	485.885	475.207	464.624	453.824	443.356	432.339	421.286	410.573	400.145	389.914	379.931	369.982	359.781	349.87	340.127	330.694	321.31	311.943	302.751	293.572	284.444	275.659	267.315	259.19	250.761	242.366	233.907	225.995	218.369	210.659	203.137	195.943	188.789	182.046	175.059	167.98	161.229	155.023	149.073	143.003	136.744	130.5	124.868
[truncated: 250 more columns]
