# Supplementary material for: A new imperialist competitive algorithm with spiral rising mechanism for solving path optimization problems
Source: PeerJ Comput Sci. 2022 Sep 7;8:e1075. doi: 10.7717/peerj-cs.1075 (PMC9575848; doi:10.7717/peerj-cs.1075)
Supplement: Supplemental Information 11 [file peerj-cs-08-1075-s011.zip › PSO DE GWO SRICA BSO TLBO SCA/F5/SCA.xlsx]

## Sheet: Sheet1
0	324.083	244.284	244.284	244.284	244.284	244.284	244.284	244.284	244.284	244.284	244.284	244.284	244.284	244.284	244.284	244.284	244.284	244.284	244.284	244.284	244.284	244.284	244.284	244.284	244.284	244.284	244.284	244.284	244.284	244.284	244.284	244.284	244.284	244.284	244.284	244.284	244.284	244.284	244.284	244.284	244.284	244.284	244.284	244.284	244.284	244.284	244.284	244.284	244.284
0	489.994	489.994	489.994	489.994	489.994	489.994	489.994	489.994	489.994	489.994	489.994	489.994	489.994	489.994	489.994	489.994	489.994	489.994	489.994	489.994	489.994	489.994	489.994	489.994	489.994	489.994	489.994	489.994	489.994	489.994	489.994	489.994	489.994	489.994	448.128	448.128	448.128	448.128	448.128	448.128	448.128	448.128	448.128	448.128	448.128	448.128	448.128	448.128	321.045
0	538.896	538.896	538.896	538.896	538.896	538.896	538.896	538.896	538.896	538.896	538.896	538.896	538.896	538.896	538.896	538.896	538.896	538.896	538.896	538.896	538.896	538.896	538.896	538.896	538.896	538.896	538.896	538.896	538.896	538.896	538.896	538.896	538.896	538.896	538.896	538.896	538.896	538.896	538.896	538.896	538.896	538.896	538.896	538.896	538.896	538.896	538.896	538.896	538.896
0	528.945	528.945	528.945	528.945	528.945	528.945	528.945	528.945	528.945	483.172	483.172	483.172	483.172	483.172	483.172	483.172	483.172	483.172	483.172	483.172	483.172	483.172	483.172	483.172	483.172	483.172	483.172	483.172	483.172	483.172	483.172	483.172	483.172	483.172	483.172	483.172	483.172	483.172	483.172	483.172	483.172	483.172	483.172	483.172	483.172	483.172	483.172	483.172	483.172
0	503.925	503.925	503.925	503.925	503.925	503.925	503.925	503.925	503.925	503.925	503.925	503.925	503.925	503.925	503.925	503.925	503.925	503.925	503.925	503.925	503.925	503.925	503.925	503.925	503.925	503.925	503.925	503.925	503.925	503.925	503.925	503.925	503.925	503.925	503.925	499.864	454.41	264.45	197.194	197.194	197.194	197.194	197.194	197.194	197.194	197.194	197.194	197.194	197.194
0	551.114	551.114	551.114	551.114	551.114	551.114	551.114	551.114	551.114	551.114	551.114	551.114	551.114	551.114	551.114	551.114	551.114	551.114	551.114	551.114	551.114	551.114	551.114	551.114	551.114	551.114	551.114	551.114	551.114	551.114	551.114	470.048	336.86	336.86	336.86	336.86	336.86	336.86	336.86	336.86	336.86	336.86	336.86	336.86	336.86	336.86	336.86	336.86	336.86
0	562.357	562.357	562.357	562.357	562.357	562.357	562.357	562.357	562.357	562.357	562.357	562.357	562.357	562.357	562.357	562.357	562.357	562.357	562.357	562.357	562.357	562.357	562.357	562.357	562.357	562.357	562.357	562.357	562.357	461.068	404.615	378.056	368.906	311.096	311.096	311.096	260.162	260.162	260.162	260.162	260.162	260.162	260.162	260.162	260.162	260.162	260.162	260.162	260.162
0	589.054	589.054	589.054	589.054	589.054	589.054	589.054	589.054	589.054	589.054	589.054	589.054	589.054	589.054	589.054	589.054	589.054	589.054	589.054	589.054	589.054	589.054	589.054	589.054	589.054	589.054	589.054	589.054	589.054	589.054	589.054	589.054	589.054	589.054	589.054	589.054	589.054	589.054	589.054	589.054	589.054	589.054	589.054	589.054	589.054	589.054	589.054	589.054	589.054
0	455.311	455.311	455.311	455.311	455.311	455.311	455.311	455.311	455.311	455.311	455.311	455.311	455.311	455.311	455.311	455.311	455.311	455.311	455.311	455.311	455.311	455.311	455.311	455.311	455.311	455.311	455.311	455.311	455.311	455.311	455.311	455.311	455.311	455.311	455.311	455.311	455.311	455.311	455.311	455.311	455.311	455.311	455.311	455.311	455.311	455.311	455.311	455.311	455.311
0	510.28	510.28	510.28	510.28	510.28	458.834	458.834	458.834	458.834	458.834	458.834	458.834	458.834	458.834	458.834	458.834	458.834	458.834	458.834	458.834	458.834	458.834	458.834	458.834	458.834	458.834	458.834	458.834	458.834	458.834	458.834	458.834	458.834	458.834	458.834	458.834	458.834	458.834	458.834	458.834	458.834	458.834	458.834	458.834	411.802	411.802	411.802	411.802	411.802
0	508.701	508.701	508.701	508.701	508.701	508.701	508.701	508.701	508.701	508.701	508.701	508.701	508.701	508.701	508.701	508.701	508.701	508.701	508.701	508.701	508.701	508.701	508.701	508.701	508.701	508.701	508.701	508.701	508.701	508.701	508.701	508.701	508.701	508.701	508.701	507.073	507.073	507.073	507.073	507.073	507.073	483.048	483.048	483.048	483.048	483.048	483.048	483.048	483.048
0	504.529	504.529	504.529	504.529	504.529	504.529	504.529	504.529	504.529	504.529	504.529	504.529	504.529	504.529	504.529	504.529	504.529	504.529	504.529	504.529	504.529	504.529	504.529	504.529	504.529	504.529	504.529	504.529	504.529	504.529	504.529	504.529	504.529	504.529	479.87	218.18	195.782	195.782	195.782	195.782	195.782	195.782	195.782	195.782	195.782	195.782	195.782	195.782	195.782
0	441.196	441.196	441.196	441.196	441.196	441.196	441.196	441.196	441.196	441.196	441.196	441.196	441.196	441.196	441.196	441.196	441.196	441.196	441.196	441.196	441.196	441.196	441.196	441.196	441.196	441.196	441.196	441.196	441.196	441.196	441.196	441.196	441.196	441.196	441.196	441.196	441.196	441.196	441.196	441.196	441.196	441.196	441.196	441.196	441.196	441.196	441.196	441.196	441.196
0	571.017	522.756	522.756	522.756	522.756	522.756	522.756	522.756	522.756	522.756	522.756	522.756	522.756	522.756	522.756	522.756	522.756	522.756	522.756	522.756	522.756	522.756	522.756	522.756	522.756	522.756	522.756	522.756	522.756	522.756	522.756	522.756	522.756	522.756	522.756	522.756	522.756	493.323	493.323	493.323	493.323	493.323	493.323	493.323	422.082	323.392	280.648	280.648	280.648
0	469.493	469.493	469.493	469.493	469.493	469.493	469.493	469.493	469.493	469.493	469.493	469.493	469.493	469.493	469.493	469.493	469.493	469.493	469.493	469.493	469.493	469.493	469.493	469.493	469.493	469.493	469.493	469.493	469.493	469.493	469.493	469.493	469.493	469.493	469.493	469.493	469.493	469.493	469.493	469.493	469.493	469.493	469.493	469.493	469.493	469.493	469.493	469.493	469.493
0	473.346	473.346	473.346	473.346	473.346	473.346	473.346	473.346	473.346	473.346	473.346	473.346	473.346	473.346	473.346	473.346	473.346	473.346	473.346	473.346	473.346	473.346	473.346	473.346	473.346	473.346	473.346	473.346	473.346	473.346	473.346	473.346	473.346	473.346	473.346	473.346	473.346	473.346	473.346	473.346	473.346	473.346	473.346	446.884	446.884	446.884	446.884	446.884	446.884
0	531.124	531.124	531.124	531.124	531.124	531.124	531.124	531.124	531.124	531.124	531.124	531.124	531.124	531.124	531.124	531.124	531.124	531.124	531.124	531.124	531.124	531.124	531.124	531.124	531.124	531.124	531.124	531.124	531.124	531.124	531.124	531.124	531.124	531.124	531.124	504.489	483.371	483.371	483.371	483.371	483.371	483.371	483.371	439.911	439.911	311.252	283.79	247.997	247.997
0	497.178	497.178	497.178	497.178	497.178	497.178	497.178	497.178	497.178	497.178	497.178	497.178	497.178	497.178	497.178	497.178	497.178	497.178	497.178	497.178	497.178	497.178	497.178	497.178	497.178	497.178	497.178	497.178	497.178	497.178	497.178	497.178	497.178	497.178	497.178	497.178	497.178	497.178	497.178	497.178	497.178	497.178	497.178	497.178	490.262	387.077	387.077	387.077	387.077
0	478.853	478.853	478.853	478.853	478.853	478.853	478.853	478.853	478.853	478.853	478.853	478.853	478.853	478.853	478.853	478.853	478.853	478.853	478.853	478.853	478.853	478.853	478.853	478.853	478.853	478.853	478.853	478.853	478.853	478.853	478.853	478.853	478.853	478.853	478.853	478.853	451.704	451.704	451.704	451.704	451.704	451.704	451.704	451.704	451.704	403.146	390.051	238.807	238.807
0	458.853	458.853	458.853	458.853	458.853	458.853	458.853	458.853	458.853	458.853	458.853	458.853	458.853	458.853	458.853	458.853	458.853	458.853	458.853	458.853	458.853	458.853	458.853	458.853	458.853	458.853	458.853	458.853	458.853	458.853	458.853	458.853	458.853	458.853	458.853	458.853	458.853	458.853	458.853	458.853	458.853	458.853	458.853	458.853	458.853	458.853	458.853	458.853	458.853
0	424.938	424.938	424.938	424.938	424.938	424.938	424.938	424.938	424.938	424.938	424.938	424.938	424.938	424.938	424.938	424.938	424.938	424.938	424.938	424.938	424.938	424.938	424.938	424.938	369.111	369.111	369.111	369.111	369.111	369.111	369.111	369.111	369.111	369.111	369.111	360.753	360.753	360.753	360.753	360.753	360.753	360.753	360.753	360.753	360.753	360.753	360.753	360.753	360.753
0	552.275	552.275	552.275	552.275	552.275	552.275	552.275	552.275	552.275	552.275	552.275	552.275	552.275	552.275	552.275	552.275	552.275	552.275	552.275	552.275	552.275	552.275	552.275	552.275	552.275	552.275	552.275	552.275	552.275	552.275	552.275	552.275	552.275	552.275	552.275	552.275	552.275	552.275	552.275	552.275	552.275	552.275	552.275	552.275	552.275	552.275	552.275	552.275	552.275
0	360.073	360.073	360.073	360.073	360.073	360.073	360.073	360.073	360.073	360.073	360.073	360.073	360.073	360.073	360.073	360.073	360.073	360.073	360.073	360.073	360.073	360.073	360.073	360.073	360.073	360.073	360.073	360.073	360.073	360.073	360.073	360.073	360.073	255.012	160.322	160.322	160.322	160.322	160.322	160.322	160.322	160.322	160.322	160.322	160.322	160.322	160.322	160.322	160.322
0	549.228	549.228	549.228	549.228	549.228	549.228	549.228	549.228	549.228	549.228	549.228	549.228	549.228	549.228	549.228	549.228	549.228	549.228	549.228	549.228	549.228	549.228	549.228	549.228	542.484	494.736	448.757	420.956	420.956	420.956	420.956	420.956	210.137	210.137	210.137	210.137	210.137	210.137	210.137	210.137	210.137	210.137	210.137	210.137	210.137	210.137	210.137	210.137	210.137
0	530.063	530.063	530.063	530.063	530.063	530.063	530.063	530.063	530.063	530.063	530.063	530.063	530.063	530.063	530.063	530.063	530.063	530.063	530.063	530.063	530.063	530.063	530.063	530.063	530.063	530.063	530.063	530.063	530.063	530.063	530.063	530.063	530.063	530.063	530.063	530.063	530.063	530.063	530.063	530.063	530.063	530.063	530.063	530.063	530.063	530.063	530.063	530.063	530.063
0	557.364	557.364	557.364	557.364	557.364	557.364	557.364	557.364	557.364	557.364	557.364	557.364	557.364	557.364	557.364	557.364	557.364	557.364	557.364	557.364	557.364	557.364	557.364	557.364	557.364	557.364	557.364	557.364	557.364	557.364	557.364	557.364	557.364	557.364	557.364	557.364	557.364	557.364	549.015	549.015	549.015	549.015	549.015	549.015	549.015	549.015	549.015	549.015	445.573
0	542.848	542.848	542.848	542.848	542.848	542.848	542.848	542.848	542.848	542.848	542.848	542.848	542.848	542.848	542.848	542.848	542.848	542.848	542.848	542.848	542.848	542.848	542.848	542.848	542.848	542.848	542.848	542.848	542.848	542.848	542.848	542.848	542.848	542.848	542.848	542.848	542.848	542.848	542.848	542.848	542.848	542.848	542.848	542.848	542.848	542.848	542.848	542.848	542.848
0	531.872	531.872	531.872	531.872	531.872	531.872	531.872	531.872	531.872	531.872	531.872	531.872	531.872	531.872	531.872	531.872	531.872	531.872	531.872	531.872	531.872	531.872	531.872	531.872	531.872	531.872	531.872	531.872	531.872	531.872	531.872	531.872	531.872	531.872	531.872	531.872	531.872	500.158	439.035	269.965	269.965	245.978	245.978	245.978	245.978	245.978	245.978	245.978	245.978
0	534.912	534.912	534.912	534.912	534.912	534.912	534.912	534.912	534.912	534.912	534.912	534.912	534.912	534.912	534.912	534.912	534.912	534.912	534.912	534.912	534.912	534.912	534.912	534.912	534.912	534.912	534.912	534.912	534.912	534.912	534.912	534.912	534.912	533.376	454.587	377.584	377.584	377.584	377.584	377.584	377.584	377.584	377.584	377.584	377.584	377.584	377.584	377.584	377.584
0	349.753	349.753	349.753	349.753	349.753	349.753	349.753	349.753	349.753	349.753	349.753	349.753	349.753	349.753	349.753	349.753	349.753	349.753	349.753	349.753	349.753	349.753	349.753	349.753	349.753	349.753	349.753	349.753	349.753	349.753	349.753	349.753	349.753	349.753	349.753	349.753	349.753	349.753	349.753	349.753	349.753	349.753	349.753	349.753	349.753	349.753	349.753	349.753	349.753
0	497.386	493.117	493.117	493.117	493.117	491.402	491.402	491.402	491.402	489.877	489.877	489.877	489.877	489.877	489.877	489.877	489.877	489.877	489.877	489.877	489.877	489.877	489.877	489.877	487.791	486.199	484.667	483.74	483.74	480.364	478.482	474.894	463.122	457.642	449.642	436.996	431.428	423.058	418.5	412.864	412.864	411.264	411.264	408.933	404.76	392.124	389.347	383.113	375.428
[truncated: 250 more columns]
