# Supplementary material for: A new imperialist competitive algorithm with spiral rising mechanism for solving path optimization problems
Source: PeerJ Comput Sci. 2022 Sep 7;8:e1075. doi: 10.7717/peerj-cs.1075 (PMC9575848; doi:10.7717/peerj-cs.1075)
Supplement: Supplemental Information 11 [file peerj-cs-08-1075-s011.zip › PSO DE GWO SRICA BSO TLBO SCA/F5/SRICA.xlsx]

## Sheet: Sheet1
22.7184	4.16887	1.08284	0.974544	0.132216	0.00101647	4.0649e-06	1.63364e-06	2.67979e-08	1.98874e-09	9.6041e-12	4.36207e-13	2.22045e-15	1.11022e-16	0	0	0	0	0	0	0	0	0	0	0	0	0	0	0	0	0	0	0	0	0	0	0	0	0	0	0	0	0	0	0	0	0	0	0	0
12.2271	1.6134	1.0397	0.108878	0.00341673	7.20448e-05	2.79755e-05	2.0511e-06	8.36444e-08	3.211e-08	1.46106e-08	6.06825e-11	7.68297e-12	2.24265e-14	0	0	0	0	0	0	0	0	0	0	0	0	0	0	0	0	0	0	0	0	0	0	0	0	0	0	0	0	0	0	0	0	0	0	0	0
5.12729	1.19216	0.984885	0.337542	0.025259	0.000927535	8.95637e-07	3.79633e-08	2.36478e-13	2.10942e-14	1.11022e-16	0	0	0	0	0	0	0	0	0	0	0	0	0	0	0	0	0	0	0	0	0	0	0	0	0	0	0	0	0	0	0	0	0	0	0	0	0	0	0
111.143	1.03763	0.176734	0.00563274	0.00395343	0.00244584	0.000187553	3.62272e-06	2.18853e-06	1.80301e-06	1.90579e-08	1.9875e-09	4.50082e-11	1.27487e-12	1.76525e-14	2.22045e-16	0	0	0	0	0	0	0	0	0	0	0	0	0	0	0	0	0	0	0	0	0	0	0	0	0	0	0	0	0	0	0	0	0	0
12.5257	1.14732	0.498887	0.0539596	0.0165218	0.0016396	4.28939e-05	4.79741e-06	3.20226e-07	8.87255e-09	3.3262e-10	1.17195e-12	1.38223e-13	1.11022e-14	0	0	0	0	0	0	0	0	0	0	0	0	0	0	0	0	0	0	0	0	0	0	0	0	0	0	0	0	0	0	0	0	0	0	0	0
10.7725	1.66089	0.830088	0.310839	0.00418773	0.000191484	4.21722e-06	3.74917e-09	1.48982e-10	5.26379e-12	2.22045e-15	0	0	0	0	0	0	0	0	0	0	0	0	0	0	0	0	0	0	0	0	0	0	0	0	0	0	0	0	0	0	0	0	0	0	0	0	0	0	0
32.7288	2.60109	1.82285	1.04174	0.00736706	0.00146501	1.62809e-05	2.19546e-06	1.72973e-07	4.02211e-08	1.81929e-10	4.45977e-12	6.4948e-14	3.44169e-15	2.22045e-16	0	0	0	0	0	0	0	0	0	0	0	0	0	0	0	0	0	0	0	0	0	0	0	0	0	0	0	0	0	0	0	0	0	0	0
8.55989	1.69779	0.939088	0.054182	0.00242606	0.00015017	7.54228e-06	2.70676e-07	1.5219e-08	1.23069e-09	1.75793e-12	3.51941e-14	4.44089e-16	0	0	0	0	0	0	0	0	0	0	0	0	0	0	0	0	0	0	0	0	0	0	0	0	0	0	0	0	0	0	0	0	0	0	0	0	0
33.3905	1.44401	1.14322	1.00561	0.019593	0.00110275	4.38773e-05	2.42248e-07	3.74845e-08	9.13207e-09	5.96414e-10	4.34731e-11	2.00878e-11	2.42806e-13	2.88658e-15	0	0	0	0	0	0	0	0	0	0	0	0	0	0	0	0	0	0	0	0	0	0	0	0	0	0	0	0	0	0	0	0	0	0	0
4.0853	1.18146	0.137096	0.00300241	0.000180511	7.71684e-05	2.13451e-06	4.80292e-10	3.83849e-12	4.55191e-14	2.77556e-15	0	0	0	0	0	0	0	0	0	0	0	0	0	0	0	0	0	0	0	0	0	0	0	0	0	0	0	0	0	0	0	0	0	0	0	0	0	0	0
37.1848	3.94302	0.855176	0.240224	0.000447944	1.27604e-05	3.16135e-07	3.20828e-08	6.63578e-09	9.59414e-11	9.26481e-13	3.33067e-16	0	0	0	0	0	0	0	0	0	0	0	0	0	0	0	0	0	0	0	0	0	0	0	0	0	0	0	0	0	0	0	0	0	0	0	0	0	0
67.076	31.0742	4.48256	0.836109	0.267499	0.0399909	0.00133894	0.000175203	7.10411e-06	3.76039e-08	6.70907e-09	3.12349e-10	3.42655e-11	3.06533e-13	9.21485e-15	0	0	0	0	0	0	0	0	0	0	0	0	0	0	0	0	0	0	0	0	0	0	0	0	0	0	0	0	0	0	0	0	0	0	0
54.9175	1.30257	1.04591	0.611922	0.00417104	0.00280648	8.90786e-05	6.00645e-05	2.82307e-07	1.7539e-08	9.26202e-11	3.28293e-13	6.10623e-15	5.55112e-16	0	0	0	0	0	0	0	0	0	0	0	0	0	0	0	0	0	0	0	0	0	0	0	0	0	0	0	0	0	0	0	0	0	0	0	0
17.4039	1.49354	1.04733	0.902927	0.0137265	0.000141463	5.66238e-06	4.37788e-07	1.03669e-08	4.99833e-10	7.56175e-11	2.18248e-12	1.36446e-13	1.0103e-14	6.66134e-16	0	0	0	0	0	0	0	0	0	0	0	0	0	0	0	0	0	0	0	0	0	0	0	0	0	0	0	0	0	0	0	0	0	0	0
16.7212	1.26179	0.935699	0.0410631	0.00239546	7.95725e-05	2.35899e-06	3.25122e-07	1.0968e-08	1.67811e-09	1.275e-11	4.62297e-13	4.77396e-15	0	0	0	0	0	0	0	0	0	0	0	0	0	0	0	0	0	0	0	0	0	0	0	0	0	0	0	0	0	0	0	0	0	0	0	0	0
14.4782	2.23544	1.07093	0.962495	0.146922	0.0174604	0.000205645	2.87546e-05	1.12331e-06	2.54203e-08	8.33903e-10	6.14953e-12	4.28546e-14	0	0	0	0	0	0	0	0	0	0	0	0	0	0	0	0	0	0	0	0	0	0	0	0	0	0	0	0	0	0	0	0	0	0	0	0	0
5.48979	1.08978	1.0242	0.425174	0.123993	0.00131288	0.000161708	4.35219e-05	2.23468e-07	1.75778e-08	4.17744e-11	1.68554e-12	8.6442e-13	2.16493e-13	1.11022e-16	0	0	0	0	0	0	0	0	0	0	0	0	0	0	0	0	0	0	0	0	0	0	0	0	0	0	0	0	0	0	0	0	0	0	0
49.3579	5.96091	1.03944	0.713339	0.0323424	0.00325393	0.000160342	2.1027e-05	2.32731e-08	4.7744e-11	2.15916e-12	5.92859e-14	9.88098e-15	2.22045e-16	0	0	0	0	0	0	0	0	0	0	0	0	0	0	0	0	0	0	0	0	0	0	0	0	0	0	0	0	0	0	0	0	0	0	0	0
6.5018	1.18716	1.07422	0.106263	0.00130645	1.00664e-05	7.94283e-07	1.13742e-08	1.23309e-11	2.18836e-12	7.04992e-14	1.11022e-16	0	0	0	0	0	0	0	0	0	0	0	0	0	0	0	0	0	0	0	0	0	0	0	0	0	0	0	0	0	0	0	0	0	0	0	0	0	0
18.7065	5.00387	0.152625	0.000169467	7.69009e-06	1.6619e-08	2.2714e-09	1.41317e-11	4.23095e-12	5.61218e-13	2.30926e-14	6.66134e-16	0	0	0	0	0	0	0	0	0	0	0	0	0	0	0	0	0	0	0	0	0	0	0	0	0	0	0	0	0	0	0	0	0	0	0	0	0	0
1.64055	0.657914	0.0692616	0.0167402	0.000239471	3.60459e-05	1.24141e-05	9.56111e-07	6.98002e-07	6.09803e-07	6.9373e-08	8.09083e-09	9.74833e-10	1.97201e-10	2.9945e-11	1.7002e-12	6.7446e-13	8.00471e-14	2.22045e-16	0	0	0	0	0	0	0	0	0	0	0	0	0	0	0	0	0	0	0	0	0	0	0	0	0	0	0	0	0	0	0
15.8193	1.0557	1.01595	0.0625766	0.000644101	1.71532e-05	3.52398e-07	3.52656e-09	2.96629e-10	4.58943e-11	2.06057e-13	5.38458e-14	3.9635e-14	8.21565e-15	0	0	0	0	0	0	0	0	0	0	0	0	0	0	0	0	0	0	0	0	0	0	0	0	0	0	0	0	0	0	0	0	0	0	0	0
16.6949	3.09856	1.3014	0.954543	0.665936	0.636332	0.0579776	3.3332e-05	3.33276e-06	2.29621e-07	1.27536e-08	6.74412e-10	1.71032e-11	3.15192e-13	5.55112e-16	0	0	0	0	0	0	0	0	0	0	0	0	0	0	0	0	0	0	0	0	0	0	0	0	0	0	0	0	0	0	0	0	0	0	0
9.00995	1.05845	0.260873	0.138372	0.00144369	4.77768e-05	1.24567e-06	5.23316e-08	1.39118e-10	1.39366e-12	6.19282e-13	2.9976e-15	0	0	0	0	0	0	0	0	0	0	0	0	0	0	0	0	0	0	0	0	0	0	0	0	0	0	0	0	0	0	0	0	0	0	0	0	0	0
34.3901	3.72347	1.05568	0.0505317	0.000852854	1.23321e-06	7.61221e-08	2.0979e-09	1.72875e-11	1.7808e-13	6.88338e-15	1.11022e-16	0	0	0	0	0	0	0	0	0	0	0	0	0	0	0	0	0	0	0	0	0	0	0	0	0	0	0	0	0	0	0	0	0	0	0	0	0	0
1.74097	0.931234	0.19422	0.000503609	2.30431e-05	6.99276e-07	2.71788e-08	3.0354e-09	8.04052e-10	4.03211e-12	3.67373e-13	8.21565e-15	0	0	0	0	0	0	0	0	0	0	0	0	0	0	0	0	0	0	0	0	0	0	0	0	0	0	0	0	0	0	0	0	0	0	0	0	0	0
46.6409	1.07046	1.03531	0.339673	0.00510615	0.000138594	8.22286e-06	1.44079e-08	1.12982e-08	3.65339e-10	5.02947e-11	1.38286e-11	8.00249e-13	3.31957e-14	8.88178e-16	0	0	0	0	0	0	0	0	0	0	0	0	0	0	0	0	0	0	0	0	0	0	0	0	0	0	0	0	0	0	0	0	0	0	0
88.0875	1.32646	0.106876	0.00326324	0.000104872	4.01117e-06	3.16034e-08	2.47427e-10	9.60898e-13	1.65312e-13	7.77156e-15	0	0	0	0	0	0	0	0	0	0	0	0	0	0	0	0	0	0	0	0	0	0	0	0	0	0	0	0	0	0	0	0	0	0	0	0	0	0	0
11.765	1.04153	0.619312	0.0487047	0.0131488	0.00496163	2.07563e-05	5.2872e-08	1.58683e-09	3.26427e-11	2.97362e-12	1.50435e-13	1.13243e-14	1.11022e-16	0	0	0	0	0	0	0	0	0	0	0	0	0	0	0	0	0	0	0	0	0	0	0	0	0	0	0	0	0	0	0	0	0	0	0	0
8.41293	1.18571	1.01903	0.692929	0.403752	0.00698505	0.00117541	1.12745e-05	2.06762e-07	1.98089e-10	6.07414e-12	1.57652e-13	0	0	0	0	0	0	0	0	0	0	0	0	0	0	0	0	0	0	0	0	0	0	0	0	0	0	0	0	0	0	0	0	0	0	0	0	0	0
25.844	2.91488	0.935379	0.368115	0.0633061	0.0240893	0.00204995	1.29975e-05	5.29372e-07	9.45701e-08	4.15823e-09	3.73347e-10	3.67034e-11	6.65488e-12	9.99241e-13	5.66806e-14	2.2482e-14	2.66824e-15	7.40149e-18	0	0	0	0	0	0	0	0	0	0	0	0	0	0	0	0	0	0	0	0	0	0	0	0	0	0	0	0	0	0	0
[truncated: 250 more columns]
