# Supplementary material for: A new imperialist competitive algorithm with spiral rising mechanism for solving path optimization problems
Source: PeerJ Comput Sci. 2022 Sep 7;8:e1075. doi: 10.7717/peerj-cs.1075 (PMC9575848; doi:10.7717/peerj-cs.1075)
Supplement: Supplemental Information 11 [file peerj-cs-08-1075-s011.zip › PSO DE GWO SRICA BSO TLBO SCA/F5/TLBO.xlsx]

## Sheet: Sheet1
287.473	152.445	107.588	74.0445	45.3032	29.2143	20.4773	13.0393	10.3903	6.0093	5.06881	3.50722	1.99597	1.81815	1.54466	1.43294	1.22409	1.21441	1.11462	1.06109	1.0201	1.01625	1.01625	0.957571	0.87048	0.652042	0.499735	0.463781	0.363178	0.26872	0.169585	0.0924967	0.0811782	0.0637806	0.0408346	0.029564	0.0195766	0.0101591	0.00912162	0.00525589	0.0040708	0.00225838	0.00137297	0.00112337	0.000739695	0.000546154	0.000345883	0.000193693	0.000133255	7.55186e-05
320.554	125.129	86.1211	42.438	32.8355	25.9398	20.9731	12.948	9.12499	6.9975	3.80327	3.67395	2.66973	2.06714	1.74842	1.4434	1.30431	1.21189	1.17751	1.05983	1.04603	1.04113	1.023	1.00625	0.987869	0.882877	0.637866	0.518575	0.481685	0.278678	0.278678	0.206806	0.174767	0.101121	0.0813581	0.0545354	0.0404366	0.0178891	0.0161242	0.010979	0.00677692	0.00562248	0.00360562	0.00252187	0.00125544	0.000934353	0.000757285	0.000342335	0.000262059	0.000180565
281.153	132.719	132.641	75.401	56.8549	30.2448	20.4316	18.9314	12.4225	9.59425	6.29595	4.74918	3.16504	2.4095	1.9867	1.58176	1.5342	1.32903	1.16825	1.09803	1.08074	1.05084	1.03935	0.983801	0.983801	0.95049	0.859135	0.534931	0.51604	0.419652	0.234854	0.193053	0.0701063	0.0701063	0.0565909	0.0242491	0.0233687	0.0156232	0.0103931	0.00750571	0.00574217	0.00360788	0.0017953	0.00177332	0.00117727	0.000797051	0.000518973	0.000279528	0.000253076	0.000121444
283.371	147.983	111.94	71.1198	57.3909	35.521	14.6323	13.184	7.65013	6.31779	4.71266	3.62312	2.64562	2.19588	1.86037	1.54336	1.29598	1.27096	1.19054	1.10112	1.0675	1.03461	1.02474	0.961671	0.943581	0.913913	0.725347	0.556701	0.363709	0.311112	0.269554	0.231565	0.163637	0.0774291	0.0657567	0.055798	0.026014	0.0235486	0.0132272	0.0084898	0.00640361	0.0049724	0.0029219	0.00170007	0.00134932	0.000639087	0.000552113	0.000439821	0.000235668	0.000137192
236.109	163.887	122.021	89.4853	48.7778	32.6253	24.6	14.7897	11.165	7.78802	4.89208	3.51526	2.75841	2.33833	1.91943	1.53726	1.39667	1.19717	1.1498	1.10202	1.07879	1.05945	1.03599	1.02728	1.00362	0.93457	0.599533	0.599533	0.533881	0.40561	0.253273	0.19389	0.13055	0.0588243	0.0548573	0.0352678	0.0246984	0.0126825	0.0126825	0.00728407	0.00547988	0.00386365	0.00272688	0.00175991	0.00102599	0.00072669	0.000425833	0.00034049	0.000159154	0.000114048
316.071	172.41	101.365	66.5473	46.5654	32.2437	21.8857	13.1775	10.1793	6.42332	5.15259	2.83403	2.55662	2.1189	1.81724	1.42876	1.388	1.19062	1.14273	1.08865	1.06253	1.03968	0.991488	0.989865	0.920337	0.883638	0.761326	0.640836	0.471946	0.374547	0.276235	0.147339	0.141444	0.0808724	0.061362	0.0441449	0.0248344	0.0169504	0.0124033	0.00931211	0.00575509	0.00502005	0.00253697	0.0016742	0.00138449	0.000959058	0.000598372	0.000392483	0.000243446	0.000178732
300.324	184.068	78.592	78.592	45.6816	25.0791	19.767	12.9115	8.9774	5.60878	5.60878	3.56912	3.37467	2.42049	2.03951	1.56844	1.45971	1.29326	1.22574	1.14855	1.08637	1.05569	1.04096	1.01746	0.971101	0.808309	0.683159	0.5887	0.585301	0.310339	0.256809	0.233318	0.126847	0.114926	0.0782052	0.0543119	0.0395432	0.0267023	0.0176436	0.00910243	0.00761069	0.00409474	0.0036215	0.00193743	0.0011162	0.000819487	0.0005127	0.000280878	0.000247239	0.000118974
267.655	173.141	104.989	70.4315	43.9934	29.9606	21.2853	15.0286	8.68213	6.17037	5.07954	3.61818	2.54052	2.02909	1.67521	1.52929	1.32543	1.20581	1.15747	1.09847	1.06849	1.04332	1.02744	0.972841	0.918405	0.850177	0.663555	0.599678	0.458306	0.279437	0.259428	0.186672	0.111672	0.0927851	0.071813	0.0467424	0.0365379	0.0186647	0.0120157	0.00880848	0.00699484	0.00328344	0.00256366	0.00192191	0.00116695	0.00087938	0.000582055	0.000248601	0.00023586	0.000163094
265.382	186.092	122.52	72.2283	57.0072	26.1484	20.2317	16.0906	10.475	8.91856	5.00363	3.25246	2.89814	2.31197	1.81947	1.49506	1.29715	1.23446	1.12498	1.06679	1.03285	1.02842	1.01421	0.988673	0.937116	0.898151	0.681452	0.575953	0.371822	0.371822	0.242901	0.23934	0.195837	0.111059	0.100945	0.0617839	0.0442227	0.0329861	0.0221222	0.0177064	0.0119027	0.00615887	0.00532482	0.00316213	0.00197643	0.00169962	0.000931905	0.000601003	0.000349739	0.00026199
258.079	193.348	101.895	70.9001	52.1847	28.6049	17.6821	11.7254	11.2204	6.30558	4.50736	3.56413	2.7872	2.27606	1.64075	1.63068	1.35468	1.22142	1.14327	1.09441	1.0427	1.03948	1.02241	0.998973	0.875506	0.698843	0.698843	0.650164	0.426919	0.374471	0.281925	0.187886	0.124407	0.109795	0.0695669	0.048922	0.0311672	0.0149477	0.0105364	0.00695403	0.00572763	0.00442136	0.00307815	0.00167794	0.000980376	0.000702869	0.000368723	0.000232211	0.000163885	9.96387e-05
297.35	154.306	105.822	74.3061	59.3515	33.7965	21.033	16.0337	10.1394	7.94079	4.06514	4.06514	2.84693	2.15057	1.63808	1.56403	1.41681	1.2064	1.13144	1.11264	1.07025	1.03796	1.02118	1.00365	0.933506	0.843173	0.718671	0.443429	0.31261	0.306787	0.208447	0.171132	0.11929	0.0783487	0.0498642	0.0378179	0.0215779	0.0123225	0.00928823	0.00578362	0.00382305	0.00200266	0.00165424	0.00119077	0.000609225	0.00043413	0.000191113	0.000191113	0.000116621	9.31973e-05
282.422	125.42	114.386	74.0844	49.71	31.8796	19.7234	14.5744	10.2787	6.39249	4.50999	3.63373	2.88961	2.26366	1.76387	1.51357	1.22738	1.19601	1.11481	1.07976	1.06264	1.03475	1.011	0.937782	0.861681	0.678683	0.498623	0.498623	0.383072	0.287567	0.190759	0.130124	0.118272	0.065908	0.0437141	0.033063	0.016745	0.016745	0.0101029	0.00953232	0.0061586	0.00505962	0.00300014	0.0021799	0.00137099	0.00082835	0.000536214	0.000304141	0.000247697	0.000151775
195.541	147.271	99.0634	69.5253	40.8684	34.4345	23.6505	11.2857	8.66898	6.43608	4.34711	3.56037	2.39458	1.63033	1.63033	1.38445	1.20633	1.18094	1.13161	1.08991	1.05996	1.03356	1.0263	0.94511	0.94511	0.869926	0.70168	0.46026	0.379359	0.19187	0.19187	0.130815	0.100218	0.0695298	0.0565992	0.0311691	0.0243114	0.0107209	0.00880453	0.00643806	0.00421103	0.00356509	0.00172448	0.00120253	0.000614969	0.000540124	0.000351895	0.000263122	0.000173092	7.76275e-05
211.002	159.398	99.8004	69.8476	60.4214	31.2361	27.7448	18.6832	11.2366	8.21934	5.31272	4.39267	3.78605	2.72264	2.09161	1.5428	1.46167	1.26169	1.22026	1.17205	1.0917	1.06245	1.05966	1.03138	1.01393	0.831929	0.831929	0.665363	0.665363	0.465075	0.349953	0.237763	0.19502	0.133535	0.0898913	0.0483931	0.0381957	0.0254813	0.0151203	0.0106565	0.0050709	0.0050709	0.0040761	0.00250414	0.00163914	0.00118192	0.00081627	0.000424328	0.000167971	0.000117086
224.595	143.255	71.785	53.107	41.3744	29.6782	19.1781	13.6859	8.96266	7.23101	4.43126	3.89946	3.05828	1.74696	1.5725	1.52407	1.33312	1.2383	1.11454	1.10154	1.04534	1.04534	1.02881	1.01553	0.992197	0.897355	0.849049	0.600243	0.498719	0.420149	0.396487	0.272911	0.170867	0.112551	0.097004	0.0670196	0.0480206	0.0230966	0.0213682	0.0126846	0.0076625	0.00567174	0.0035883	0.00240212	0.00183573	0.0013509	0.000892235	0.00064348	0.000245728	0.000167596
283.606	187.548	94.2331	60.7395	32.8263	32.8263	28.5556	15.1894	11.6322	8.45107	4.5095	3.45622	2.81846	2.41021	1.86486	1.50938	1.37601	1.24753	1.16651	1.11055	1.09824	1.04974	1.03936	1.02747	0.976328	0.960961	0.831168	0.661538	0.575232	0.406293	0.278523	0.159724	0.159724	0.12526	0.0765949	0.0576296	0.0405851	0.0243443	0.0175638	0.0141141	0.0080655	0.00571784	0.00479469	0.00384474	0.00264755	0.00194453	0.00141319	0.00099952	0.00069082	0.000339286
270.965	121.921	119.23	64.9695	44.3871	30.6717	25.0699	15.6708	8.20356	5.63939	5.0598	3.22098	2.71031	1.94513	1.70941	1.44097	1.28031	1.23693	1.15084	1.10483	1.0692	1.03955	1.03225	1.01023	0.994486	0.918231	0.76586	0.720315	0.653741	0.405101	0.405101	0.309843	0.214381	0.153771	0.105702	0.0920645	0.0690138	0.0427056	0.0348599	0.021218	0.0110273	0.00845157	0.00762999	0.00462139	0.00265257	0.00200901	0.00126207	0.000926968	0.000569534	0.000358759
270.769	190.589	94.1618	62.8481	43.562	27.9903	14.5762	14.4903	9.85886	6.66179	5.11102	3.25906	2.63112	1.77655	1.77655	1.48527	1.29173	1.19242	1.13134	1.10588	1.07085	1.04638	1.02825	0.972568	0.924202	0.82701	0.73455	0.489488	0.328782	0.318899	0.246328	0.13159	0.0771284	0.053674	0.0417581	0.027932	0.0212515	0.0148563	0.00949677	0.00553317	0.00404938	0.00321706	0.00183252	0.00127235	0.00102559	0.000500802	0.00029966	0.00026616	0.000150736	8.07973e-05
226.964	187.229	118.599	81.3953	35.9366	29.8561	27.2946	14.5416	10.6808	7.48207	6.77774	4.30433	3.22082	2.2301	1.96126	1.64894	1.34012	1.1737	1.1737	1.10646	1.07687	1.04369	1.03418	1.00085	0.900944	0.804597	0.71143	0.653547	0.507695	0.415944	0.325464	0.212272	0.154688	0.134532	0.0974781	0.0559971	0.0496916	0.0306181	0.0211398	0.0147675	0.0105064	0.0063315	0.00434355	0.00295232	0.00147395	0.00131409	0.00070839	0.000592347	0.000369402	0.000329888
287.245	184.422	113.88	71.0782	51.2901	33.0309	22.5836	16.4571	12.0948	7.89878	5.62442	4.47625	3.27719	2.51576	1.71548	1.42753	1.40157	1.18547	1.10026	1.10026	1.06359	1.04479	1.02535	0.992326	0.910524	0.862852	0.729971	0.595004	0.534706	0.275928	0.209475	0.209475	0.175957	0.0802147	0.0697446	0.0517435	0.0263236	0.022753	0.0148753	0.0102369	0.00623484	0.00421004	0.00254804	0.0017144	0.0010502	0.000754049	0.00061944	0.000364941	0.000259573	0.000190992
325.654	180.121	106.845	73.3411	55.7099	39.9341	21.4858	16.025	11.8199	6.03666	4.66816	4.12691	2.87466	2.2075	1.83184	1.54673	1.31845	1.24681	1.15658	1.10961	1.07135	1.03943	1.0338	0.999759	0.9705	0.866203	0.748807	0.65508	0.513522	0.441962	0.284346	0.166133	0.133288	0.117672	0.082358	0.0411197	0.0343407	0.0245171	0.0142129	0.0122191	0.00945063	0.00687711	0.00399321	0.00266262	0.00132598	0.000920379	0.000742583	0.000451311	0.000327527	0.000196457
327.906	168.571	128.035	97.0804	57.3613	37.6426	20.224	16.5893	11.3467	5.74221	5.42965	3.05088	2.68895	2.29484	1.71544	1.43073	1.311	1.20415	1.15209	1.09607	1.06037	1.04115	1.03008	0.974823	0.931004	0.866405	0.735348	0.521049	0.366986	0.246364	0.194887	0.128062	0.0762356	0.0762356	0.0456002	0.0286078	0.0206254	0.0145826	0.00982204	0.00613008	0.00284358	0.00284358	0.00163148	0.00128893	0.00110317	0.000576723	0.000437048	0.000332387	0.000185762	0.000122766
296.047	187.915	103.992	72.2137	51.1705	34.791	21.4548	14.0909	9.68035	7.55009	5.02455	3.97583	2.93381	2.08106	1.88774	1.38894	1.37227	1.25493	1.167	1.11718	1.05758	1.04618	1.02104	0.989202	0.889079	0.889079	0.77301	0.695885	0.540215	0.392701	0.295368	0.252415	0.209078	0.10785	0.0809762	0.0683526	0.0385203	0.0198311	0.0171664	0.0124944	0.00760927	0.00361717	0.00325528	0.00216562	0.00144928	0.00126724	0.000878837	0.000541492	0.000343217	0.000256419
297.276	179.455	120.494	75.0845	56.4279	39.5589	22.9567	15.9803	9.66743	7.55697	4.21922	4.01976	3.17104	2.34024	1.83398	1.59745	1.41404	1.26086	1.15553	1.10121	1.07063	1.04706	1.03642	1.00193	0.974236	0.908994	0.76194	0.603237	0.403854	0.331457	0.248078	0.16828	0.147151	0.0706525	0.0674505	0.0488633	0.0300305	0.0189881	0.0122475	0.00876054	0.00554925	0.00348028	0.00174519	0.00174519	0.0010928	0.000591343	0.000591343	0.000462976	0.000203146	0.000179055
296.447	170.52	126.165	78.7761	57.289	41.7503	30.6211	19.5719	10.6435	8.7349	6.58829	4.11574	3.54778	2.61692	1.94626	1.63829	1.45709	1.33491	1.22239	1.14984	1.08523	1.05562	1.03413	0.978088	0.96596	0.877399	0.838823	0.69756	0.627252	0.439895	0.300198	0.214088	0.173516	0.123401	0.0853582	0.0547424	0.0368724	0.0191633	0.0105517	0.0105517	0.00709145	0.00431993	0.0035059	0.001779	0.00145882	0.000580533	0.000580533	0.000475657	0.000231251	0.000151584
244.624	179.202	82.0041	54.7984	54.5618	29.624	20.761	14.4963	9.76353	6.42698	4.12096	2.33465	2.33465	2.08573	1.73722	1.43015	1.3113	1.2103	1.16065	1.09277	1.08356	1.04532	1.03356	0.881319	0.881319	0.787671	0.733515	0.611672	0.436872	0.295838	0.208375	0.170311	0.130518	0.0680068	0.0530174	0.0356559	0.0218502	0.0150726	0.0102878	0.00710106	0.00508984	0.00324696	0.00184428	0.0016561	0.000846457	0.000736017	0.000502826	0.000300228	0.000159459	0.000118833
291.36	169.963	112.538	71.2793	62.9264	28.4394	14.8635	13.3122	11.4728	7.13081	5.86182	3.91559	3.02607	2.0149	1.89082	1.47806	1.42689	1.23931	1.22589	1.13544	1.08723	1.06397	1.03538	1.02458	0.95887	0.914581	0.9001	0.745351	0.577787	0.493421	0.445247	0.293364	0.172872	0.172872	0.128528	0.0780315	0.0633063	0.0420728	0.0383489	0.0245061	0.0155258	0.00743177	0.00548381	0.00382539	0.00243922	0.00197006	0.00145721	0.000744375	0.000555147	0.000359543
307.535	150.93	128.872	66.5334	40.2072	25.8762	18.6637	14.9041	8.0243	7.56352	4.70327	3.83204	3.00016	1.9345	1.90147	1.57483	1.42009	1.20229	1.17366	1.11092	1.0634	1.0432	1.03169	1.0145	0.88892	0.825638	0.756609	0.578811	0.450247	0.270074	0.255727	0.229641	0.144406	0.0567745	0.0545854	0.0507944	0.038952	0.0287499	0.0177631	0.0111823	0.0101211	0.00750366	0.00412068	0.00294709	0.00188004	0.00125432	0.000819468	0.000538399	0.000343296	0.000279266
323.838	172.079	130.023	78.358	46.4689	35.17	16.7807	13.4375	12.6062	8.18829	5.30734	3.90802	3.00054	2.45803	1.68803	1.59939	1.3007	1.28527	1.16065	1.07688	1.07238	1.0513	1.0283	0.996968	0.981942	0.943767	0.791432	0.583829	0.423501	0.386018	0.260347	0.186839	0.103609	0.082994	0.0561657	0.0334636	0.0213056	0.0179811	0.0105702	0.00679252	0.00506124	0.00344328	0.00268962	0.00150082	0.000853505	0.000545615	0.00040459	0.000262266	0.000168821	0.000100324
331.54	157.336	141.703	74.9787	57.9043	32.5599	25.2625	16.5799	10.9642	7.31958	5.30692	4.03829	2.84136	2.49181	1.80452	1.45988	1.40104	1.23293	1.13951	1.12112	1.07349	1.04822	1.02047	0.999191	0.968616	0.819139	0.677273	0.61317	0.489487	0.366025	0.240553	0.1388	0.0873085	0.0858617	0.0489777	0.0451844	0.0288892	0.0153956	0.0127722	0.00949482	0.00497358	0.00334496	0.00262895	0.00156707	0.00156707	0.00101165	0.000761738	0.000557165	0.000350536	0.00025172
280.295	164.956	109.377	71.1844	49.545	31.8776	21.4816	14.9142	10.2678	7.15788	5.03679	3.71642	2.88148	2.19676	1.80043	1.51255	1.35494	1.23201	1.15814	1.1038	1.06733	1.04428	1.02823	0.990055	0.942506	0.855553	0.729991	0.594077	0.474726	0.351725	0.268626	0.194198	0.139466	0.0950114	0.0704219	0.0480988	0.0333603	0.021005	0.0150877	0.0103865	0.00688632	0.00462367	0.00318794	0.00214249	0.00137028	0.000967184	0.000662016	0.000433114	0.000271424	0.000179139
[truncated: 250 more columns]
