# Supplementary material for: A new imperialist competitive algorithm with spiral rising mechanism for solving path optimization problems
Source: PeerJ Comput Sci. 2022 Sep 7;8:e1075. doi: 10.7717/peerj-cs.1075 (PMC9575848; doi:10.7717/peerj-cs.1075)
Supplement: Supplemental Information 11 [file peerj-cs-08-1075-s011.zip › PSO DE GWO SRICA BSO TLBO SCA/F6/BSO.xlsx]

## Sheet: Sheet1
1.05608e+10	1.25261e+07	68.1366	59.4322	56.825	54.7494	49.2163	46.4203	40.8634	38.3826	35.2539	28.5993	25.4935	25.1136	24.3446	23.2852	21.568	18.7644	18.7644	18.7644	17.858	15.1003	13.8434	13.8115	13.3457	13.3457	13.3457	13.3457	13.3457	11.0704	10.5548	10.5548	10.5548	10.5548	10.5548	10.5548	10.5548	10.5548	10.5548	10.5548	10.5548	10.5548	10.5548	10.5548	10.5548	10.5548	10.5548	10.5548	10.5548	10.5548
1.999e+09	800875	800875	49065.5	129.582	66.0165	49.8632	46.8944	40.7271	37.3819	34.2466	31.8731	31.8731	31.8731	31.8731	31.5863	29.6113	26.4416	25.0087	23.7184	22.7154	22.1768	21.2561	19.8724	19.0707	17.7453	17.7453	17.6543	17.1079	16.544	15.5969	14.7417	14.7417	14.7417	14.3856	14.3856	14.3856	14.3856	12.9201	12.432	12.3504	12.3504	12.3504	12.3504	12.3504	12.3504	12.3504	12.3504	12.3504	12.3504
7.77568e+09	1.04077e+06	1543.12	50.2062	48.5392	48.5392	47.3343	46.0236	43.3272	39.7817	37.7284	35.5137	31.853	29.5715	28.7176	25.3423	24.4445	21.5906	21.5906	20.5575	16.9926	14.6755	14.4234	14.4234	14.4234	14.4234	14.4234	14.4234	14.4234	14.4234	14.4234	14.4234	14.4234	14.4234	14.4234	14.4234	14.4234	14.4234	14.4234	14.4234	14.4234	14.4234	14.4234	14.4234	14.4234	14.4234	13.6449	13.6449	13.6449	13.6449
3.16077e+09	9.75482e+06	10206.7	112.346	112.346	74.7411	74.7411	57.9858	57.9858	57.9858	57.9858	51.6721	47.8227	45.895	43.4207	40.0491	37.5485	37.5485	37.5485	35.3454	33.7771	31.6294	30.0819	28.3485	27.219	26.472	24.9021	24.9021	24.9021	23.2251	18.4344	18.1528	17.4788	16.2201	16.2201	16.2201	16.2201	16.2201	16.2201	15.871	15.871	15.871	15.871	15.871	15.871	15.871	15.871	15.871	15.871	15.871
3.23925e+10	579057	469.261	68.4738	47.7576	41.9044	41.9044	39.6821	38.0339	37.2084	33.2931	29.2307	27.2726	23.0982	21.7288	19.4711	16.2631	16.2631	16.2631	16.2631	16.2631	16.2631	16.1685	16.0196	15.869	15.869	15.869	15.869	15.869	15.869	15.869	15.869	15.869	15.5798	15.4572	14.1976	13.0465	13.0465	13.0465	13.0465	13.0465	13.0465	13.0465	13.0465	13.0465	13.0465	13.0465	13.0465	13.0465	13.0465
1.5912e+08	4.37126e+06	58.0638	55.6643	49.9958	47.9695	45.5613	44.7494	41.152	41.152	38.8055	36.1013	34.8268	32.5819	29.1412	27.3746	25.5263	23.5068	22.6397	22.0039	19.6262	19.6262	19.6262	18.5829	15.5787	15.5787	15.5787	15.5787	15.5787	15.5787	15.5787	15.5787	15.5787	15.5787	15.5787	15.5787	15.5787	15.5787	15.5787	15.5787	15.5787	15.4605	14.1978	14.1978	14.1978	14.1978	14.1978	14.1978	14.1978	14.1978
5.17305e+09	8.18768e+06	1954.77	97.6651	97.6651	97.6651	79.2643	68.7394	57.6277	52.8266	50.1979	45.2855	41.7604	40.1201	36.8821	34.5899	32.7267	26.4486	23.5131	23.5131	21.9451	21.0808	18.3876	18.3876	18.3876	18.3876	18.3876	18.3876	18.3876	18.3876	18.3876	18.3876	18.3876	17.5055	17.5055	17.5055	17.5055	16.2516	16.2516	16.2516	16.2516	15.8306	14.505	12.9374	12.9374	12.9374	12.9374	12.9374	12.9374	12.9374
2.42138e+10	4.54445e+06	4.54445e+06	3612.73	73.4572	72.3787	54.0425	49.4468	45.1541	41.729	38.7279	36.3765	34.5324	31.4687	28.1728	26.6237	26.6237	26.6237	26.6237	26.6237	26.6237	26.6237	26.6237	25.1597	23.9582	20.4678	19.4448	17.9808	17.9808	17.9808	17.9808	17.9808	17.9808	17.9808	17.9808	17.8252	16.9249	16.611	16.611	15.6449	15.6449	14.9586	14.9586	13.7129	13.1894	13.1894	13.1894	13.1894	13.1894	13.1894
1.15919e+09	3.35091e+06	14536.9	161.292	72.2167	61.3131	55.7345	48.8352	43.665	43.665	42.9821	40.1928	35.5468	35.5468	35.5468	34.4694	29.3569	26.5691	22.383	21.3893	20.7701	19.5626	19.5216	16.2339	14.8607	14.8607	14.8607	14.8607	14.8607	14.8607	14.8607	14.8607	14.8607	14.8607	14.8607	14.8607	14.8607	14.8607	14.8607	14.8607	14.8607	14.5518	14.5518	14.5518	13.2265	13.2265	13.2265	13.2265	13.2265	13.2265
2.23307e+09	249808	109.899	72.6896	57.3684	57.3684	56.9085	46.562	41.8808	35.9236	33.4992	29.074	28.3457	26.951	25.3236	23.8049	23.8049	23.8049	23.8049	23.8049	23.7385	22.2806	22.0381	21.7139	21.7139	21.5251	21.5251	20.6648	17.163	17.163	17.163	17.163	17.163	17.163	17.163	17.163	17.163	17.163	17.163	17.163	17.163	17.163	17.163	17.0789	16.7268	16.2472	16.2472	16.2472	16.2472	16.2472
1.195e+11	8.86212e+07	47948.4	217.826	68.5938	62.9748	52.7145	50.1666	43.6016	41.5433	40.1558	38.0893	34.9155	32.1699	30.2756	28.4225	24.4911	24.4911	22.771	22.771	22.2966	22.2966	22.2966	22.2966	21.6129	20.4084	18.3987	18.3987	18.3987	18.3987	18.3987	18.3518	17.0123	17.0123	17.0123	17.0123	17.0123	16.2458	15.859	15.859	15.859	15.859	15.859	15.859	15.3543	14.6581	14.6581	14.6581	14.6581	14.6581
1.11948e+08	2.06633e+06	1742.12	66.4881	66.4881	66.4881	63.2679	58.7594	55.9466	53.953	49.67	47.5991	43.1048	38.4467	35.009	33.6396	33.6396	30.4469	29.2619	28.0279	28.0279	25.8705	24.5047	22.5171	22.1432	21.0192	20.9562	19.936	19.3659	18.8473	17.8699	17.8699	17.8699	17.8699	17.8699	17.8699	17.8699	17.8699	17.8699	17.8699	17.8699	17.8699	17.8699	17.8699	17.8699	17.8699	17.8699	15.839	15.839	15.839
1.41136e+10	2.07583e+06	1060.95	73.5353	71.0248	68.7569	66.2495	63.5964	58.0701	54.2558	48.4468	44.9014	40.9696	38.3709	35.5916	33.9165	29.4154	26.1638	23.2616	21.6572	21.0508	21.0508	21.0508	21.0011	18.5496	18.5496	18.5496	18.5496	18.5496	18.5496	17.832	17.832	17.0789	17.0789	16.8332	16.8332	16.8332	16.0507	16.0507	16.0507	16.0507	16.0507	16.0507	15.4342	13.8903	12.4137	12.4137	12.4137	12.4137	12.4137
9.27829e+10	441199	474.666	78.1525	78.1525	78.1525	60.7327	59.4033	55.0338	47.7684	44.1791	39.085	39.085	39.085	39.085	39.085	36.4706	32.9262	29.4829	26.6877	24.6756	20.9562	20.9562	20.0468	17.7977	17.7357	17.3186	16.7013	16.7013	16.1129	14.0725	12.9012	12.7711	12.7711	12.7711	12.7711	12.7711	12.7711	12.7711	12.7711	12.3153	12.3153	12.3153	12.3153	12.3153	12.3153	12.3153	12.3153	12.3153	12.3153
4.23917e+07	4.23917e+07	29091	29091	1324.59	1324.59	486.68	486.68	68.8186	68.8186	67.9605	54.189	51.7866	49.0409	44.1806	39.6306	37.0503	33.4281	30.1977	29.356	29.2122	29.2122	29.2122	29.2122	29.0283	29.0283	29.0283	29.0283	26.9575	26.4889	26.1961	24.2878	24.0022	23.3105	22.1302	22.1302	22.1302	22.1302	22.0022	22.0022	22.0022	22.0022	22.0022	20.5318	19.9347	19.9347	19.9347	19.2571	19.2571	19.2571
1.51535e+10	1.46104e+07	3248.2	124.946	52.0128	49.8739	44.8624	42.3947	39.2777	35.4516	31.3243	31.3243	31.3243	31.3243	29.4547	27.2053	25.8506	24.4548	22.4799	22.0363	21.2076	18.5503	18.5503	18.5503	18.5503	16.7191	16.7191	16.7191	16.7191	16.7191	15.8423	15.8423	15.8423	15.8423	15.8423	15.8423	15.8423	15.8423	15.8423	15.8423	14.8488	14.2585	14.2585	14.2054	14.2054	14.2054	14.2054	14.2054	14.2054	14.2054
1.97063e+11	15146	862.613	52.4819	50.6472	48.9388	44.8372	38.1165	36.9583	33.546	30.7873	29.6231	29.3704	28.4325	25.8127	25.2914	22.6607	19.3273	18.4891	16.8906	15.1391	15.1391	15.1391	15.1391	15.1391	15.1391	15.1391	15.1391	15.063	15.063	15.063	15.063	15.063	15.063	15.063	15.063	15.063	15.063	15.063	15.063	15.063	15.063	15.063	14.5988	14.5988	14.5988	14.5988	14.5988	14.5988	14.5988
1.25018e+09	17789.9	73.1135	65.146	53.1175	51.0902	46.8239	45.2025	40.8307	38.6015	38.6015	38.6015	38.6015	38.6015	38.6015	36.5172	34.9987	34.9987	34.9987	32.6943	30.7811	27.9528	26.0569	23.7468	22.697	20.9968	20.8763	20.8763	19.6712	18.4385	17.6323	16.7528	16.2749	16.2749	16.2064	14.5845	14.5845	14.5845	14.4227	13.4476	13.4476	13.4476	13.4476	13.4476	13.4476	13.4476	13.4476	13.4476	13.4476	13.4476
4.35307e+08	55038.2	225.672	225.672	89.7906	72.0404	72.0404	57.805	52.9469	47.6056	43.2062	42.5803	37.5043	36.3254	35.5021	32.6661	31.1525	29.5883	29.1504	27.5598	25.2456	25.2238	24.6691	23.8581	23.1271	22.9702	21.7281	20.5018	19.9374	19.9374	19.9374	19.9374	19.9374	19.9374	19.9374	19.9374	19.9374	19.9374	19.9374	19.9374	19.6238	19.6053	18.4751	18.2506	17.9523	17.9523	17.9523	17.3309	16.1747	15.777
5.62776e+07	1.06204e+06	11618	3114.22	284.98	284.98	81.6909	74.8986	74.8986	74.8986	69.2392	69.2392	69.2392	69.2392	69.2392	69.2392	65.531	60.8243	58.4813	54.1499	51.6325	47.666	44.1441	40.8789	38.5865	35.0807	32.3785	32.3785	29.7482	26.0686	24.8015	24.0984	23.5361	22.5648	19.9734	17.0669	15.8901	15.8901	15.8901	15.8901	15.8901	15.8901	15.8901	15.8901	15.8901	15.8901	15.8901	15.8901	15.8901	15.8901
3.27053e+11	4.48335e+06	455.947	50.2597	47.9644	42.3424	42.3424	42.3424	42.3424	42.3424	42.0758	39.8773	36.646	32.3286	31.2879	29.126	26.4734	22.7081	21.6289	21.1863	21.1863	19.6429	15.9567	15.9567	15.9567	15.9567	15.6581	14.5972	13.8321	13.8321	13.8321	13.8321	12.7546	12.7546	12.7546	12.7546	12.7546	12.7546	12.7546	12.7546	12.7546	12.7546	12.7546	12.7546	12.7546	12.7546	12.7546	12.7546	12.7546	12.7546
1.49667e+10	23216.1	271.558	175.108	58.9508	52.8493	48.3411	44.0899	40.747	35.8984	34.1156	29.6475	27.2696	23.991	22.0156	22.0156	21.8293	21.1753	19.1444	18.1485	16.8053	16.7172	16.691	16.3582	16.0961	15.7025	15.2496	14.7471	14.7246	14.7246	14.7246	14.4137	14.4137	14.4137	14.4137	14.4137	14.4137	14.4137	14.4137	14.4137	14.4137	14.4137	13.6475	13.6475	13.6475	13.6475	13.6475	13.6475	13.6475	13.6475
2.54794e+09	424272	1140.15	1140.15	221.566	221.566	110.125	110.125	70.7359	67.2472	63.2772	60.1289	57.6877	54.2117	45.5552	40.2884	39.2212	32.2931	28.1193	25.1831	23.4694	22.6942	20.2219	20.2219	20.2219	20.2219	20.2219	20.2219	20.2219	20.2219	20.2219	20.2219	20.2219	19.9666	19.9666	19.9666	19.9666	19.9666	19.9666	19.7463	17.3348	15.817	15.3508	15.3508	15.3508	15.3508	15.3508	15.3508	15.3508	15.3508
4.05463e+10	1.6743e+09	16271.6	237.456	75.071	63.1139	59.7403	49.6969	46.5545	44.4614	39.7724	36.7169	33.091	33.076	31.7124	31.7124	31.7124	31.7124	30.3557	27.2239	25.4214	22.77	22.4697	20.773	20.6042	18.688	18.688	18.688	18.2559	16.4907	15.1781	14.9798	14.9798	14.9798	14.9798	14.9798	14.9798	14.9798	14.9798	14.9798	14.5521	14.5521	14.5521	14.5521	14.5521	14.5521	14.5521	14.5521	14.5521	14.5521
1.33612e+09	19315.6	156.079	79.3461	72.522	67.6939	64.4448	57.9028	51.4282	51.4282	51.4282	51.4282	51.4282	49.5222	46.5227	41.9899	34.3264	30.2006	25.9627	23.1548	23.1548	22.5792	21.786	21.2865	20.4269	20.4269	20.4269	20.4269	20.4269	20.4269	20.4155	20.0201	18.0917	18.0917	18.0917	18.0917	18.091	18.091	18.091	16.1768	16.0258	16.0258	16.0258	16.0258	16.0258	16.0258	16.0258	15.5048	15.2535	14.3377
7.48314e+09	2.04782e+06	2.04782e+06	8542.9	580.9	170.744	84.4546	70.6124	70.3616	67.0111	64.0004	61.4833	61.1698	57.2003	54.182	52.0019	49.5983	47.3714	44.082	41.9461	36.9202	36.9202	36.9202	36.9202	36.1471	36.1471	32.123	30.7546	30.7546	30.7546	30.7546	30.7546	30.7546	30.7546	30.7546	28.6103	27.8772	26.6468	25.8108	23.9252	21.7431	19.3204	19.3204	18.5154	16.8371	15.8902	15.8356	15.8356	15.8356	15.8356
5.81178e+10	2.5451e+07	2.5451e+07	9601.49	461.544	461.544	86.4354	63.5061	55.7237	50.8032	47.3504	44.6022	44.6022	44.6022	43.1465	39.2245	36.9264	36.9264	36.9264	36.9264	36.9264	36.9264	36.9264	34.4729	33.1391	30.318	29.559	27.7778	27.7778	25.011	24.7574	24.7574	24.7574	24.7574	24.7574	24.7574	24.7574	24.7574	24.7574	24.7574	24.7574	22.9789	22.9789	22.9789	22.9789	22.5735	21.459	21.459	21.1712	21.1712
8.18735e+08	1.5182e+08	9.87445e+06	2960.04	91.4434	69.8244	61.3878	59.5368	46.2924	42.6283	42.596	39.9892	37.3272	32.5826	31.0139	28.7959	25.7408	24.0418	23.7888	23.7098	19.3678	19.3265	18.4535	18.4535	16.1118	16.1118	16.1118	16.1118	16.1118	16.1118	16.1118	16.1118	16.1118	16.1118	16.1118	16.1118	16.1118	16.1118	16.1118	16.1118	16.1118	16.1118	16.1118	16.1118	16.1118	16.1118	16.1118	16.1118	16.1118	16.1118
9.49683e+10	23216.6	118.333	63.0644	56.6472	48.7539	46.724	44.9774	40.9507	37.353	33.7571	31.2308	30.6575	30.6575	30.6575	28.8212	25.6538	25.6538	24.9951	24.9951	24.5115	23.5386	23.5386	23.5386	23.5386	23.5386	22.5078	20.1115	18.7624	18.7624	18.7624	18.7624	18.7624	18.7624	18.7624	18.7624	18.7624	17.2608	17.2608	16.9716	15.934	15.934	15.934	15.934	15.934	15.934	15.934	15.934	15.9269	15.9269
1.12177e+06	889.619	196.184	134.552	83.9347	69.7627	62.055	54.9746	50.154	47.6569	44.2232	43.1842	40.2179	37.22	36.4487	32.1999	30.3758	26.3032	26.2374	26.2374	24.603	20.8287	20.8287	20.5687	20.5687	19.9623	18.1754	18.1754	18.1754	18.1754	18.1754	18.1754	18.1754	18.1754	18.1754	18.1754	18.1754	18.1754	16.7632	16.2772	16.2772	16.2772	16.2772	16.2772	16.2772	16.2772	16.2772	16.2772	16.2772	16.2772
3.59058e+10	6.85118e+07	1.42875e+06	3648.33	154.523	133.291	74.684	69.0042	49.7363	46.977	44.2962	41.248	39.1775	37.2883	35.3482	33.2795	31.0198	28.7532	27.2652	26.0842	24.7315	23.496	22.7448	21.945	21.149	20.4466	19.8632	19.4503	18.9925	18.4746	17.981	17.756	17.515	17.3701	17.2179	16.9483	16.8162	16.6213	16.4749	16.2225	15.954	15.6919	15.5269	15.3092	15.0818	14.9483	14.8833	14.755	14.6982	14.6545
[truncated: 250 more columns]
