# Supplementary material for: A new imperialist competitive algorithm with spiral rising mechanism for solving path optimization problems
Source: PeerJ Comput Sci. 2022 Sep 7;8:e1075. doi: 10.7717/peerj-cs.1075 (PMC9575848; doi:10.7717/peerj-cs.1075)
Supplement: Supplemental Information 11 [file peerj-cs-08-1075-s011.zip › PSO DE GWO SRICA BSO TLBO SCA/F6/DE.xlsx]

## Sheet: Sheet1
5.91853e+08	5.91853e+08	5.91853e+08	5.91853e+08	5.91853e+08	3.27156e+07	3.27156e+07	3.27156e+07	3.27156e+07	3.27156e+07	3.27156e+07	3.27156e+07	3.27156e+07	3.27156e+07	3.27156e+07	3.27156e+07	3.27156e+07	3.27156e+07	3.27156e+07	2.57008e+07	2.57008e+07	2.57008e+07	4.39077e+06	4.39077e+06	4.39077e+06	4.39077e+06	4.39077e+06	4.39077e+06	4.39077e+06	4.39077e+06	4.39077e+06	4.39077e+06	4.39077e+06	4.39077e+06	4.39077e+06	4.39077e+06	2.74412e+06	2.74412e+06	2.74412e+06	1.33891e+06	35130.4	35130.4	35130.4	35130.4	35130.4	35130.4	35130.4	35130.4	35130.4	35130.4
3.43022e+10	5.91467e+07	5.10214e+07	5.10214e+07	5.10214e+07	5.10214e+07	5.10214e+07	5.10214e+07	5.10214e+07	5.10214e+07	5.10214e+07	5.10214e+07	5.10214e+07	5.10214e+07	5.10214e+07	5.10214e+07	851440	851440	851440	851440	851440	851440	851440	851440	851440	851440	851440	660.768	660.768	660.768	660.768	660.768	660.768	660.768	660.768	660.768	660.768	660.768	660.768	660.768	660.768	660.768	660.768	660.768	660.768	660.768	660.768	660.768	660.768	660.768
1.68438e+09	1.68438e+09	6.00596e+07	6.00596e+07	6.00596e+07	6.00596e+07	6.00596e+07	6.00596e+07	6.00596e+07	6.00596e+07	6.00596e+07	6.00596e+07	6.00596e+07	1.3838e+06	1.3838e+06	1.3838e+06	1.3838e+06	1.3838e+06	1.3838e+06	1.3838e+06	1.3838e+06	1.3838e+06	1.3838e+06	1.3838e+06	1.3838e+06	1.3838e+06	1.3838e+06	1.3838e+06	1.3838e+06	1.3838e+06	1.3838e+06	1.3838e+06	1.3838e+06	1.3838e+06	1.3838e+06	131116	131116	131116	131116	131116	131116	131116	131116	131116	131116	131116	131116	131116	131116	131116
1.38034e+09	1.38034e+09	3.23572e+07	3.23572e+07	1.7666e+06	1.7666e+06	1.7666e+06	1.7666e+06	1.7666e+06	1.7666e+06	1.7666e+06	1.7666e+06	1.7666e+06	1.7666e+06	1.7666e+06	1.7666e+06	1.7666e+06	1.7666e+06	1.7666e+06	1.7666e+06	1.7666e+06	117608	117608	117608	117608	117608	117608	117608	117608	117608	117608	117608	117608	117608	117608	117608	117608	117608	117608	117608	117608	117608	117608	117608	117608	117608	117608	117608	117608	117608
4.15959e+07	4.15959e+07	4.15959e+07	4.15959e+07	4.15959e+07	4.15959e+07	4.15959e+07	4.15959e+07	4.15959e+07	4.15959e+07	4.15959e+07	4.15959e+07	4.15959e+07	4.15959e+07	4.15959e+07	4.15959e+07	929648	929648	929648	929648	929648	929648	929648	929648	929648	929648	929648	929648	929648	929648	929648	929648	929648	929648	929648	929648	929648	929648	929648	929648	929648	56398.4	56398.4	56398.4	56398.4	56398.4	56398.4	56398.4	56398.4	56398.4
309501	309501	309501	309501	309501	309501	309501	309501	309501	309501	309501	309501	309501	309501	309501	309501	309501	309501	309501	309501	309501	309501	309501	309501	309501	309501	309501	309501	309501	309501	309501	309501	309501	309501	309501	309501	309501	142956	142956	142956	142956	142956	142956	142956	142956	142956	142956	142956	142956	142956
6.1776e+08	6.1776e+08	6.1776e+08	6.1776e+08	6.1776e+08	3.78295e+07	3.78295e+07	3.78295e+07	3.78295e+07	3.78295e+07	3.78295e+07	3.78295e+07	3.78295e+07	3.78295e+07	3.78295e+07	3.78295e+07	3.78295e+07	3.78295e+07	1.08002e+07	1.08002e+07	1.08002e+07	1.08002e+07	1.08002e+07	1.08002e+07	1.08002e+07	1.08002e+07	1.08002e+07	1.08002e+07	1.08002e+07	1.08002e+07	1.08002e+07	1.08002e+07	955425	955425	955425	955425	955425	955425	636755	636755	636755	636755	636755	636755	636755	636755	636755	636755	636755	636755
2.44562e+11	2.44562e+11	2.68346e+10	4.11189e+09	4.11189e+09	4.11189e+09	4.11189e+09	3.31361e+08	3.31361e+08	3.31361e+08	3.31361e+08	3.31361e+08	3.31361e+08	3.31361e+08	7.96754e+06	7.96754e+06	7.96754e+06	3.05397e+06	3.05397e+06	3.05397e+06	3.05397e+06	3.05397e+06	3.05397e+06	2.15362e+06	2.15362e+06	2.15362e+06	2.15362e+06	2.15362e+06	2.15362e+06	2.15362e+06	2.15362e+06	2.15362e+06	2.15362e+06	2.15362e+06	2.15362e+06	2.15362e+06	1939.76	1939.76	1939.76	1939.76	1939.76	1939.76	1939.76	1939.76	1939.76	1939.76	1939.76	1939.76	1939.76	1939.76
2.8984e+10	5.52167e+09	5.52167e+09	5.52167e+09	5.52167e+09	5.52167e+09	5.52167e+09	5.52167e+09	5.52167e+09	5.52167e+09	5.52167e+09	5.52167e+09	2.33186e+07	2.33186e+07	2.33186e+07	2.33186e+07	2.33186e+07	2.33186e+07	2.33186e+07	2.33186e+07	2.33186e+07	2.33186e+07	2.33186e+07	2.33186e+07	2.33186e+07	2.33186e+07	2.33186e+07	2.33186e+07	2.33186e+07	2.33186e+07	2.33186e+07	2.33186e+07	2.33186e+07	2.33186e+07	2.33186e+07	2.33186e+07	2.33186e+07	2.33186e+07	6783.62	6783.62	6783.62	6783.62	6783.62	6783.62	6783.62	6783.62	6783.62	6783.62	6783.62	6783.62
1.39272e+10	1.38922e+10	4.89137e+08	1.97096e+06	1.97096e+06	1.97096e+06	1.97096e+06	1.97096e+06	1.97096e+06	1.97096e+06	1.97096e+06	1.97096e+06	1.97096e+06	1.97096e+06	1.97096e+06	1.97096e+06	1.97096e+06	1.97096e+06	1.97096e+06	1.97096e+06	1.97096e+06	1.97096e+06	1.97096e+06	1.97096e+06	1.97096e+06	1.97096e+06	1.97096e+06	1.97096e+06	1.97096e+06	1.97096e+06	1.97096e+06	1.97096e+06	1.97096e+06	1.97096e+06	1.97096e+06	1.97096e+06	1.97096e+06	1.97096e+06	1.97096e+06	1.97096e+06	1.97096e+06	1.97096e+06	1.97096e+06	1.97096e+06	1.97096e+06	42592.7	42592.7	42592.7	42592.7	42592.7
9.83619e+08	9.83619e+08	9.83619e+08	9.83619e+08	9.83619e+08	9.83619e+08	9.83619e+08	9.83619e+08	9.83619e+08	9.83619e+08	9.83619e+08	9.83619e+08	9.83619e+08	9.83619e+08	9.83619e+08	9.83619e+08	9.83619e+08	9.83619e+08	9.83619e+08	1.23803e+07	1.23803e+07	1.23803e+07	1.23803e+07	1.23803e+07	1.23803e+07	1.23803e+07	1.23803e+07	1.23803e+07	1.23803e+07	1.23803e+07	1.23803e+07	1.23803e+07	1.23803e+07	1.23803e+07	1.23803e+07	1.23803e+07	1.23803e+07	1.23803e+07	1.23803e+07	1.23803e+07	1.23803e+07	1.23803e+07	1.23803e+07	1.23803e+07	5.37737e+06	5.37737e+06	5.37737e+06	5.37737e+06	5.37737e+06	5.37737e+06
7.81014e+11	7.41727e+08	7.41727e+08	7.41727e+08	6.73176e+07	6.73176e+07	6.73176e+07	6.73176e+07	6.73176e+07	6.73176e+07	6.73176e+07	6.73176e+07	6.73176e+07	6.73176e+07	6.73176e+07	2.44239e+06	2.44239e+06	2.44239e+06	2.44239e+06	2.44239e+06	2.44239e+06	2.44239e+06	2.44239e+06	2.44239e+06	2.44239e+06	2.44239e+06	2.44239e+06	2.44239e+06	2.44239e+06	2.44239e+06	2.44239e+06	2.44239e+06	2.44239e+06	2.44239e+06	2.44239e+06	2.44239e+06	150222	150222	150222	150222	150222	150222	150222	150222	150222	150222	150222	150222	99621.9	99621.9
8.58578e+09	3.21706e+09	3.21706e+09	3.21706e+09	3.21706e+09	3.21706e+09	3.21706e+09	3.21706e+09	1.56844e+07	1.56844e+07	1.56844e+07	1.56844e+07	1.56844e+07	1.56844e+07	1.56844e+07	1.56844e+07	1.56844e+07	1.56844e+07	1.56844e+07	1.56844e+07	1.24479e+06	1.24479e+06	1.24479e+06	1.24479e+06	1.24479e+06	1.24479e+06	1.24479e+06	1.24479e+06	1.24479e+06	1.24479e+06	1.24479e+06	1.24479e+06	1.24479e+06	1.24479e+06	1.24479e+06	1.24479e+06	1.24479e+06	1.24479e+06	1.24479e+06	1.24479e+06	1.24479e+06	1.24479e+06	1.24479e+06	1.24479e+06	142379	142379	142379	142379	142379	142379
1.84853e+08	1.84853e+08	1.84853e+08	1.84853e+08	1.84853e+08	1.84853e+08	1.84853e+08	1.84853e+08	1.84853e+08	1.84853e+08	2.82871e+07	2.82871e+07	2.82871e+07	729757	729757	729757	729757	729757	729757	729757	729757	729757	729757	729757	729757	729757	729757	729757	729757	729757	729757	729757	729757	729757	729757	729757	729757	729757	729757	322173	322173	322173	322173	322173	322173	322173	322173	322173	322173	322173
2.39692e+09	2.39692e+09	2.39692e+09	2.39692e+09	2.39692e+09	2.39692e+09	2.39692e+09	2.39692e+09	2.01545e+09	2.01545e+09	2.01545e+09	2.01545e+09	2.01545e+09	3.41888e+06	3.41888e+06	3.41888e+06	3.41888e+06	3.41888e+06	3.41888e+06	3.41888e+06	3.41888e+06	3.41888e+06	3.41888e+06	3.41888e+06	3.41888e+06	3.41888e+06	3.41888e+06	3.41888e+06	3.41888e+06	506149	506149	506149	506149	506149	506149	506149	506149	506149	78275	61548.2	61548.2	61548.2	61548.2	61548.2	61548.2	61548.2	61548.2	61548.2	61548.2	61548.2
1.96907e+07	1.96907e+07	1.96907e+07	1.96907e+07	1.96907e+07	1.96907e+07	1.96907e+07	1.96907e+07	1.96907e+07	1.96907e+07	1.96907e+07	1.96907e+07	1.96907e+07	1.96907e+07	1.96907e+07	1.96907e+07	1.96907e+07	138.659	138.659	138.659	138.659	138.659	138.659	138.659	138.659	138.659	138.659	138.659	138.659	138.659	138.659	138.659	138.659	138.659	138.659	138.659	138.659	138.659	138.659	138.659	138.659	138.659	138.659	138.659	138.659	138.659	138.659	138.659	138.659	138.659
7.57497e+10	7.57497e+10	7.57497e+10	5.21912e+08	5.21912e+08	5.21912e+08	5.21912e+08	5.21912e+08	5.21912e+08	5.21912e+08	5.21912e+08	5.21912e+08	2.67312e+08	2.67312e+08	2.20789e+08	2.20789e+08	7.22163e+06	7.22163e+06	7.22163e+06	853355	853355	853355	853355	853355	853355	853355	853355	853355	853355	853355	853355	853355	853355	853355	853355	853355	828612	53110.6	53110.6	53110.6	53110.6	53110.6	53110.6	53110.6	53110.6	53110.6	53110.6	53110.6	53110.6	53110.6
1.04703e+11	1.04703e+11	1.04703e+11	3.82354e+08	3.82354e+08	2.69003e+08	2.69003e+08	2.69003e+08	2.69003e+08	1.75834e+07	1.75834e+07	1.75834e+07	1.75834e+07	1.75834e+07	1.75834e+07	1.75834e+07	1.75834e+07	1.75834e+07	1.75834e+07	1.75834e+07	1.75834e+07	1.75834e+07	1.75834e+07	1.75834e+07	5.90447e+06	5.90447e+06	5.90447e+06	5.90447e+06	5.90447e+06	5.90447e+06	5.90447e+06	5.90447e+06	5.90447e+06	5.90447e+06	5.90447e+06	5.90447e+06	5.90447e+06	5.90447e+06	5.90447e+06	4.97218e+06	4.97218e+06	4.97218e+06	4.97218e+06	94160.7	94160.7	94160.7	94160.7	94160.7	94160.7	94160.7
1.68679e+09	1.68679e+09	1.68679e+09	1.68679e+09	1.68679e+09	1.68679e+09	1.68679e+09	1.68679e+09	1.68679e+09	1.68679e+09	1.68679e+09	1.68679e+09	7.60256e+07	7.60256e+07	7.60256e+07	7.60256e+07	7.60256e+07	7.60256e+07	4.19749e+06	4.19749e+06	4.19749e+06	4.19749e+06	4.19749e+06	4.19749e+06	4.19749e+06	4.19749e+06	4.19749e+06	4.19749e+06	4.19749e+06	4.19749e+06	4.19749e+06	4.19749e+06	145344	145344	145344	145344	145344	145344	145344	145344	145344	145344	14265.7	14265.7	14265.7	14265.7	14265.7	14265.7	14265.7	14265.7
2.77528e+08	2.77528e+08	2.77528e+08	2.77528e+08	2.77528e+08	2.77528e+08	2.77528e+08	2.77528e+08	2.77528e+08	2.77528e+08	2.77528e+08	2.77528e+08	2.77528e+08	2.77528e+08	153438	153438	153438	153438	153438	153438	153438	153438	153438	153438	153438	153438	90679.8	90679.8	90679.8	90679.8	90679.8	90679.8	90679.8	819.91	819.91	819.91	819.91	819.91	819.91	819.91	819.91	819.91	819.91	819.91	819.91	819.91	819.91	819.91	819.91	819.91
5.46632e+09	2.42382e+09	2.42382e+09	2.42382e+09	2.42382e+09	2.42382e+09	2.42382e+09	2.42382e+09	2.42382e+09	2.42382e+09	5.90369e+08	5.90369e+08	4.03733e+07	4.03733e+07	4.03733e+07	4.03733e+07	4.03733e+07	4.03733e+07	4.03733e+07	4.03733e+07	4.03733e+07	4.03733e+07	4.03733e+07	4.03733e+07	4.03733e+07	4.03733e+07	4.03733e+07	4.03733e+07	4.03733e+07	4.03733e+07	4.03733e+07	4.03733e+07	4.03733e+07	4.03733e+07	4.03733e+07	4.03733e+07	3.86582e+07	3.86582e+07	2.86187e+06	2.86187e+06	2.86187e+06	2.86187e+06	2.86187e+06	2.86187e+06	101748	101748	101748	101748	101748	33653.8
1.4465e+10	5.02855e+09	5.02855e+09	5.02855e+09	3.57036e+08	3.57036e+08	3.57036e+08	3.57036e+08	3.57036e+08	3.57036e+08	3.57036e+08	3.57036e+08	3.57036e+08	3.57036e+08	3.57036e+08	3.57036e+08	1.04577e+07	4.97302e+06	4.97302e+06	4.97302e+06	4.97302e+06	4.97302e+06	4.97302e+06	4.97302e+06	4.97302e+06	4.97302e+06	4.97302e+06	8395.85	8395.85	8395.85	8395.85	8395.85	8395.85	8395.85	8395.85	8395.85	8395.85	8395.85	8395.85	8395.85	8395.85	8395.85	8395.85	8395.85	8395.85	8395.85	8395.85	8395.85	8395.85	8395.85
2.87142e+09	2.87142e+09	2.87142e+09	2.87142e+09	9.1928e+08	5.64179e+07	5.64179e+07	5.64179e+07	5.64179e+07	5.64179e+07	5.47125e+07	5.47125e+07	5.47125e+07	5.47125e+07	5.47125e+07	5.47125e+07	5.47125e+07	5.47125e+07	5.47125e+07	5.47125e+07	5.47125e+07	5.47125e+07	5.47125e+07	5.47125e+07	311038	311038	311038	311038	99171.6	99171.6	99171.6	99171.6	86131.7	86131.7	86131.7	86131.7	86131.7	86131.7	86131.7	86131.7	86131.7	86131.7	86131.7	86131.7	2881.71	2881.71	2881.71	2881.71	2881.71	2881.71
2.76545e+09	2.76545e+09	7.15198e+07	7.15198e+07	7.15198e+07	7.15198e+07	7.15198e+07	7.15198e+07	7.15198e+07	2.7325e+06	2.7325e+06	1.37132e+06	1.37132e+06	1.37132e+06	1.37132e+06	1.37132e+06	1.37132e+06	1.37132e+06	1.37132e+06	1.37132e+06	1.37132e+06	1.37132e+06	1.37132e+06	1.37132e+06	1.37132e+06	1.37132e+06	1.37132e+06	1.37132e+06	1.37132e+06	1.37132e+06	1.37132e+06	1.37132e+06	1.37132e+06	243007	243007	243007	243007	243007	243007	243007	243007	243007	243007	243007	243007	243007	243007	243007	243007	243007
9.73399e+08	9.73399e+08	5.37851e+08	5.37851e+08	5.37851e+08	5.37851e+08	190492	190492	190492	190492	190492	190492	190492	190492	190492	190492	190492	190492	190492	190492	190492	190492	190492	190492	190492	190492	190492	190492	190492	190492	190492	190492	190492	190492	190492	190492	190492	190492	190492	190492	5650.12	5650.12	5650.12	5650.12	5650.12	5650.12	5650.12	5650.12	5650.12	5650.12
2.41407e+10	2.41407e+10	3.52844e+09	3.52844e+09	3.52844e+09	3.52844e+09	8.73813e+08	7.56449e+08	7.56449e+08	7.56449e+08	2.90969e+08	2.90969e+08	2.90969e+08	2.90969e+08	4.66299e+06	4.66299e+06	4.66299e+06	4.66299e+06	4.66299e+06	4.66299e+06	4.66299e+06	4.66299e+06	4.66299e+06	3673.38	3673.38	3673.38	3673.38	3673.38	3673.38	3673.38	3673.38	3673.38	3673.38	3673.38	3673.38	3673.38	3673.38	3673.38	3673.38	3673.38	3673.38	3673.38	3673.38	2161.91	2161.91	2161.91	2161.91	2161.91	2161.91	2161.91
7.12396e+09	7.12396e+09	7.12396e+09	2.40196e+08	2.40196e+08	2.40196e+08	2.40196e+08	2.40196e+08	2.40196e+08	2.40196e+08	2.40196e+08	2.40196e+08	2.40196e+08	2.40196e+08	2.40196e+08	2.40196e+08	2.40196e+08	2.40196e+08	2.40196e+08	2.40196e+08	2.40196e+08	2.40196e+08	2.40196e+08	2.40196e+08	2.40196e+08	2.40196e+08	2.40196e+08	9.59455e+07	9.59455e+07	9.59455e+07	9.59455e+07	9.59455e+07	9.59455e+07	9.59455e+07	9.59455e+07	9.59455e+07	9.59455e+07	9.59455e+07	9.59455e+07	6.85783e+07	6.85783e+07	6.85783e+07	6.85783e+07	6.85783e+07	6.85783e+07	6.85783e+07	6.85783e+07	6.85783e+07	6.85783e+07	6.85783e+07
1.37352e+11	1.37352e+11	4.17357e+08	4.17357e+08	4.17357e+08	4.17357e+08	4.17357e+08	26279.9	26279.9	26279.9	26279.9	26279.9	26279.9	26279.9	26279.9	26279.9	26279.9	26279.9	26279.9	26279.9	26279.9	26279.9	26279.9	26279.9	26279.9	26279.9	26279.9	26279.9	26279.9	26279.9	26279.9	26279.9	26279.9	26279.9	26279.9	26279.9	26279.9	26279.9	26279.9	26279.9	26279.9	26279.9	26279.9	26279.9	26279.9	26279.9	26279.9	26279.9	26279.9	26279.9
5.01556e+09	5.01556e+09	5.01556e+09	5.01556e+09	5.01556e+09	2.46203e+07	2.46203e+07	1.6067e+07	1.6067e+07	1.6067e+07	1.6067e+07	1.6067e+07	1.6067e+07	1.6067e+07	347138	347138	347138	347138	347138	347138	347138	347138	347138	347138	347138	347138	347138	347138	347138	86.3108	86.3108	86.3108	86.3108	86.3108	86.3108	86.3108	86.3108	86.3108	86.3108	86.3108	86.3108	86.3108	86.3108	86.3108	86.3108	86.3108	86.3108	86.3108	86.3108	86.3108
6.01686e+08	6.01686e+08	6.01686e+08	6.01686e+08	6.01686e+08	6.01686e+08	6.01686e+08	6.01686e+08	6.01686e+08	6.01686e+08	2.24669e+08	2.24669e+08	1.19544e+07	1.19544e+07	1.19544e+07	1.19544e+07	968429	968429	968429	968429	968429	968429	968429	968429	968429	968429	968429	968429	968429	968429	968429	968429	968429	968429	968429	968429	968429	968429	968429	968429	968429	968429	968429	968429	968429	968429	968429	419316	419316	419316
5.00823e+10	2.15536e+10	8.39403e+09	1.40598e+09	1.16169e+09	9.24815e+08	8.18406e+08	6.7428e+08	5.54852e+08	5.44178e+08	4.49704e+08	4.49659e+08	1.78778e+08	1.08836e+08	7.71921e+07	7.50296e+07	5.2964e+07	5.1961e+07	4.86657e+07	1.5845e+07	1.53637e+07	1.53087e+07	1.45984e+07	1.44131e+07	1.22104e+07	1.22104e+07	1.22083e+07	7.2061e+06	7.19904e+06	7.09038e+06	7.09038e+06	7.09038e+06	6.62672e+06	6.58611e+06	6.58611e+06	6.54435e+06	6.28335e+06	6.25194e+06	4.25679e+06	3.25249e+06	3.20287e+06	3.17376e+06	3.16939e+06	3.00674e+06	2.64178e+06	2.5775e+06	2.5775e+06	2.5592e+06	2.55751e+06	2.55524e+06
[truncated: 250 more columns]
