# Supplementary material for: A new imperialist competitive algorithm with spiral rising mechanism for solving path optimization problems
Source: PeerJ Comput Sci. 2022 Sep 7;8:e1075. doi: 10.7717/peerj-cs.1075 (PMC9575848; doi:10.7717/peerj-cs.1075)
Supplement: Supplemental Information 11 [file peerj-cs-08-1075-s011.zip › PSO DE GWO SRICA BSO TLBO SCA/F6/GWO.xlsx]

## Sheet: Sheet1
1.09969e+09	3.55601e+07	1801.59	92.0412	61.3404	45.3879	41.7869	29.7106	24.4342	19.0721	17.5151	14.737	11.4709	10.2473	7.27341	6.15987	5.36456	4.37924	3.73482	3.40804	2.61689	2.23848	1.82971	1.3321	1.12921	0.844873	0.699613	0.573009	0.417529	0.343283	0.317	0.251948	0.182322	0.162956	0.121863	0.104645	0.0878515	0.0621988	0.0548598	0.0444903	0.0350605	0.0279887	0.017932	0.013453	0.0105455	0.00856343	0.00676093	0.0051012	0.00434602	0.00345136
3.17065e+10	2826.86	1439.07	327.846	81.0536	74.923	56.1905	53.6191	42.2728	33.6225	25.4411	24.1548	19.629	14.4017	13.0232	9.53036	7.62022	6.1101	5.59442	4.1243	3.23812	2.38513	2.1199	1.79895	1.35631	1.04749	0.884298	0.747566	0.591617	0.459552	0.383939	0.324312	0.272149	0.218023	0.169267	0.136789	0.12149	0.0966821	0.0717266	0.0597106	0.0462299	0.0334647	0.0268303	0.019784	0.01687	0.0124763	0.0104819	0.00740785	0.00704587	0.00527966
7.04624e+09	1.73615e+06	34770.5	907.468	70.2744	51.0685	48.5031	40.8002	29.3159	20.8605	20.8605	15.0184	11.45	10.3355	8.4101	6.16612	6.16612	4.09421	3.70517	2.56058	2.3498	2.22893	1.84414	1.52136	1.27469	1.00439	0.890951	0.597555	0.550498	0.384358	0.312621	0.247307	0.216214	0.162673	0.138189	0.114189	0.0826258	0.0761453	0.0604508	0.0493594	0.0376416	0.0296472	0.0230902	0.018849	0.0148136	0.0124421	0.0102832	0.00754917	0.00621333	0.00495483
2.05124e+09	1.31558e+07	4221.41	4221.41	1764.88	69.934	58.4347	50.1322	34.0679	32.0096	27.1598	22.2152	18.0656	14.268	11.1327	10.1042	8.94661	7.59616	6.31379	4.88482	4.78168	3.80778	3.08459	2.61886	1.99153	1.52316	1.27603	1.04895	0.872982	0.561997	0.492254	0.38647	0.327095	0.279617	0.211109	0.183179	0.140796	0.120039	0.0917333	0.075067	0.0656192	0.0532701	0.0409712	0.0390858	0.0292147	0.0256091	0.0193713	0.014982	0.0127295	0.0101136
1.86981e+07	1.20023e+06	1.20023e+06	115.519	107.97	46.4431	43.2192	36.3803	30.7346	23.3141	19.9202	16.8177	15.0825	11.8748	8.83959	8.08231	6.28217	4.74212	3.9905	3.49517	2.89318	2.40083	2.10078	1.58356	1.41237	1.11554	0.794157	0.694074	0.563394	0.463461	0.324705	0.278547	0.205458	0.149299	0.131328	0.118293	0.0940083	0.0628934	0.0508994	0.0398482	0.0291419	0.0272109	0.0194975	0.0157782	0.0136014	0.0103436	0.00807011	0.00561912	0.0047276	0.00399325
2.51277e+09	1.65942e+07	89.9543	71.7796	51.6245	45.5516	40.7112	34.3511	27.3446	19.5958	14.6989	13.4505	11.1807	9.65562	8.861	6.83582	6.13823	4.16905	3.76333	3.05657	2.06474	1.8591	1.67991	1.43246	1.057	0.779482	0.703116	0.552378	0.461415	0.389719	0.299303	0.252848	0.196098	0.155898	0.136504	0.110145	0.0903843	0.0715126	0.0569632	0.0482318	0.0398115	0.0301367	0.0253911	0.0189667	0.0155071	0.0127666	0.00968427	0.00813674	0.00632549	0.00482757
2.19372e+09	1.40322e+06	1.40322e+06	3453.45	103.466	85.711	51.6924	40.5333	32.1202	23.1205	21.8288	17.0875	14.0041	12.0205	10.3522	8.01522	6.61985	5.34651	4.98972	3.80989	3.34858	2.87129	2.10436	1.84386	1.48488	1.16342	0.941795	0.798559	0.625884	0.521546	0.440954	0.331183	0.303636	0.193285	0.182645	0.134995	0.113037	0.0915065	0.0592221	0.0591502	0.0455769	0.0355853	0.0253594	0.0198259	0.0133533	0.0114085	0.00963348	0.00868318	0.00624699	0.0047014
8.5754e+08	1.51846e+06	6169.37	6169.37	92.616	60.4617	48.4103	36.8232	33.2334	24.7271	21.1762	20.245	13.2949	13.081	10.647	8.7465	7.81096	6.14786	4.8162	3.82749	2.63777	2.49522	2.07672	1.59085	1.51718	1.14388	0.935606	0.673881	0.600446	0.513283	0.415221	0.322898	0.269658	0.168669	0.154463	0.136917	0.115729	0.0952751	0.0636801	0.063116	0.0500251	0.0387246	0.0301345	0.0218633	0.0180831	0.0167834	0.0125242	0.0104007	0.00764178	0.00524861
1.35518e+08	64740.5	70.7591	70.7591	63.9809	63.9809	52.1364	42.4181	30.9844	28.0328	25.1567	14.7888	14.7888	13.1903	8.45412	8.38986	7.29762	5.22645	4.76669	3.26754	2.91113	1.87582	1.73289	1.47145	1.17771	0.949584	0.795783	0.572986	0.445258	0.357614	0.269569	0.234164	0.17373	0.140708	0.112139	0.0818241	0.0803393	0.061395	0.0499853	0.0395829	0.0320655	0.0269591	0.0224758	0.0150591	0.0137115	0.0110124	0.00937771	0.00777362	0.00488989	0.00429768
1.19652e+09	2.88897e+06	433.555	77.8647	48.0236	48.0236	40.8725	34.5426	29.6127	27.5383	22.5685	18.4494	13.3413	13.2595	10.7628	8.00911	6.44938	5.74968	4.92876	4.11205	3.14769	2.51652	1.99333	1.65538	1.43819	1.12336	0.910523	0.647423	0.602073	0.453743	0.375108	0.317671	0.260667	0.22467	0.177175	0.130048	0.110853	0.0851483	0.0619631	0.0501211	0.0358543	0.0325121	0.0283335	0.0235191	0.017785	0.0147587	0.0116576	0.00932532	0.00697859	0.00492933
3.71693e+10	1.43005e+06	149733	1093.96	1069.73	65.4718	45.9095	35.872	27.6966	24.8691	21.2494	17.7507	14.1213	12.8075	9.7766	7.92889	7.75705	6.29423	5.3498	3.96716	3.79953	2.79814	2.23185	1.84697	1.49565	1.2613	0.828557	0.754683	0.62759	0.409023	0.345559	0.270995	0.23565	0.161129	0.142531	0.105229	0.0981213	0.0715664	0.0529598	0.0433049	0.0320753	0.0253717	0.0198082	0.0179063	0.0144432	0.0114079	0.00907244	0.00732624	0.00553368	0.00448325
2.15617e+10	1.05361e+07	8270.8	62.0743	60.2232	47.4174	42.6223	38.0828	31.0375	23.8899	19.3175	16.5281	14.189	10.7316	9.94943	8.53488	6.13634	5.67358	4.77306	3.99159	3.16594	2.7931	2.28192	1.77939	1.30718	1.08996	0.796705	0.579473	0.546374	0.423076	0.329743	0.301655	0.230158	0.19343	0.144849	0.127711	0.109512	0.0820989	0.0592385	0.0537352	0.0423416	0.0294777	0.0265449	0.0211815	0.0169167	0.0107092	0.00799251	0.00776201	0.0054962	0.00495424
5.49473e+09	273372	59.3942	59.3942	55.8423	49.1975	41.2602	34.6198	30.5201	23.5854	20.2322	16.8328	12.3501	9.51178	6.87331	6.82512	5.9228	5.22899	4.5213	3.02697	2.51475	2.06916	2.00402	1.46289	1.39883	1.1666	0.90708	0.67213	0.600671	0.417054	0.373835	0.2788	0.259982	0.200438	0.136153	0.125371	0.10443	0.0742674	0.0612774	0.0437088	0.0367634	0.0293429	0.0249756	0.020052	0.0148326	0.0124374	0.0102642	0.00704337	0.00577887	0.00418497
3.82102e+10	2.26837e+06	13329	78.7615	58.3119	58.3119	51.4974	39.8267	33.0517	29.1801	25.1365	23.2993	17.0002	12.8069	12.7839	11.0021	8.92707	5.62464	5.33741	4.54436	3.69849	2.8141	2.64014	1.82898	1.38389	1.21555	1.00759	0.883109	0.62269	0.583688	0.423176	0.334686	0.282577	0.225544	0.186437	0.142031	0.118443	0.0880741	0.0756856	0.0641329	0.0523029	0.0396013	0.0308743	0.0274225	0.0214525	0.017661	0.0121915	0.0101323	0.00870912	0.00588476
1.87993e+07	25273.5	22426.5	1096.66	67.1234	67.1234	49.0892	38.1338	34.1753	30.9134	22.8563	20.3124	18.0653	15.9026	13.8663	11.3673	9.34418	7.7155	4.95376	4.32162	3.6938	2.97829	2.27022	2.02973	1.35404	1.14053	0.865552	0.725026	0.60097	0.476413	0.376717	0.317189	0.264753	0.237728	0.170734	0.126861	0.111091	0.0768907	0.0705871	0.0514539	0.0435656	0.0354641	0.0334343	0.0205842	0.0168865	0.0157422	0.011445	0.00997982	0.00762952	0.00531756
3.52447e+10	351600	1853.69	768.854	59.9466	52.5758	39.7457	36.3619	29.8326	26.5872	22.5586	15.0377	12.7225	11.2576	9.04737	7.20421	6.22543	4.47894	3.97456	3.00206	2.59206	2.19957	1.65779	1.4075	1.15582	1.05604	0.789511	0.678629	0.530052	0.424376	0.36999	0.280853	0.249761	0.220793	0.177435	0.146515	0.101701	0.0900738	0.0727812	0.052367	0.0404709	0.0323468	0.0233976	0.0204292	0.0149293	0.011863	0.0092704	0.00787546	0.00630786	0.00454275
6.9794e+09	990909	462.031	462.031	92.3276	56.3105	49.5518	41.7886	34.6815	29.6998	25.1685	18.1562	15.3	12.8746	11.9547	8.48546	7.88589	5.92206	4.56886	4.11853	3.0387	2.78569	2.12931	1.75179	1.54205	1.14104	1.0407	0.767325	0.674309	0.526033	0.426481	0.351569	0.285612	0.215848	0.163465	0.121364	0.114393	0.0884969	0.063358	0.047936	0.0436428	0.0320032	0.0227313	0.0191064	0.0147192	0.0107346	0.00969519	0.00789634	0.00669393	0.00524962
4.97554e+09	2.56151e+06	1.98607e+06	470.416	72.4425	67.1897	54.0311	40.8	25.2287	19.0505	17.3522	14.5816	11.3604	9.68486	8.07833	5.99997	4.95839	3.81302	3.32599	2.80734	2.07406	1.69714	1.32586	1.07252	1.07252	0.897949	0.679244	0.541461	0.373326	0.306898	0.268863	0.197819	0.165243	0.110756	0.110383	0.0950996	0.0835654	0.0667034	0.055348	0.0415887	0.0301788	0.0266336	0.0226866	0.0150533	0.0142354	0.0105761	0.00848889	0.00658084	0.0059081	0.00476405
5.52745e+10	1.70717e+07	63.3346	57.1654	55.4762	45.924	40.408	29.6184	24.6168	18.3067	16.9244	15.0774	12.0935	10.6219	9.15266	7.42135	5.98902	4.76254	4.32684	3.41596	2.55489	1.9196	1.49084	1.33146	1.07177	0.858627	0.528798	0.488322	0.37987	0.285363	0.237167	0.14391	0.142325	0.0980063	0.0844386	0.0660899	0.0459117	0.0369671	0.0294577	0.0217335	0.0158243	0.0122921	0.0122806	0.00969738	0.00676048	0.00552905	0.00401536	0.00324532	0.00241653	0.00179775
9.80334e+08	3.07829e+07	13793.7	79.815	70.0773	57.0645	44.3358	34.2412	25.5588	21.9459	17.3098	15.093	12.526	9.07184	8.45165	7.38816	6.61471	4.94845	3.8631	3.2123	2.1964	2.13738	1.44737	1.28596	0.940624	0.872081	0.656783	0.555553	0.407352	0.32862	0.227315	0.1781	0.144499	0.119838	0.103962	0.0862324	0.0613306	0.0397894	0.0380964	0.0273583	0.020912	0.0155922	0.013659	0.0109468	0.00795587	0.00560722	0.00495266	0.0038597	0.00288762	0.00244316
485216	7768.08	1856.93	55.7891	51.9176	38.7841	38.2852	26.7195	18.9279	18.9279	13.2028	10.4477	10.4477	8.39509	6.3299	5.432	4.09058	3.68609	3.00398	2.32486	1.64278	1.41979	1.16953	1.0646	0.852774	0.577381	0.510945	0.397283	0.294292	0.255599	0.16247	0.16247	0.115287	0.103535	0.0809955	0.0656294	0.0550456	0.0387112	0.0325207	0.0273777	0.0213814	0.0156484	0.0114596	0.00943831	0.00660879	0.00550692	0.00429453	0.0029195	0.00232285	0.00164443
2.22836e+11	551650	1382.04	92.3782	71.2718	47.759	46.011	31.1357	29.0322	22.1185	15.5118	12.5309	10.6343	9.37485	8.2434	6.31598	4.9842	4.06329	4.06329	3.51719	2.47238	2.2435	1.81804	1.56258	1.189	1.08285	0.890649	0.700225	0.561759	0.455319	0.381135	0.289178	0.224754	0.177434	0.139871	0.119709	0.0747281	0.0673841	0.0563657	0.0415054	0.0312707	0.0263411	0.0211815	0.0165072	0.0133185	0.0111131	0.00946576	0.00791392	0.00566687	0.00380194
1.19574e+10	14385.1	14385.1	267.513	76.6194	52.4941	36.1894	32.2708	29.8425	23.5277	18.9492	15.5683	13.4764	11.1084	9.22466	7.72414	6.06115	4.95246	4.07385	3.64123	2.67789	2.49823	1.7568	1.31034	1.30298	0.935087	0.766339	0.704399	0.541348	0.4065	0.3514	0.284617	0.220554	0.160208	0.13023	0.121648	0.0910238	0.0727276	0.0599825	0.037815	0.0315387	0.0289632	0.0246321	0.0197285	0.0153306	0.0121868	0.00925233	0.00690141	0.00621874	0.0047869
3.05677e+11	1.45614e+06	3620.94	2325.5	81.4318	63.5975	45.974	45.974	38.3972	30.7915	24.6698	19.334	14.7083	13.6015	11.075	8.70509	6.98881	5.70941	4.73378	3.72123	3.02934	2.76219	2.21947	1.49569	1.21262	0.999281	0.800496	0.719281	0.53239	0.444652	0.339149	0.260418	0.234093	0.178822	0.129337	0.103654	0.0809791	0.0708357	0.0527212	0.0488372	0.0376743	0.0299981	0.0239772	0.0206598	0.0143355	0.0105865	0.00890619	0.00722986	0.00535447	0.00454781
1.94363e+10	1.35962e+08	343.401	135.582	67.4434	57.0555	49.2014	42.3933	37.9946	29.5444	25.2169	19.6726	13.3374	9.70742	9.70742	7.05366	7.0047	5.47514	5.16306	3.68888	3.10394	2.46941	2.16181	1.8061	1.42755	1.25369	1.01548	0.85212	0.665248	0.607821	0.45268	0.364915	0.283247	0.236623	0.157082	0.148457	0.114253	0.0972336	0.0800548	0.0701244	0.0516362	0.0394554	0.0309055	0.0264844	0.0223668	0.0191004	0.0154399	0.0114634	0.0101323	0.00749788
4.08838e+08	312079	10042.8	281.096	65.6545	51.4295	40.3974	31.5993	26.5773	20.5275	16.4198	14.6952	12.4622	8.47326	8.32658	7.16387	5.33384	4.56114	3.75376	2.99171	2.41022	1.99168	1.51424	1.36906	1.09023	0.973225	0.696788	0.640176	0.487546	0.406535	0.296128	0.260382	0.216113	0.160457	0.121313	0.102026	0.0804436	0.0687873	0.0539904	0.0523196	0.0376255	0.0313433	0.0243464	0.0204093	0.0146206	0.0111669	0.010951	0.00741853	0.00627883	0.00472015
2.02214e+11	7.83738e+08	3.20293e+06	516602	157.012	72.1554	62.3457	43.8057	28.9642	23.2083	21.1575	17.37	13.8715	11.5118	9.3942	8.40201	6.46194	5.32049	4.71339	3.74265	3.00448	2.59006	1.75588	1.64318	1.23774	0.918085	0.843736	0.694574	0.569775	0.46335	0.348057	0.293929	0.256538	0.157148	0.144665	0.116462	0.0923868	0.0772855	0.0609188	0.0547011	0.0345454	0.0322876	0.0240995	0.0199776	0.015974	0.012115	0.00930427	0.00700949	0.00534732	0.00449583
3.63549e+08	2.17996e+07	8132.65	8132.65	68.1283	68.1283	62.1637	53.4661	46.2285	38.2532	33.1941	26.7505	19.8299	17.144	15.8599	12.6504	10.1347	8.758	6.17548	5.29881	4.28587	3.2313	2.37684	1.82347	1.70919	1.39447	1.11561	0.926491	0.759237	0.580101	0.43214	0.384258	0.345107	0.236812	0.21644	0.194081	0.143954	0.121701	0.091556	0.0723813	0.0577226	0.0493246	0.0372277	0.0310312	0.0255471	0.0192908	0.0169202	0.0133196	0.00997237	0.00775352
2.99723e+09	5791.56	5791.56	349.129	68.1231	44.9034	32.8676	31.2124	20.1405	19.1573	16.3107	12.9083	10.3593	8.50376	7.16246	5.738	5.31254	4.59289	3.77588	2.83255	2.30557	1.96431	1.47194	1.30813	1.02724	0.889861	0.72009	0.613533	0.449639	0.401501	0.297898	0.216329	0.20601	0.137166	0.12995	0.0974748	0.0854746	0.0736494	0.0594532	0.046902	0.0400479	0.0320731	0.0274068	0.0204816	0.016322	0.0137671	0.0101251	0.00764389	0.00638546	0.00473458
2.82729e+09	990723	990723	10843	78.9869	69.7667	61.7244	45.1076	36.6999	30.8333	23.7006	18.5386	15.6147	14.0443	11.6626	9.30293	8.05731	6.85706	5.63405	4.7267	3.33955	2.67009	2.32791	1.65951	1.65951	1.38519	1.09737	0.802682	0.718326	0.560236	0.475985	0.385111	0.310751	0.263899	0.203893	0.175479	0.160051	0.120328	0.10143	0.0779849	0.0582567	0.0455417	0.0361125	0.0291051	0.0228286	0.0189006	0.013516	0.00910784	0.00869477	0.00743467
3.41149e+10	3.61752e+07	302924	18627.4	163.111	57.4715	47.1856	38.4113	30.7775	25.227	21.0922	17.2483	13.8926	11.649	9.82255	8.02283	6.76288	5.39998	4.55629	3.648	2.91967	2.42373	1.95394	1.58962	1.30901	1.06013	0.84633	0.686762	0.555795	0.440357	0.351552	0.283484	0.236001	0.181714	0.146962	0.121272	0.0987984	0.0782122	0.0616422	0.0501982	0.0392268	0.0314867	0.0250586	0.0200796	0.0157957	0.0127389	0.0101136	0.00792026	0.00636268	0.00489457
[truncated: 250 more columns]
