# Supplementary material for: A new imperialist competitive algorithm with spiral rising mechanism for solving path optimization problems
Source: PeerJ Comput Sci. 2022 Sep 7;8:e1075. doi: 10.7717/peerj-cs.1075 (PMC9575848; doi:10.7717/peerj-cs.1075)
Supplement: Supplemental Information 11 [file peerj-cs-08-1075-s011.zip › PSO DE GWO SRICA BSO TLBO SCA/F6/PSO.xlsx]

## Sheet: Sheet1
9.38319e+08	61.8039	61.8039	60.7781	60.7781	49.9813	49.9813	49.9813	49.9813	49.9813	47.506	47.506	47.506	47.506	47.506	47.3924	47.3924	47.3924	47.3924	47.3924	47.3924	47.3924	47.3924	47.3924	47.3924	47.3924	47.3924	47.3924	40.9741	40.9741	40.9741	40.9741	40.9741	40.9741	40.9741	40.9741	40.9741	40.9741	40.9741	38.3482	35.9988	35.9988	34.4213	34.4213	34.4213	34.4213	34.4213	34.4213	34.4213	34.4213
5.9e+10	279.642	279.642	104.081	104.081	104.081	104.081	93.85	93.85	93.85	93.85	93.85	93.85	93.85	93.85	93.85	93.85	93.85	93.85	93.85	93.85	85.1445	85.1445	85.1445	85.1445	85.1445	69.1282	59.8366	59.8366	59.8366	59.8366	59.8366	56.4894	56.4894	56.4894	56.4894	55.4975	55.4975	55.4975	55.4975	48.7717	48.7717	48.7717	45.8031	43.2121	43.2121	43.2121	43.2121	43.2121	43.2121
4.14171e+10	1597.15	143.295	143.295	143.295	53.343	53.343	53.343	53.343	50.0517	50.0517	50.0517	50.0517	50.0517	43.7961	43.7961	43.7961	43.7961	43.7961	43.7961	43.7961	43.7961	43.7961	43.7961	43.7961	43.7961	43.7961	43.7961	43.7961	43.7961	38.6052	38.6052	38.6052	38.6052	38.6052	37.9694	37.9694	37.9694	37.9694	37.9694	37.9694	37.9694	37.9694	37.9694	34.9986	34.9986	34.9986	33.6753	33.6753	33.6753
1.03841e+09	5039.93	5039.93	286.082	218.013	168.212	168.212	68.1968	68.1968	68.1968	68.1968	68.1968	68.1968	68.1968	68.1968	68.1968	68.1968	64.4967	59.9382	59.9382	59.9382	59.9382	57.4265	50.403	50.403	45.3565	45.3565	45.3565	44.8318	44.8318	44.8318	44.8318	44.8318	44.8318	44.8318	44.8318	44.8318	44.8318	43.8174	43.8174	43.8174	43.8174	41.5841	41.5841	41.5841	35.6839	35.6839	32.7423	32.7423	32.7423
4.71146e+10	90.218	90.218	90.218	90.218	90.218	90.218	90.218	88.8772	88.8772	88.8772	88.8772	88.8772	88.8772	88.8772	88.8772	88.8772	88.8772	72.9806	72.9806	71.6638	71.6638	71.6638	71.6638	60.6415	60.6415	52.4055	52.4055	52.4055	52.2655	52.2655	52.2655	52.2655	52.2655	52.2655	46.0217	46.0217	46.0217	43.6926	43.6926	43.6926	43.6926	43.6926	43.6926	43.6926	43.6926	41.9118	41.9118	41.9118	41.9118
1.11687e+09	251.865	251.865	106.228	106.228	60.7872	60.7872	60.7872	60.7872	60.7872	60.7872	60.7872	60.7872	60.7872	60.7872	59.5535	59.5535	53.5105	53.5105	53.5105	53.5105	53.5105	53.5105	47.511	46.815	46.815	45.75	45.75	45.75	45.75	45.75	45.75	45.75	45.75	43.1137	43.1137	43.1137	43.1137	43.1137	43.1137	43.1137	42.1253	42.087	39.8318	39.8318	36.1456	36.1456	36.1456	35.3647	35.3647
1.36185e+08	6363.28	6363.28	2358.51	1593.3	133.116	56.7757	56.7757	54.9861	52.7037	40.3572	39.9811	39.9811	39.9811	39.9811	39.9811	39.9811	39.8138	39.1766	39.1766	39.1766	39.1766	39.1766	39.1766	39.1766	39.1766	39.1766	39.1766	39.1766	39.1766	39.1766	39.1766	39.1766	39.1766	39.1766	36.8336	36.8336	36.8336	36.0159	36.0159	36.0159	36.0159	36.0159	36.0159	34.3688	34.3688	34.3688	34.3688	34.3688	34.3688
1.26462e+10	112.914	112.914	94.454	94.454	94.454	94.454	69.1341	69.1341	69.1341	69.1341	69.1341	69.1341	69.1341	62.9149	59.1232	59.1232	59.1232	52.6622	52.6622	52.6622	52.6622	52.6622	52.6622	52.6622	52.6622	52.6622	52.6622	52.6622	52.6622	52.6622	46.2497	46.2497	46.2497	46.2497	46.2497	46.2497	46.2497	39.9049	36.363	36.363	36.363	36.363	36.363	35.0483	35.0483	35.0483	35.0483	35.0483	35.0483
8.91402e+09	215.074	165.836	165.836	165.836	165.836	165.836	165.836	165.836	165.836	165.836	92.5439	92.5439	92.5439	79.9054	79.9054	79.9054	77.1557	77.1557	77.1557	77.1557	77.1557	77.1557	77.1557	77.1557	77.1557	77.1557	77.1557	77.1557	77.1557	77.1557	71.7228	60.1641	60.1641	60.1641	60.1641	60.1641	59.4785	59.4785	57.025	57.025	57.025	52.4729	52.4729	52.4729	52.4729	52.4729	52.4729	52.4729	52.4729
1.21073e+09	358.913	358.913	358.913	182.537	90.7408	90.7408	77.2844	58.6816	58.6816	58.5285	58.5285	58.5285	58.5285	58.5285	58.5285	55.5185	55.5185	55.5185	55.5185	54.8879	54.8879	54.8879	54.8879	54.8879	54.6372	52.6616	52.4391	52.4391	52.4391	52.4391	52.4391	52.4391	52.4391	52.4391	46.6376	46.6376	46.6376	46.6376	46.6331	46.6331	46.6331	46.6331	46.6331	46.6331	46.0468	46.0468	46.0468	44.0792	44.0792
1.39809e+11	94.3672	94.3672	94.3672	94.3672	94.3672	70.7251	70.7251	70.7251	70.7251	70.7251	66.0422	66.0422	66.0422	66.0422	60.3389	56.4531	56.4531	56.4531	56.4531	56.4531	56.4531	56.4531	56.4531	56.4531	56.4531	56.4531	55.4621	55.4621	55.4621	55.4621	53.9048	46.8958	46.8958	46.8958	43.7881	43.7881	43.7881	40.6249	40.6249	40.6249	38.1443	38.1443	37.7026	37.7026	37.7026	37.7026	37.7026	37.7026	37.7026
5.40692e+08	67.8495	67.8495	67.8495	67.8495	67.8495	67.8495	67.8495	67.8495	67.8495	67.8495	67.8495	66.7762	66.7762	66.7762	66.7762	66.7762	66.7762	66.7762	59.9388	59.9388	59.9388	59.9388	59.9388	59.9388	59.9388	58.5041	58.5041	58.5041	58.5041	58.5041	58.5041	50.4471	50.4471	50.4471	50.4471	47.0242	46.612	46.612	39.8113	39.8113	39.8113	39.8113	39.8113	39.8113	39.8113	39.8113	39.8113	39.8113	39.8113
2.40342e+08	604.972	604.972	604.972	604.972	604.972	604.972	170.377	170.377	170.377	170.377	170.377	170.377	170.377	170.377	77.5088	77.5088	71.9466	58.6506	58.6506	58.6506	55.7403	55.7403	55.7403	55.7403	55.7403	55.7403	51.5753	51.5753	51.5753	51.5753	51.5753	51.5753	51.5753	51.5753	50.4896	50.4896	44.294	44.294	44.294	44.294	44.294	43.4571	43.4571	42.131	42.131	42.131	42.131	42.131	42.131
2.47757e+09	59.7363	59.7363	59.7363	59.7363	59.7363	59.7363	59.7363	51.1929	51.1929	51.1929	51.1929	50.5148	50.5148	50.5148	50.5148	50.5148	50.5148	50.5148	43.4859	43.4859	43.4859	43.4859	43.4859	43.4859	43.4859	43.4859	43.4859	43.4859	43.4859	42.3516	42.3516	42.3516	42.3516	42.3516	42.3264	42.3264	42.3264	42.3264	42.3264	42.3264	42.3264	42.243	42.243	39.2442	39.2442	39.2442	39.2442	39.2442	39.2442
4.57764e+09	45815.1	4970.95	872.886	872.886	872.886	872.886	872.886	532.146	532.146	442.121	442.121	442.121	442.121	73.6838	62.7576	62.7576	62.7576	62.7576	62.7576	62.7576	62.7576	62.7576	62.7576	62.7576	62.7576	62.7576	62.7576	62.7576	62.7576	62.7576	62.7576	62.7576	56.1195	49.9878	49.6896	49.6896	49.6896	45.4183	41.8467	41.8467	35.2746	35.2746	35.2746	33.9615	33.9615	33.9615	33.9615	33.9615	33.9615
3.15535e+08	121.36	121.36	121.36	92.7861	92.7861	92.7861	92.7861	75.4721	75.4721	75.4721	72.9929	72.9929	72.9929	72.9929	61.1336	61.1336	61.1336	61.1336	61.1336	59.3919	59.3919	54.6057	54.6057	54.6057	54.6057	54.6057	54.6057	49.43	44.032	44.032	44.032	44.032	44.032	44.032	44.032	44.032	39.6339	39.6339	39.6339	39.6339	39.6339	35.3766	35.3766	34.7957	34.7957	34.7957	34.7957	34.7957	34.7957
1.9714e+11	95.3063	95.3063	75.6085	75.6085	75.6085	75.6085	75.6085	75.6085	75.6085	70.9805	70.9805	70.9805	70.9805	70.9805	70.9805	70.9805	70.9805	70.9805	70.9805	70.9805	70.9805	70.9805	68.2583	68.2583	68.2583	68.2583	68.2583	66.4623	66.4623	66.4623	66.4623	66.4623	66.4623	66.4623	63.2737	63.2737	63.2737	63.2737	63.2737	63.2737	59.5483	59.5483	51.6198	51.6198	51.6198	51.6198	51.6198	51.6198	45.7035
8.0556e+08	75.3121	75.3121	72.8028	72.8028	71.1413	70.6376	63.7924	59.9926	59.9926	59.9926	59.9926	59.9926	54.3163	47.7195	47.7195	47.7195	47.7195	47.7195	47.7195	47.7195	47.5524	47.5524	47.5524	47.5524	47.5524	47.5524	46.9979	46.9979	46.9979	46.9979	46.9979	43.3736	43.3736	35.6121	35.6121	35.6121	35.6121	35.6121	35.6121	35.6121	35.6121	35.6121	33.8923	33.8923	33.8923	33.8923	33.8923	33.8923	32.6882
1.4324e+09	636.244	636.244	636.244	636.244	73.8134	67.1929	55.6829	55.6829	55.6829	55.6829	50.656	50.656	50.656	50.3496	50.3496	50.3496	50.3496	50.3496	43.4306	43.4306	43.4306	43.4306	43.4306	43.4306	43.4306	43.4306	43.4306	43.4306	43.4306	43.4306	43.4306	37.9871	37.9871	37.9871	37.9871	37.9871	37.9871	37.9871	36.1748	36.1748	36.1748	32.9715	32.9715	32.3258	32.3258	32.3258	32.3258	31.0003	30.7112
1.82874e+10	44840.8	44840.8	69.6802	69.6802	69.6802	69.6802	69.6802	69.6802	69.6802	69.6802	65.5881	65.5881	65.5881	60.9359	60.9359	60.9359	60.9359	60.9359	60.9359	60.9359	60.9359	60.9359	60.9359	60.9359	60.9359	60.9359	58.2998	58.2998	58.2998	54.9354	42.1634	42.1634	42.1634	42.1634	42.1634	42.1634	42.1634	42.1634	39.503	39.503	39.503	39.503	39.503	39.503	39.503	39.2433	39.2433	39.2433	37.4631
9.48545e+08	2126.97	2126.97	2126.97	2126.97	87.7993	87.7993	87.7993	78.0024	78.0024	68.1904	68.1904	68.1904	67.6494	59.0669	59.0669	50.8206	50.8206	50.8206	50.8206	50.8206	50.8206	50.8206	50.8206	50.8206	50.8206	50.8206	50.8206	50.8206	48.3278	46.9985	46.9985	46.9985	46.9985	41.3611	41.3611	39.1395	39.1395	39.1395	39.1395	39.1395	39.1395	39.1395	36.3413	35.2667	35.2667	35.2667	35.2667	35.2667	35.2667
5.31521e+10	97.4514	97.4514	97.4514	97.4514	74.7956	74.7956	74.7956	63.727	55.9614	53.1167	53.1167	53.1167	53.1167	51.6953	44.0808	44.0808	44.0808	44.0808	44.0808	44.0808	44.0808	44.0808	44.0808	44.0808	44.0808	44.0808	43.7251	43.7251	43.7251	43.7251	43.7251	43.7251	43.2192	39.5597	38.5486	38.5486	38.5486	38.5486	38.5486	37.5412	37.5412	37.5412	37.5412	37.5412	37.5412	37.5412	37.5412	37.5412	37.5412
1.27966e+06	119.183	119.183	119.183	119.183	71.6835	63.0944	59.5971	51.5422	44.6658	44.6658	44.6658	44.6658	44.6658	44.6658	44.6658	44.6658	44.6658	44.6658	44.6658	44.6658	44.6658	44.6658	44.6658	44.509	44.509	44.509	44.509	41.8949	41.8949	35.2	35.2	35.2	35.2	35.2	35.2	35.2	35.2	35.2	35.2	34.9385	34.9385	34.9385	34.9385	34.9385	34.9385	34.9385	34.9385	34.9385	31.6987
2.40159e+08	1865.23	1865.23	1865.23	1865.23	1865.23	571.462	571.462	571.462	571.462	571.462	571.462	571.462	571.462	571.462	121.542	121.542	89.1911	89.1911	89.1911	89.1911	89.1911	89.1911	89.1911	89.1911	89.1911	75.1413	75.1413	75.1413	58.7248	58.7248	58.3263	50.3063	46.9518	43.1989	43.1989	43.1989	43.1989	43.1989	34.7008	34.7008	34.7008	33.5137	33.5137	33.5137	33.5137	33.5137	33.5137	33.5137	31.3052
1.12865e+09	62.538	62.538	62.538	62.538	62.538	62.538	58.3783	58.3783	58.3783	58.3783	58.3783	58.3783	58.3783	58.3783	52.3875	52.3875	49.4837	49.4837	49.4837	49.4837	49.4837	49.4837	49.4837	47.173	46.1964	46.1964	46.1964	44.1863	44.1863	44.1863	44.1863	44.1863	44.1863	38.759	38.759	38.759	38.759	38.759	38.759	38.759	37.3245	37.3245	37.3245	37.3245	37.3245	33.7091	33.7091	30.981	30.981
3.16017e+08	177.744	177.744	177.744	177.744	177.744	177.744	177.744	177.744	148.349	68.2612	68.2612	68.2612	68.2612	68.2612	68.2612	68.2612	68.2612	68.2612	68.2612	68.2612	67.179	67.179	61.8219	61.8219	61.8219	61.8219	61.8219	61.8219	61.8219	61.8219	57.3302	56.5661	45.1664	45.1664	45.1664	45.1664	45.1664	45.1664	40.5336	37.4457	37.4403	37.4403	37.4403	37.4403	37.3473	37.3473	37.3473	37.3473	37.3473
2.72987e+09	13377.2	13377.2	9806.96	1769.47	1769.47	1769.47	397.513	397.513	101.355	101.355	101.355	101.355	101.355	101.355	101.355	97.3383	97.3383	97.3383	80.852	80.852	74.081	74.081	74.081	74.081	74.081	74.081	47.3934	47.3934	47.3934	47.3934	47.3934	43.3904	43.3904	43.3904	43.3904	41.7692	41.7692	40.9703	40.9703	40.9703	40.9703	40.9703	36.9913	36.7461	36.7461	36.7461	36.7461	36.7461	36.7461
3.59089e+06	4857.98	4857.98	257.936	257.936	60.0576	60.0576	60.0576	60.0576	60.0576	60.0576	60.0576	60.0576	60.0576	60.0576	60.0576	60.0576	60.0576	53.9528	53.9528	53.7747	53.7747	49.296	49.296	49.296	49.296	47.97	42.6413	42.6413	42.6413	42.6413	42.6413	42.6413	42.6413	42.6413	42.6413	42.6413	42.6413	40.8989	40.8989	39.5204	39.5204	39.5204	39.5204	39.5204	39.5204	39.5204	39.5204	39.5204	38.2976
1.2455e+10	57.7404	57.7404	57.7404	57.7404	57.7404	57.7404	57.7404	57.7404	57.7404	57.7404	57.7404	57.7404	57.7404	57.7404	49.4765	49.4765	49.4765	49.4765	49.4765	40.4204	40.4204	40.4204	40.4204	40.4204	40.4204	38.8499	38.8499	38.8499	38.8499	38.8499	38.8499	38.8499	33.1597	33.1597	33.1597	33.1597	33.1597	33.1597	33.1597	33.1597	33.1597	33.1597	33.1597	33.1597	33.1597	33.1597	33.1597	33.1597	33.1597
4.86654e+09	246.14	246.14	87.2044	87.2044	87.2044	87.2044	87.2044	71.4461	71.4461	71.4461	71.4461	56.0467	55.9211	55.9211	55.9211	55.9211	55.9211	55.9211	55.9211	55.8234	55.8234	55.8234	55.8234	55.8234	55.8128	55.8128	54.0904	53.0032	53.0032	53.0032	53.0032	53.0032	52.1911	52.1911	45.1208	45.1208	45.1208	43.9965	40.6531	40.6531	40.6531	40.6531	40.6531	37.8112	37.8112	37.8112	37.8112	37.8112	37.8112
2.05e+10	4325.67	2914.09	703.429	400.905	246.929	199.947	133.894	119.334	107.808	101.062	98.0641	97.4924	97.281	83.444	63.5011	62.8625	61.08	59.5148	58.2724	57.8384	57.1839	56.7913	56.0879	55.615	55.4056	53.8831	52.1512	51.497	50.6821	50.0917	49.0562	47.3286	46.3819	45.215	44.188	43.9128	43.523	42.8028	41.4713	40.9777	40.4708	39.8718	39.1354	38.4838	38.1416	37.953	37.8109	37.5841	37.0554
[truncated: 250 more columns]
