# Supplementary material for: A new imperialist competitive algorithm with spiral rising mechanism for solving path optimization problems
Source: PeerJ Comput Sci. 2022 Sep 7;8:e1075. doi: 10.7717/peerj-cs.1075 (PMC9575848; doi:10.7717/peerj-cs.1075)
Supplement: Supplemental Information 11 [file peerj-cs-08-1075-s011.zip › PSO DE GWO SRICA BSO TLBO SCA/F6/SCA.xlsx]

## Sheet: Sheet1
0	2248.91	104.053	92.0271	58.3644	51.0097	51.0097	51.0097	51.0097	51.0097	51.0097	51.0097	51.0097	51.0097	51.0097	51.0097	51.0097	51.0097	51.0097	51.0097	51.0097	51.0097	51.0097	51.0097	51.0097	51.0097	51.0097	51.0097	51.0097	51.0097	51.0097	51.0097	51.0097	51.0097	51.0097	51.0097	51.0097	51.0097	51.0097	51.0097	51.0097	51.0097	51.0097	51.0097	51.0097	51.0097	51.0097	51.0097	38.6354	33.0142
0	2.73305e+10	6.79378e+08	170.051	106.554	78.6606	72.4835	72.4835	72.4835	72.4835	72.4835	72.4835	72.4835	72.4835	72.4835	72.4835	72.4835	72.4835	72.4835	72.4835	72.4835	72.4835	72.4835	72.4835	72.4835	72.4835	72.4835	72.4835	72.0263	70.5294	66.1978	61.8353	50.5197	50.5197	38.4084	31.2187	28.2237	28.2237	22.0699	20.2543	18.224	18.224	18.224	18.224	18.224	18.224	18.224	18.224	18.224	18.224
0	1.66376e+09	89785.3	113.34	64.511	64.511	55.3652	49.3479	49.3479	49.3479	49.3479	49.3479	49.3479	49.3479	49.3479	49.3479	49.3479	49.3479	49.3479	49.3479	49.3479	49.3479	49.3479	49.3479	49.3479	49.3479	49.3479	49.3479	49.3479	49.3479	49.3479	49.3479	49.3479	49.3479	49.3479	49.3479	49.3479	49.3479	49.3479	49.3479	49.3479	49.3479	49.3479	49.3479	49.3479	49.3479	49.3479	49.3479	49.3479	49.3479
0	1.11662e+06	91.7568	91.7568	76.8856	76.8856	75.8169	65.7008	62.7298	62.7298	62.7298	62.7298	62.7298	62.7298	62.7298	62.7298	62.7298	62.7298	62.7298	62.7298	62.7298	62.7298	51.1905	51.1905	51.1905	51.1905	51.1905	51.1905	51.1905	51.1905	51.1905	51.1905	51.1905	51.1905	51.1905	51.1905	51.1905	51.1905	51.1905	51.1905	51.1905	51.1905	51.1905	51.1905	51.1905	51.1905	51.1905	51.1905	51.1905	51.1905
0	1.58065e+06	99.8027	98.3248	77.9918	56.7086	56.7086	56.7086	56.7086	56.7086	56.7086	56.7086	56.7086	56.7086	56.7086	56.7086	56.7086	56.7086	56.7086	56.7086	56.7086	56.7086	56.7086	56.7086	56.7086	56.7086	56.7086	56.7086	56.7086	56.7086	56.7086	56.7086	56.7086	56.7086	56.7086	56.7086	56.7086	56.7086	56.7086	56.7086	56.7086	56.7086	54.9616	53.4772	53.4772	47.649	42.2556	42.2556	42.2556	42.2556
0	4288.16	105.575	94.2389	72.708	72.708	71.9086	58.1629	46.3069	41.3843	41.3843	41.3843	41.3843	41.3843	41.3843	41.3843	41.3843	41.3843	41.3843	41.3843	41.3843	41.3843	41.3843	41.3843	41.3843	41.3843	41.3843	41.3843	41.3843	41.3843	41.3843	41.3843	41.3843	41.3843	41.3843	41.3843	41.3843	41.3843	41.3843	41.3843	41.3843	41.3843	41.3843	41.3843	41.3843	41.3843	41.3843	41.3843	41.3843	41.3843
0	3.17937e+06	171295	94.0289	87.892	54.3687	54.3687	54.3687	54.3687	54.3687	54.3687	54.3687	54.3687	54.3687	54.3687	54.3687	54.3687	54.3687	54.3687	54.3687	54.3687	54.3687	54.3687	54.3687	54.3687	54.3687	54.3687	54.3687	54.3687	54.3687	54.3687	54.3687	54.3687	54.3687	54.3687	54.3687	54.1208	54.1208	54.1208	54.1208	54.1208	54.1208	54.1208	54.1208	54.1208	54.1208	54.1208	54.1208	54.1208	54.1208
0	447240	1874.3	93.9271	93.9271	84.1829	69.0456	69.0456	69.0456	69.0456	53.5038	50.7546	50.7546	49.7012	42.0014	33.6925	33.6925	33.6925	33.6925	33.6925	33.6925	33.6925	33.6925	33.6925	33.6925	33.6925	33.6925	33.6925	33.6925	33.6925	33.6925	33.6925	33.6925	33.6925	33.6925	33.6925	33.6925	33.6925	33.6925	33.6925	33.6925	33.6925	33.6925	33.6925	33.6925	33.6925	33.6925	33.6925	28.7885	28.7885
0	516042	26664.9	127.434	91.2254	91.2254	86.9023	53.5173	53.5173	53.5173	53.5173	53.5173	53.5173	53.5173	53.5173	53.5173	53.5173	53.5173	53.5173	53.5173	53.5173	53.5173	53.5173	53.5173	53.5173	53.5173	53.5173	53.5173	53.5173	53.5173	53.5173	53.5173	53.5173	53.5173	53.5173	53.5173	53.5173	53.5173	53.5173	53.5173	53.5173	53.5173	53.1541	39.8124	30.0227	30.0227	30.0227	30.0227	30.0227	30.0227
0	191314	299.241	299.241	80.4698	56.3133	56.3133	56.3133	56.3133	56.3133	56.3133	56.3133	56.3133	56.3133	56.3133	56.3133	56.3133	56.3133	56.3133	56.3133	56.3133	56.3133	56.3133	56.3133	56.3133	56.3133	56.3133	56.3133	56.3133	56.3133	56.3133	56.3133	56.3133	56.3133	46.581	42.5557	42.5557	42.5557	42.5557	42.5557	42.5557	42.5557	42.5557	42.5557	42.5557	42.5557	42.5557	42.5557	42.5557	42.5557
0	7.4344e+09	1.81552e+06	5627.64	244.741	91.223	64.5885	64.5885	64.5885	64.5885	64.5885	64.5885	64.5885	64.5885	57.4653	57.4653	53.4881	53.4881	52.5097	42.2949	32.2962	28.5763	28.5763	28.5763	28.5763	28.5763	28.5763	28.5763	28.5763	28.5763	28.5763	28.5763	28.5763	28.5763	28.5763	28.5763	28.5763	28.5763	28.5763	28.5763	28.5763	28.5763	28.5763	28.5763	28.5763	28.5763	28.5763	28.5763	28.5763	28.5763
0	25182.2	109.649	86.4792	65.8138	46.9162	46.9162	46.9162	46.9162	46.9162	46.9162	46.9162	46.9162	46.9162	46.9162	46.9162	46.9162	46.9162	46.9162	46.9162	46.9162	46.9162	46.9162	46.9162	46.9162	46.9162	46.9162	46.9162	46.9162	46.9162	46.9162	46.9162	46.9162	46.9162	46.9162	46.9162	46.9162	46.9162	46.2292	46.2292	46.2292	46.2292	46.2292	46.2292	46.2292	46.2292	46.2292	46.2292	46.2292	46.2292
0	4210.75	83.944	83.944	77.2449	74.834	67.7427	67.7427	63.6827	52.2378	45.4783	42.5096	42.5096	42.5096	42.5096	42.5096	42.5096	42.5096	42.5096	42.5096	42.5096	42.5096	42.5096	42.5096	42.5096	42.5096	42.5096	42.5096	42.5096	42.5096	42.5096	42.5096	42.5096	42.5096	42.5096	42.5096	42.5096	42.5096	42.5096	42.5096	42.5096	42.5096	42.5096	42.5096	42.5096	42.5096	42.5096	42.5096	42.5096	42.5096
0	8.60284e+07	308.856	98.6269	84.9088	79.3261	63.1723	55.6106	55.6106	55.6106	55.6106	55.6106	55.6106	55.6106	55.6106	55.6106	55.6106	55.6106	55.6106	55.6106	55.6106	55.6106	55.6106	55.6106	55.6106	55.6106	55.6106	55.6106	55.6106	55.6106	55.6106	55.6106	55.6106	55.6106	55.6106	44.8382	42.4709	39.8048	39.8048	39.8048	39.8048	36.9887	28.0825	28.0825	28.0825	28.0825	28.0825	28.0825	28.0825	28.0825
0	164268	43780.8	152.086	152.086	115.189	110.966	96.1069	77.5295	77.5295	77.5295	77.5295	77.5295	77.5295	77.5295	77.5295	77.5295	77.5295	77.5295	77.5295	77.5295	77.5295	77.5295	77.5295	77.5295	77.5295	77.5295	77.5295	77.5295	77.5295	77.5295	74.9033	63.5648	61.3732	61.0843	46.3701	42.3276	42.3276	42.3276	42.3276	42.3276	42.3276	41.0705	37.4326	37.4326	37.4326	37.4326	37.4326	37.4326	37.4326
0	87.5157	77.8659	75.4496	60.7668	59.5251	59.5251	56.8236	55.3633	55.0659	45.9863	44.2199	44.2199	29.1585	22.4376	19.6777	19.6777	19.6777	19.6777	19.6777	19.6777	19.6777	19.6777	19.6777	19.6777	19.6777	19.6777	19.6777	19.6777	19.6777	19.6777	19.6777	19.6777	19.6777	19.6777	19.6777	19.6777	19.6777	19.6538	17.6025	17.6025	17.6025	17.6025	17.6025	17.6025	17.6025	17.6025	17.6025	17.6025	17.6025
0	585067	96.0912	92.5438	72.2852	52.5231	52.5231	47.5105	47.5105	47.5105	47.5105	47.5105	47.5105	47.5105	47.5105	47.5105	47.5105	47.5105	47.5105	47.5105	47.5105	47.5105	47.5105	47.5105	47.5105	47.5105	47.5105	47.5105	47.5105	47.5105	47.5105	47.5105	47.5105	47.5105	47.5105	47.5105	47.5105	47.5105	47.5105	47.5105	47.5105	47.5105	47.5105	47.5105	47.5105	46.124	46.124	46.124	46.124	46.124
0	3.74613e+07	40986.2	2387.51	139.313	95.8626	95.8626	95.8626	95.8626	95.8626	95.8626	95.8626	95.8626	95.8626	95.8626	95.8626	95.8626	95.8626	95.8626	95.8626	95.8626	95.8626	95.8626	95.8626	95.8626	84.8072	74.5487	70.9676	58.0756	57.4875	57.4875	45.4839	45.2876	44.0867	44.0867	44.0867	44.0867	44.0867	44.0867	44.0867	44.0867	44.0867	44.0867	44.0867	44.0867	44.0867	44.0867	44.0867	44.0867	44.0867
0	62629.4	71.8567	58.9363	54.6156	54.6156	48.6601	48.3564	48.3564	41.8848	41.8848	41.8848	41.8848	41.8848	41.8848	41.8848	41.8848	41.8848	41.8848	41.8848	41.8848	41.8848	41.8848	41.8848	41.8848	41.8848	41.8848	41.8848	41.8848	41.8848	41.8848	41.8848	41.8848	41.8848	41.8848	41.8848	41.8848	41.8848	41.8848	41.8848	41.8848	41.8848	41.8848	41.8848	41.8848	40.8827	39.6899	39.6899	39.6899	39.6899
0	160.374	81.3039	80.7452	80.7452	78.8911	50.6555	50.6555	50.6555	50.6555	50.6555	50.6555	50.6555	50.6555	50.6555	50.6555	50.6555	50.6555	50.6555	50.6555	50.6555	50.6555	50.6555	50.6555	50.6555	50.6555	50.6555	50.6555	50.6555	50.6555	50.6555	50.6555	50.6555	50.6555	50.6555	50.6555	50.6555	50.6555	50.6555	50.6555	50.6555	50.6555	50.6555	45.153	43.6626	43.6626	43.6626	43.6626	43.6626	43.6626
0	2.26842e+06	118.669	73.7039	55.2345	55.0012	55.0012	55.0012	55.0012	55.0012	55.0012	55.0012	55.0012	55.0012	55.0012	55.0012	55.0012	55.0012	55.0012	55.0012	55.0012	55.0012	55.0012	55.0012	55.0012	55.0012	55.0012	55.0012	55.0012	55.0012	55.0012	55.0012	55.0012	55.0012	55.0012	55.0012	55.0012	55.0012	55.0012	55.0012	55.0012	55.0012	55.0012	55.0012	55.0012	55.0012	55.0012	51.0186	51.0186	49.3605
0	6.35212e+07	287.793	97.7893	95.2318	77.3238	67.3938	57.1771	53.2456	53.2456	53.2456	53.2456	53.2456	53.2456	53.2456	53.2456	53.2456	53.2456	53.2456	53.2456	53.2456	53.2456	53.2456	53.2456	53.2456	53.2456	53.2456	53.2456	53.2456	53.2456	53.2456	53.2456	53.2456	53.2456	53.2456	53.2456	53.2456	53.2456	53.2456	50.096	50.096	50.096	47.52	42.6042	37.2584	35.5362	35.5362	35.5362	35.5362	35.5362
0	4.18566e+07	774.634	118.627	96.7941	81.1956	72.5144	72.5144	72.5144	72.5144	72.5144	72.5144	72.5144	72.5144	72.5144	72.5144	72.5144	72.5144	72.5144	72.5144	72.5144	72.5144	72.5144	72.5144	72.5144	72.5144	72.5144	72.5144	72.5144	72.5144	72.5144	72.5144	67.3774	60.9266	60.9266	60.9266	60.9266	60.9266	60.9266	60.9266	60.9266	60.9266	60.9266	60.9266	60.9266	60.9266	60.9266	60.9266	60.9266	60.9266
0	1.30224e+07	97.4139	95.5108	95.5108	95.5108	95.5108	95.5108	95.5108	95.5108	95.5108	95.5108	95.5108	95.5108	95.5108	95.5108	95.5108	95.5108	95.5108	95.5108	95.5108	95.5108	95.5108	95.5108	95.5108	95.5108	95.5108	95.5108	94.543	79.4029	65.8265	59.7679	59.7679	59.7679	59.7679	59.7679	59.7679	59.7679	59.7679	59.7679	59.7679	59.7679	59.7679	59.7679	59.7679	59.7679	59.7679	59.7679	59.7679	59.7679
0	81.5239	71.5555	71.5555	71.5555	71.5555	71.5555	71.5555	71.5555	71.5555	71.5555	71.5555	71.5555	71.5555	71.5555	71.5555	71.5555	71.5555	71.5555	71.5555	71.5555	71.5555	71.5555	71.5555	71.5555	71.5555	71.5555	71.5555	71.5555	71.5555	71.5555	71.5555	71.5555	71.5555	71.5555	71.5555	71.5555	71.5555	71.5555	71.5555	71.5555	71.5555	71.5555	71.5555	71.5555	71.5555	71.5555	71.5555	71.5555	71.5555
0	1.76938e+09	4.23738e+08	4.33152e+06	123.417	81.7475	81.7475	81.1583	70.5125	68.9547	68.3367	68.3367	64.6974	64.6045	63.8143	63.8143	63.8143	58.2732	56.7542	51.1221	50.2978	50.2978	50.2978	50.2978	50.2978	50.2978	50.2978	50.2978	50.2978	41.4432	41.4432	41.4432	41.4432	41.4432	41.4432	41.4432	41.4432	41.4432	41.4432	41.4432	41.4432	41.4432	41.4432	41.4432	41.4432	41.4432	41.4432	41.4432	41.4432	41.4432
0	607.213	70.3867	60.6324	60.6324	60.6324	60.6324	60.6324	60.6324	60.6324	60.6324	60.6324	60.6324	60.6324	60.6324	60.6324	60.6324	60.6324	60.6324	60.6324	60.6324	60.6324	60.6324	60.6324	60.6324	60.6324	60.6324	60.6324	60.6324	60.6324	60.6324	60.6324	60.6324	60.6324	60.6324	60.6324	60.6324	60.6324	60.6324	60.6324	60.6324	60.6324	60.6324	60.6324	60.6324	60.6324	60.6324	60.6324	60.6324	60.6324
0	705.1	172.355	118.704	91.3734	80.7285	67.5974	67.5974	61.4986	42.3953	41.6439	37.2034	29.1518	15.1512	15.1512	15.1512	15.1512	15.1512	15.1512	15.1512	15.1512	15.1512	15.1512	15.1512	15.1512	15.1512	15.1512	15.1512	15.1512	15.1512	15.1512	15.1512	15.1512	15.1512	15.1512	15.1512	15.1512	15.1512	15.1512	15.1512	15.1512	15.1512	15.1512	15.1512	15.1512	15.1512	15.1512	15.1512	15.1512	15.1512
0	1.0922e+07	1746.43	79.1695	71.0558	64.7061	58.6843	47.7462	47.7462	47.7462	43.5244	32.9223	31.9898	19.998	19.998	19.998	19.998	19.998	19.998	19.998	19.998	19.998	19.998	19.998	19.998	19.998	19.998	19.998	19.998	19.998	19.998	19.998	19.998	19.998	19.998	19.998	19.998	19.998	19.998	19.998	19.998	19.998	19.998	19.998	19.998	19.998	19.998	19.998	19.998	19.998
0	1.75005e+10	461186	101.304	68.203	62.8295	55.9236	43.5907	35.723	35.723	33.5145	27.6512	21.8024	21.8024	21.8024	21.8024	21.8024	21.8024	21.8024	21.8024	21.8024	21.8024	21.8024	21.8024	21.8024	21.8024	21.8024	21.8024	21.8024	21.8024	21.8024	21.8024	21.8024	21.8024	21.8024	21.8024	21.8024	21.8024	21.8024	21.8024	21.8024	21.8024	21.8024	21.8024	21.8024	21.8024	21.8024	21.8024	21.8024	21.8024
0	1.86539e+09	3.68591e+07	144745	89.0687	72.2237	66.5698	62.3105	60.0616	58.6017	57.2956	56.3493	55.7336	54.3269	53.5824	53.2135	53.0809	52.8962	52.8129	52.2847	51.9239	51.7999	51.4153	51.4153	51.4153	51.0468	50.7048	50.5855	50.1082	49.2389	48.642	47.8069	46.874	46.5459	45.8082	44.5848	44.263	44.1742	43.9453	43.7114	43.6438	43.5499	43.0549	42.0922	41.538	41.2067	40.9871	40.8544	40.2784	40.0358
[truncated: 250 more columns]
