# Supplementary material for: A new imperialist competitive algorithm with spiral rising mechanism for solving path optimization problems
Source: PeerJ Comput Sci. 2022 Sep 7;8:e1075. doi: 10.7717/peerj-cs.1075 (PMC9575848; doi:10.7717/peerj-cs.1075)
Supplement: Supplemental Information 11 [file peerj-cs-08-1075-s011.zip › PSO DE GWO SRICA BSO TLBO SCA/F6/SRICA.xlsx]

## Sheet: Sheet1
41.9715	4.55862	1.8023	0.517853	0.0851277	0.00118253	0.000556634	0.00010991	2.13808e-05	1.363e-06	1.79609e-07	3.08932e-08	6.23239e-09	1.14942e-09	6.2088e-10	1.52707e-10	3.96519e-11	1.8193e-11	1.96638e-12	9.73662e-13	1.55054e-13	2.3486e-14	4.52262e-15	7.52885e-16	3.55635e-16	7.54246e-17	2.92494e-17	3.34342e-18	4.4312e-19	1.0382e-19	5.79378e-20	1.34561e-20	4.3084e-21	1.52455e-21	5.37239e-22	4.05366e-22	3.08022e-22	1.88998e-22	1.23446e-22	2.58271e-23	2.49305e-25	5.70491e-26	3.41806e-26	1.16043e-26	7.96261e-28	8.21445e-29	3.85064e-29	2.21914e-30	2.59562e-31	4.05552e-32
24.8357	2.72682	0.454329	0.0596939	0.013038	0.00146174	0.000823363	0.000116092	4.76188e-06	1.97373e-06	2.93439e-07	1.91298e-08	1.66071e-09	2.70552e-10	1.26694e-10	1.9403e-11	6.39399e-12	6.4009e-13	3.46209e-14	4.53501e-15	1.87824e-15	3.94795e-17	3.63599e-18	3.59927e-19	5.49196e-21	8.05915e-23	1.11371e-23	1.69019e-24	5.90145e-25	5.62748e-26	1.8571e-26	1.72036e-27	1.22429e-28	5.77238e-29	1.97802e-29	1.08175e-29	2.75903e-30	4.82024e-31	1.29437e-31	7.75954e-33	2.343e-33	2.28306e-35	3.37262e-36	1.0656e-36	4.17859e-37	4.83173e-38	9.13914e-39	1.44797e-39	2.71767e-40	9.24321e-41
14.647	2.21873	0.432023	0.0352392	0.00970695	0.00236629	0.00106666	0.000252989	4.45587e-05	7.41761e-06	4.58327e-07	1.51369e-07	1.35901e-08	1.42452e-09	7.51066e-11	8.35734e-12	4.54811e-13	1.66251e-14	4.20344e-15	8.42881e-16	2.15484e-16	4.94018e-17	7.55596e-18	4.61337e-19	2.29062e-19	1.84121e-20	9.47754e-22	2.48585e-22	4.10594e-23	3.02888e-23	1.28829e-23	2.31546e-24	4.59293e-25	8.61892e-26	4.78081e-26	1.45445e-26	5.82072e-27	1.84915e-27	9.85515e-28	1.65915e-29	3.77298e-30	6.15575e-31	1.18796e-31	2.62736e-32	1.45208e-32	4.3883e-33	1.22617e-33	2.47577e-34	3.23681e-35	9.77626e-37
14.2539	3.0521	0.872487	0.41926	0.0188814	0.00118506	0.000222229	1.6313e-05	4.60316e-06	7.38966e-07	1.80519e-07	1.17236e-07	1.44464e-08	9.10157e-09	6.46594e-09	4.11722e-09	2.66377e-10	5.52338e-11	6.90419e-12	1.96955e-13	9.73625e-14	1.97834e-14	3.2402e-15	5.24173e-16	1.81515e-16	8.32921e-17	3.1767e-17	1.0083e-17	1.131e-18	2.58665e-19	1.13661e-19	2.68191e-20	2.20722e-21	7.79987e-22	1.80129e-22	7.73542e-24	5.51433e-25	3.66417e-25	1.23491e-25	2.35607e-26	1.88724e-26	6.72462e-27	3.01307e-27	6.38535e-28	7.50376e-29	9.65465e-30	6.26203e-31	1.26416e-33	4.20998e-34	3.11817e-34
16.0653	3.42923	1.59496	0.0749872	0.0311458	0.00264358	0.00068012	0.000131998	2.47215e-05	1.52486e-06	6.8831e-07	3.5013e-08	3.96801e-09	1.11552e-09	1.02813e-10	2.04198e-11	2.53703e-12	1.01954e-12	2.63234e-13	1.38108e-14	9.12074e-16	3.50067e-17	7.67925e-18	1.55091e-18	2.73003e-19	8.67252e-20	5.03752e-21	1.48871e-21	2.55405e-23	8.2177e-24	7.42265e-25	1.68901e-25	5.60265e-26	2.10426e-26	3.50098e-28	7.76559e-29	4.56813e-29	9.54658e-30	1.64358e-30	6.09369e-31	3.3639e-31	1.36273e-32	4.25865e-33	1.6582e-33	3.93536e-34	9.93147e-35	5.82679e-36	1.3311e-36	2.44574e-37	6.49326e-38
6.80578	0.818479	0.0236513	0.011158	0.0022809	0.000465965	4.85986e-05	9.55424e-06	1.46307e-06	3.39405e-07	7.02738e-08	1.16565e-08	2.69859e-09	1.00725e-09	1.794e-10	2.78603e-11	1.19989e-12	1.48279e-13	4.62325e-15	1.34191e-15	4.94741e-16	1.13005e-16	2.27414e-17	1.98857e-18	5.43336e-19	1.2149e-19	3.93842e-20	6.69159e-21	9.74035e-22	1.0589e-22	2.49435e-23	8.89143e-24	1.35196e-24	5.43459e-25	5.21684e-26	1.25632e-26	4.37354e-27	2.32083e-27	4.84928e-29	3.77573e-30	4.44676e-32	8.36163e-33	1.42701e-33	3.97006e-34	6.24969e-35	5.53131e-36	1.27536e-36	9.37409e-38	1.02102e-38	5.92321e-39
8.154	0.61677	0.0981595	0.0178349	0.000293503	0.000188012	3.86741e-05	4.57983e-06	1.69545e-07	1.20957e-08	1.13235e-09	1.79061e-10	2.24275e-11	4.88604e-12	1.04005e-12	3.95529e-13	8.72724e-14	9.76693e-15	2.36606e-15	9.90921e-17	4.82289e-17	1.07457e-17	3.29765e-19	2.79498e-20	2.82948e-21	7.78367e-22	3.10897e-23	8.33268e-24	2.35585e-24	4.07213e-25	5.8153e-26	1.18942e-26	1.86574e-27	1.84676e-28	3.29798e-29	3.57718e-30	6.44039e-31	1.54237e-31	2.46194e-32	1.99204e-34	2.6531e-35	1.8987e-36	1.28549e-37	9.47239e-38	4.01349e-38	5.93371e-40	4.5813e-41	1.55551e-41	4.64644e-42	6.11e-43
30.3166	19.1138	1.48395	0.282685	0.128196	0.00525937	0.0013536	0.000712665	0.000134223	3.34752e-05	1.47099e-06	7.06469e-07	3.78258e-07	4.28928e-08	4.05512e-09	4.74e-10	1.71535e-10	3.96609e-11	4.30237e-12	7.51656e-13	3.36349e-13	5.34244e-14	4.10722e-15	2.5194e-15	6.09796e-16	1.5409e-16	3.08921e-17	9.03507e-18	5.99641e-18	3.41815e-18	1.10818e-18	7.93916e-20	1.00206e-20	1.59028e-21	1.92874e-22	1.74388e-23	5.93665e-24	5.81764e-25	3.13022e-26	3.20839e-27	1.91827e-27	6.56713e-29	1.89195e-29	1.30063e-30	3.86161e-31	6.58746e-32	1.27074e-32	5.37713e-33	1.74543e-33	1.07756e-34
23.292	7.2869	0.507285	0.109729	0.0160183	0.000516017	6.33646e-05	1.20807e-05	2.74451e-06	1.36142e-06	2.50211e-07	6.46502e-08	2.90647e-08	5.14652e-09	2.31337e-09	5.59041e-10	3.76603e-10	4.74805e-11	2.56138e-11	6.10566e-12	2.12507e-12	3.29593e-13	2.42939e-14	9.72488e-15	4.46388e-15	6.21403e-16	3.1754e-17	1.08094e-17	3.0996e-19	7.43293e-20	1.15564e-20	5.83029e-21	3.94355e-21	1.75595e-21	3.66908e-22	8.01215e-23	9.93004e-24	6.24172e-24	2.0676e-24	6.21769e-26	1.03298e-26	2.03409e-27	1.74878e-28	6.64257e-29	1.64226e-29	1.92667e-30	2.75654e-31	1.812e-31	8.12993e-32	1.09202e-32
4.95503	0.58202	0.413493	0.243061	0.0698911	0.0164463	0.0102058	0.000850022	3.32731e-05	3.99954e-06	4.86969e-07	4.17321e-08	1.45023e-08	2.13645e-09	5.2119e-10	3.13165e-10	1.22411e-10	6.6994e-11	4.91866e-11	1.09548e-11	3.08476e-12	1.87335e-13	6.94903e-14	1.06118e-14	1.5564e-15	1.44679e-16	6.58381e-17	9.0083e-18	2.12863e-18	1.05554e-18	2.48836e-19	6.26602e-20	5.1045e-21	5.20693e-22	8.6026e-23	2.5102e-23	1.04799e-24	2.90515e-25	6.84465e-26	4.01088e-26	1.96968e-26	6.91606e-27	4.77725e-28	7.21118e-29	6.34808e-30	2.26132e-30	8.06825e-32	1.80023e-32	5.11232e-33	1.46686e-34
13.8262	3.34326	0.585504	0.131211	0.0137	0.00310616	0.000425437	7.34611e-05	1.32508e-05	1.73445e-06	1.83909e-07	9.42396e-09	7.43783e-10	1.11078e-10	6.88481e-11	1.02462e-11	2.59121e-12	9.02343e-13	3.21032e-15	3.97309e-16	4.47622e-17	5.06806e-18	6.43609e-19	1.59306e-19	9.57452e-20	2.46411e-20	4.92687e-21	1.3884e-21	3.37393e-22	1.30192e-22	7.51485e-23	9.4041e-25	4.58674e-26	4.63057e-29	1.44625e-30	4.77711e-31	8.87716e-32	1.38527e-32	1.37046e-33	2.23053e-34	3.88254e-35	2.13173e-35	1.10767e-35	6.28463e-36	2.02043e-37	9.82427e-39	5.77722e-39	1.35852e-40	3.77311e-43	5.19073e-44
12.3605	0.778047	0.2166	0.068508	0.0213633	0.00206502	0.000190639	0.000100779	1.12093e-05	2.83672e-06	4.47017e-07	8.66492e-08	1.83791e-08	8.12597e-09	6.38365e-10	1.81332e-10	4.30262e-11	1.5364e-12	2.15411e-13	2.38231e-14	5.30495e-15	5.05049e-16	6.39027e-17	1.86014e-17	7.51238e-18	1.54156e-18	9.4157e-20	2.33019e-20	4.16232e-21	1.69532e-21	2.48081e-22	9.16616e-23	6.83924e-23	1.09444e-23	6.5463e-24	8.56625e-25	8.04494e-26	3.51275e-26	1.8363e-26	5.46702e-27	3.47059e-27	1.15276e-27	3.67389e-28	2.78993e-29	3.40825e-30	1.89844e-30	4.09728e-31	5.64194e-32	1.93905e-32	4.82389e-33
7.84474	1.83133	0.179135	0.0254953	0.0143188	0.00128357	0.000163823	1.08633e-05	3.71861e-06	2.24111e-06	7.50072e-07	1.59517e-07	2.16069e-08	4.42782e-09	2.02677e-09	3.36017e-11	5.4309e-12	2.59066e-13	1.19114e-13	1.44526e-14	6.08571e-15	1.26204e-15	2.97707e-16	6.4757e-17	4.40555e-18	1.35376e-18	2.70513e-19	6.54834e-20	7.12943e-21	1.42021e-22	4.99891e-23	1.2096e-23	1.01289e-24	6.07604e-25	4.34404e-26	9.11712e-27	2.89385e-27	1.33016e-28	2.79661e-29	6.76067e-31	1.81946e-31	3.27975e-32	7.72923e-33	1.0385e-33	2.82852e-34	9.76207e-36	6.76902e-37	1.59166e-37	1.5661e-38	4.85658e-39
12.0566	6.18377	0.587931	0.0642507	0.0456881	0.0198595	0.00265728	0.000675975	7.64772e-05	8.24415e-06	3.30687e-06	7.11171e-07	2.52724e-07	3.65626e-08	4.59503e-09	2.2125e-09	4.27552e-10	8.9442e-11	1.25247e-11	2.02706e-12	1.35251e-13	5.58216e-14	6.27067e-15	1.71009e-15	5.29627e-16	1.4961e-17	3.03551e-18	2.33068e-19	2.48948e-20	8.88346e-21	6.14347e-22	1.44212e-22	3.88136e-23	6.97486e-24	9.33451e-25	1.50336e-25	1.53089e-26	4.01409e-27	1.48125e-27	2.94819e-28	2.35585e-29	1.14035e-29	5.47045e-31	1.5237e-31	1.94587e-32	4.08287e-33	7.33461e-34	1.57779e-34	5.54997e-35	2.62607e-35
3.90094	1.60211	0.238458	0.018758	0.00684948	0.00158275	0.000292986	0.0002143	3.21352e-06	4.10127e-07	7.9683e-08	1.37146e-08	1.82131e-09	8.66012e-10	1.509e-10	2.31876e-11	1.55325e-11	7.37491e-12	1.47368e-12	2.70241e-13	6.9782e-14	2.11613e-14	5.13392e-15	9.08936e-16	2.8115e-16	8.03849e-17	1.33694e-17	7.16818e-18	1.65758e-18	3.57297e-19	3.9302e-20	4.60018e-21	1.70655e-21	1.56727e-21	7.13339e-22	3.27688e-22	5.01044e-24	1.89779e-25	1.69233e-25	5.96779e-26	1.96218e-26	2.5237e-27	1.78415e-28	4.16736e-30	6.94888e-31	2.70439e-31	5.02472e-32	7.48472e-33	1.4621e-33	4.47106e-35
10.7589	5.22023	0.771007	0.130035	0.0186773	0.00467111	0.000898675	0.000344195	4.38539e-05	1.89909e-05	6.00572e-06	1.23695e-07	8.35389e-08	2.96005e-08	1.09305e-08	2.08522e-09	1.14544e-09	5.57447e-10	1.28893e-10	2.74119e-11	6.36168e-12	2.48574e-12	9.20551e-13	4.85568e-14	5.97452e-15	8.39057e-16	2.35283e-16	3.32488e-17	6.76557e-18	9.84595e-19	3.48509e-19	1.13909e-19	1.08692e-20	1.37087e-21	2.8992e-22	2.47515e-23	4.99167e-25	3.8958e-28	6.01846e-30	4.49886e-31	1.10714e-32	3.64766e-34	1.51339e-34	1.13028e-35	6.25284e-37	2.0061e-37	3.32014e-38	4.05939e-40	4.90724e-41	2.6442e-41
11.3205	3.00297	1.05482	0.0975108	0.0121584	0.00221814	3.27159e-05	4.78766e-06	7.90628e-07	2.14548e-07	1.66193e-08	1.91666e-09	3.87947e-10	3.44913e-11	3.38829e-12	3.22469e-13	1.89205e-14	7.02992e-16	4.19556e-17	7.99649e-18	2.1004e-18	3.55397e-19	5.03034e-20	1.06386e-20	2.81274e-21	8.55693e-22	8.16657e-23	8.81249e-24	6.95729e-25	1.79898e-25	1.52631e-26	6.47721e-28	1.28038e-28	6.47076e-30	9.64749e-31	3.83451e-31	5.15661e-32	1.04065e-32	2.49776e-33	7.62859e-34	2.60119e-34	6.77635e-35	2.67784e-36	4.49905e-37	2.31437e-37	1.30511e-38	1.67659e-39	1.61104e-40	2.35461e-41	8.89873e-43
47.0284	4.00516	0.837743	0.130658	0.0736376	0.0030782	0.000826507	0.000204758	1.16642e-05	2.42662e-07	7.11662e-08	2.59783e-08	3.06258e-09	3.92326e-10	1.41623e-11	2.93682e-13	4.47598e-14	3.38582e-15	8.09569e-16	6.10932e-17	9.63706e-19	1.02823e-19	1.506e-20	2.69891e-21	7.04532e-22	1.05429e-22	2.53925e-23	1.36665e-24	4.94398e-25	5.93149e-26	1.18037e-26	6.11093e-27	3.41707e-28	1.63679e-28	2.90889e-29	2.50915e-29	1.46003e-29	9.8354e-30	3.31845e-30	3.19874e-31	7.54981e-33	1.3891e-33	6.72682e-35	4.26425e-36	1.01272e-36	6.16e-38	4.85855e-39	3.45545e-40	2.23021e-41	8.90454e-42
26.5735	10.766	1.37505	0.227847	0.088848	0.0396076	0.00175064	0.00081013	3.22958e-05	4.77107e-06	8.52863e-07	1.51683e-07	2.95692e-08	1.42146e-08	1.93957e-09	2.13994e-10	1.09454e-10	3.20969e-11	4.38558e-12	4.07186e-13	1.22923e-14	1.39459e-15	4.44302e-16	1.12978e-17	2.67299e-18	5.31688e-19	3.20564e-19	6.17095e-21	2.76063e-21	2.75442e-22	1.30769e-22	2.37499e-23	8.22065e-24	3.16777e-25	3.05422e-26	5.63058e-27	7.55834e-28	2.94245e-28	8.67721e-29	2.00519e-29	9.11813e-30	1.93712e-30	2.40017e-31	3.53091e-32	1.02605e-32	7.25233e-34	1.17822e-34	3.51309e-35	1.43865e-36	5.71519e-37
5.6251	1.66262	0.59203	0.0273666	0.00145189	0.000147014	5.82414e-06	3.60641e-07	4.95952e-08	1.75916e-08	2.26796e-09	2.40171e-10	6.24755e-11	3.92363e-11	9.75192e-12	1.19359e-12	2.11451e-13	4.20441e-14	2.09603e-15	1.71063e-16	5.70551e-17	1.20075e-17	1.48756e-18	4.35087e-19	1.13781e-20	1.50683e-21	5.8309e-22	4.07333e-22	6.72894e-23	5.38261e-24	8.43867e-25	1.9764e-25	1.26181e-26	2.71392e-28	3.57199e-29	4.85079e-30	9.65681e-31	1.0858e-31	2.3195e-33	6.09535e-34	1.3755e-34	3.46524e-35	8.83292e-36	4.64405e-37	1.53528e-37	5.22166e-39	1.02573e-40	1.22862e-41	2.84411e-43	7.53487e-44
10.7218	2.48668	0.353561	0.042127	0.00856576	0.00211253	0.000591122	0.000249686	4.88384e-05	1.12991e-05	2.59182e-06	2.16198e-07	4.88192e-08	4.71274e-10	1.30846e-10	4.80819e-11	2.8798e-11	6.22755e-13	5.78874e-13	1.45013e-13	6.71457e-14	6.97179e-15	1.13181e-15	4.566e-17	2.61675e-17	2.38565e-17	1.39198e-18	3.38852e-19	8.42224e-20	2.53677e-20	1.06315e-20	8.52626e-22	2.74006e-22	2.01512e-23	2.7451e-24	3.22452e-25	1.01958e-25	4.90405e-26	1.52518e-27	2.91042e-29	3.66635e-30	7.54464e-31	6.51594e-32	3.1484e-33	1.14795e-33	2.36617e-34	5.47355e-35	9.56196e-36	4.8414e-37	5.36185e-38
8.67013	1.36775	0.0372593	0.0127103	0.00185418	0.000136581	8.50368e-06	2.98192e-06	1.43476e-06	6.0126e-07	2.03896e-07	5.04484e-08	1.81547e-08	3.37431e-09	3.21759e-10	3.36808e-11	4.28101e-12	9.00375e-13	4.43759e-13	2.31919e-13	6.67323e-14	3.25932e-15	2.87186e-16	1.13665e-16	8.62614e-18	1.94364e-18	3.23967e-19	7.47969e-20	4.93612e-21	6.02343e-22	5.0074e-23	1.14858e-23	7.24514e-25	2.95047e-25	1.34995e-25	9.26746e-27	2.31629e-27	6.31981e-28	1.16546e-28	7.68414e-29	9.82574e-31	1.56951e-31	5.48918e-32	4.64209e-33	6.50739e-34	2.0664e-34	8.83957e-35	3.66149e-35	1.50368e-35	1.65022e-36
5.65955	1.6506	0.40636	0.204724	0.13489	0.0338592	0.00199761	0.00145239	0.000372459	9.49216e-05	1.4401e-05	3.16642e-06	1.32153e-06	1.23527e-07	8.06271e-08	1.6056e-08	1.20982e-08	6.47525e-10	5.21195e-11	9.89274e-12	2.39884e-12	3.87135e-13	5.13842e-14	2.96194e-14	2.63358e-15	1.49682e-15	3.30348e-16	4.35669e-17	8.95775e-18	5.94353e-19	1.8555e-19	5.54574e-20	3.22592e-21	2.80338e-22	7.55771e-23	5.05725e-24	3.91976e-25	4.72177e-26	4.91022e-27	9.20403e-28	8.00328e-29	1.63947e-29	9.98468e-31	2.1078e-31	1.20087e-31	6.58668e-32	3.657e-32	1.12662e-32	2.31079e-33	1.79645e-34
66.276	18.6643	4.88508	0.312134	0.0381003	0.011924	0.00103021	0.000103989	1.9045e-05	5.22606e-07	1.16087e-07	8.83571e-10	5.12198e-11	5.62591e-12	3.11989e-13	1.58354e-13	5.93123e-14	4.44473e-14	3.88287e-14	7.8961e-15	7.03058e-15	2.65824e-15	1.24921e-15	1.28143e-16	4.72077e-17	8.18905e-18	1.14609e-18	2.53203e-19	9.8085e-20	3.29453e-20	1.60709e-20	1.69239e-21	4.30195e-22	1.86756e-22	1.96479e-23	5.26296e-24	2.67202e-24	1.2812e-24	3.74929e-25	4.67448e-26	6.07667e-27	1.60107e-27	4.44684e-28	1.70248e-28	2.24519e-29	4.60643e-30	6.12708e-31	3.25141e-31	6.3591e-32	1.54606e-32
12.48	3.90268	1.77226	0.374435	0.0178273	1.8135e-05	6.05513e-06	2.96788e-06	3.48685e-07	1.23143e-07	9.75186e-08	9.08202e-09	1.15256e-09	3.95514e-11	6.14613e-12	2.24079e-12	4.5633e-13	1.49272e-13	2.36195e-14	1.35163e-15	4.1389e-16	5.40724e-17	3.96586e-18	4.78501e-19	1.87924e-19	8.89432e-21	1.67529e-21	3.04663e-22	1.1295e-22	1.5106e-23	8.43294e-25	1.37717e-25	2.46018e-26	9.72021e-27	1.80493e-27	1.89295e-28	2.66297e-29	2.62514e-30	9.36063e-31	5.40464e-31	1.09087e-31	1.57771e-32	5.23371e-33	5.24399e-34	8.22729e-35	5.91325e-36	3.30966e-37	2.22671e-38	3.23448e-39	4.47227e-40
4.0569	0.910773	0.138221	0.079631	0.0330705	0.00921544	0.00158222	4.22661e-05	4.44713e-06	3.16666e-06	6.52574e-07	1.21787e-07	5.2089e-08	8.02668e-09	8.68875e-10	3.12694e-10	4.74499e-11	2.01707e-11	9.74429e-12	1.173e-12	2.03349e-13	3.08898e-14	3.336e-15	7.88009e-16	1.44514e-16	8.96491e-17	4.85686e-18	2.35235e-18	1.73589e-19	1.46512e-19	4.05734e-20	7.32838e-21	1.29351e-21	2.06337e-22	1.04553e-22	3.22262e-23	1.12326e-23	3.61699e-24	1.21494e-24	5.19552e-25	2.52207e-25	2.21109e-26	4.14475e-27	1.43736e-27	5.08241e-28	1.29073e-28	3.63216e-29	7.39927e-31	1.98231e-31	7.70344e-32
35.8217	15.8595	3.60918	0.812829	0.18565	0.0696809	0.00862581	0.00444006	0.000887733	0.000207563	4.11518e-05	1.92567e-05	3.92252e-06	3.47123e-07	9.9681e-09	2.4593e-09	8.47197e-10	1.62364e-10	5.22313e-11	9.47376e-12	2.57243e-12	9.5375e-14	7.39417e-14	1.76976e-14	4.19948e-15	4.20278e-16	2.71129e-17	2.02458e-17	2.03241e-18	1.51166e-19	2.60434e-20	4.27045e-21	1.58494e-21	6.78154e-22	1.21477e-22	1.27715e-23	1.92695e-24	3.50023e-25	3.49243e-26	2.85201e-26	2.66065e-27	4.19143e-28	4.72098e-30	7.67048e-31	9.01188e-32	1.09148e-32	2.13101e-33	3.20933e-34	3.50019e-35	2.81543e-36
5.50739	0.342479	0.0938317	0.0244321	0.000803457	0.000126345	3.02973e-05	1.47656e-05	2.72303e-06	1.87913e-07	2.35477e-08	1.56681e-09	2.55221e-10	3.48938e-12	1.02086e-12	3.00252e-13	1.55148e-13	9.21984e-14	1.10726e-14	4.70162e-16	2.54262e-16	9.59518e-17	4.08511e-18	1.33173e-18	2.56199e-19	6.47657e-20	1.99326e-20	4.66928e-22	1.93794e-22	2.79771e-23	4.51659e-24	9.5855e-25	1.47619e-25	1.33163e-26	1.00245e-27	5.2982e-28	2.29929e-28	1.64379e-29	1.27601e-29	3.12198e-30	9.84604e-31	9.31276e-32	1.40009e-32	1.61976e-33	2.0273e-34	1.4342e-35	2.2932e-36	1.4579e-38	2.37929e-39	9.24503e-40
11.6564	1.24786	0.06712	0.034329	0.00811908	0.00138589	0.0001634	2.8929e-05	5.07152e-06	2.21236e-06	5.86518e-07	2.60069e-07	7.60342e-08	2.41895e-08	7.41341e-09	4.94667e-09	1.85895e-09	2.55534e-10	1.25413e-10	5.37095e-11	5.46675e-12	9.07362e-13	1.96808e-13	1.3024e-14	2.5225e-15	4.46672e-16	3.0358e-17	8.73272e-18	3.21415e-18	6.17353e-19	5.33365e-19	1.63635e-19	5.17826e-20	1.13468e-20	1.61254e-21	1.41885e-22	1.83763e-24	2.64824e-25	8.2822e-26	1.15366e-26	6.5259e-28	4.64705e-31	1.20016e-31	1.91837e-32	2.48224e-33	4.56294e-35	5.51808e-36	1.68562e-36	2.78055e-38	4.86698e-39
3.00888	0.2526	0.0776441	0.0187983	0.00391851	0.00119187	0.000336232	5.07712e-05	6.99179e-06	1.26253e-06	1.30984e-07	1.63222e-08	3.30162e-09	6.40085e-10	7.83426e-11	3.64985e-11	1.56008e-11	1.75179e-12	2.2207e-13	5.7783e-14	1.77984e-14	8.19661e-16	8.43085e-17	2.04952e-17	5.57091e-18	1.0584e-18	4.26754e-20	1.46104e-20	5.08005e-21	2.23638e-21	1.92463e-22	2.82357e-23	4.22498e-24	1.29544e-24	3.47002e-25	4.52824e-26	1.08457e-26	2.12713e-27	5.72622e-28	1.87974e-29	7.41525e-30	2.6218e-30	2.00628e-31	3.27546e-32	3.94994e-34	9.14394e-35	4.07432e-35	1.17014e-35	1.1918e-36	3.2247e-37
16.6817	4.31614	0.852048	0.153643	0.0368024	0.00796616	0.0012225	0.000368154	6.05838e-05	1.37923e-05	2.52506e-06	8.52058e-07	2.10675e-07	2.22008e-08	4.47516e-09	1.145e-09	5.87923e-10	6.69219e-11	1.58909e-11	4.1284e-12	7.73113e-13	1.53813e-13	4.55564e-14	4.56158e-15	7.85212e-16	1.50184e-16	2.79176e-17	5.28715e-18	1.10144e-18	2.61142e-19	9.13873e-20	1.80076e-20	3.22916e-21	7.28307e-22	1.43704e-22	3.62278e-23	1.16428e-23	6.74414e-24	4.25472e-24	8.87636e-25	1.94981e-26	3.35439e-27	1.43358e-27	4.67454e-28	4.76504e-29	7.73292e-30	2.56457e-30	1.18868e-31	2.11089e-32	4.98726e-33
[truncated: 250 more columns]
