# Supplementary material for: A new imperialist competitive algorithm with spiral rising mechanism for solving path optimization problems
Source: PeerJ Comput Sci. 2022 Sep 7;8:e1075. doi: 10.7717/peerj-cs.1075 (PMC9575848; doi:10.7717/peerj-cs.1075)
Supplement: Supplemental Information 11 [file peerj-cs-08-1075-s011.zip › PSO DE GWO SRICA BSO TLBO SCA/F6/TLBO.xlsx]

## Sheet: Sheet1
1.79893e+06	2057.12	52.7933	50.949	38.3171	31.6358	26.9147	21.4593	18.6466	14.3409	12.5421	10.1702	8.79346	7.578	5.46442	4.66763	3.03319	3.03319	2.04507	2.01234	1.65833	1.3721	1.21427	0.791457	0.791457	0.577457	0.577457	0.44231	0.386375	0.286539	0.238628	0.206623	0.155526	0.123467	0.106847	0.0919019	0.0712544	0.0533467	0.0387656	0.0382231	0.030037	0.0236122	0.019969	0.0167116	0.0132559	0.0112201	0.00880748	0.0073683	0.00609645	0.00496092
2672.21	117.449	55.6839	40.3204	39.4978	25.1977	24.749	22.508	17.5297	14.7981	13.4874	10.6945	8.45487	6.54396	5.02503	4.03074	3.18868	2.62302	2.3544	1.62666	1.59457	1.2247	1.1624	0.790912	0.538393	0.478065	0.423418	0.339653	0.275449	0.231714	0.182734	0.134464	0.129331	0.093132	0.075565	0.0571565	0.0489834	0.0422391	0.0313533	0.0259739	0.0215259	0.0177702	0.0132036	0.0130326	0.00966878	0.00899505	0.00573452	0.00549926	0.00433382	0.00361042
291640	1868.05	55.7957	48.1468	37.6122	30.246	28.328	21.9993	17.7054	15.7482	14.1236	11.1629	9.32707	7.23426	5.58759	4.75688	3.55345	3.55345	2.66292	2.19749	1.77082	1.47161	1.13404	1.06029	0.913636	0.723274	0.503039	0.429603	0.322096	0.280133	0.232606	0.192391	0.141155	0.139456	0.112374	0.0969883	0.0764989	0.0648044	0.0523783	0.0468821	0.029729	0.0275843	0.023848	0.0159002	0.015049	0.0106642	0.0106262	0.00840047	0.00702128	0.00524844
3.13673e+06	152.348	54.7911	50.872	40.2459	36.7339	28.7527	25.0564	20.4121	15.5982	13.2557	9.90237	7.38083	6.36326	5.85096	4.0783	3.31293	3.02281	2.19038	2.03495	1.81145	1.30588	1.05321	0.909186	0.666227	0.616661	0.37603	0.37603	0.34754	0.24617	0.211619	0.19128	0.14671	0.1285	0.113288	0.0673254	0.0632667	0.05162	0.0432931	0.0319292	0.0255518	0.0220756	0.0169312	0.0145041	0.0113042	0.0103424	0.00797542	0.00644937	0.00534532	0.00463071
5.8736e+06	637.025	62.9877	44.336	34.8141	18.9046	18.9046	18.9046	18.9046	15.2127	13.0146	10.5651	9.04208	6.65978	5.414	3.71119	3.25521	2.91291	2.5107	2.17664	1.28464	1.28464	1.16954	0.903086	0.737989	0.48319	0.456834	0.395648	0.32202	0.249748	0.215329	0.159224	0.111215	0.10369	0.084339	0.0676663	0.0565018	0.0406501	0.0325736	0.0236438	0.0236438	0.0192204	0.0174175	0.0135985	0.0114648	0.00968867	0.00784521	0.0065048	0.0046048	0.00398086
65358.4	69.8501	58.3561	46.4939	34.1689	30.8364	23.8875	21.1816	17.35	11.2331	11.2331	8.94252	8.23059	6.74823	4.61003	4.43557	3.47401	2.90898	2.66827	2.11744	1.70153	1.28955	1.03885	0.924276	0.774304	0.531799	0.498162	0.475622	0.357988	0.313556	0.229005	0.18041	0.150793	0.122351	0.113049	0.083287	0.0697181	0.0566042	0.0391618	0.0352414	0.0313966	0.0250438	0.0212063	0.0159233	0.0114001	0.0114001	0.00752066	0.00672589	0.00639941	0.00530564
906484	151.722	56.6841	48.8281	45.8333	32.6487	27.297	23.6648	19.28	15.6856	12.5579	9.62844	9.62844	7.52225	5.87418	4.86741	4.08504	3.62573	2.91361	2.18561	1.80757	1.4973	1.207	1.06906	0.886087	0.630299	0.556982	0.420695	0.335645	0.294938	0.250127	0.206503	0.152496	0.134274	0.0952603	0.0896267	0.0697865	0.052772	0.0353671	0.0353671	0.0332257	0.0246801	0.0171376	0.0136137	0.0122485	0.00906883	0.00827913	0.00725082	0.00549908	0.00463864
48061.7	4554.67	53.6562	48.9715	40.6514	33.2475	28.1497	26.2046	18.8596	18.7394	12.0042	10.4568	8.99006	7.6088	4.52307	4.46534	3.99429	3.11275	2.46511	2.31207	1.95738	1.65375	1.14395	0.79204	0.79204	0.592166	0.542431	0.41117	0.35192	0.292745	0.215626	0.148682	0.145127	0.122559	0.106323	0.088686	0.0652915	0.0514793	0.0464807	0.032908	0.0288178	0.0254325	0.0194377	0.0163293	0.0108001	0.0108001	0.0105647	0.00706912	0.00548191	0.00527861
93747.6	14683.3	59.9651	47.6867	39.1249	32.7286	26.1179	24.2652	18.9347	14.9028	11.8472	10.2708	8.87714	7.21074	5.47807	4.30743	3.6338	3.1117	2.57348	2.03892	1.83506	1.27737	1.12097	0.886802	0.860125	0.644474	0.528182	0.444168	0.376459	0.296818	0.263772	0.206733	0.170255	0.125514	0.0970574	0.0837265	0.0671706	0.0458056	0.0442846	0.0337509	0.0303156	0.0248697	0.0218146	0.0160468	0.0153921	0.0117519	0.0104277	0.00809051	0.00562224	0.005595
153221	537.008	154.614	47.6881	41.7795	38.7737	32.7936	28.6912	23.3793	16.336	14.9997	12.2515	9.70224	6.67081	6.67081	5.36658	4.11805	3.73832	2.80875	2.20843	1.76865	1.19435	1.19435	1.1221	0.754712	0.648021	0.546146	0.455144	0.32802	0.282843	0.236133	0.200512	0.167433	0.126953	0.0949609	0.0854068	0.0710925	0.0601283	0.0437609	0.0389336	0.0280517	0.0267191	0.0210963	0.0165154	0.014706	0.0123408	0.0101584	0.00776131	0.00621255	0.00474676
56973.1	75.2264	50.332	42.0276	34.9343	30.3355	23.1783	21.1355	15.6023	15.6023	12.4146	10.699	8.63634	7.05889	5.51711	4.42626	4.19092	2.79797	2.09458	2.09458	1.84977	1.21044	1.20758	0.982517	0.844489	0.564752	0.493848	0.346493	0.345519	0.259306	0.192615	0.173361	0.141105	0.125096	0.0940649	0.0745429	0.0708364	0.0569411	0.043236	0.0329185	0.027843	0.0231757	0.0202041	0.0156233	0.0137188	0.0095569	0.00855855	0.00736866	0.00595165	0.00500859
7.8095e+06	47584.3	80.8323	47.9966	35.3738	33.7618	27.9801	22.5829	21.4149	17.4032	11.795	11.0289	9.00801	7.27474	5.57073	4.60701	3.32656	2.51081	1.96125	1.67426	1.56458	1.41736	1.22032	0.83986	0.658569	0.457596	0.457596	0.396854	0.331609	0.28075	0.184034	0.184034	0.127666	0.116747	0.0838995	0.0838995	0.0614774	0.0483616	0.0447665	0.0363097	0.0258122	0.0241437	0.018335	0.0154967	0.0135617	0.0105759	0.00868868	0.00666522	0.00600596	0.00480208
1.26772e+07	802.383	65.9477	46.7892	36.8512	33.512	25.9168	20.676	18.9329	16.3391	12.9049	10.1158	9.14992	7.12214	5.63043	4.67308	4.02804	3.14115	2.58073	2.18457	2.00241	1.44786	1.37149	0.927185	0.876977	0.74046	0.543162	0.478803	0.365675	0.329142	0.238814	0.214238	0.165003	0.123325	0.0930311	0.0910196	0.0783742	0.0612018	0.0485319	0.0403286	0.0284518	0.0274097	0.0197188	0.0162533	0.0146048	0.0121475	0.00922185	0.00640016	0.00640016	0.00549912
314630	61.5138	55.7896	47.4593	36.6701	33.1318	27.2419	20.676	19.2883	15.514	10.6633	10.6633	10.3804	7.42205	5.42688	5.39288	4.54349	2.66113	2.66113	2.38908	1.88113	1.70964	1.16186	1.03	0.732798	0.669011	0.464465	0.405233	0.330261	0.281782	0.199532	0.180641	0.15343	0.107661	0.094097	0.0720548	0.0671837	0.0535552	0.0438384	0.0360252	0.0252305	0.022119	0.0189861	0.0150273	0.0113814	0.0104734	0.00811581	0.00746645	0.00548458	0.00502302
123385	440.708	39.5523	39.5523	34.9084	32.523	24.2949	20.7611	20.7611	15.0733	13.4057	11.3458	9.34006	7.7698	5.19598	4.09868	3.85419	3.36283	3.17777	2.39103	1.88076	1.51017	1.29405	1.02138	1.00436	0.82554	0.469766	0.451357	0.390271	0.292638	0.264663	0.202899	0.14865	0.134936	0.112021	0.0927536	0.0738371	0.0660481	0.0531137	0.0437323	0.0384105	0.0300225	0.0254657	0.019753	0.0141426	0.0107071	0.0104917	0.00839793	0.00563609	0.00532223
1.26324e+06	18185.5	50.6224	44.8147	39.561	28.7164	28.7164	23.276	20.9258	16.1025	13.3222	11.505	8.9537	7.53909	5.85667	4.72642	3.87964	3.25072	2.25234	1.95253	1.73562	1.21533	1.03035	0.776783	0.776783	0.619937	0.480747	0.391917	0.305485	0.236296	0.198362	0.162548	0.140015	0.122465	0.0844389	0.0772876	0.0545924	0.0499211	0.0377346	0.0332082	0.0284156	0.0196361	0.0182342	0.0138194	0.0114099	0.0109046	0.00638196	0.00638196	0.00570496	0.00471094
130825	14773.5	71.4307	47.2737	40.9388	32.6771	26.931	22.6931	19.9681	14.2394	12.2733	10.5673	9.3347	6.10269	5.92829	4.39484	3.91185	2.92116	2.39815	2.07501	1.4971	1.29806	1.01098	0.929577	0.603199	0.603199	0.415331	0.324901	0.320349	0.226449	0.179843	0.169108	0.126185	0.103519	0.090785	0.0707258	0.0561526	0.0460599	0.0396353	0.0307136	0.0270397	0.0220737	0.0200339	0.0163151	0.014859	0.0115844	0.00840024	0.00701759	0.00636737	0.00529275
8829.84	68.5665	45.1291	38.3671	32.8503	31.1519	22.8909	20.9969	17.2708	15.0151	13.1066	9.09583	7.81337	6.59809	6.14437	4.56317	3.16434	2.64267	2.57846	1.90567	1.65441	1.26599	1.00177	0.898986	0.729625	0.552354	0.523887	0.363851	0.334194	0.262154	0.251557	0.180447	0.141039	0.136838	0.107056	0.0895072	0.0753079	0.0635434	0.047123	0.0375157	0.0314752	0.0261524	0.0210826	0.0189506	0.0152183	0.0124775	0.00955206	0.00809812	0.00656004	0.00558513
46299.6	104.309	49.9979	44.6598	32.1105	28.0737	24.8598	18.101	16.2119	11.7044	10.6726	9.94628	8.4506	4.53428	4.48046	4.01952	3.42606	2.70941	2.62031	1.93755	1.494	1.23462	1.12076	0.811883	0.641483	0.442023	0.429618	0.385316	0.294738	0.194293	0.131675	0.131675	0.100558	0.100558	0.0867307	0.0684715	0.0496596	0.0436118	0.0395263	0.025927	0.0227746	0.019631	0.0146309	0.0137342	0.0110563	0.00946202	0.0060821	0.00523737	0.00473554	0.00382315
221625	359.266	67.8308	51.3033	34.8923	31.4651	28.5416	24.3226	20.445	14.4523	13.0935	10.3051	8.93268	6.95449	5.9096	4.53447	3.76566	3.10679	2.54753	2.29906	1.77326	1.47154	1.21764	1.09152	0.792144	0.59525	0.494391	0.440621	0.328463	0.291498	0.255281	0.196422	0.148287	0.137598	0.115995	0.0913198	0.0870481	0.0645754	0.0547842	0.0362235	0.0362235	0.0298805	0.02114	0.0189445	0.0170168	0.0105348	0.0102437	0.00797917	0.00657705	0.00575622
86335	2200.09	64.994	41.5517	34.8129	32.653	29.9738	21.8898	19.0952	16.4349	13.4985	10.6324	8.39685	8.22663	6.13655	4.67533	3.5364	2.4882	2.46417	2.18773	1.6472	1.3755	1.28205	1.04794	0.685904	0.568174	0.505273	0.443148	0.3104	0.264899	0.263838	0.177858	0.166562	0.135483	0.117998	0.0948109	0.0787125	0.0542325	0.0437166	0.0400613	0.0306922	0.0266661	0.0193563	0.0156853	0.0126951	0.0120597	0.00877694	0.00841117	0.00641969	0.00497978
854558	2675.31	57.032	48.4659	37.742	30.5899	25.6549	22.2799	17.1796	15.6114	13.5218	10.4807	7.86678	6.83169	6.00026	4.49592	3.62546	2.85366	2.27918	1.92612	1.66939	1.33178	1.15487	0.798952	0.661987	0.553343	0.475275	0.350298	0.29523	0.259549	0.177168	0.168954	0.145648	0.0961274	0.0961274	0.0826792	0.0691275	0.0607386	0.0411457	0.0327877	0.0314377	0.0217069	0.0209713	0.0170287	0.0112475	0.0112475	0.00815555	0.00698902	0.00625604	0.00521972
1.13163e+06	130.612	51.1247	42.0705	31.9242	31.9242	25.4724	23.5486	18.5237	16.6518	13.8281	10.3226	9.06716	5.69104	5.38237	4.72515	3.91506	3.18081	2.78744	1.86598	1.41282	1.35996	1.10627	0.852564	0.585344	0.569834	0.422482	0.400297	0.292711	0.277053	0.225732	0.188395	0.151607	0.132302	0.0989154	0.0880709	0.0694969	0.0539181	0.0478622	0.0348155	0.0313863	0.0240288	0.0197598	0.0182928	0.0142383	0.0113144	0.00955879	0.00850815	0.00584758	0.00339648
986.835	454.636	54.573	44.6611	35.1368	33.345	26.492	17.7761	16.6278	13.2182	11.9483	8.74371	6.63013	6.54676	5.73599	4.0968	3.39888	2.76639	2.0866	1.93913	1.61959	1.34374	1.12884	0.879812	0.716412	0.561522	0.427736	0.307329	0.274209	0.232555	0.183749	0.155422	0.134794	0.102562	0.0951376	0.0726363	0.0591036	0.0470164	0.0372186	0.0297828	0.0246896	0.0197027	0.0184209	0.0131065	0.011749	0.00962678	0.00693577	0.00623933	0.00473231	0.00368357
1.02119e+07	1089.93	54.0049	42.7643	36.2038	27.3163	27.3163	23.1781	18.2555	12.0321	9.6885	9.6885	7.12921	7.12921	6.12498	4.81475	3.32085	2.88571	2.19249	1.97477	1.85043	1.32235	1.1311	0.98862	0.69467	0.69467	0.513878	0.468359	0.342905	0.310349	0.214429	0.199371	0.152848	0.119104	0.113181	0.0789802	0.0789802	0.0656243	0.0473413	0.0399062	0.032507	0.0275329	0.0228183	0.0193173	0.0156796	0.0111377	0.0103107	0.00749702	0.00723145	0.00489718
30866.9	3158.87	69.5318	48.3129	34.3741	31.392	23.3851	21.9261	19.3339	15.0172	12.3749	10.1843	9.34122	6.84212	6.31269	4.71001	4.18788	2.94752	2.81462	2.00327	1.88044	1.37223	1.09798	0.858133	0.689784	0.605454	0.538369	0.329304	0.329304	0.24605	0.222262	0.165398	0.152142	0.120388	0.0996879	0.0748853	0.0670274	0.0579084	0.0420538	0.0373263	0.0272035	0.0231853	0.0186068	0.0162885	0.0122807	0.0103161	0.00597111	0.00597111	0.00539836	0.00423759
139109	85.3806	63.2759	42.9982	37.8758	31.9626	29.1932	22.9414	20.7592	17.1496	13.5473	11.3315	9.83772	7.56864	5.75816	5.27737	4.03331	3.68662	2.79028	2.14753	1.79017	1.64089	1.31668	1.09829	0.805011	0.693826	0.573587	0.504982	0.403807	0.307915	0.252416	0.217554	0.173401	0.118863	0.118863	0.0934805	0.0753544	0.0625275	0.0474135	0.037004	0.0326478	0.0279849	0.0240855	0.0210496	0.0173406	0.012685	0.010287	0.00887483	0.00614207	0.00587496
158.429	75.5055	54.0952	49.6833	35.9967	35.4047	30.9438	25.843	19.2372	16.4558	12.0815	11.8065	8.17343	8.17343	6.76604	4.39891	4.39891	3.8463	2.76398	2.41206	2.17203	1.83837	1.48189	1.25967	1.14421	0.676275	0.499963	0.499963	0.465373	0.263132	0.263132	0.229294	0.174877	0.120037	0.120037	0.116278	0.0791637	0.0613341	0.0575241	0.0471961	0.0410437	0.0302171	0.0256557	0.0234472	0.0179151	0.0134308	0.0116601	0.00933662	0.00675647	0.00577624
14539.8	70.2992	58.8369	42.2155	39.443	37.402	27.8011	22.9214	18.5522	15.6898	12.6838	10.2879	6.62161	6.62161	6.05429	4.77032	4.22102	3.50894	2.96015	2.13099	1.7108	1.14086	0.901143	0.822848	0.740756	0.702258	0.501038	0.424811	0.335647	0.286341	0.232182	0.179516	0.136782	0.118923	0.0855695	0.0855695	0.0625713	0.0606273	0.0487783	0.0366095	0.0274851	0.0271683	0.0223291	0.01725	0.013767	0.0114842	0.00933932	0.00797717	0.00637759	0.00502369
612218	80.0083	50.0529	40.4649	38.4967	33.2338	30.8974	26.0174	19.1945	16.2807	14.9757	11.2241	8.36004	6.65645	5.67406	3.76424	3.58347	3.14213	2.38979	1.98468	1.64402	1.30843	1.14535	0.825724	0.685784	0.583805	0.55414	0.421586	0.352581	0.256499	0.243818	0.188576	0.121887	0.121887	0.0976968	0.0922453	0.0499449	0.0499449	0.0441109	0.0367903	0.0316086	0.0259427	0.021051	0.0144257	0.0136896	0.011056	0.00889438	0.0078364	0.00674349	0.00495306
1.60351e+06	3910.14	60.6771	45.5908	37.1047	31.7175	26.7859	22.5826	18.9527	15.2861	12.6955	10.4673	8.66169	6.96013	5.67014	4.52841	3.73202	3.06846	2.51979	2.07954	1.73066	1.37954	1.16072	0.933049	0.759508	0.606823	0.493108	0.410849	0.338408	0.271128	0.221689	0.183084	0.145751	0.120477	0.100147	0.083433	0.0674505	0.0549047	0.0438958	0.0356012	0.0294891	0.0245129	0.0200983	0.0163995	0.0134287	0.0109685	0.00878553	0.00732578	0.00593151	0.00489538
[truncated: 250 more columns]
