# Supplementary material for: A new imperialist competitive algorithm with spiral rising mechanism for solving path optimization problems
Source: PeerJ Comput Sci. 2022 Sep 7;8:e1075. doi: 10.7717/peerj-cs.1075 (PMC9575848; doi:10.7717/peerj-cs.1075)
Supplement: Supplemental Information 11 [file peerj-cs-08-1075-s011.zip › PSO DE GWO SRICA BSO TLBO SCA/F7/BSO.xlsx]

## Sheet: Sheet1
235.4	109.918	101.174	82.3565	65.0261	48.5611	36.0533	36.0533	33.7149	29.5091	22.9146	21.367	20.509	20.509	14.4469	14.4469	14.4469	14.4469	14.4469	14.4469	14.4469	14.4469	14.4469	14.4469	14.4469	14.4469	14.4469	14.4469	14.4469	14.4469	14.4469	14.4469	14.4469	14.4469	14.4469	14.4469	14.4469	14.1468	14.1468	14.1468	14.1468	14.1468	14.1468	14.1468	14.1468	14.1468	13.1173	12.2155	12.2155	12.2155
215.161	133.586	101.263	92.4509	74.4551	73.4857	65.6267	57.1941	49.0655	32.2864	25.8973	24.5954	20.4242	20.422	12.9655	12.9655	12.9655	12.9655	12.9655	12.9655	12.9655	12.9655	12.9655	12.9655	12.9655	12.9655	12.9655	12.9655	12.9655	12.9655	12.9655	12.9655	12.9655	12.9655	12.9655	12.9655	12.0094	12.0094	12.0094	12.0094	12.0094	12.0094	12.0094	12.0094	12.0094	12.0094	12.0094	12.0094	12.0094	12.0094
214.617	134.375	103.745	77.8011	77.8011	69.2834	69.2834	69.2834	56.1084	44.9503	35.1039	33.3675	33.3675	33.3675	33.3675	33.3675	32.1007	26.0553	21.396	21.396	19.2384	18.7175	17.1906	17.1906	17.1906	17.1906	15.4741	15.4741	15.4741	15.4741	15.4741	15.4741	15.4741	15.4741	15.4741	15.4741	15.4741	15.4741	15.4741	15.4741	14.5306	14.5306	14.5306	14.5306	14.5306	13.7545	13.7545	13.7545	13.7545	13.7545
224.87	115.182	90.556	90.556	85.5729	76.789	58.959	47.4947	47.4947	47.4947	32.8241	29.4104	23.097	23.097	23.097	22.911	18.1061	18.1061	18.1061	18.1061	15.7679	12.7049	11.9403	11.9403	11.9403	11.9403	11.9403	11.9403	11.9403	11.9403	11.9403	11.9403	11.9403	11.9403	11.9403	11.9403	11.9403	11.9403	11.9403	11.9403	11.9403	11.9403	11.9403	11.9403	11.9403	11.9403	11.9403	11.9403	11.9403	11.9403
265.094	131.673	110.655	85.7645	66.3493	66.3493	66.3493	58.9608	51.4612	41.8931	31.8297	25.4123	25.4123	25.4123	24.3756	23.0277	22.702	22.702	22.702	22.702	22.702	22.702	22.702	21.7662	21.7662	21.7662	21.7662	20.5124	18.4167	17.2228	17.2228	17.2228	17.2228	17.2228	17.2228	14.1698	12.1319	12.1319	12.1319	12.1319	12.1319	11.7204	11.7204	11.7204	11.7204	11.7204	11.7204	11.7204	11.7204	11.7204
200.558	131.082	106.467	93.481	68.5406	49.6205	49.6205	47.2419	41.069	33.9449	30.2041	29.7383	27.3183	27.304	24.4403	20.3925	16.756	16.756	16.756	16.756	16.756	16.756	16.756	16.756	16.756	16.756	16.756	16.756	16.756	16.756	16.756	16.756	16.756	16.756	16.756	16.756	16.756	16.756	16.756	16.756	16.756	16.756	16.756	16.756	16.756	16.756	16.756	16.756	16.756	16.756
251.807	86.7488	80.3214	80.3214	66.4102	61.6309	61.6309	52.4745	38.5302	38.5302	38.5302	38.5302	38.5302	27.8998	27.8998	27.8998	27.8998	27.8998	27.8998	27.8998	27.8998	27.8998	25.6457	25.6457	22.1727	22.1727	20.5485	19.5168	19.5168	19.5168	19.5168	17.614	17.614	17.614	17.614	17.614	17.614	17.614	17.614	17.614	17.614	17.1849	16.2848	16.2848	16.2848	16.2848	16.2848	16.2848	14.7466	13.8712
252.367	150.551	74.2034	60.8336	57.3132	51.459	51.459	48.7179	46.4437	41.7943	37.5163	30.582	25.8134	25.0217	23.3484	23.1785	21.4123	21.4123	21.2457	21.2457	21.2457	21.2457	21.2457	21.2457	18.2593	18.2593	18.2593	18.2593	18.2593	16.5998	16.5998	16.5998	15.51	15.51	15.51	15.51	15.51	15.51	15.51	15.51	13.0106	13.0106	13.0106	13.0106	13.0106	13.0106	13.0106	13.0106	11.329	11.329
247.499	122.177	95.754	90.7232	72.9375	54.2257	51.4779	37.872	36.7607	29.872	29.872	29.872	29.872	23.12	23.12	23.12	18.5574	18.5574	18.5574	18.5574	18.5574	18.5574	18.5574	15.9728	15.9728	15.9728	15.9728	15.9728	15.9728	15.1577	15.1577	15.1577	15.1577	15.1577	14.9821	14.9821	14.9821	14.9821	14.9821	14.9821	14.9821	14.9821	14.9821	14.9821	13.5077	13.5077	13.5077	13.5077	13.5077	13.5077
236.924	64.2936	54.9183	47.8772	45.0452	36.5514	35.6735	22.877	22.877	22.877	22.877	22.877	22.877	22.877	22.877	22.877	22.877	22.877	22.877	22.877	22.877	22.877	22.877	22.877	22.877	22.877	22.877	22.877	16.7223	11.6166	11.6166	11.6166	11.6166	11.6166	11.6166	11.6166	11.6166	11.6166	11.6166	11.6166	11.6166	11.6166	11.6166	11.6166	11.6166	11.6166	11.6166	11.6166	11.6166	11.6166
222.762	142.945	84.373	69.0723	60.7112	54.6936	41.8292	37.6282	36.1656	36.1656	30.4784	24.4638	23.8521	22.188	22.188	22.188	22.188	22.188	22.188	22.188	22.188	22.188	22.188	22.188	22.188	19.5434	17.169	17.169	17.169	17.169	17.169	17.169	17.169	17.169	17.169	17.169	17.169	17.169	17.169	17.169	17.169	17.169	16.8507	16.8507	16.8507	16.8507	16.8507	16.8507	15.9039	15.9039
243.54	135.116	126.117	112.701	65.7438	65.7438	42.6062	42.6062	32.2393	19.2518	16.6604	15.2467	15.2467	15.2467	15.2467	15.2467	14.8858	14.8858	14.8858	11.4241	11.4241	11.4241	11.4241	11.4241	11.4241	11.4241	11.4241	11.4241	11.4241	11.4241	11.4241	11.4241	11.4241	11.4241	11.4241	11.4241	11.4241	11.4241	11.4241	11.4241	11.4241	11.4241	11.4241	11.4241	11.4241	11.4241	11.4241	11.4241	11.4241	11.4241
203.248	115.188	87.6339	73.4513	48.65	48.65	48.65	45.8375	45.8375	45.8375	45.8375	45.8375	45.8375	44.9285	32.2819	28.7034	22.5173	21.4984	21.4984	21.4984	21.4984	21.4984	21.4984	21.4984	21.4984	21.4984	21.4984	21.4984	21.4984	21.4984	21.4984	20.465	19.9026	16.5917	15.4836	14.3891	14.3891	14.3891	14.3891	14.3891	14.3891	14.3891	14.3891	13.6635	10.3679	9.74924	9.74924	9.74924	9.74924	9.74924
215.203	125.208	100.47	81.8446	73.6013	54.845	45.6783	39.7776	27.9954	27.9954	27.9954	27.9954	27.9954	27.9954	24.1008	21.93	21.93	18.4648	16.3939	14.5092	14.5092	14.5092	14.5092	14.5092	14.5092	14.5092	14.5092	14.5092	13.5908	13.5908	13.5908	13.5908	13.5908	13.5908	13.5908	13.5908	11.5495	11.5495	11.5495	11.5495	11.5495	11.5495	11.5495	11.5495	11.5495	11.5495	11.5495	11.5495	11.5495	11.5495
243.834	94.7631	81.6942	81.6942	79.2859	66.1102	62.036	53.6531	43.8912	31.4026	27.1707	27.1424	27.1424	22.1186	20.4642	19.8738	16.9364	15.9311	13.0173	13.0173	13.0173	13.0173	13.0173	13.0173	13.0173	13.0173	13.0173	13.0173	13.0173	13.0173	13.0173	13.0173	13.0173	13.0173	13.0173	13.0173	13.0173	13.0173	13.0173	13.0173	13.0173	13.0173	13.0173	13.0173	13.0173	13.0173	13.0173	13.0173	13.0173	13.0173
250.714	122.814	80.2104	66.3435	53.0777	47.031	43.2609	36.1995	28.6585	22.8326	21.8682	21.8682	21.8682	21.8682	17.0414	16.8421	14.1309	14.1309	14.1309	14.1309	14.1309	14.1309	14.1309	14.1309	14.1309	14.1309	14.1309	9.73311	9.73311	9.73311	9.73311	9.73311	9.73311	9.73311	9.73311	9.73311	9.73311	9.73311	9.73311	9.73311	9.73311	9.73311	9.73311	9.73311	9.14041	9.14041	9.14041	9.14041	9.14041	9.14041
211.85	79.6622	74.4026	58.3236	54.0742	54.0742	54.0742	49.4025	43.1078	43.0557	37.6862	31.6373	28.6181	28.2094	25.6851	14.6439	13.393	13.393	13.393	13.393	13.393	13.393	13.393	13.393	13.393	13.393	13.393	13.393	13.393	13.393	13.393	13.393	12.8691	12.6852	12.6852	12.6852	12.6852	12.6852	12.6852	12.6852	12.6852	12.6852	12.6852	12.6852	12.6852	12.6852	10.247	10.247	10.247	10.247
240.854	138.301	116.855	100.1	94.9762	85.6329	77.0629	76.0331	70.5348	70.5348	60.4209	51.7019	43.8967	41.2638	34.9707	33.2254	31.3065	25.1919	23.6779	22.7681	22.7681	21.3038	19.6153	19.6153	19.6153	19.6153	19.6153	19.6153	19.6153	19.6153	19.6153	19.6153	19.6153	17.7133	16.4147	16.4147	16.4147	13.0217	13.0217	11.1386	11.1386	11.1386	11.1386	11.1386	11.1386	11.1386	11.1386	11.1386	11.1386	10.585
214.542	109.227	60.5611	55.1107	44.4477	36.8795	31.3868	28.3391	24.2613	24.2047	21.7137	21.7137	21.7137	21.7137	21.7137	21.7137	21.7137	21.7137	16.8623	16.8623	16.8623	16.8623	16.8623	16.8623	16.8623	16.8623	16.8623	16.8623	16.8623	16.333	14.8103	14.8103	14.8103	14.8103	14.8103	13.9496	13.773	13.773	13.773	13.773	10.1292	10.1292	10.1292	10.1292	10.1292	10.1292	10.1292	10.1292	10.1292	10.1292
274.762	202.789	121.449	105.833	92.6079	84.2548	68.581	67.9488	65.5549	65.5549	65.3698	65.3698	59.2118	59.2118	49.4105	45.437	37.3337	32.9565	24.976	20.9947	20.9947	20.9947	20.9947	19.9641	18.7301	17.8182	17.8182	17.8182	17.8182	17.8182	17.8182	17.8182	17.8182	17.8182	17.8182	17.8182	17.8182	17.8182	15.4294	15.4294	15.4294	15.4294	15.4294	15.4294	15.4294	15.4294	15.4294	15.4294	15.4294	15.4294
232.35	90.7586	71.5745	60.3363	58.3993	54.5722	38.8233	32.3348	29.6263	27.5411	21.9254	19.3994	19.3994	19.3994	19.3994	19.3994	18.2142	18.2142	18.2142	18.0964	16.2309	13.7421	13.6285	13.6285	13.6285	13.6285	11.9222	11.9222	11.9222	11.9222	11.9222	11.9222	11.9222	11.9222	11.9222	11.9222	11.9222	11.9222	11.9222	11.9222	11.9222	11.9222	11.9222	11.9222	11.9222	11.9222	10.4985	10.4985	10.4985	10.4985
221.419	141.502	111.047	97.8023	77.0905	57.006	57.006	57.006	51.9718	44.1993	37.4642	33.7204	32.2596	26.7058	26.7058	25.8648	25.1294	16.1927	16.1927	16.1927	16.1927	16.1927	16.1927	16.1927	16.1927	16.1927	16.1927	16.1927	16.1927	16.1927	16.1927	16.1927	16.1927	16.1927	16.1927	16.1927	16.1927	16.1927	16.1927	16.1927	16.1927	16.1927	16.1927	16.1927	15.6553	15.6553	15.6553	15.6553	15.6553	15.6553
201.087	103.889	87.7577	62.2098	59.4716	52.844	39.77	23.284	23.284	23.284	23.284	23.284	23.284	23.284	20.8945	20.6887	13.9512	13.9512	12.2915	12.1879	12.1879	12.1879	12.1879	12.1879	12.1879	12.1879	12.1879	12.1879	12.1879	12.1879	12.1879	12.1879	12.1879	12.0445	10.6498	10.6498	10.6498	10.6498	10.6498	10.6498	10.6498	10.6498	10.6498	10.6498	10.6498	10.6498	10.6498	10.6498	10.6498	10.6498
246.539	135.437	104.28	100.188	63.7258	55.8782	42.301	37.2373	36.1105	33.9825	29.085	28.1984	21.7291	18.2435	18.2435	18.2435	18.2435	18.2435	18.2435	18.2435	18.2435	18.2435	18.2435	18.2435	18.2435	18.2435	18.2435	17.1477	14.9516	13.7043	12.476	12.476	12.476	12.476	12.476	12.476	12.476	12.476	12.476	12.476	12.476	12.476	12.476	12.476	12.476	12.476	12.476	12.476	12.476	12.476
197.661	118.189	96.9951	87.405	75.2693	63.489	59.3815	43.9993	43.9993	43.9993	41.8633	30.9881	26.384	26.384	24.832	24.4499	22.8895	16.4077	15.0998	13.2484	12.9764	12.9764	12.9764	12.9764	12.9764	12.9764	12.9764	12.9764	12.9764	12.9764	12.9764	12.9764	12.9764	12.9764	12.9764	12.9764	12.9764	12.9764	12.9764	12.9764	12.9764	12.9764	12.9764	12.9764	12.9764	12.9764	12.9764	12.9764	12.9764	12.937
219.631	183.219	99.6354	82.0119	58.4921	44.0571	30.2842	25.1155	21.8871	20.8468	19.1247	19.1247	19.1247	19.1247	19.1247	19.1247	19.1247	19.1247	18.5422	18.5422	18.5422	18.5422	17.3598	14.0646	14.0646	12.9768	12.9768	12.9768	12.9768	12.9768	12.9768	12.9768	12.9768	12.9768	12.9768	12.9768	12.9768	12.9768	12.9768	12.9768	12.9768	12.9768	12.9768	11.6808	11.6808	11.6808	11.6808	11.6808	11.6808	11.6808
213.775	128.573	121.237	118.224	83.9038	75.2344	70.7191	63.3801	57.633	44.0426	32.3527	30.0968	24.8233	24.8233	24.6763	20.8067	20.8067	18.5717	15.0099	15.0099	15.0099	15.0099	15.0099	15.0099	15.0099	15.0099	15.0099	15.0099	15.0099	14.4732	14.4732	14.4732	14.4732	14.4732	14.4732	14.4732	14.4732	14.4732	14.4732	14.4732	14.4732	14.4732	14.4732	14.4732	14.4732	14.4732	14.297	14.297	14.297	14.297
235.28	135.759	100.133	93.6419	82.0304	65.2751	58.9092	55.087	43.889	38.5746	34.801	31.0306	24.3924	23.2911	21.0628	19.7717	18.8316	18.8316	18.8316	18.8316	18.8316	18.8316	18.8316	18.8316	18.8316	18.6548	17.7072	17.7072	17.7072	17.7072	17.7072	17.7072	17.7072	17.7072	17.7072	11.4548	11.4548	11.4548	11.4548	11.4548	11.4548	11.4548	11.4548	11.4548	11.4548	11.4548	11.4548	11.4548	11.4548	11.4548
235.152	113.75	113.75	106.409	80.6077	64.5475	64.5475	60.1958	51.7516	46.3073	39.7263	33.5741	29.9699	29.9699	29.9699	29.9699	29.9699	29.9699	29.9699	27.7016	20.9047	20.9047	18.2761	15.863	15.7671	15.7671	15.7671	15.7671	15.7671	15.7671	15.7671	15.7671	15.7671	14.6851	14.6851	14.6851	14.6851	14.6851	14.6851	14.6851	14.6851	14.0332	14.0332	14.0332	14.0332	14.0332	14.0332	14.0332	14.0332	14.0332
225.657	134.008	72.5275	61.3594	48.661	44.9157	35.4023	34.5235	27.2258	21.058	21.058	21.058	21.058	21.058	21.058	21.058	21.058	21.058	21.058	21.058	16.4271	15.2988	15.2349	15.2349	15.2349	15.2349	15.2349	15.2349	15.2349	15.2349	15.2349	15.2349	15.2349	15.2349	15.2349	15.2349	15.2349	15.2349	15.2349	15.2349	15.2349	15.2349	12.8118	12.8118	12.8118	12.8118	12.8118	12.8118	12.8118	12.8118
229.805	124.356	94.392	82.5409	67.8093	58.7897	51.9481	46.2586	40.9717	36.4608	32.1152	29.6401	27.5009	26.2019	23.9669	22.7789	21.0793	19.7566	18.7143	18.2284	17.6263	17.3375	16.9967	16.6548	16.3951	16.2344	15.9554	15.6961	15.3173	14.9477	14.856	14.7581	14.6856	14.4649	14.3323	13.9569	13.7832	13.6601	13.5805	13.5177	13.2815	13.2317	13.1104	13.043	12.8463	12.7998	12.6309	12.6008	12.4619	12.413
[truncated: 250 more columns]
