# Supplementary material for: A new imperialist competitive algorithm with spiral rising mechanism for solving path optimization problems
Source: PeerJ Comput Sci. 2022 Sep 7;8:e1075. doi: 10.7717/peerj-cs.1075 (PMC9575848; doi:10.7717/peerj-cs.1075)
Supplement: Supplemental Information 11 [file peerj-cs-08-1075-s011.zip › PSO DE GWO SRICA BSO TLBO SCA/F7/DE.xlsx]

## Sheet: Sheet1
230.279	230.279	230.279	230.279	215.404	215.404	215.404	215.404	215.404	215.404	215.404	215.404	215.404	215.404	215.404	215.404	215.404	215.404	215.404	147.457	147.457	147.457	147.457	147.457	147.457	147.457	128.439	128.439	128.439	128.439	128.439	128.439	128.439	120.547	120.547	120.547	120.547	120.547	120.547	120.547	120.547	120.547	120.547	120.547	117.523	77.7313	77.7313	77.7313	77.7313	77.7313
223.467	223.467	223.467	196.399	196.399	196.399	196.399	196.399	196.399	196.399	196.399	193.836	193.836	193.836	193.836	193.836	193.836	190.389	122.607	122.607	122.607	122.607	122.607	122.607	122.607	122.607	118.236	118.236	118.236	118.236	118.236	118.236	112.614	112.614	112.614	112.614	112.614	112.614	112.614	112.614	112.614	90.7473	90.7473	90.7473	90.7473	90.7473	90.7473	90.7473	90.7473	90.7473
275.028	166.053	166.053	166.053	166.053	166.053	166.053	166.053	166.053	166.053	166.053	121.632	121.632	121.632	121.632	121.632	121.632	121.632	121.632	121.632	121.632	121.632	121.632	121.632	121.632	121.632	99.8381	99.8381	99.8381	99.8381	99.8381	99.8381	99.8381	99.8381	99.8381	99.8381	91.0929	91.0929	91.0929	91.0929	91.0929	91.0929	91.0929	91.0929	91.0929	91.0929	91.0929	91.0929	91.0929	91.0929
224.225	224.225	224.225	224.225	224.225	224.225	224.225	224.225	224.225	224.225	210.076	183.894	169.463	169.463	169.463	169.463	169.463	169.463	169.463	169.463	169.463	169.463	169.463	162.69	162.69	162.69	148.658	148.658	148.658	148.658	148.658	138.046	138.046	138.046	138.046	138.046	138.046	138.046	138.046	132.445	132.445	132.445	119.198	115.425	115.425	115.425	111.52	111.52	107.02	107.02
225.959	225.959	194.795	194.795	194.795	186.819	186.819	186.819	186.819	184.333	184.333	184.333	184.333	184.333	151.763	151.763	151.763	151.763	151.763	151.763	151.763	151.763	151.763	151.763	151.763	151.763	151.763	151.763	151.763	151.763	151.763	151.763	150.336	150.336	150.336	150.336	134.477	134.477	132.106	123.489	123.489	123.489	123.489	123.489	123.489	119.894	119.894	111.442	111.442	111.442
180.914	180.914	180.914	180.914	180.914	180.914	180.914	180.914	180.914	180.914	180.914	180.914	180.914	113.644	113.644	113.644	113.644	113.644	113.644	113.644	113.644	113.644	113.644	113.644	113.644	112.261	112.261	112.261	112.261	112.261	112.261	112.261	112.261	112.261	112.261	112.261	112.261	112.261	112.261	112.261	93.0556	93.0556	93.0556	50.5458	50.5458	50.5458	50.5458	50.5458	50.5458	50.5458
208.166	208.166	208.166	202.801	202.801	202.801	202.801	193.876	193.876	193.876	193.876	193.876	165.552	165.552	165.552	138.125	138.125	138.125	138.125	138.125	138.125	138.125	138.125	138.125	138.125	138.125	138.125	138.125	138.125	138.125	138.125	138.125	138.125	100.949	100.949	100.949	100.949	100.949	100.949	100.949	100.949	100.949	100.949	100.949	100.949	100.949	62.3786	62.3786	62.3786	62.3786
193.003	193.003	193.003	193.003	193.003	186.234	186.234	186.234	186.234	186.234	186.234	186.234	186.234	186.234	186.234	172.935	172.935	172.935	172.935	172.935	172.935	172.935	172.935	172.935	172.935	172.935	167.73	167.73	167.73	167.73	120.844	120.844	120.844	120.844	120.844	120.844	90.7125	90.7125	90.7125	90.7125	90.7125	90.7125	90.7125	90.7125	90.7125	90.7125	90.7125	90.7125	90.7125	90.7125
219.049	219.049	219.049	219.049	219.049	219.049	219.049	219.049	189.115	189.115	189.115	189.115	165.727	165.727	165.727	165.727	165.727	165.727	165.727	165.727	165.727	165.727	165.727	165.727	165.727	165.727	165.727	165.727	163.851	163.851	156.047	140.988	140.988	140.988	140.988	140.988	119.176	119.176	119.176	119.176	119.176	119.176	119.176	117.876	117.876	117.876	117.876	94.5586	94.5586	94.5586
188.465	188.465	188.465	188.465	188.465	188.465	188.465	188.465	188.465	188.465	188.465	188.465	146.601	146.601	146.601	146.601	146.601	146.601	146.601	146.601	146.601	146.601	146.601	146.601	135.964	135.964	126.005	126.005	126.005	126.005	101.695	101.695	101.695	101.695	101.695	101.695	101.695	101.695	101.695	101.695	80.5147	80.5147	80.5147	80.5147	80.5147	80.5147	80.5147	80.5147	80.5147	80.5147
201.95	201.95	201.95	201.95	201.95	201.95	201.95	201.95	201.95	201.95	201.95	175.415	175.415	175.415	175.415	158.778	158.778	158.778	158.778	158.778	158.778	158.778	158.778	130.03	105.949	105.949	105.949	105.949	105.949	105.949	105.949	105.949	105.949	105.949	105.949	105.949	105.949	92.8612	92.8612	92.8612	92.8612	92.8612	92.8612	92.8612	92.8612	92.8612	92.8612	92.8612	92.8612	92.8612
217.68	217.68	217.68	217.68	217.68	217.68	217.68	217.68	217.68	217.68	217.68	217.68	183.945	183.945	183.945	183.945	183.945	183.945	183.945	175.085	175.085	175.085	175.085	168.113	168.113	156.352	156.352	156.352	156.352	156.352	117.698	117.698	117.698	117.698	117.698	117.698	117.698	98.0527	98.0527	98.0527	98.0527	98.0527	94.1103	94.1103	94.1103	94.1103	94.1103	94.1103	94.1103	81.5904
211.338	211.338	211.338	211.338	211.338	211.338	211.338	211.338	195.893	195.893	195.893	195.893	195.893	195.893	195.893	195.893	195.893	195.893	139.292	139.292	139.292	139.292	139.292	139.292	139.292	139.292	139.292	139.292	139.292	139.292	139.292	139.292	128.578	104.3	94.1249	94.1249	94.1249	94.1249	94.1249	94.1249	94.1249	94.1249	94.1249	94.1249	94.1249	94.1249	90.8759	90.8759	55.6899	55.6899
229.224	229.224	229.224	229.224	229.224	229.224	229.224	229.224	229.224	229.224	186.116	186.116	181.261	181.261	181.261	181.261	125.355	125.355	125.355	125.355	125.355	125.355	125.355	125.355	125.355	125.355	125.355	125.355	125.355	125.355	125.355	113.016	89.7717	89.7717	89.7717	89.7717	89.7717	89.7717	89.7717	89.7717	89.7717	89.7717	89.7717	89.7717	75.8754	75.8754	75.8754	75.8754	75.8754	75.8754
210.515	210.515	210.515	210.515	210.515	210.515	210.515	210.515	210.515	210.515	210.515	210.515	210.515	210.515	210.515	210.515	210.515	208.981	208.981	208.981	172.073	153.232	153.232	153.232	153.232	153.232	153.232	153.232	144.032	144.032	144.032	134.875	134.875	134.875	134.875	134.875	134.875	134.875	130.869	121.932	121.932	121.932	121.932	110.349	110.349	110.349	110.349	110.349	94.4745	94.4745
233.659	233.659	233.659	233.659	233.659	229.678	229.678	184.315	184.315	184.315	184.315	184.315	184.315	184.315	184.315	184.315	184.315	184.315	184.315	119.308	119.308	119.308	119.308	119.308	119.308	119.308	119.308	94.9516	94.9516	94.9516	94.9516	94.9516	94.9516	94.9516	94.9516	94.9516	94.9516	94.9516	94.9516	94.9516	94.9516	94.9516	94.9516	94.9516	94.9516	94.9516	85.6641	85.6641	85.6641	85.6641
215.392	215.392	215.392	215.392	215.392	215.392	215.392	124.675	124.675	124.675	124.675	124.675	124.675	124.675	124.675	124.675	124.675	124.675	124.675	124.675	124.675	124.675	124.675	124.675	124.675	124.675	124.675	124.675	124.675	124.675	124.675	124.675	124.675	124.675	124.675	124.675	124.675	98.9292	98.9292	98.9292	98.9292	98.9292	98.9292	98.9292	98.9292	98.9292	98.9292	98.0219	98.0219	98.0219
230.516	230.516	230.516	230.516	230.516	203.563	203.563	203.563	186.013	186.013	186.013	186.013	186.013	186.013	181.082	181.082	158.131	158.131	158.131	158.131	158.131	158.131	158.131	158.131	158.131	127.864	127.864	127.864	127.864	121.681	112.566	112.566	112.566	94.6268	94.6268	94.6268	94.6268	94.6268	94.6268	94.6268	87.7207	87.7207	87.7207	87.7207	87.7207	87.7207	87.7207	81.9267	81.9267	81.9267
232.957	232.957	232.957	232.957	232.957	232.957	208.138	208.138	208.138	208.138	208.138	208.138	208.138	208.138	208.138	208.138	208.138	208.138	208.138	186.547	186.547	186.547	186.547	186.547	186.547	186.547	186.547	186.547	184.369	141.499	141.499	141.499	141.499	141.499	141.499	141.499	141.499	141.499	141.499	141.499	132.779	132.779	120.908	120.908	74.1466	74.1466	74.1466	74.1466	74.1466	74.1466
221.928	221.928	221.928	221.928	221.928	218.185	218.185	218.185	218.185	212.997	212.997	175.413	175.413	175.413	175.413	175.413	175.413	175.413	175.413	175.413	175.413	175.413	175.413	175.413	175.413	153.374	153.374	153.374	153.374	153.374	153.374	153.374	153.374	153.374	139.882	139.882	139.882	137.536	104.452	104.452	86.5345	86.5345	86.5345	86.5345	86.5345	86.5345	86.5345	86.5345	86.5345	86.5345
250.098	250.098	246.751	246.751	246.751	246.751	246.751	246.751	246.751	246.751	215.249	215.249	215.249	215.249	215.249	202.338	202.338	202.338	174.946	174.946	174.946	174.946	174.946	174.946	174.946	140.452	140.452	140.452	140.452	140.452	140.452	140.452	140.452	140.452	140.452	140.452	140.452	140.452	140.452	140.452	140.452	140.452	140.452	140.452	140.452	134.423	134.423	133.209	133.209	133.209
155.997	155.997	155.997	155.997	155.997	155.997	148.173	148.173	148.173	148.173	148.173	148.173	148.173	148.173	148.173	148.173	148.173	148.173	148.173	148.173	148.173	148.173	148.173	148.173	135.89	135.89	135.89	135.89	100.345	100.345	100.345	100.345	100.345	100.345	100.345	83.8888	83.8888	83.8888	83.8888	83.8888	83.8888	83.8888	83.8888	83.8888	83.8888	83.8888	83.8888	83.8888	83.8888	83.8888
206.073	206.073	185.091	185.091	185.091	185.091	185.091	185.091	185.091	185.091	167.991	167.991	167.991	167.991	167.991	160.987	160.987	155.819	155.819	155.819	155.819	155.819	155.819	155.819	155.819	152.021	129.707	129.707	129.707	129.707	129.707	129.707	112.866	112.866	112.866	112.866	111.138	100.3	100.3	81.419	81.419	81.419	81.419	81.419	81.419	81.419	81.419	81.419	81.419	81.419
227.311	227.311	227.311	227.311	227.311	153.918	153.918	153.918	153.918	153.918	153.918	153.918	153.918	153.918	153.918	153.918	153.918	153.918	153.918	153.918	153.918	153.918	153.918	153.918	136.804	136.804	136.804	136.804	136.804	136.804	136.804	136.804	136.804	136.804	136.804	136.804	136.804	131.391	118.107	98.194	98.194	98.194	98.194	75.573	75.573	75.573	75.573	75.573	75.573	75.573
227.452	227.452	227.452	227.452	227.452	227.452	227.452	207.765	207.765	207.765	207.765	207.765	207.765	207.765	207.765	185.487	185.487	185.487	185.487	185.487	185.487	144.967	144.967	144.967	144.967	144.967	144.967	144.967	144.967	144.967	144.967	144.967	113.071	113.071	113.071	113.071	113.071	108.925	108.925	108.925	108.925	108.925	108.925	108.925	108.925	108.925	108.925	108.925	98.6591	98.6591
253.134	253.134	253.134	238.21	210.666	210.666	210.666	210.666	156.238	156.238	145.212	145.212	145.212	145.212	145.212	145.212	145.212	145.212	145.212	145.212	145.212	145.212	145.212	145.212	145.212	103.268	98.4749	69.2285	69.2285	56.2483	56.2483	56.2483	56.2483	56.2483	56.2483	56.2483	56.2483	56.2483	56.2483	56.2483	56.2483	56.2483	56.2483	56.2483	52.9155	52.9155	52.9155	52.9155	52.9155	52.9155
221.793	221.793	221.793	221.793	221.793	221.793	221.793	221.793	221.793	221.793	175.886	175.886	175.886	175.886	175.886	175.886	175.886	175.886	135.161	135.161	135.161	135.161	135.161	135.161	135.161	135.161	101.963	101.963	101.963	101.963	101.963	101.963	101.963	101.963	101.963	101.963	101.963	101.963	101.963	101.963	101.963	101.963	97.179	72.8929	72.8929	72.8929	72.8929	72.8929	72.8929	72.8929
198.25	198.25	198.25	198.25	198.25	198.25	187.157	187.157	187.157	187.157	187.157	187.157	187.157	187.157	187.157	187.157	187.157	149.152	149.152	149.152	141.954	141.954	141.954	141.954	109.601	109.601	109.601	109.601	109.601	109.601	109.601	109.601	109.601	109.601	109.601	109.601	109.601	107.465	107.465	107.465	107.465	107.465	107.465	107.465	79.0063	79.0063	79.0063	79.0063	79.0063	79.0063
215.436	215.436	215.436	215.436	215.436	215.436	215.436	215.436	215.436	215.436	215.436	173.027	173.027	173.027	173.027	173.027	173.027	173.027	158.152	158.152	158.152	158.152	158.152	158.152	158.152	158.152	158.152	158.152	158.152	158.152	158.152	152.151	147.752	147.752	130.578	130.578	130.578	118.857	118.857	118.857	100.178	100.178	100.178	95.8089	90.2631	90.2631	90.2631	90.2631	90.2631	90.2631
205.796	205.796	205.796	205.796	162.892	162.892	162.892	162.892	162.892	162.892	162.892	162.892	162.892	162.892	162.892	162.892	162.892	162.892	148.478	148.478	148.478	148.478	124.964	124.964	124.964	124.964	124.964	124.964	124.964	124.964	124.964	114.923	113.728	113.728	113.728	113.728	113.728	113.728	113.728	110.943	110.943	110.943	110.943	66.5035	66.5035	66.5035	66.5035	66.5035	66.5035	66.5035
217.835	214.203	212.353	210.774	207.93	203.836	202.378	196.889	192.977	192.721	187.295	181.305	176.418	174.176	172.926	169.607	166.979	165.374	157.981	152.534	151.064	149.085	148.301	146.885	143.669	138.813	134.324	132.537	130.91	128.842	124.617	122.51	119.332	116.422	115.061	114.512	111.903	108.734	106.976	104.818	101.731	101.002	99.8739	94.7112	91.344	89.6967	87.863	86.5402	84.346	83.9286
[truncated: 250 more columns]
