# Supplementary material for: A new imperialist competitive algorithm with spiral rising mechanism for solving path optimization problems
Source: PeerJ Comput Sci. 2022 Sep 7;8:e1075. doi: 10.7717/peerj-cs.1075 (PMC9575848; doi:10.7717/peerj-cs.1075)
Supplement: Supplemental Information 11 [file peerj-cs-08-1075-s011.zip › PSO DE GWO SRICA BSO TLBO SCA/F7/GWO.xlsx]

## Sheet: Sheet1
190.666	162.324	131.274	76.7578	53.8997	34.4888	25.2979	25.2979	20.9521	16.9359	16.813	13.5278	12.0194	9.95847	9.00724	9.00724	7.96156	7.96156	7.96156	7.96156	7.96156	7.96156	7.92658	7.85773	6.95142	6.95142	6.95142	6.95142	6.95142	6.95142	6.95142	6.95142	6.10505	5.29614	5.29614	5.29614	5.29614	5.29614	5.29614	5.29614	5.29614	5.29614	5.29614	5.29614	5.29614	5.29614	5.29614	5.29614	5.29614	5.29614
161.529	150.779	74.6699	70.0931	46.8358	39.578	30.6853	25.9779	22.6682	19.7848	16.5242	11.8476	11.8476	11.8476	10.6835	8.72454	8.72454	8.72454	8.54779	7.62311	7.62311	7.62311	7.62311	7.62311	7.15317	5.6425	5.6425	5.6425	5.34499	5.34499	5.34499	4.81713	4.81713	4.81713	4.65126	4.65126	4.65126	4.65126	4.65126	4.65126	4.65126	4.65126	4.65126	4.65126	4.65126	4.65126	4.65126	4.65126	4.65126	4.65126
238.501	106.351	82.2865	55.9641	44.4903	32.0023	25.5798	22.2601	17.8282	14.2211	12.1768	12.1768	11.1948	9.17498	7.31284	6.71795	6.71795	6.71795	5.17291	5.17291	5.17291	5.17291	5.17291	5.17291	5.17291	5.17291	5.17291	5.17291	3.70118	3.70118	3.70118	3.70118	3.70118	3.70118	3.70118	3.70118	3.70118	3.70118	3.70118	3.70118	3.70118	3.70118	3.70118	3.70118	3.70118	3.70118	3.70118	3.70118	3.70118	3.70118
213.691	128.473	105.379	58.7088	53.5597	32.5596	31.0479	24.1034	22.6701	22.4337	17.7002	17.7002	17.7002	13.4435	13.4435	12.8198	11.6555	11.6555	10.7188	10.6494	9.89153	9.76958	9.76958	9.76958	9.42326	7.62698	7.62698	7.62698	7.14189	7.14189	7.14189	7.14189	7.06203	7.06203	7.06203	7.06203	6.84724	6.60431	6.60431	6.60431	6.60431	6.60431	6.35749	6.35749	6.35749	6.35749	6.35749	6.35749	6.35749	6.35749
243.924	203.993	94.6883	92.4523	61.5071	45.6496	39.7352	26.0636	20.1387	20.1387	15.0264	13.48	12.9175	12.9175	12.2266	9.18036	9.18036	9.18036	8.25589	8.25589	8.19145	7.53658	7.53658	7.53658	6.51268	6.51268	6.51268	6.51268	6.4456	6.4456	5.49149	5.49149	5.49149	5.49149	5.49149	5.49149	5.49149	5.49149	5.49149	5.49149	5.49149	5.49149	5.49149	5.49149	5.49149	5.49149	5.49149	5.49149	4.85211	4.85211
205.673	166.141	128.952	48.524	44.5651	26.1231	24.52	20.1402	17.6603	16.9311	16.9311	15.5471	12.9988	12.9988	12.6032	12.29	10.7808	10.6766	10.0773	7.78387	7.78387	7.00217	6.75767	6.75767	6.75767	6.75767	6.75767	6.75767	6.75767	6.75767	6.75767	5.88013	5.88013	5.88013	5.88013	5.88013	5.88013	5.62011	5.37494	5.37494	5.37494	5.25773	5.04488	5.04488	5.04488	5.04488	5.04488	5.04488	5.04488	5.04488
214.35	145.905	123.483	79.3712	42.1862	35.1673	32.8509	23.981	19.6319	18.3334	12.1214	11.2702	9.5838	8.80342	7.42052	7.42052	7.42052	7.42052	7.42052	7.42052	7.42052	7.42052	7.42052	7.42052	7.42052	7.42052	7.42052	7.42052	7.42052	7.42052	6.10784	6.10784	6.10784	6.10784	4.62876	4.62876	4.62876	4.62876	4.62876	4.62876	4.62876	4.62876	4.62876	4.62876	4.62876	4.62876	4.62876	4.62876	4.62876	4.62876
204.932	134.473	111.482	85.2485	70.2899	39.88	39.88	32.5423	22.8322	16.71	16.71	16.71	12.7535	12.7535	12.5937	11.7696	10.8524	10.8524	9.73471	9.73471	9.73471	8.06758	8.06758	7.97915	7.97915	6.97233	6.97233	6.97233	6.97233	6.11237	6.11237	5.15915	5.15915	5.15915	5.15915	5.15915	5.15915	5.15915	5.15915	4.41361	4.41361	4.41361	4.41361	4.41361	4.41361	4.41361	4.41361	4.41361	4.35173	4.35173
237.847	165.529	117.763	73.9332	55.5034	40.7184	40.7184	25.5193	23.7745	14.9931	14.9931	9.69842	9.69842	9.69842	9.69842	8.62431	8.62431	8.62431	8.62431	8.62431	8.62431	8.01655	8.01655	7.82773	7.14807	7.14807	5.83702	5.83702	5.79389	4.69171	4.69171	4.69171	4.69171	4.69171	4.69171	4.69171	4.69171	4.69171	4.69171	4.69171	4.69171	4.69171	4.69171	4.69171	4.69171	4.69171	4.69171	4.69171	4.69171	4.69171
236.631	110.863	96.2968	57.2704	45.6454	30.9454	28.4544	17.3715	15.6733	10.8691	10.6694	9.33627	7.82242	6.70878	6.70878	6.70878	6.67797	6.67797	6.67797	6.09115	6.09115	6.09115	6.09115	6.09115	6.09115	6.09115	6.09115	6.09115	5.27978	5.24563	5.24563	5.24563	5.24563	5.24563	5.24563	5.24563	5.24563	5.24563	4.72706	4.72706	4.72706	4.72706	4.72706	4.72706	4.48025	3.81098	3.81098	3.81098	3.81098	3.81098
236.773	120.571	119.974	76.0796	53.9343	48.0574	31.5042	25.0059	17.4916	17.4916	16.795	13.5321	12.9366	12.9366	10.8872	10.8467	9.42871	9.42871	9.42871	9.42871	9.24105	8.49045	8.49045	8.49045	8.35006	7.94902	6.77784	6.77784	6.77784	6.66176	6.66176	6.66176	6.27495	6.27495	6.27495	6.27495	6.27495	5.63879	5.63879	5.63879	5.63879	5.63879	5.63879	5.38089	5.19567	5.04737	5.04737	5.04737	5.04737	5.04737
240.519	122.382	87.5742	64.4085	54.7768	44.065	26.9504	24.8643	17.5048	17.5048	15.7344	13.9351	10.8024	10.8024	9.53541	9.53541	9.39736	8.51262	8.51262	8.51262	8.17633	8.17633	8.17633	8.17633	8.17633	8.17633	7.44862	7.44862	6.87088	6.87088	6.87088	6.87088	6.87088	6.87088	6.52984	6.52984	6.52984	6.52984	6.52984	6.52984	6.52984	6.52984	6.52984	6.52984	4.56278	4.56278	4.56278	4.56278	4.56278	4.56278
253.144	192.239	121.77	81.4933	60.1082	37.0815	37.0815	33.4987	23.4427	18.7071	18.3713	17.521	16.1229	16.1229	12.0272	12.0272	12.0272	12.0272	10.6946	10.6946	10.5534	8.33104	8.33104	8.33104	8.17671	8.17671	8.17671	8.17671	7.09337	6.48839	6.48839	4.45756	4.45756	4.45756	4.45756	4.45756	4.45756	4.45756	4.45756	4.45756	4.45756	4.45756	4.45756	4.45756	4.45756	4.45756	4.45756	4.45756	4.45756	4.45756
235.825	161.669	50.2828	50.2828	35.7063	29.8882	23.199	18.5107	10.1642	10.1642	10.1642	10.1642	8.70423	7.80094	7.56231	7.56231	7.55919	6.14211	6.14211	6.14211	6.14211	6.14211	5.75001	5.75001	5.0816	5.0816	5.0816	5.0816	5.0816	5.0816	5.0816	5.0816	4.87829	4.87829	4.87829	4.87829	4.86843	4.86843	4.86843	3.92758	3.92758	3.92758	3.92758	3.89145	3.89145	3.89145	3.89145	3.89145	3.89145	3.89145
228.026	164.128	122.013	74.6703	66.2968	48.268	37.9132	34.4238	23.3629	21.2276	18.5498	15.0273	12.7765	9.78071	9.78071	8.97356	8.97356	8.97356	8.97356	7.60308	5.8741	5.8741	5.8741	5.8741	4.38873	4.38873	4.38873	4.38873	4.38873	4.38873	4.38873	4.38873	4.38873	4.38873	4.38873	4.38873	4.38873	4.38873	4.38873	4.23893	4.23893	4.23893	4.23893	4.23893	4.23893	4.23893	4.23893	4.23893	4.23389	4.23389
203.881	172.916	117.768	86.5934	50.325	40.5385	34.1115	27.33	17.8078	15.9496	12.8212	12.8212	11.8126	10.047	7.68837	7.68217	6.72218	5.64947	5.64947	5.64947	5.64947	5.64947	5.64947	5.64947	5.64947	5.64947	5.64947	5.64947	5.64947	5.64947	5.64947	5.64947	5.64947	4.67782	4.67782	4.67782	4.67782	4.67782	4.67782	4.67782	4.67782	4.67782	4.67782	4.67782	4.67782	4.67782	4.45925	4.31998	4.31998	4.10081
232.959	177.303	112.118	93.6908	74.4683	36.4167	28.6639	27.4617	22.4879	19.7	16.3077	11.7589	11.7589	9.39831	8.6196	8.6196	8.6196	7.67963	6.09946	6.09946	6.09946	6.09946	6.09946	6.09946	6.09946	6.09946	6.09946	6.09946	6.09946	6.09946	5.66805	5.66805	5.66805	5.66805	5.66805	5.5443	5.5443	5.5443	5.5443	5.03483	5.03483	5.03483	5.03483	5.03483	5.03483	5.03483	4.97019	4.97019	3.44717	3.44717
237.032	168.704	102.602	70.2299	44.1782	34.9277	34.1554	25.492	23.2515	20.0679	20.0679	18.8637	15.7468	14.8874	13.5713	8.81473	8.81473	8.81473	8.81473	7.49621	7.49621	7.49621	7.49621	7.49621	7.49621	7.25135	7.25135	7.25135	7.25135	6.58253	6.53406	4.98966	4.98966	4.98966	4.98966	4.98966	4.98966	4.98966	4.98966	4.77324	4.77324	4.77324	4.77324	4.77324	4.77324	4.62305	4.62305	4.00076	4.00076	4.00076
203.756	148.287	106.118	82.1121	44.6719	36.8077	36.1375	25.2242	24.3593	19.3419	19.3419	17.7946	16.3854	14.1339	13.7318	12.7734	10.8316	9.19988	5.10189	5.10189	5.10189	5.10189	5.10189	5.10189	5.10189	5.10189	5.10189	4.72468	4.72468	4.72468	4.72468	4.72468	4.72468	4.72468	4.72468	4.62597	4.62597	4.62597	4.62597	4.62597	4.62597	4.62597	4.62597	4.62597	4.62597	4.62597	4.62597	4.62597	4.62597	4.62597
209.746	142.491	111.105	99.452	59.9166	59.9166	47.3283	32.8655	29.8403	26.0329	18.8943	16.6869	13.8614	12.5887	11.8092	8.99757	8.73657	8.73657	7.84631	7.84631	7.84631	7.41741	7.41741	7.41741	6.70782	6.70782	6.70782	6.17387	6.17387	5.12634	5.12634	5.12634	5.12634	5.12634	5.12634	5.12634	5.12634	5.12634	5.12634	5.12634	5.12634	5.12634	5.12634	5.12634	5.12634	5.12634	5.12634	5.12634	5.12634	5.12634
204.263	145.723	79.6348	79.6348	62.9048	32.3754	27.902	19.7063	19.5931	17.5721	15.6833	15.0038	14.4728	13.481	13.2994	9.75516	9.75516	9.75516	8.35946	7.21932	7.21932	7.21932	5.81811	5.81811	5.81811	4.73977	4.73977	4.73977	4.73977	4.51589	4.51589	4.51589	4.51589	4.51589	4.51589	4.51589	4.51589	4.51589	4.51589	4.51589	4.51589	4.51589	4.51589	4.51589	3.77053	3.77053	3.77053	3.77053	3.77053	3.77053
228.088	109.886	93.1152	80.7082	43.7328	43.7328	37.536	29.0392	22.3547	13.672	13.672	13.672	12.8919	12.8919	11.7306	10.3556	10.3556	9.80752	9.80752	9.45349	9.45349	8.99229	8.90855	8.90855	7.81849	7.81849	7.42554	7.42554	7.42554	7.42554	7.42554	7.42554	7.42554	7.42554	6.61719	6.61719	6.61719	6.61719	6.02403	5.60986	5.60986	5.60986	5.3448	5.3448	5.02243	5.02243	5.02243	5.02243	5.02243	5.02243
210.363	171.916	94.6868	84.5131	57.6607	40.3917	27.8149	22.6672	20.7391	17.4138	13.7454	13.7412	10.3924	9.26891	9.26891	9.26891	9.26891	8.96795	8.5583	8.5583	8.5583	8.5583	8.5583	8.5583	8.5583	8.04277	7.8301	7.8301	7.8301	7.8301	7.8301	7.41346	7.13129	7.13129	7.02506	6.61814	6.61814	4.19871	4.19871	4.19871	4.19871	4.19871	4.19871	4.19871	4.19871	4.19871	4.19871	4.19871	4.19871	4.19871
206.275	147.697	92.2215	79.7926	66.0797	37.8218	37.8218	27.7933	24.5247	20.2126	18.7684	18.4185	16.2985	12.2568	8.80501	6.63089	6.63089	5.44227	5.44227	5.32697	5.32697	5.32697	5.32697	5.32697	5.32697	3.90408	3.90408	3.90408	3.90408	3.90408	3.90408	3.90408	3.90408	3.90408	3.90408	3.90408	3.90408	3.90408	3.90408	3.90408	3.90408	3.90408	3.90408	3.90408	3.90408	3.90408	3.90408	3.90408	3.90408	3.90408
234.725	159.602	94.618	84.8141	49.0819	32.696	29.2118	22.0929	18.5788	15.2322	12.2741	12.2741	7.75916	7.75916	7.75916	7.75916	7.75916	7.75916	7.75916	7.75916	7.75916	7.75916	6.79135	6.79135	4.35012	4.35012	4.35012	4.35012	4.35012	4.35012	4.35012	4.35012	4.35012	4.35012	4.35012	4.35012	4.35012	4.35012	4.35012	4.35012	4.35012	4.35012	4.35012	4.35012	4.35012	4.35012	4.35012	4.35012	4.35012	4.35012
215.365	162.989	93.7838	66.9081	56.8632	32.2772	25.3925	25.3925	17.8293	17.8293	17.8293	11.8337	8.79357	8.79357	8.79357	8.79357	8.43202	8.43202	7.39347	5.74918	5.74918	5.74918	5.74918	5.74918	5.74918	5.74918	5.74918	5.74918	5.74918	5.74918	5.74918	2.87915	2.87915	2.87915	2.87915	2.87915	2.87915	2.87915	2.87915	2.87915	2.87915	2.87915	2.87915	2.87915	2.87915	2.87915	2.87915	2.87915	2.87915	2.87915
196.03	147.531	122.056	63.2877	55.9908	32.6491	29.4541	21.9462	20.6977	19.2818	12.4017	9.20792	9.20792	8.8308	8.30594	7.70928	7.58561	7.58561	6.6489	6.6489	6.6489	6.6489	6.6489	6.6489	6.6489	6.6489	6.1047	6.1047	6.1047	6.1047	5.1156	5.1156	5.1156	5.1156	4.9714	4.9714	4.9714	4.9714	4.9714	4.84652	4.84652	4.84652	4.84652	4.84652	4.84652	4.84652	4.84652	4.84652	4.84652	4.84652
254.509	140.165	136.415	102.977	72.03	50.8494	40.5448	38.0743	29.0883	18.9236	17.2498	16.7502	14.1563	12.0344	9.73267	9.73267	9.73267	9.73267	8.74533	8.74533	8.34112	8.34112	8.22119	8.22119	7.10317	7.10317	7.10317	7.10317	7.10317	7.10317	7.10317	7.10317	7.10317	7.10317	7.10317	7.10317	7.10317	7.10317	7.10317	7.10317	7.10317	7.10317	7.10317	7.10317	7.10317	7.10317	6.79932	6.79932	5.93181	5.93181
189.149	176.467	101.637	78.5234	47.5464	42.3797	31.3044	26.354	16.8936	16.345	16.345	14.8102	12.8276	12.4284	12.2946	7.97532	7.97532	7.97532	7.97532	7.97532	7.97532	7.97532	7.97532	7.97532	7.97532	7.97532	7.97532	7.97532	7.63851	7.63851	7.63851	7.63851	7.63851	7.63851	7.55476	7.44335	7.44335	7.38601	7.38601	7.38601	6.36374	6.36374	5.88644	5.88644	5.20533	5.20533	5.20533	5.20533	5.20533	4.6741
160.384	157.4	101.883	63.0347	62.1305	44.2348	35.4193	26.0019	26.0019	18.4101	15.7197	14.1154	9.60446	9.60446	9.60446	8.92286	8.92286	7.70171	7.70171	7.24268	7.24268	7.24268	7.24268	7.24268	5.90372	5.90372	5.90372	5.90372	5.90372	5.90372	5.90372	5.90372	5.90372	5.90372	5.90372	5.90372	5.90372	5.90372	5.67496	5.67496	5.67496	5.67496	5.67496	5.67496	5.67496	5.67496	5.67496	5.54345	5.54345	5.54345
217.618	152.163	104.255	75.3843	54.5629	38.7496	32.6072	25.9001	20.9948	17.7477	15.6801	13.9742	12.195	11.1384	10.2169	9.19997	8.87083	8.56052	7.96156	7.61902	7.49833	7.24178	7.13364	7.1221	6.70302	6.43714	6.29181	6.26144	6.08898	5.93373	5.8092	5.50185	5.4419	5.38255	5.27826	5.25357	5.24608	5.12555	5.0727	4.96933	4.93525	4.93134	4.89128	4.88148	4.74321	4.71095	4.69138	4.66161	4.55839	4.53337
[truncated: 250 more columns]
