# Supplementary material for: A new imperialist competitive algorithm with spiral rising mechanism for solving path optimization problems
Source: PeerJ Comput Sci. 2022 Sep 7;8:e1075. doi: 10.7717/peerj-cs.1075 (PMC9575848; doi:10.7717/peerj-cs.1075)
Supplement: Supplemental Information 11 [file peerj-cs-08-1075-s011.zip › PSO DE GWO SRICA BSO TLBO SCA/F7/PSO.xlsx]

## Sheet: Sheet1
217.002	147.446	147.446	142.795	142.795	142.795	142.795	142.145	142.145	142.145	142.145	142.145	142.145	142.145	142.145	142.145	142.145	142.145	142.145	142.145	142.145	142.145	142.145	142.145	126.823	126.823	126.823	102.535	102.535	102.535	102.535	102.535	102.535	102.535	102.535	102.535	102.535	102.535	102.535	102.535	102.535	102.535	102.535	102.535	102.535	102.535	102.535	102.535	102.535	102.535
267.094	162.813	162.813	162.813	162.813	162.813	148.258	148.258	142.181	142.181	142.181	142.181	142.181	142.181	141.802	135.869	135.869	135.869	135.869	135.869	135.869	135.869	135.869	135.869	135.869	135.869	135.869	135.869	131.623	127.099	127.099	127.099	110.857	110.857	110.857	110.857	110.857	110.857	110.857	110.857	104.457	104.457	104.457	104.457	104.457	84.3378	84.3378	84.3378	84.3378	84.3378
215.668	141.917	115.991	115.991	115.991	115.991	115.991	115.991	114.84	114.84	114.84	114.84	114.84	114.84	97.0383	97.0383	97.0383	97.0383	97.0383	97.0383	97.0383	97.0383	97.0383	97.0383	97.0383	97.0383	97.0383	97.0383	97.0383	97.0383	97.0383	97.0383	84.1317	84.1317	84.1317	84.1317	84.1317	84.1317	84.1317	84.1317	84.1317	84.1317	84.1317	84.1317	84.1317	84.1317	84.1317	84.1317	84.1317	78.6303
234.765	150.292	150.292	150.292	150.292	146.872	146.872	105.112	105.112	105.112	105.112	105.112	105.112	105.112	105.112	105.112	105.112	105.112	105.112	105.112	105.112	105.112	105.112	105.112	105.112	105.112	105.112	105.112	105.112	105.112	105.112	105.112	105.112	105.112	105.112	105.112	105.112	105.112	100.051	100.051	97.524	97.524	97.524	97.524	97.524	97.524	97.524	96.2719	96.2719	96.2719
191.161	125.309	125.309	109.62	109.62	109.62	109.62	109.62	109.62	109.62	109.62	109.62	94.6455	94.6455	94.6455	94.6455	94.6455	94.6455	94.6455	94.6455	94.6455	94.6455	94.6455	94.6455	94.6455	94.6455	94.6455	94.6455	94.6455	94.6455	94.6455	94.6455	94.6455	94.6455	94.6455	91.9965	91.9965	91.9965	91.9965	91.9965	91.9965	83.0919	83.0919	83.0919	83.0919	83.0919	83.0919	79.2865	79.2865	79.2865
200.253	145.051	145.051	144.889	144.889	144.889	144.889	144.889	144.889	144.889	144.889	144.889	144.889	144.889	144.889	144.889	144.889	144.889	144.889	144.889	144.889	144.889	144.889	144.889	129.391	129.391	129.391	129.391	122.169	122.169	122.169	122.169	122.169	113.815	113.815	113.815	113.815	113.815	113.815	80.8965	80.8965	80.8965	80.8965	80.8965	80.8965	80.8965	80.8965	80.8965	80.8965	80.8965
172.892	86.6917	86.6917	86.6917	86.6917	86.6917	86.6917	86.6917	83.889	83.889	83.889	83.889	83.889	83.889	83.889	83.889	83.889	83.889	83.889	83.889	83.889	83.889	83.889	83.889	83.889	83.889	83.889	83.889	83.889	83.889	83.889	83.889	83.889	83.889	83.889	83.889	83.889	83.889	83.889	83.889	83.889	83.889	83.889	83.889	83.889	83.889	83.889	81.9679	81.9679	66.4153
234.857	144.814	144.814	144.814	144.814	144.814	144.814	144.814	144.814	131.121	131.121	131.121	131.121	131.121	131.121	82.3099	82.3099	82.3099	82.3099	82.3099	82.3099	82.3099	82.3099	82.3099	82.3099	82.3099	82.3099	82.3099	82.3099	82.3099	82.3099	82.3099	82.3099	82.3099	82.3099	82.3099	82.3099	74.4559	74.4559	67.8646	67.8646	67.8646	67.0799	67.0799	67.0799	67.0799	67.0799	67.0799	67.0799	67.0799
230.693	149.411	149.411	149.411	149.411	149.411	147.3	147.3	147.3	147.3	139.292	139.292	131.065	131.065	131.065	131.065	131.065	131.065	131.065	93.4819	93.4819	93.4819	93.4819	93.4819	93.4819	93.4819	93.4819	93.4819	93.4819	93.4819	93.4819	93.4819	93.4819	93.4819	93.4819	93.4819	93.4819	93.4819	93.4819	93.4819	93.4819	93.4819	93.4819	93.1776	93.1776	93.1776	93.1776	93.1776	93.1776	93.1776
214.313	155.326	155.326	155.326	155.326	155.326	155.326	155.326	155.326	140.334	131.24	131.24	131.24	124.491	124.491	124.491	124.491	124.491	124.491	124.491	124.491	124.491	124.491	124.491	124.491	124.491	124.491	124.491	119.444	119.444	119.444	95.2107	95.2107	95.2107	95.2107	91.2703	91.2703	90.6739	90.6739	86.3135	86.3135	86.3135	86.3135	86.3135	86.3135	86.3135	66.7796	66.7796	66.7796	66.7796
209.249	148.514	148.514	139.838	139.838	139.838	139.838	120.816	120.816	120.816	120.816	120.816	120.816	120.816	120.816	120.816	120.816	120.816	120.816	108.326	108.326	98.0966	98.0966	98.0966	98.0966	98.0966	98.0966	98.0966	98.0966	98.0966	98.0966	98.0966	92.2998	92.2998	92.2998	92.2998	92.2998	92.2998	92.2998	92.2998	75.5078	75.5078	75.5078	75.5078	75.5078	75.5078	75.5078	75.5078	75.5078	75.5078
241.492	163.788	163.788	163.788	163.788	162.701	120.437	120.437	120.437	120.437	120.437	120.437	120.437	120.437	120.437	120.437	120.437	59.2902	59.2902	59.2902	59.2902	59.2902	59.2902	59.2902	59.2902	59.2902	59.2902	59.2902	59.2902	59.2902	59.2902	59.2902	59.2902	59.2902	59.2902	59.2902	59.2902	59.2902	59.2902	59.2902	59.2902	59.2902	59.2902	59.2902	59.2902	59.2902	59.2902	59.2902	59.2902	59.2902
152.428	116.201	116.201	116.201	116.201	116.201	116.201	116.201	116.201	116.201	116.201	116.201	116.201	116.201	116.201	116.201	116.201	116.201	116.201	116.201	116.201	116.201	116.201	115.517	115.517	114.477	114.477	114.477	114.477	114.477	114.477	114.477	114.477	114.477	110.804	97.6344	97.6344	97.6344	97.6344	97.6344	97.6344	97.6344	93.7073	93.7073	93.7073	93.7073	93.7073	93.7073	93.7073	93.7073
140.791	105.527	105.527	80.8182	80.8182	80.8182	80.8182	80.8182	80.8182	80.8182	80.8182	80.8182	80.8182	80.8182	80.8182	80.8182	80.8182	80.8182	80.8182	80.8182	80.8182	80.8182	80.8182	80.8182	80.8182	80.8182	80.8182	80.8182	80.8182	80.8182	80.8182	80.8182	80.8182	80.8182	80.8182	80.8182	80.8182	80.8182	80.8182	80.8182	80.8182	80.8182	80.8182	80.8182	80.8182	80.8182	80.8182	80.8182	80.8182	72.1331
242.92	139.227	139.227	103.961	103.961	103.961	103.961	103.961	103.961	103.961	103.961	103.961	103.961	103.961	103.961	103.961	103.961	103.961	103.961	103.961	103.961	103.961	103.961	103.961	103.961	103.961	95.3384	95.3384	95.3384	95.3384	95.3384	95.3384	88.6241	88.6241	88.6241	54.0629	54.0629	54.0629	54.0629	54.0629	54.0629	54.0629	54.0629	54.0629	54.0629	54.0629	54.0629	54.0629	54.0629	54.0629
233.231	170.668	170.668	131.42	130.446	130.446	130.446	130.446	130.446	127.306	127.306	127.306	127.306	127.306	127.306	127.306	127.306	127.306	127.306	127.306	127.306	127.306	127.306	127.306	127.306	127.306	127.306	127.306	127.306	127.306	113.507	113.507	113.507	113.507	113.507	113.507	113.507	113.507	90.9459	90.9459	90.9459	90.9459	90.9459	90.9459	90.9459	90.9459	90.9459	85.0801	85.0801	85.0801
231.298	120.397	120.397	120.397	120.397	115.805	115.805	115.805	115.805	115.805	115.805	115.805	115.805	115.805	115.805	111.932	111.932	111.932	111.932	111.932	111.932	111.932	111.932	111.932	103.112	103.112	103.112	103.112	103.112	87.3414	87.3414	87.3414	87.3414	87.3414	87.3414	87.3414	87.3414	87.3414	87.3414	87.3414	87.3414	87.3414	87.3414	87.3414	87.3414	87.3414	87.3414	87.3414	87.3414	87.3414
231.333	142.219	142.219	142.219	119.539	119.539	119.539	119.539	119.539	101.528	101.528	101.528	101.528	101.528	101.528	101.528	101.528	101.528	100.116	100.116	100.116	100.116	100.116	100.116	100.116	100.116	100.116	100.116	100.116	100.116	100.116	100.116	96.1831	96.1831	96.1831	96.1831	96.1831	96.1831	96.1831	96.1831	74.5897	74.5897	74.5897	74.5897	74.5897	74.5897	74.5897	74.5897	74.5897	74.5897
224.301	151.174	151.174	151.174	151.174	136.078	136.078	130.281	130.281	125.695	125.695	125.695	121.948	121.948	121.948	121.948	105.311	105.311	105.311	105.311	105.311	105.311	105.311	105.311	105.311	105.311	105.311	105.311	86.9672	86.9672	83.0786	83.0786	83.0786	83.0786	83.0786	83.0786	81.1237	81.1237	81.1237	81.1237	81.1237	81.1237	81.1237	81.1237	81.1237	81.1237	81.1237	81.1237	75.7299	69.2218
208.347	144.207	144.207	105.878	105.878	105.878	105.878	105.878	105.878	105.878	105.878	105.878	105.878	105.878	105.878	105.878	105.878	105.878	105.878	105.878	105.878	105.878	105.878	104.974	104.974	104.974	104.974	104.974	104.974	104.974	104.974	91.6943	91.6943	91.6943	91.6943	86.3221	86.3221	86.3221	86.3221	86.3221	86.3221	86.3221	86.3221	86.3221	86.3221	86.3221	75.6172	75.6172	75.6172	75.6172
196.969	113.278	113.278	113.278	113.278	113.278	113.278	113.278	113.278	113.278	113.278	113.278	113.278	113.278	113.278	113.278	113.278	113.278	113.278	113.278	113.278	113.278	113.278	110.37	110.37	82.752	82.752	82.752	82.752	82.752	82.752	82.752	82.752	82.752	82.752	82.752	82.752	82.752	82.752	82.752	82.752	82.752	80.9394	80.9394	80.9394	80.9394	80.9394	80.9394	80.9394	63.266
220.272	129.813	129.813	106.091	106.091	106.091	106.091	106.091	106.091	106.091	106.091	106.091	106.091	106.091	106.091	106.091	106.091	106.091	106.091	106.091	106.091	106.091	106.091	106.091	106.091	106.091	106.091	106.091	106.091	106.091	106.091	106.091	106.091	106.091	99.648	99.648	99.648	99.648	99.648	99.648	99.648	91.2147	77.4846	77.4846	77.4846	77.4846	77.4846	77.4846	77.4846	77.4846
219.063	141.228	141.228	120.306	120.306	120.306	120.306	120.306	120.306	120.306	120.306	120.306	120.306	120.306	120.306	95.93	95.93	95.93	95.93	95.93	95.93	95.93	95.93	95.93	95.93	95.93	95.93	95.93	71.9647	71.9647	71.9647	71.9647	71.9647	71.9647	71.9647	71.9647	71.9647	71.9647	69.2674	69.2674	69.2674	69.2674	69.2674	69.2674	69.2674	69.2674	69.2674	69.2674	58.5863	58.5863
238.128	124.994	116.396	116.396	116.396	116.396	116.396	116.396	116.396	116.396	116.396	116.396	116.396	116.396	97.0359	97.0359	97.0359	97.0359	97.0359	97.0359	97.0359	97.0359	97.0359	97.0359	97.0359	97.0359	97.0359	97.0359	97.0359	97.0359	87.0293	87.0293	87.0293	87.0293	87.0293	87.0293	87.0293	87.0293	87.0293	87.0293	87.0293	87.0293	87.0293	87.0293	87.0293	87.0293	87.0293	87.0293	77.8037	77.8037
233.901	159.515	159.515	159.515	159.515	159.515	104.998	104.998	104.998	104.998	104.998	104.998	104.998	104.998	104.998	75.1733	75.1733	75.1733	75.1733	75.1733	75.1733	75.1733	75.1733	75.1733	75.1733	75.1733	75.1733	75.1733	75.1733	75.1733	75.1733	75.1733	75.1733	75.1733	75.1733	75.1733	75.1733	75.1733	75.1733	75.1733	75.1733	75.1733	75.1733	75.1733	75.1733	75.1733	75.1733	75.1733	75.1733	75.1733
232.593	141.818	141.818	131.117	131.117	131.117	131.117	131.117	131.117	131.117	131.117	131.117	131.117	117.318	117.318	117.318	117.318	117.318	117.318	117.318	117.318	117.318	117.318	117.318	117.318	117.318	117.318	117.318	117.318	117.318	117.318	117.318	117.318	113.531	113.531	112.602	112.602	112.602	88.3487	88.3487	88.3487	88.3487	87.8402	83.3531	83.3531	83.3531	83.3531	83.3531	83.3531	82.8753
197.818	120.255	120.255	112.195	112.195	112.195	112.195	112.195	112.195	108.007	108.007	108.007	108.007	108.007	108.007	108.007	108.007	108.007	108.007	108.007	108.007	108.007	108.007	108.007	108.007	108.007	108.007	108.007	108.007	108.007	108.007	108.007	108.007	108.007	108.007	108.007	106.665	106.665	106.665	106.665	106.665	106.665	106.665	99.6235	99.6235	99.6235	97.64	97.64	70.3944	70.3944
252.079	155.017	155.017	134.085	134.085	134.085	134.085	134.085	134.085	134.085	134.085	134.085	134.085	134.085	134.085	134.085	134.085	134.085	134.085	134.085	134.085	134.085	134.085	134.085	134.085	134.085	134.085	131.758	131.758	131.758	131.758	131.758	131.758	131.758	131.758	131.758	131.758	131.758	131.758	131.758	128.002	128.002	116.47	116.47	116.47	116.47	102.509	102.509	102.509	102.509
232.85	150.667	150.667	150.667	150.667	140.635	140.635	140.635	140.635	140.635	140.635	140.635	140.635	140.635	140.635	140.635	140.635	134.258	134.258	130.327	130.327	130.327	130.327	130.327	130.327	130.327	130.327	118.54	118.54	118.54	118.54	118.54	118.54	118.54	118.54	118.54	118.54	118.54	118.54	118.54	94.2707	86.6566	86.6566	86.6566	86.6566	86.6566	86.6566	86.6566	86.6566	86.6566
199.13	135.731	130.876	124.385	124.385	124.385	124.385	124.385	124.385	124.385	124.385	124.385	124.385	124.385	124.385	124.385	124.385	123.62	123.62	123.62	123.62	123.62	123.62	120.485	120.485	120.485	120.485	120.485	120.485	120.485	120.485	120.485	120.485	120.485	120.188	120.188	120.188	120.188	119.43	109.089	109.089	109.089	109.089	95.4479	95.4479	95.4479	95.4479	95.4479	95.4479	95.4479
217.23	139.444	138.131	129.546	128.757	127.616	123.835	121.594	121.26	119.306	118.736	118.736	117.837	117.153	115.901	112.141	111.586	109.31	109.263	107.463	107.463	107.122	107.122	106.867	105.546	104.591	104.303	103.023	101.062	100.386	99.4627	98.2123	96.6925	96.2878	95.9407	93.92	93.8101	93.5284	91.684	89.877	87.3657	86.534	85.4575	84.6084	84.6084	83.9377	82.3983	81.9701	80.2186	78.4053
[truncated: 250 more columns]
