# Supplementary material for: A new imperialist competitive algorithm with spiral rising mechanism for solving path optimization problems
Source: PeerJ Comput Sci. 2022 Sep 7;8:e1075. doi: 10.7717/peerj-cs.1075 (PMC9575848; doi:10.7717/peerj-cs.1075)
Supplement: Supplemental Information 11 [file peerj-cs-08-1075-s011.zip › PSO DE GWO SRICA BSO TLBO SCA/F7/SCA.xlsx]

## Sheet: Sheet1
0	194.844	123.256	123.256	123.256	123.256	123.256	123.256	123.256	123.256	123.256	123.256	123.256	123.256	123.256	123.256	123.256	123.256	123.256	123.256	123.256	123.256	123.256	123.256	123.256	123.256	123.256	123.256	123.256	123.256	123.256	123.256	123.256	123.256	123.256	123.256	123.256	123.256	123.256	123.256	123.256	123.256	123.256	123.256	123.256	123.256	123.256	123.256	123.256	123.256
0	187.479	187.479	187.479	187.479	187.479	187.479	187.479	187.479	187.479	187.479	187.479	187.479	187.479	187.479	187.479	187.479	187.479	187.479	187.479	187.479	187.479	187.479	187.479	187.479	187.479	187.479	187.479	187.479	187.479	187.479	187.479	187.479	187.479	187.479	187.479	187.479	187.479	187.479	187.479	187.479	187.479	187.479	187.479	187.479	187.479	187.479	187.479	187.479	187.479
0	203.775	203.775	203.775	203.775	203.775	203.775	203.775	203.775	203.775	203.775	203.775	203.775	203.775	203.775	203.775	203.775	203.775	203.775	203.775	203.775	203.775	203.775	203.775	203.775	203.775	203.775	203.775	203.775	203.775	203.775	203.775	203.775	203.775	203.775	203.775	203.775	203.379	159.57	159.57	159.57	159.57	159.57	159.57	159.57	159.57	159.57	159.57	94.782	94.782
0	220.994	220.994	220.994	220.994	220.994	220.994	220.994	220.994	220.994	220.994	220.994	220.994	220.994	220.994	220.994	220.994	220.994	220.994	220.994	220.994	220.994	220.994	220.994	220.994	220.994	220.994	220.994	195.311	136.492	136.492	136.492	136.492	136.492	136.492	136.492	136.492	136.492	136.492	136.492	136.492	136.492	136.492	136.492	136.492	136.492	128.984	128.984	128.984	128.984
0	251.125	251.125	251.125	251.125	240.842	240.842	240.842	240.842	240.842	240.842	240.842	240.842	240.842	240.842	240.842	240.842	240.842	200.012	200.012	200.012	200.012	200.012	200.012	200.012	200.012	200.012	200.012	200.012	200.012	200.012	200.012	200.012	200.012	200.012	200.012	200.012	200.012	200.012	200.012	200.012	200.012	200.012	200.012	200.012	200.012	200.012	200.012	200.012	200.012
0	214.207	214.207	214.207	214.207	214.207	214.207	214.207	214.207	214.207	214.207	214.207	214.207	214.207	214.207	214.207	214.207	214.207	214.207	214.207	214.207	214.207	214.207	214.207	214.207	214.207	214.207	214.207	214.207	214.207	214.207	214.207	214.207	214.207	214.207	214.207	214.207	214.207	214.207	214.207	214.207	214.207	214.207	214.207	214.207	214.207	214.207	214.207	214.207	214.207
0	202.918	202.918	202.918	202.918	202.918	202.918	202.918	202.918	202.918	202.918	202.918	202.918	202.918	202.918	202.918	202.918	202.918	202.918	202.918	202.918	202.918	202.918	202.918	202.918	202.918	202.918	202.918	202.918	202.918	201.869	189.285	189.285	189.285	189.285	189.285	189.285	189.285	189.285	189.285	189.285	189.285	189.285	187.608	119.155	119.155	119.155	119.155	119.155	119.155
0	173.65	173.65	173.65	173.65	173.65	173.65	173.65	173.65	173.65	173.65	173.65	173.65	173.65	173.65	173.65	173.65	173.65	173.65	173.65	173.65	173.65	173.65	173.65	173.65	173.65	173.65	173.65	173.65	173.65	173.65	173.65	173.65	173.65	173.65	173.65	167.85	167.85	167.85	167.85	167.85	167.85	167.85	167.85	167.85	135.484	135.484	135.484	135.484	135.484
0	193.468	193.468	193.468	193.468	193.468	193.468	193.468	193.468	193.468	193.468	193.468	193.468	193.468	193.468	177.128	177.128	177.128	177.128	177.128	177.128	177.128	177.128	177.128	177.128	177.128	177.128	177.128	177.128	177.128	163.908	163.908	137.987	137.987	137.987	137.987	137.987	137.987	137.987	115.704	115.704	115.704	115.704	115.704	115.704	115.704	115.704	115.704	115.704	115.704
0	200.096	200.096	200.096	200.096	200.096	200.096	200.096	200.096	200.096	200.096	200.096	200.096	200.096	200.096	200.096	200.096	200.096	200.096	200.096	200.096	200.096	200.096	157.006	157.006	157.006	157.006	157.006	157.006	157.006	157.006	157.006	157.006	157.006	157.006	157.006	157.006	157.006	157.006	157.006	157.006	157.006	157.006	157.006	157.006	157.006	157.006	157.006	157.006	157.006
0	264.607	264.607	264.607	264.607	264.607	264.607	264.607	264.607	264.607	264.607	264.607	264.607	264.607	264.607	264.607	264.607	257.604	206.434	206.434	206.434	206.434	206.434	206.434	206.434	206.434	206.434	206.434	206.434	206.434	206.434	206.434	206.434	206.434	206.434	206.434	206.434	206.434	206.434	204.669	204.669	204.669	204.669	204.669	204.669	204.669	204.669	196.947	196.947	196.947
0	223.313	223.313	223.313	223.313	223.313	223.313	223.313	223.313	223.313	223.313	223.313	223.313	223.313	220.949	220.949	220.949	220.949	220.949	220.949	220.949	220.949	220.949	220.949	220.949	220.949	220.949	187.949	164.746	137.35	137.35	137.35	137.35	137.35	137.35	137.35	137.35	137.35	137.35	137.35	137.35	137.35	137.35	137.35	137.35	137.35	137.35	137.35	108.187	108.187
0	231.389	231.389	231.389	231.389	231.389	231.389	231.389	231.389	231.389	231.389	231.389	231.389	231.389	231.389	231.389	231.389	231.389	231.389	231.389	231.389	231.389	231.389	231.389	231.389	231.389	231.389	231.389	231.389	231.389	231.389	231.389	231.389	231.389	231.389	231.389	231.389	231.389	231.389	231.389	231.389	231.389	231.389	231.389	231.389	231.389	231.389	231.389	231.389	231.389
0	211.891	211.891	211.891	211.891	211.891	211.891	211.891	211.891	211.891	211.891	211.891	211.891	211.891	211.891	211.891	211.891	211.891	211.891	211.891	211.891	211.891	211.891	211.891	211.891	211.891	211.891	211.891	211.891	211.891	211.891	211.891	211.891	211.891	211.891	211.891	211.891	211.891	211.891	211.891	211.891	211.891	211.891	211.891	202.576	165.558	112.527	112.527	98.0848	98.0848
0	201.727	201.727	201.727	201.727	201.727	201.727	201.727	201.727	201.727	201.727	201.727	201.727	201.727	201.727	201.727	201.727	201.727	201.727	189.297	189.297	189.297	189.297	189.297	189.297	169.113	120.758	120.758	120.758	120.758	120.758	120.758	120.758	120.758	120.758	120.758	120.758	120.758	120.758	120.758	120.758	120.758	120.758	120.758	120.758	120.758	120.758	120.758	120.758	120.758
0	217.269	217.269	217.269	217.269	217.269	217.269	217.269	217.269	217.269	217.269	217.269	217.269	217.269	217.269	217.269	217.269	217.269	217.269	217.269	217.269	217.269	217.269	217.269	217.269	217.269	217.269	217.269	214.671	211.186	211.186	183.064	183.064	183.064	183.064	183.064	183.064	180.586	180.586	180.586	180.586	180.586	180.586	169.156	169.156	123.92	123.92	123.92	123.92	123.92
0	266.678	266.678	266.678	266.678	266.678	266.678	266.678	266.678	266.678	266.678	257.806	257.806	257.806	257.806	257.806	257.806	257.806	257.806	257.806	257.303	257.303	257.303	257.303	257.303	257.303	257.303	231.199	204.103	204.103	204.103	204.103	204.103	204.103	204.103	204.103	204.103	204.103	204.103	204.103	175.771	175.771	175.771	175.771	175.771	175.771	175.771	175.771	174.181	171.018
0	175.566	111.347	105.187	105.187	105.187	105.187	105.187	105.187	105.187	105.187	105.187	105.187	105.187	105.187	105.187	105.187	105.187	105.187	105.187	105.187	105.187	105.187	105.187	105.187	105.187	105.187	105.187	105.187	105.187	105.187	105.187	105.187	105.187	105.187	105.187	105.187	105.187	105.187	105.187	105.187	105.187	105.187	105.187	105.187	105.187	105.187	105.187	105.187	105.187
0	187.802	187.802	187.802	187.802	187.802	187.802	187.802	187.802	187.802	187.802	187.802	187.802	160.503	160.503	160.503	160.503	160.503	160.503	160.503	155.46	155.46	155.46	155.46	155.46	155.46	155.46	155.46	155.46	155.46	155.46	155.46	155.46	155.46	155.46	155.46	155.46	155.46	155.46	155.46	155.46	155.46	150.22	150.22	150.22	150.22	150.22	150.22	150.22	150.22
0	219.909	219.909	219.909	219.909	219.909	219.909	219.909	219.909	219.909	219.909	219.909	219.909	219.909	219.909	219.909	219.909	212.76	199.243	199.243	199.243	199.243	199.243	199.243	199.243	199.243	199.243	199.243	174.554	174.554	167.927	141.797	138.809	138.809	138.809	126.899	126.899	126.899	126.899	126.899	126.899	126.899	126.899	126.899	126.899	126.899	126.899	126.899	126.899	126.899
0	221.596	221.596	221.596	221.596	221.596	221.596	221.596	221.596	221.596	221.596	221.596	221.596	221.596	221.596	221.596	221.596	221.596	221.596	221.596	221.596	221.596	221.596	221.596	221.596	221.596	221.596	221.596	221.596	221.596	221.596	221.596	221.596	221.596	221.596	221.596	221.596	221.596	221.596	221.596	221.596	221.596	221.596	221.596	221.596	221.596	221.596	221.596	221.596	221.596
0	245.449	245.449	245.449	245.449	245.449	245.449	245.449	245.449	245.449	245.449	245.449	245.449	245.449	245.449	245.449	245.449	245.449	245.449	245.449	245.449	245.449	245.449	245.449	245.449	245.449	245.449	245.449	245.449	232.623	213.387	213.387	213.387	213.387	213.387	213.387	213.387	207.366	207.366	207.366	205.906	205.906	205.906	205.906	205.906	205.906	205.906	197.756	180.867	180.867
0	192.327	192.327	192.327	192.327	192.327	192.327	192.327	192.327	192.327	192.327	192.327	192.327	192.327	192.327	162.458	106.241	106.241	106.241	106.241	106.241	106.241	106.241	106.241	106.241	106.241	106.241	106.241	106.241	106.241	106.241	106.241	106.241	106.241	106.241	106.241	106.241	106.241	106.241	106.241	106.241	102.235	102.235	102.235	102.235	102.235	102.235	102.235	102.235	102.235
0	217.881	217.881	217.881	217.881	217.881	217.881	217.881	217.881	217.881	217.881	217.881	217.881	217.881	217.881	217.881	217.881	217.881	217.881	217.881	217.881	217.881	217.881	217.881	217.881	217.881	217.881	217.881	217.881	217.881	217.881	217.881	217.881	216.717	216.717	190.488	176.895	176.895	176.895	176.895	176.895	176.895	176.895	176.895	176.895	176.895	176.895	176.895	176.895	176.895
0	242.744	242.744	242.744	242.744	242.744	242.744	242.744	242.744	242.744	242.744	242.744	242.744	242.744	242.744	242.744	242.744	242.744	242.744	242.744	242.744	242.744	242.744	223.128	221.764	208.987	202.38	152.231	142.697	97.3496	93.3995	68.6448	68.6448	68.6448	64.9883	64.9883	64.9883	64.9883	64.9883	64.9883	64.9883	64.9883	64.9883	64.9883	64.9883	64.9883	64.9883	64.9883	64.9883	64.9883
0	209.309	209.309	209.309	209.309	209.309	209.309	209.309	209.309	209.309	209.309	209.309	209.309	209.309	209.309	209.309	209.309	209.309	209.309	209.309	209.309	209.309	209.309	209.309	209.309	209.309	209.309	209.309	209.309	209.309	209.309	209.309	209.309	209.309	209.309	209.309	209.006	180.463	176.787	176.787	149.922	149.922	149.922	149.922	149.922	149.922	149.922	149.922	149.922	149.922
0	193.324	193.324	193.324	193.324	193.324	193.324	193.324	193.324	193.324	193.324	193.324	193.324	193.324	193.324	193.324	193.324	193.324	193.324	193.324	193.324	193.324	193.324	193.324	193.324	193.324	193.324	193.324	193.324	193.324	193.324	193.324	193.324	193.324	193.324	193.324	193.324	193.324	193.324	193.324	193.324	193.324	193.324	193.324	193.324	193.324	193.324	193.324	193.324	193.324
0	247.859	247.859	247.859	247.859	247.859	247.859	247.859	247.859	247.859	247.859	247.859	247.859	247.859	247.859	247.859	247.859	247.859	247.859	247.859	247.859	247.859	247.859	247.859	247.859	247.859	247.859	247.859	247.859	247.859	247.859	247.859	247.859	247.859	247.859	247.859	247.859	247.859	247.859	247.859	247.859	235.075	200.593	154.36	147.552	131.903	103.324	88.4151	88.4151	88.4151
0	193.999	193.999	193.999	193.999	193.999	193.999	193.999	193.999	193.999	193.999	193.999	193.999	193.999	193.999	193.999	193.999	193.999	193.999	193.999	193.999	193.999	193.999	193.999	193.999	193.999	193.999	193.999	193.999	193.999	193.999	193.999	193.999	193.999	193.999	193.999	193.999	193.999	193.999	193.999	193.999	193.999	193.999	193.999	193.999	193.999	193.999	193.999	193.999	193.999
0	225.267	225.267	225.267	225.267	225.267	225.267	225.267	225.267	225.267	225.267	225.267	225.267	225.267	225.267	225.267	225.267	225.267	225.267	225.267	225.267	225.267	225.267	225.267	225.267	225.267	225.267	225.267	225.267	225.267	181.479	181.479	181.479	181.479	181.479	181.479	181.479	181.479	181.479	181.479	181.479	181.479	181.479	181.479	181.479	181.479	181.479	181.479	181.479	181.479
0	214.415	209.889	209.683	209.683	209.34	209.34	209.34	209.34	209.34	209.34	209.045	209.045	208.135	208.056	206.516	204.642	204.17	200.653	200.238	200.054	200.054	200.054	197.963	197.918	196.819	194.987	191.345	187.585	182.656	179.727	176.674	175.71	175.672	175.55	174.278	173.622	172.374	170.791	169.99	168.101	167.541	166.217	164.239	161.42	157.078	154.107	153.081	148.852	148.747
[truncated: 250 more columns]
