# Supplementary material for: A new imperialist competitive algorithm with spiral rising mechanism for solving path optimization problems
Source: PeerJ Comput Sci. 2022 Sep 7;8:e1075. doi: 10.7717/peerj-cs.1075 (PMC9575848; doi:10.7717/peerj-cs.1075)
Supplement: Supplemental Information 11 [file peerj-cs-08-1075-s011.zip › PSO DE GWO SRICA BSO TLBO SCA/F7/SRICA.xlsx]

## Sheet: Sheet1
73.4868	4.45986	0.010339	0.00966165	0.000441289	9.29797e-05	3.5234e-06	3.5234e-06	2.63387e-07	5.71115e-08	5.39151e-08	3.38246e-08	3.37851e-08	3.37851e-08	3.37851e-08	3.37851e-08	3.37851e-08	3.37851e-08	3.37851e-08	3.26024e-08	3.26024e-08	3.2581e-08	7.20434e-09	7.20434e-09	7.20434e-09	7.20434e-09	7.20434e-09	7.20434e-09	6.46127e-09	6.46127e-09	6.46127e-09	2.31888e-09	2.31888e-09	3.55651e-11	3.20564e-11	3.20564e-11	3.20564e-11	3.20564e-11	1.78422e-11	1.78422e-11	1.78422e-11	1.78422e-11	1.78422e-11	1.78422e-11	1.78422e-11	1.78422e-11	1.72058e-11	1.72058e-11	1.72058e-11	1.72058e-11
4.93159	0.129706	0.0244765	7.57085e-05	7.56519e-05	7.36454e-05	7.36454e-05	7.36454e-05	7.36306e-05	7.36306e-05	7.36306e-05	7.27499e-05	7.22287e-05	7.08099e-05	7.02692e-05	7.00605e-05	6.90827e-05	6.99552e-06	3.48713e-06	3.45905e-06	3.44085e-06	3.44056e-06	3.425e-06	3.425e-06	3.425e-06	3.425e-06	3.425e-06	3.425e-06	3.4225e-06	3.4225e-06	3.4225e-06	3.42211e-06	3.42211e-06	3.42211e-06	3.4221e-06	3.15364e-06	3.15364e-06	3.12481e-06	3.12474e-06	3.0983e-06	3.0983e-06	3.0969e-06	3.0969e-06	1.0528e-06	1.30686e-07	1.30572e-07	1.30572e-07	5.18021e-08	5.18021e-08	5.18021e-08
30.7958	4.38634	0.139894	0.034411	7.04814e-06	5.01501e-06	4.97086e-06	4.97086e-06	4.9611e-06	1.93409e-06	1.31974e-06	1.14532e-07	1.14532e-07	8.32742e-08	1.98389e-08	1.74161e-09	1.74161e-09	1.74161e-09	1.74161e-09	1.28022e-09	1.28022e-09	7.25061e-13	7.25061e-13	7.25061e-13	7.25061e-13	7.10307e-13	7.10307e-13	7.10307e-13	7.10307e-13	7.10307e-13	7.10307e-13	7.10307e-13	7.10307e-13	7.10307e-13	7.10307e-13	7.10307e-13	7.10307e-13	7.10307e-13	7.10307e-13	7.10307e-13	7.10307e-13	7.10307e-13	2.76709e-14	2.76709e-14	2.76709e-14	3.42861e-15	5.26084e-16	5.26084e-16	5.26084e-16	5.26084e-16
3.9353	0.00572735	0.00121369	0.00092309	0.000877463	0.000877463	0.000331546	2.29735e-05	2.185e-05	6.98458e-08	6.98458e-08	5.53345e-08	5.47366e-08	5.47366e-08	4.93416e-08	4.93416e-08	4.56288e-08	4.56288e-08	4.45777e-08	4.45777e-08	4.02857e-08	2.35834e-08	2.35834e-08	1.43476e-08	1.33041e-08	1.33041e-08	1.33041e-08	1.33041e-08	1.33041e-08	1.33041e-08	1.33041e-08	1.33041e-08	1.33041e-08	1.33041e-08	1.33041e-08	1.33041e-08	1.33041e-08	1.33041e-08	1.33041e-08	1.33041e-08	1.3304e-08	1.3304e-08	1.33031e-08	1.33026e-08	1.33026e-08	1.33026e-08	1.33026e-08	1.33026e-08	1.33026e-08	1.33018e-08
1.02333	0.0256207	0.000680781	3.92348e-05	3.92329e-05	3.84936e-05	3.13385e-05	3.12973e-05	3.12964e-05	2.93671e-05	2.84959e-05	2.61237e-05	2.61237e-05	2.61226e-05	2.61226e-05	2.61226e-05	2.61007e-05	2.61007e-05	2.60989e-05	1.05685e-05	9.39338e-07	1.16349e-07	1.16349e-07	1.16349e-07	7.05216e-08	2.58379e-08	2.58379e-08	9.00501e-09	9.00501e-09	3.01705e-09	2.94031e-09	2.93857e-09	2.93857e-09	2.82607e-09	2.82607e-09	1.24071e-09	2.94068e-11	2.94068e-11	2.94068e-11	2.72768e-11	2.72768e-11	2.12994e-11	2.12994e-11	2.12994e-11	2.12994e-11	1.36506e-11	1.36506e-11	1.36506e-11	9.2346e-15	9.2346e-15
11.7332	0.289953	0.0284845	0.0152689	0.00546698	0.000190239	5.33583e-07	5.33583e-07	4.41407e-07	4.21847e-07	3.81109e-07	4.56601e-08	4.40954e-08	4.40954e-08	4.40954e-08	4.23656e-08	4.23656e-08	4.2363e-08	4.2363e-08	4.2363e-08	4.2363e-08	4.2363e-08	4.2363e-08	4.2363e-08	4.23426e-08	4.23426e-08	4.23426e-08	4.23426e-08	4.23426e-08	4.23426e-08	4.23426e-08	4.23309e-08	4.233e-08	4.23299e-08	4.23299e-08	4.23299e-08	4.23299e-08	4.23299e-08	4.22941e-08	4.22941e-08	4.22941e-08	4.22941e-08	4.22941e-08	4.22941e-08	4.22941e-08	4.22941e-08	4.22906e-08	4.22906e-08	4.22906e-08	4.22906e-08
23.4315	0.70176	0.0523036	0.00560095	0.00174502	6.48976e-05	8.27141e-06	7.4856e-06	7.4856e-06	6.76795e-06	3.73205e-06	3.73205e-06	9.80107e-08	9.80107e-08	6.8728e-08	6.8728e-08	3.48728e-08	3.48728e-08	9.72361e-09	8.09229e-09	8.09229e-09	8.09229e-09	8.09229e-09	7.91382e-09	7.21682e-09	7.21682e-09	5.96964e-11	5.96964e-11	5.88236e-11	5.88236e-11	5.88236e-11	5.88236e-11	5.88236e-11	5.81105e-11	2.59429e-11	2.59429e-11	2.59429e-11	2.59429e-11	2.59429e-11	2.59429e-11	2.21278e-11	2.21278e-11	2.21278e-11	2.20982e-11	2.20982e-11	2.20982e-11	2.20982e-11	2.20982e-11	2.20982e-11	2.20982e-11
9.16125	1.08185	0.0935257	0.00852728	0.000441542	0.000234912	0.000185903	0.000170457	7.41408e-05	7.41408e-05	7.22061e-05	5.3496e-05	3.18034e-05	1.49164e-08	1.46431e-08	1.46431e-08	5.5697e-09	5.5697e-09	5.31791e-09	1.49854e-09	1.49854e-09	1.49854e-09	1.12826e-10	1.12826e-10	1.11584e-10	9.2745e-11	9.2745e-11	9.2745e-11	8.61792e-11	8.61792e-11	3.55314e-11	3.55314e-11	3.52744e-11	3.52744e-11	3.52744e-11	3.52744e-11	3.52384e-11	3.49091e-11	3.49091e-11	3.49091e-11	3.40773e-11	3.40773e-11	3.40773e-11	3.40773e-11	3.40549e-11	3.40549e-11	3.405e-11	3.405e-11	3.405e-11	3.405e-11
5.63419	0.0382364	0.0114417	0.00119277	3.13376e-05	4.66704e-06	4.66704e-06	4.66704e-06	4.56252e-07	6.39015e-08	1.30512e-08	1.30512e-08	2.98958e-09	2.98958e-09	2.98958e-09	2.98958e-09	2.98958e-09	2.98607e-09	2.98548e-09	2.30186e-09	2.11668e-09	2.11668e-09	2.11668e-09	2.11668e-09	2.11668e-09	2.11615e-09	2.11615e-09	2.11615e-09	2.11612e-09	2.11612e-09	2.11612e-09	2.10378e-09	1.88868e-09	1.88868e-09	1.8852e-09	1.88481e-09	1.88478e-09	1.88478e-09	1.88478e-09	1.88478e-09	1.88478e-09	1.88478e-09	1.88478e-09	1.88478e-09	1.88478e-09	1.88478e-09	1.88478e-09	1.88478e-09	1.88478e-09	1.88478e-09
1.45456	0.168306	0.00545097	0.00169051	0.0006824	0.00022704	4.46547e-06	4.46547e-06	1.53779e-08	7.73009e-09	4.47718e-09	5.70272e-10	5.70272e-10	5.70272e-10	5.70272e-10	5.70272e-10	5.70272e-10	5.70272e-10	5.70272e-10	5.70272e-10	5.70272e-10	5.70272e-10	3.59154e-10	3.59154e-10	3.57313e-10	3.97502e-11	3.88337e-11	3.592e-11	3.592e-11	3.592e-11	3.592e-11	3.592e-11	3.592e-11	3.592e-11	3.592e-11	3.592e-11	3.58347e-11	3.58347e-11	3.58347e-11	3.58305e-11	2.76722e-11	1.3529e-11	1.3529e-11	1.26217e-11	1.26217e-11	1.26217e-11	1.26217e-11	1.83243e-12	1.83243e-12	1.83243e-12
2.85336	0.00587074	0.000598747	4.42917e-05	2.95546e-05	2.53751e-06	2.53725e-06	2.53725e-06	2.53725e-06	2.53701e-06	2.53701e-06	2.53689e-06	2.53569e-06	2.53569e-06	2.53569e-06	2.53569e-06	2.53505e-06	2.53415e-06	2.53377e-06	1.52825e-07	1.51209e-07	8.98712e-08	8.98712e-08	8.95346e-08	8.95346e-08	2.89069e-08	2.89069e-08	2.02572e-09	2.02572e-09	1.42302e-09	1.42302e-09	1.42302e-09	1.42302e-09	1.41929e-09	1.41929e-09	1.41929e-09	1.41929e-09	1.41929e-09	1.41929e-09	1.41929e-09	1.41929e-09	1.41929e-09	1.41929e-09	1.41929e-09	1.41929e-09	1.4122e-09	1.4122e-09	1.4122e-09	1.4122e-09	1.41108e-09
2.91534	0.554985	0.00104834	0.00104834	0.000927442	0.000224251	1.42335e-05	1.26676e-05	8.05002e-07	7.13895e-07	6.86742e-07	6.86742e-07	6.12551e-07	5.39617e-07	2.58921e-07	2.58921e-07	2.55778e-07	2.55778e-07	2.55147e-07	2.3564e-07	2.3564e-07	2.3564e-07	2.3564e-07	7.01617e-08	5.89223e-08	5.60695e-08	5.60695e-08	5.60695e-08	5.38439e-08	5.38439e-08	5.38439e-08	5.38439e-08	5.38439e-08	5.38439e-08	5.38378e-08	5.38366e-08	5.38261e-08	5.38261e-08	5.38261e-08	5.38173e-08	5.38173e-08	5.38173e-08	5.38173e-08	5.38173e-08	5.38173e-08	5.38173e-08	5.38173e-08	5.38173e-08	5.38165e-08	5.38165e-08
8.13562	0.198766	0.0202424	0.0200771	0.000435544	5.29389e-05	4.6239e-06	4.6239e-06	4.6239e-06	5.84836e-08	5.84836e-08	5.84836e-08	5.84836e-08	5.84836e-08	2.34628e-08	2.34628e-08	2.34392e-08	2.34392e-08	2.34392e-08	2.34392e-08	1.90778e-08	1.90778e-08	1.87968e-08	1.8167e-08	1.8167e-08	1.8167e-08	1.8167e-08	1.8167e-08	1.8167e-08	1.8167e-08	1.8163e-08	1.8163e-08	1.81627e-08	1.81627e-08	1.81627e-08	1.81627e-08	1.81627e-08	1.81627e-08	1.81627e-08	1.81627e-08	1.81627e-08	1.81627e-08	1.81627e-08	1.81627e-08	1.81627e-08	1.81627e-08	1.81627e-08	1.81627e-08	1.81627e-08	1.81627e-08
6.27453	1.25667	0.0010628	0.0010628	0.000386352	7.71203e-05	7.47422e-05	6.82777e-07	6.82777e-07	6.82657e-07	1.20669e-08	1.20669e-08	6.60793e-09	6.60793e-09	5.69406e-09	5.69406e-09	5.69406e-09	5.69406e-09	5.69406e-09	5.69406e-09	5.69386e-09	5.69386e-09	5.69386e-09	5.69386e-09	5.69386e-09	5.69386e-09	5.69386e-09	5.69385e-09	5.69385e-09	5.69385e-09	5.69379e-09	5.69379e-09	5.69375e-09	5.69375e-09	4.99112e-09	4.99112e-09	4.99112e-09	4.58105e-09	4.57131e-09	4.57131e-09	4.49767e-09	4.49767e-09	4.49767e-09	4.49767e-09	4.49767e-09	4.49767e-09	4.49767e-09	4.49767e-09	4.49767e-09	4.49767e-09
6.11671	0.94072	0.00881562	0.00251878	7.15566e-06	7.15546e-06	1.13783e-06	5.23506e-07	1.5964e-07	1.5964e-07	2.54832e-08	1.97034e-08	1.25079e-08	1.46946e-09	1.37147e-09	4.92233e-10	4.92233e-10	4.92233e-10	4.92233e-10	4.92233e-10	4.92233e-10	4.92233e-10	1.98783e-10	1.39299e-10	1.39299e-10	1.39299e-10	4.47715e-12	4.47715e-12	4.47715e-12	4.47715e-12	4.47715e-12	1.56557e-12	1.56557e-12	1.56557e-12	1.56557e-12	1.56557e-12	1.56557e-12	1.56557e-12	1.56557e-12	1.56557e-12	1.56557e-12	1.56557e-12	1.48302e-12	1.48302e-12	1.483e-12	1.40652e-12	1.40652e-12	1.40652e-12	1.40652e-12	1.40652e-12
7.67196	0.0494179	0.00660212	0.00118206	2.37428e-05	1.88452e-06	1.88452e-06	7.79463e-07	5.44285e-08	5.44285e-08	5.44285e-08	5.44285e-08	5.44285e-08	5.43766e-08	4.78639e-08	4.78335e-08	4.78335e-08	4.72909e-08	4.34587e-08	4.34587e-08	4.29428e-08	4.29428e-08	4.29428e-08	4.29362e-08	4.29362e-08	4.29362e-08	4.29362e-08	4.29362e-08	4.29362e-08	4.29362e-08	4.29359e-08	4.29284e-08	4.29284e-08	4.29284e-08	2.93988e-08	2.45164e-08	2.13649e-08	1.15302e-08	1.15257e-08	1.15257e-08	1.05426e-08	1.05426e-08	1.03799e-08	1.03799e-08	1.03799e-08	1.03799e-08	1.03669e-08	1.03669e-08	1.03669e-08	1.03669e-08
2.81586	0.021561	0.00106259	4.5344e-05	4.35534e-05	4.35433e-05	2.45569e-05	9.32877e-06	9.32877e-06	9.32877e-06	7.24932e-06	6.56455e-06	4.18259e-06	2.99654e-06	2.76646e-06	2.37894e-06	2.94423e-08	2.58975e-08	2.22992e-08	1.75797e-08	1.75797e-08	1.68672e-08	1.68672e-08	1.06122e-08	7.30011e-10	7.30011e-10	7.30011e-10	5.05068e-10	3.38918e-10	3.38918e-10	3.38918e-10	2.10089e-10	2.01614e-10	2.01614e-10	2.01614e-10	2.01614e-10	2.01613e-10	2.01613e-10	2.01613e-10	2.01613e-10	2.01613e-10	2.01613e-10	2.01613e-10	2.01613e-10	2.01433e-10	2.01433e-10	2.01433e-10	2.01422e-10	2.01422e-10	2.01422e-10
1.53355	0.0877561	0.0050594	0.000662199	0.00030555	0.000290937	0.000167454	5.59065e-05	2.77239e-07	2.77239e-07	2.15469e-07	7.81818e-08	3.40176e-08	3.29102e-08	3.29102e-08	3.0816e-08	3.0816e-08	3.08158e-08	3.08158e-08	3.08158e-08	3.08158e-08	3.08158e-08	3.08158e-08	3.08158e-08	3.08158e-08	3.08158e-08	3.08148e-08	3.08148e-08	3.08148e-08	3.08148e-08	3.08148e-08	9.33129e-09	2.14651e-09	7.67588e-10	7.67588e-10	2.56776e-10	2.56776e-10	2.56776e-10	2.56776e-10	2.56776e-10	2.56776e-10	2.41828e-10	2.41828e-10	2.41828e-10	2.41595e-10	2.41595e-10	1.8561e-10	1.8561e-10	1.8561e-10	1.76102e-10
4.9419	0.0518342	0.0095775	0.0007232	0.000181556	0.000181556	0.00017737	3.30341e-05	5.15026e-06	6.95888e-07	6.95888e-07	6.4479e-07	7.09535e-08	2.62299e-08	2.52837e-08	1.08192e-08	1.08192e-08	1.08192e-08	1.08192e-08	2.89669e-09	2.89669e-09	9.23769e-10	9.23769e-10	4.30125e-10	4.30125e-10	4.30125e-10	4.30125e-10	4.30125e-10	4.30125e-10	4.30125e-10	4.30125e-10	4.30125e-10	4.30125e-10	4.30125e-10	4.30105e-10	4.29924e-10	4.29924e-10	4.295e-10	4.295e-10	4.295e-10	4.29456e-10	4.29456e-10	4.29456e-10	4.29456e-10	4.29456e-10	4.29456e-10	4.29456e-10	4.29456e-10	4.29456e-10	4.29452e-10
2.37804	0.206508	0.00722097	0.00575372	0.00196575	4.36349e-05	1.11929e-06	4.09528e-08	2.33643e-08	1.86136e-08	1.86136e-08	1.86136e-08	1.86136e-08	1.86136e-08	1.86136e-08	1.81325e-08	1.81325e-08	1.81325e-08	1.80998e-08	1.80998e-08	3.62381e-09	3.62381e-09	3.61068e-09	3.61068e-09	3.61068e-09	3.07917e-09	3.07917e-09	3.07917e-09	3.07917e-09	3.07685e-09	3.06888e-09	3.0223e-09	3.0223e-09	3.02216e-09	3.02215e-09	3.02215e-09	3.02215e-09	3.02215e-09	3.01568e-09	3.01568e-09	3.01568e-09	3.01568e-09	3.01568e-09	3.01568e-09	3.0156e-09	3.0156e-09	3.01553e-09	3.01553e-09	3.01549e-09	3.01549e-09
0.418183	0.0838468	0.00318627	2.66227e-05	2.05329e-05	2.05329e-05	2.04827e-05	1.57073e-05	1.12127e-05	4.7159e-06	1.26952e-06	1.26952e-06	1.74356e-07	1.74356e-07	3.97074e-08	3.97074e-08	3.97074e-08	3.97074e-08	3.97074e-08	3.97074e-08	3.97074e-08	3.96676e-08	3.96676e-08	3.96676e-08	3.96676e-08	3.96676e-08	3.9666e-08	3.96635e-08	3.96635e-08	3.9657e-08	3.9657e-08	3.9657e-08	3.9657e-08	3.9657e-08	3.96561e-08	3.96561e-08	3.96561e-08	3.96526e-08	3.96526e-08	3.96526e-08	3.96526e-08	3.96526e-08	3.96526e-08	3.9642e-08	3.96412e-08	3.96412e-08	3.96412e-08	3.9641e-08	3.9641e-08	3.9641e-08
1.83466	0.00475432	0.00182093	0.0003349	6.92432e-05	5.82226e-06	5.82226e-06	4.96713e-06	9.9803e-07	4.78326e-07	4.57571e-07	4.52568e-08	4.52568e-08	4.52568e-08	1.09653e-08	1.05682e-08	1.05682e-08	1.05682e-08	1.05682e-08	1.05657e-08	1.05657e-08	9.54962e-09	9.54962e-09	9.54646e-09	7.19016e-09	7.19016e-09	7.19016e-09	3.00746e-09	1.1329e-10	1.1329e-10	1.1329e-10	1.1329e-10	9.6359e-11	9.6359e-11	9.6359e-11	9.63586e-11	9.63586e-11	9.63586e-11	9.40001e-11	8.46692e-11	8.46692e-11	8.46692e-11	8.46692e-11	8.46692e-11	8.46692e-11	8.46692e-11	8.46692e-11	8.46692e-11	8.37639e-11	8.37639e-11
13.181	0.963413	0.235037	0.00291215	7.79724e-05	3.12028e-05	4.40579e-07	7.86321e-08	7.86321e-08	1.7381e-08	1.7381e-08	1.7381e-08	1.7381e-08	1.7381e-08	1.7381e-08	1.7381e-08	9.67177e-09	9.56513e-09	9.23528e-09	9.23528e-09	9.23528e-09	9.23528e-09	2.87798e-09	2.87798e-09	1.88234e-09	1.88234e-09	5.57834e-10	5.57834e-10	5.57834e-10	2.81425e-10	2.81425e-10	2.81425e-10	6.59529e-11	6.59529e-11	6.59529e-11	6.59529e-11	6.59529e-11	6.5824e-11	6.5824e-11	6.5824e-11	6.5824e-11	6.5824e-11	6.5824e-11	4.90862e-12	4.90862e-12	4.59031e-12	4.59031e-12	4.59031e-12	4.59031e-12	4.16605e-12
0.491233	0.00107097	0.000130184	0.000130184	0.000130076	0.000106386	0.000106367	0.000106142	5.44221e-05	4.33278e-05	4.33278e-05	4.32149e-05	3.99812e-05	3.99812e-05	3.85537e-05	3.85537e-05	3.55546e-05	3.55546e-05	3.54882e-05	1.59865e-05	3.10887e-09	3.10887e-09	3.10887e-09	3.10887e-09	2.138e-09	2.138e-09	2.138e-09	2.138e-09	2.138e-09	2.138e-09	2.138e-09	2.138e-09	2.04068e-09	2.03052e-09	2.03052e-09	2.03048e-09	2.03048e-09	2.03048e-09	2.03048e-09	2.03048e-09	2.03048e-09	2.03048e-09	2.03048e-09	2.03048e-09	2.03048e-09	2.03048e-09	2.03048e-09	2.03048e-09	2.03048e-09	2.03048e-09
4.45149	0.779509	0.00365069	0.00207607	6.21665e-06	4.80373e-07	4.80373e-07	4.6393e-07	4.63926e-07	4.60711e-07	4.6007e-07	1.70692e-07	1.69673e-07	1.69673e-07	2.96052e-08	7.74003e-09	7.74003e-09	7.74003e-09	7.74003e-09	7.59732e-09	7.59732e-09	7.17867e-09	7.17867e-09	7.17867e-09	7.17867e-09	7.17867e-09	7.17867e-09	7.17867e-09	7.17867e-09	7.17867e-09	7.17867e-09	7.17867e-09	7.17867e-09	7.17867e-09	7.17867e-09	7.17867e-09	7.17867e-09	7.17867e-09	7.17867e-09	7.17867e-09	7.17867e-09	7.17867e-09	7.17867e-09	7.17867e-09	7.17867e-09	7.17865e-09	7.17865e-09	7.17865e-09	7.17865e-09	7.17865e-09
0.540655	0.00701131	0.000573147	9.55604e-05	8.80036e-05	8.80036e-05	8.80036e-05	7.87354e-05	2.11608e-05	9.03626e-07	9.03626e-07	6.01133e-07	5.97549e-07	5.60037e-07	3.70998e-07	3.7061e-07	3.49218e-09	3.49216e-09	3.49216e-09	3.49216e-09	3.49216e-09	3.49216e-09	3.39869e-09	3.39869e-09	3.39869e-09	3.13908e-09	3.13908e-09	3.13908e-09	3.13908e-09	3.13908e-09	3.13908e-09	3.13908e-09	2.73824e-09	2.73824e-09	2.10858e-09	2.10858e-09	2.10858e-09	2.10856e-09	1.13886e-09	6.51744e-10	6.51744e-10	4.64045e-10	4.64045e-10	4.61765e-10	4.61765e-10	5.9601e-11	4.72769e-11	4.72769e-11	4.72769e-11	4.72769e-11
61.0524	3.24107	0.00461298	0.000954835	9.07031e-05	7.91035e-05	1.93682e-05	1.19571e-05	1.18059e-05	1.18059e-05	8.99755e-06	6.38316e-07	4.23041e-07	4.23041e-07	4.23041e-07	4.2224e-07	4.2224e-07	4.2224e-07	4.22201e-07	4.222e-07	2.63805e-08	2.63805e-08	2.63805e-08	2.4963e-09	2.47029e-09	2.47029e-09	2.47029e-09	2.47029e-09	1.44188e-09	1.44188e-09	1.41513e-09	1.41513e-09	1.41513e-09	1.41513e-09	1.41513e-09	1.41513e-09	1.41447e-09	1.41447e-09	1.41446e-09	1.41446e-09	1.41446e-09	1.41446e-09	1.41446e-09	1.41446e-09	1.41446e-09	1.41446e-09	1.41446e-09	1.41446e-09	1.41446e-09	1.41446e-09
6.87204	0.0310593	0.00103238	0.000272636	0.000182936	4.33765e-05	4.33765e-05	1.50103e-06	6.12067e-07	5.08486e-07	5.08447e-07	1.62571e-07	4.31801e-10	1.20585e-10	1.20585e-10	1.19737e-10	1.14668e-10	1.14668e-10	1.14577e-10	1.14577e-10	1.13913e-10	1.13913e-10	1.06003e-10	9.7773e-11	9.77677e-11	9.77677e-11	9.77677e-11	9.77677e-11	9.77677e-11	9.77677e-11	9.77677e-11	9.44497e-11	9.09551e-11	9.09551e-11	9.07171e-11	9.07171e-11	9.07171e-11	9.06037e-11	9.06037e-11	9.06037e-11	9.06037e-11	9.06037e-11	9.06037e-11	9.06037e-11	9.06037e-11	9.06037e-11	9.06037e-11	9.0589e-11	9.0589e-11	9.0589e-11
2.09517	0.06795	0.00922519	3.85026e-05	3.30669e-05	1.73527e-06	5.11803e-07	1.70701e-07	1.7065e-07	1.7065e-07	6.08389e-08	6.08389e-08	3.47951e-08	3.47951e-08	3.12398e-08	3.12398e-08	6.42986e-09	6.42986e-09	6.42986e-09	8.47335e-10	8.47335e-10	8.47335e-10	8.47334e-10	8.47334e-10	8.47334e-10	8.47334e-10	8.47334e-10	8.32467e-10	8.32467e-10	8.16372e-10	8.16372e-10	8.16372e-10	8.03132e-10	8.03132e-10	8.03132e-10	8.03132e-10	7.58984e-10	7.58984e-10	7.58984e-10	7.58984e-10	7.58908e-10	7.51225e-10	7.51225e-10	7.51225e-10	7.51123e-10	7.50716e-10	7.44708e-10	7.44708e-10	7.44708e-10	7.44708e-10
50.2402	3.46362	0.360436	0.000592868	3.13658e-05	3.01359e-05	2.61825e-05	7.25364e-06	2.8328e-06	2.8328e-06	2.8328e-06	8.03049e-08	8.03049e-08	5.79995e-08	5.71572e-08	5.71572e-08	2.21263e-10	1.33192e-10	1.30051e-11	1.30051e-11	1.30051e-11	1.30051e-11	1.30051e-11	1.30051e-11	1.30051e-11	4.45064e-12	4.45064e-12	1.56238e-12	1.55362e-12	1.55362e-12	1.55362e-12	1.55362e-12	1.55362e-12	1.55362e-12	1.55362e-12	1.55362e-12	1.55292e-12	1.55292e-12	1.55292e-12	1.55217e-12	1.55217e-12	1.55217e-12	1.55217e-12	1.55217e-12	1.55217e-12	1.55217e-12	1.55217e-12	1.55217e-12	1.55217e-12	1.55217e-12
11.7467	0.776825	0.0349602	0.00393144	0.000494809	0.000104723	4.7652e-05	2.23707e-05	1.1398e-05	8.87364e-06	8.3432e-06	7.11e-06	5.98716e-06	4.83331e-06	4.7292e-06	4.70729e-06	4.47877e-06	2.40903e-06	2.28863e-06	1.03907e-06	1.70668e-07	1.40442e-07	1.38789e-07	1.31903e-07	1.29468e-07	1.25824e-07	1.25537e-07	1.23932e-07	1.23614e-07	1.23384e-07	1.23378e-07	1.22504e-07	1.22232e-07	1.22106e-07	1.21608e-07	1.12427e-07	1.1228e-07	1.10977e-07	1.1094e-07	1.10042e-07	1.10006e-07	1.09952e-07	1.09946e-07	4.18072e-08	1.107e-08	1.10523e-08	1.10493e-08	8.42324e-09	8.42272e-09	8.42233e-09
[truncated: 250 more columns]
