# Supplementary material for: A new imperialist competitive algorithm with spiral rising mechanism for solving path optimization problems
Source: PeerJ Comput Sci. 2022 Sep 7;8:e1075. doi: 10.7717/peerj-cs.1075 (PMC9575848; doi:10.7717/peerj-cs.1075)
Supplement: Supplemental Information 11 [file peerj-cs-08-1075-s011.zip › PSO DE GWO SRICA BSO TLBO SCA/F7/TLBO.xlsx]

## Sheet: Sheet1
105.908	87.4752	64.0035	43.0153	31.2183	23.8466	20.1137	19.7633	13.8209	9.92493	8.85692	7.23145	6.25211	5.79695	5.38915	4.46101	4.28931	4.03846	3.74178	3.11948	2.236	2.236	2.15177	2.05732	1.78256	1.38831	1.03474	0.916825	0.868287	0.682869	0.649585	0.613002	0.56321	0.545989	0.482829	0.457761	0.421452	0.403039	0.366344	0.366344	0.345365	0.314438	0.274557	0.21935	0.216763	0.183794	0.171027	0.159832	0.149193	0.134375
148.405	87.0501	69.9409	40.9836	18.7781	18.7781	18.7781	17.1887	11.4621	10.1621	8.27714	7.25387	6.95511	5.80558	5.40066	4.6365	4.6365	4.30799	3.7343	3.7343	3.11433	3.11433	2.81062	2.67017	2.48437	2.31852	2.23641	2.17166	1.82822	1.64935	1.52043	1.28736	1.21785	0.973856	0.913385	0.889477	0.86648	0.740997	0.636301	0.545813	0.515504	0.488599	0.468329	0.419363	0.319948	0.305336	0.269495	0.243445	0.221429	0.204726
133.567	90.57	64.9917	49.9682	44.6361	27.9145	23.9373	19.1667	14.9485	12.0652	9.24584	7.89664	7.89664	6.82753	6.49989	5.5877	5.01347	4.54484	4.3093	4.18973	3.51168	3.2684	2.85785	2.60941	2.49987	2.27075	2.05289	1.8172	1.72061	1.37201	1.11644	0.894089	0.849277	0.775463	0.741132	0.656753	0.596587	0.557754	0.462652	0.382569	0.311357	0.263024	0.246525	0.20695	0.180341	0.153427	0.126996	0.115114	0.0951967	0.0902355
115.764	96.9109	50.6661	48.0774	26.8357	26.8357	18.5368	18.5368	16.3152	13.9442	12.0864	11.0829	9.27735	7.62503	7.45554	6.23425	5.8005	5.11936	4.73987	4.27087	3.8731	3.2722	2.74037	2.47586	2.10361	1.81461	1.2973	1.25452	1.06601	1.05381	0.768258	0.750704	0.734908	0.593845	0.532175	0.466651	0.393526	0.348856	0.287728	0.276944	0.209294	0.209294	0.173185	0.166568	0.133931	0.103892	0.0975763	0.0785869	0.068748	0.0596444
131.571	78.2832	51.8434	36.3478	30.4373	20.6779	16.95	10.7654	9.95259	8.72599	6.81433	5.86627	4.56235	4.10023	3.38872	2.71157	2.58367	1.79817	1.53617	1.36939	1.29536	1.17359	0.992595	0.904026	0.781033	0.745091	0.672909	0.646012	0.530342	0.462596	0.425596	0.410164	0.331657	0.315958	0.286146	0.265399	0.224623	0.201781	0.185354	0.174418	0.150085	0.128519	0.110806	0.0950347	0.0796028	0.0636436	0.0636436	0.0523213	0.0430792	0.0415103
114.229	85.6026	43.7935	42.3042	21.6004	21.6004	17.8629	13.2233	9.44517	8.55719	8.55719	5.40747	5.40747	4.97369	4.47591	3.96734	3.26171	2.45826	2.37551	2.11835	1.87445	1.67576	1.51327	1.41744	1.33683	1.12137	1.0184	0.873901	0.688915	0.688915	0.637193	0.616515	0.550133	0.524109	0.491278	0.463444	0.426523	0.370496	0.3234	0.268521	0.246451	0.180267	0.155608	0.129708	0.0965539	0.0664911	0.0588764	0.0413215	0.0355506	0.0268313
140.792	62.8326	50.0297	42.7606	37.2578	14.9595	13.1726	10.6036	10.155	8.8553	6.84352	5.40224	4.67315	4.0698	3.535	3.32912	2.48457	2.46285	1.86723	1.59372	1.45522	1.17034	1.09939	0.961451	0.81412	0.781271	0.662865	0.650185	0.614981	0.552764	0.488068	0.411507	0.375851	0.300472	0.269665	0.244282	0.19335	0.178877	0.151457	0.131364	0.11615	0.101735	0.0896432	0.0835728	0.0748559	0.0565959	0.0420387	0.0377778	0.0332911	0.0317608
158.199	85.238	49.3715	43.7885	29.53	23.3384	17.9716	14.8151	12.5929	9.90881	9.90881	8.26306	7.2537	6.03855	5.70047	5.41015	4.39223	4.04492	3.5744	3.52463	3.19575	2.28674	2.19209	1.8124	1.71169	1.49438	1.43199	1.2699	1.10868	0.881781	0.831638	0.687958	0.555765	0.502923	0.470067	0.430988	0.346234	0.278875	0.243777	0.223291	0.204427	0.171544	0.158146	0.133796	0.115618	0.089953	0.0863281	0.0728753	0.06208	0.0561566
155.347	103.717	73.6785	54.7986	39.4107	35.7269	15.1527	15.1527	12.1986	11.4976	10.2814	10.2231	8.61202	7.33532	6.53772	6.40123	5.54143	4.97923	4.569	3.4144	3.01862	2.83429	2.49184	2.29418	2.22333	2.04685	1.84943	1.76704	1.57646	1.51136	1.44272	1.225	1.20529	1.11879	1.046	0.917443	0.808248	0.808248	0.765496	0.736582	0.712303	0.642803	0.634651	0.572478	0.493187	0.437058	0.389969	0.354027	0.34298	0.305655
136.28	93.7203	66.9488	50.6457	34.8927	27.5253	17.6513	17.3734	14.8807	12.3507	11.143	8.11697	7.52445	5.77558	5.65532	4.91228	4.14114	3.58058	3.2449	2.8265	2.44526	1.90161	1.53799	1.53799	1.29303	1.20069	1.15319	0.991662	0.943971	0.856731	0.789165	0.608527	0.555773	0.456124	0.352135	0.283953	0.262084	0.189253	0.175858	0.170683	0.14775	0.125595	0.0933111	0.0895412	0.0826298	0.077603	0.0633282	0.0560435	0.0493028	0.0439722
131.72	92.1382	61.4135	39.2169	38.5527	21.3218	20.7092	13.8309	12.4705	10.2721	10.2721	9.1487	7.35776	5.79954	4.94271	4.43594	3.84119	3.27047	2.91805	2.55943	2.24392	1.96862	1.81758	1.56463	1.55047	1.21694	1.13798	0.995659	0.948793	0.895076	0.815291	0.745826	0.693349	0.609952	0.578872	0.502109	0.482623	0.424127	0.399327	0.365642	0.330863	0.273025	0.237888	0.224828	0.191407	0.178034	0.174012	0.160954	0.152152	0.125697
134.058	70.6827	67.6695	51.7317	32.5152	25.6061	20.0234	15.072	12.6275	11.8424	8.8365	7.44562	6.61361	6.58299	5.06773	5.06773	4.45904	4.45904	3.34373	3.34373	3.06387	2.78566	2.44498	2.28408	2.1781	2.13723	1.82894	1.76142	1.67895	1.54494	1.52856	1.42575	1.28096	1.11932	1.05708	1.007	0.965925	0.896616	0.860889	0.765834	0.739033	0.680143	0.641247	0.614568	0.561614	0.54705	0.502324	0.488436	0.455776	0.436623
121.689	81.7116	50.6283	40.3406	37.0369	27.1872	25.8403	15.1272	12.7587	10.0544	8.31061	7.94988	6.09357	4.77224	4.06045	4.06045	3.1003	2.90525	2.8699	2.32051	2.25	2.05003	1.63903	1.62665	1.44585	1.14557	1.09552	0.938593	0.848666	0.735357	0.677307	0.641704	0.608524	0.559888	0.536588	0.473839	0.464699	0.441321	0.412042	0.386962	0.355664	0.334843	0.316749	0.275487	0.26529	0.245283	0.221572	0.214386	0.196747	0.172464
133.846	80.2053	42.7783	34.7195	23.2723	23.2723	18.7706	11.6538	7.58327	7.58327	5.13844	2.83764	2.83764	2.83764	2.73532	2.12639	1.73359	1.43651	1.43651	1.29433	0.85997	0.85997	0.78971	0.730926	0.622221	0.59377	0.548435	0.521885	0.452498	0.429459	0.368451	0.346709	0.325793	0.287237	0.242958	0.220461	0.192906	0.16383	0.154164	0.14262	0.129816	0.117462	0.0995502	0.0858414	0.0748493	0.0636769	0.0545249	0.0474687	0.0419603	0.0364138
118.289	106.038	43.9692	33.3169	29.8806	24.5496	19.2942	15.0726	10.9879	8.79466	7.35113	6.51591	5.99552	4.50289	4.50289	4.04549	3.12591	2.91362	2.66908	2.46215	2.10166	1.96154	1.84477	1.62677	1.58036	1.42068	1.3331	1.14976	0.929294	0.838623	0.763661	0.571381	0.51141	0.456402	0.419732	0.374929	0.344646	0.275886	0.244492	0.214589	0.164065	0.137975	0.126575	0.111931	0.0918314	0.0871545	0.0775921	0.0721025	0.0645154	0.0601187
148.295	69.7713	59.5906	54.1547	29.8449	29.8449	25.1006	19.0261	13.4749	13.4749	12.3054	10.0355	9.62722	9.15117	7.14433	6.26989	4.86001	4.86001	4.07589	3.95459	3.72049	3.14464	2.79001	2.61735	2.13187	2.00482	1.85684	1.54798	1.15585	1.13273	1.03096	0.944924	0.765825	0.716664	0.643301	0.576685	0.542273	0.514317	0.443138	0.415681	0.379706	0.336187	0.31942	0.272771	0.250874	0.224445	0.215353	0.201733	0.1834	0.174547
127.01	69.2805	52.2609	38.4701	32.9528	21.8748	19.1069	17.0849	12.4912	11.2721	10.1084	10.1084	8.11933	8.11933	6.90402	6.15403	4.92823	4.92823	4.17083	4.03129	3.09565	3.09565	2.55371	2.54398	2.35711	2.13515	1.89911	1.89911	1.73213	1.60803	1.41572	1.14688	1.07831	1.01602	0.977696	0.851636	0.769187	0.712421	0.639429	0.592813	0.544135	0.517033	0.495262	0.434405	0.348548	0.31371	0.304966	0.273306	0.255611	0.237519
122.116	76.0233	69.3178	39.0429	35.4329	26.0257	19.4864	14.6094	14.1951	11.1427	7.75318	6.06978	5.71095	4.54892	4.54892	3.88491	3.39518	3.39518	3.2726	3.02908	2.5244	2.32322	1.75849	1.53798	1.52152	1.27385	0.931117	0.833908	0.801204	0.720139	0.597718	0.550593	0.481941	0.45005	0.39901	0.370153	0.334136	0.298715	0.280383	0.239984	0.199484	0.170988	0.143779	0.128799	0.10272	0.0897026	0.0644677	0.0583873	0.0500066	0.0456798
123.326	90.4121	56.882	23.2906	20.7759	18.179	11.2622	10.6035	9.80592	7.1752	6.69828	5.57616	4.20666	3.64697	3.30667	2.42424	2.35241	2.13315	1.74921	1.56208	1.43201	1.28453	1.04674	1.01876	0.911153	0.818315	0.787771	0.671669	0.636466	0.59463	0.54692	0.49892	0.460903	0.391623	0.365805	0.305051	0.243517	0.201841	0.184801	0.170805	0.138287	0.127152	0.114568	0.101174	0.0947804	0.0808312	0.0791061	0.0678121	0.0603193	0.0579518
133.803	95.3751	72.5297	52.0449	34.662	30.5681	21.6724	17.5299	15.321	14.4977	12.5357	8.1667	8.1667	7.64111	7.39541	6.22436	5.27372	4.82372	4.17121	3.43446	3.41574	2.88498	2.79892	2.4838	2.19514	2.04627	1.83777	1.69769	1.30719	1.22817	1.14218	1.03987	0.988933	0.899433	0.809828	0.728241	0.711231	0.653785	0.653785	0.625921	0.59973	0.592004	0.548966	0.532486	0.521343	0.500012	0.476454	0.430555	0.399401	0.365066
99.2401	85.8803	52.4161	42.7183	27.4268	17.2465	16.6683	13.194	8.50711	8.12549	5.44952	5.42235	5.0211	3.84305	3.53713	3.15544	2.77167	2.43507	2.34671	2.25959	2.04287	1.75033	1.65605	1.48115	1.34395	1.10448	0.97059	0.936216	0.782728	0.722824	0.651788	0.566017	0.547877	0.483839	0.447522	0.427304	0.392835	0.320289	0.299955	0.299479	0.281671	0.236808	0.227246	0.191361	0.180341	0.154072	0.135009	0.130521	0.0966669	0.085172
145.613	84.986	67.152	47.6887	38.6316	29.6037	20.3495	17.3223	11.9673	10.6631	8.31047	7.53435	6.7042	5.9299	4.53589	4.16736	3.50439	3.24107	2.83494	2.37027	2.25626	1.83208	1.83208	1.61641	1.51994	1.43076	1.30426	1.25451	1.10656	1.00351	0.978324	0.895225	0.820374	0.764762	0.742009	0.61225	0.568944	0.491221	0.417122	0.360505	0.308716	0.307109	0.276058	0.258347	0.242941	0.230038	0.204959	0.191115	0.179463	0.172743
121.089	89.8083	47.066	42.4102	28.5909	21.5237	17.244	12.4601	12.4601	9.3349	7.62439	5.99045	5.44987	4.19258	3.66266	3.66266	3.61734	3.28784	2.98043	2.45697	2.30125	2.079	1.67032	1.34484	1.19836	1.18727	0.994102	0.920763	0.836486	0.736211	0.627379	0.562809	0.516558	0.424603	0.40126	0.334141	0.304776	0.25327	0.228468	0.188794	0.164723	0.141581	0.140229	0.122976	0.114876	0.102511	0.0844566	0.0742453	0.0509003	0.0469752
150.657	94.4239	49.5637	41.5553	35.3647	23.604	20.3412	13.5639	13.5639	11.8115	9.37393	8.06621	7.14559	6.0286	5.46007	4.96303	3.74943	3.61911	3.02142	2.45464	2.45464	2.38256	1.92132	1.89797	1.78948	1.56294	1.48536	1.23426	1.23426	1.08458	1.01099	0.957373	0.845147	0.766932	0.743222	0.67518	0.63174	0.538381	0.466602	0.406097	0.387705	0.32389	0.286223	0.264292	0.188378	0.178257	0.16007	0.145832	0.103112	0.0981427
121.898	83.6065	72.398	33.4343	25.9509	25.9509	20.3286	14.714	13.5698	11.0309	9.72361	8.65343	6.93647	4.99527	4.61216	4.55297	4.12859	3.58845	3.3832	3.04215	2.56298	2.36369	1.95804	1.76355	1.40624	1.32125	1.20816	1.06834	0.889022	0.793632	0.723808	0.609272	0.543822	0.444204	0.387354	0.295501	0.28683	0.255901	0.220477	0.197616	0.15925	0.149952	0.126816	0.119115	0.104301	0.0951407	0.0824089	0.0773913	0.0695372	0.0630859
99.5444	82.2195	54.7904	39.1023	29.0328	25.9699	22.9468	18.7954	14.4356	12.4717	10.2612	8.55338	7.60109	6.98644	6.19609	4.86606	2.97719	2.97719	2.94599	2.30835	2.16533	1.89979	1.75525	1.66436	1.13001	0.930127	0.930127	0.830941	0.674538	0.646159	0.503984	0.466743	0.411019	0.351111	0.332185	0.270338	0.270156	0.24491	0.223649	0.180937	0.158402	0.129715	0.113223	0.0928577	0.0723402	0.0662721	0.0597826	0.0483565	0.0473924	0.0416665
147.014	90.2883	64.9193	48.2442	39.4291	32.2876	23.7893	18.557	16.0541	16.0541	12.0075	10.2285	8.60157	7.39046	7.39046	6.48631	5.66946	5.48341	4.55216	3.81329	3.64662	3.24768	3.13257	2.60215	2.60215	2.60215	2.18237	2.16736	1.88955	1.80879	1.64815	1.51533	1.44538	1.37563	1.22353	1.14596	1.07075	0.871213	0.728411	0.621116	0.59982	0.578552	0.482739	0.473958	0.418431	0.391007	0.351566	0.3461	0.319931	0.292007
157.026	84.8581	65.3575	50.0667	35.7777	31.7833	24.614	17.7654	12.6211	10.8187	9.41959	8.20582	7.02611	5.81606	5.32481	4.90526	4.39874	3.87197	3.13912	3.13912	2.9363	2.51141	2.30274	2.23946	1.89122	1.84879	1.58634	1.51055	1.41418	1.29873	1.12655	1.08259	1.00286	0.876846	0.876846	0.82756	0.786723	0.636243	0.606722	0.560594	0.48638	0.441275	0.394765	0.347082	0.302513	0.266866	0.174618	0.172117	0.1626	0.122411
134.752	94.9395	69.8883	50.4797	33.2237	24.4466	24.4466	18.9803	15.3882	12.8566	11.746	10.069	8.56952	7.98742	7.01812	6.28051	5.37058	4.95254	4.34996	4.34996	3.64595	3.41565	3.08441	2.7016	2.21511	2.12783	2.11236	1.76548	1.60085	1.38887	1.3585	1.26689	1.1395	1.04391	0.954394	0.869246	0.809748	0.762104	0.673821	0.639714	0.612491	0.583317	0.530651	0.50236	0.411888	0.407541	0.391774	0.361386	0.315784	0.29645
143.903	88.2847	52.2219	49.0822	30.5412	26.6882	21.7324	19.6095	11.7367	9.20197	8.45376	6.12981	4.79223	4.49514	4.07703	3.61619	3.02571	2.62148	2.30601	1.96626	1.81158	1.6395	1.6395	1.2014	1.2014	1.16247	1.09415	0.989878	0.946322	0.886999	0.757135	0.752144	0.701911	0.666441	0.633263	0.592021	0.527959	0.516066	0.487145	0.41943	0.38812	0.366579	0.355406	0.34145	0.326083	0.315104	0.299486	0.294749	0.289497	0.281557
131.832	86.0778	58.6027	43.46	31.7831	24.9579	19.7951	15.7054	12.5931	10.8157	9.12314	7.64838	6.6997	5.7872	5.21538	4.63335	3.94757	3.61793	3.20765	2.87712	2.55171	2.28046	2.02747	1.84294	1.66074	1.50842	1.35115	1.23516	1.09373	0.993655	0.898083	0.803059	0.737003	0.660413	0.611909	0.551192	0.508024	0.451688	0.40744	0.369055	0.336225	0.305714	0.279404	0.253748	0.221959	0.202483	0.182793	0.168943	0.153187	0.140239
[truncated: 250 more columns]
