# Supplementary material for: A new imperialist competitive algorithm with spiral rising mechanism for solving path optimization problems
Source: PeerJ Comput Sci. 2022 Sep 7;8:e1075. doi: 10.7717/peerj-cs.1075 (PMC9575848; doi:10.7717/peerj-cs.1075)
Supplement: Supplemental Information 11 [file peerj-cs-08-1075-s011.zip › PSO DE GWO SRICA BSO TLBO SCA/F8/BSO.xlsx]

## Sheet: Sheet1
49076.4	27378.9	18854	12060.4	9989.53	9702.27	9392.99	9179.04	7765	7431.75	7202.23	6911.95	6657.11	5669.4	5371.1	5165.85	4899.86	4697.96	4592.62	4546.6	4397.73	4188.3	4188.3	4086.52	3898.29	3737.89	3576.92	3523.33	3344.63	3192.3	2998.12	2960.01	2801.64	2681.77	2526.58	2509.9	2335.84	2235.01	2089.48	1966.3	1840.86	1753.51	1643.76	1504.34	1408.39	1310.92	1247.11	1163.01	1086.77	998.341
49115.2	29343.3	27093.9	22737.8	16940.9	16924.4	10625.7	10395	10132.2	9871.12	9871.12	9626.6	8923.85	8384.72	8224.67	8033.34	7624.94	7405.38	7195.77	6929.91	6732.37	6518.3	6274.16	6075.2	5816.99	5069.22	4554.94	4384.77	4210.29	4143.34	3990.68	3788.12	3664.09	3448.07	3250.49	3122.22	2992.49	2879.27	2832.34	2709.29	2622.43	2517.85	2369.35	2250.29	2152.27	2025.7	1931.42	1806.93	1806.93	1806.93
50032	30656.3	24809.9	14688.2	14468.9	11904.7	10431.2	10147.8	10018	9789.74	9422.15	9258.77	9045	8808.87	8516.3	8257.19	8257.19	8257.19	8205.28	7958.21	7756.56	7504.31	7281.33	7041.54	6735.94	6495.26	6288.6	6052.5	5918.66	5873.65	5703.88	5562	5337.73	5110.08	4937.65	4936.55	4749.73	4590.59	4396.59	4180.57	4026.48	3891.75	3713.6	3586.56	3394.59	3253.86	3111.31	2966.25	2854.66	2682.75
60088.5	26907.1	26083.8	17483.4	15545.3	15248.7	15020.4	14649.2	14649.2	14614.4	14059.5	13756.1	13456	13357.2	13078.5	12826.9	12527.4	12212.8	11903.7	11610.9	11517.2	11163.5	10938.9	10607	10598.5	10306.2	10028.1	9718.78	9417.31	9184.27	8919.31	8735.01	8501.34	8294.46	7802.3	6009.12	5862.66	5789.09	5768.17	5562.86	5378.16	5213.58	4695.9	4546.51	4443.34	4252.03	4113.71	3931.12	3799.53	3685.23
63476.1	26864.7	26439	21079.1	14955.9	14476.6	14035.3	11971.5	9958.92	9634.96	9634.96	9388.57	9058.82	8633.78	8368.84	8368.84	8368.84	8210.3	8061.16	7811.58	7616.58	6732.28	6464.62	6227.69	6048.38	5751.42	5511.16	5330.2	5330.2	5302.34	5038.6	4871.48	4665.44	4519.37	4382.26	4138.06	3970.56	3824.27	3586.63	3432.56	3262.83	3262.83	3101.57	2998.24	2998.24	2960.75	2804.98	2684.5	2629.24	2479.48
58290.3	30045.5	30045.5	25536.5	14734.2	14707	12904.4	12677.3	12479	12373.7	12110.4	11843.4	11715.9	11379.1	11126.3	10882.6	10617.7	10377	10078.3	9829.42	9573.1	9332.31	9057.23	8798.06	8581.39	8551.79	8229.7	7986.72	7828.15	7786.9	7606.32	7417.25	7203.58	6990.9	6750.23	6519.55	6286.23	4019.04	3850.11	3695.32	3609.83	3468.95	3348.23	3210.59	3075.98	2880.54	2757.85	2638.21	2552.47	2405.99
57799.6	26176.8	25390.6	23047.3	15590.1	13625.4	9174.47	6962.59	6566.95	5310.52	5073.17	5073.17	4928.37	4744.63	4567	4406.11	4256.1	4088.24	3902.85	3764.38	3603.58	3386.3	3208.64	3060.7	2934.91	2758.35	2602.2	2491.61	2361.2	2248.57	2152.83	2000.66	1914.57	1816.64	1721.97	1619.11	1498.35	1414.22	1305.58	1230.18	1139.99	1094.77	1077.57	979.288	914.101	824.132	749.122	689.983	637.642	594.432
62347.1	33355.7	24251.2	17733.4	13748.5	13528.2	11821.7	11097.6	10823.6	10545.3	10193.7	9739.28	9486.41	9214.31	9003.69	8772.1	8474.93	8247.09	8086.84	7857.78	7578.38	7407.15	7195.52	6919.61	6680.3	6468.24	6264.19	6215.29	5839.97	5839.97	5465.29	5331.11	5085.46	4909.83	4751.33	4539.59	4374.5	4175.83	4051.09	3833.81	3663.71	3524.77	3401.46	3246.22	3103.7	2875.01	2721.35	2594.69	2448.88	2294.45
59018.9	38077.9	27623.5	20233.4	19729.2	19642.5	13107.8	12837.2	12677.6	12321.8	11901.4	11608.6	11241.9	10978.3	10713.8	10431.1	10414.1	10141.5	9902.89	9642.43	9365.03	9126.91	8952.52	8754.67	8506.49	8211.19	7895.58	7668.86	7495.69	7295.79	5839.18	5633.73	5386.06	5203.44	5007.95	4784.57	4651.61	4420.55	4293.39	4238.23	3839.71	3696.42	3597.28	3075.7	2984.87	2848.79	2755.43	2642.26	2548	2405.86
57463.2	28858.2	19171.1	14964.3	12273.6	11675.5	10998.3	10029.6	9862.45	8331.52	8101.25	7819.37	5118.74	4948.13	4519.25	4358.02	4182.7	4058.53	3895.53	3690.74	3561.3	3293.8	3117.54	2996.05	2861.69	2675.94	2586.08	2463.01	2356.44	2302.24	2166.46	2078.12	1966.25	1870.36	1785.38	1687.01	1590.56	1461.77	1337.05	1266.69	1146.77	1076.92	1001.03	921.039	889.157	839.783	779.52	713.144	629.499	629.499
57925.3	29682.8	29229.1	15606	11719.3	11068.8	10891.9	10572.1	10095.2	9830.14	9583.46	6969.34	6494.58	6359.11	6163.3	5945.21	4949.93	4807.65	4545.66	4410.48	4151.76	4007.07	3805.36	3610.27	3505.58	3357.92	3195.79	3006.32	2880.47	2746.22	2583.2	2452.18	2315.88	2171.33	2045.73	2045.73	2038.49	1903.22	1826.77	1706.21	1591.47	1422.79	1320.97	1259.98	1190.57	1071.82	1001.13	936.713	880.833	820.415
51629	23146.1	21097.5	11890.5	11613.3	11319.1	10425.1	10425.1	10425.1	10425.1	10425.1	10425.1	10425.1	10425.1	10425.1	10425.1	10425.1	10383.3	10124.3	9994.79	9815.16	9581.02	9417.81	9189.16	8936.64	5474.31	5298.65	5127.47	4982.7	4861.35	4861.35	4772.38	4554.04	4364.43	4204.86	4091.53	3851.68	3721.2	3571.28	3403.14	3384.92	3227.19	3101.04	2964.48	2773.99	2672.38	2266.42	2266.42	2220.44	2134.22
55214.6	27488.5	19264.7	18981.1	17222.7	12416	12084.5	11627.5	11339.8	11013.2	10652.4	10608.7	10590.1	10364.2	10166.1	9876.84	9647.79	9446.33	9204.56	8898.66	8627.17	8560.14	8227.97	6379.07	6135.09	5565.44	5360.11	5106	4949.52	4840.22	4620.17	4442.21	4271.92	4121.66	3994.04	3769.53	3769.53	3578.18	3431.18	3239.63	3125.6	2989.54	2945.73	2856.17	2755.06	2662.04	2569.33	2442.41	2270.02	2163.71
54803.4	28412	22419.6	17632.2	17208.8	14335.1	12427.8	12160	11897.1	11615.8	11304.9	10977	10800.4	10579.7	10339.2	10129.5	5521.36	5211.63	5007.75	4653.87	4403.73	4029.2	3913.01	3807.16	3629.49	3512.6	3382.12	3266.06	3245.3	3135.02	2990.35	2875.84	2713.16	2577.93	2460.74	2302.43	2188.87	2113.65	1970.33	1889.62	1767.54	1753.88	1681.8	1564.64	1470.78	1386.01	1365.61	1293.78	1215.68	1109.49
58880.8	37502.1	27848.9	10653.3	10514.6	10283.3	7396.8	7189.75	6907.19	6741.39	6486.64	6123.52	5948.82	5648.68	5481.82	5336.65	5112.55	4957.68	4775.8	4583.23	4414.48	4242.25	4048.12	3880.43	3703.41	3568.15	3551.84	3543.46	3399.91	3259.52	3143.03	2981.21	2856.85	2736.51	2622.74	2478.76	2305.34	2210.36	2114.87	1934.31	1817.93	1692.1	1584.43	1509.85	1432.73	1371.2	1352.5	1241.59	1138.17	1015.42
55181.9	33362.2	27759.2	17029.4	16477.1	15298.4	15026.7	14729.9	14413.4	13893.9	13631.2	13034.7	12785.8	12443	10299.6	10071.2	10071.2	10020.7	9788.52	9496.81	9171.46	8864.64	8601.59	8281.65	7995.85	7710.32	7532.22	7364.13	7122.57	6903.89	6608.92	6330.25	6052.52	5843.45	5634.68	5406.59	5193.75	4935.84	4781.61	4588.3	4434.07	4316.34	4186.78	4122.87	3948.86	3938.58	3809.48	3782.3	3594.34	3470.29
53173.4	29349	27222.7	16929.4	14966.3	12794.2	12565.1	12335.7	12155.3	11759.9	11423.6	11284	10892.9	10680.4	10409.9	10159.1	9785.18	9522.56	9274.83	9053.82	8713.37	8462.19	8225.84	7986.78	7813.84	7650.06	7399.1	7313.01	7313.01	7313.01	7258.78	7004.55	6279.99	6115.82	5903.26	5724.05	5461.22	5325.56	5102.48	4937.01	4804.07	4606.59	4432.33	4296.75	4098.65	3904.8	3756.56	3557.12	3370.89	3169.06
58005.6	28969.5	28567.7	22917.6	19208.1	17699	17242.7	17010.3	16617.9	15844.6	15844.6	13065.9	12679.3	12432.5	12432.5	12402.8	12139.3	11788.2	11527.3	11296.6	10962.3	10625.9	10360	10209.2	9901.86	9722.16	9392.63	9079.11	8726.27	8488.15	8262.92	7987.56	7731.73	7487.89	7087.77	6832.29	6720.02	6051.92	5822.73	5629.15	5503.14	5429.52	5226.45	5092.24	4954.78	4828.69	4587.41	4403.02	4211.97	4023.81
53239.9	28697.5	18884.3	13878.4	11027.6	10709.2	10416.8	9388.34	9164.5	9039.9	8790.95	8590.78	8316.88	7990.24	7756.21	7503.19	7503.19	7469.85	7220.32	6989.15	6787.11	6506.96	6288.64	6097.27	5893.82	5764.17	5533.96	5247.1	5114.54	4967.88	4788.5	4607.53	4453.27	4285.2	4105.78	3967.56	3770.65	3770.65	3638.63	3462.4	3272.35	3186.16	3041.77	2788.39	2569.31	2459.95	2379.93	2208.53	2103.98	2066.82
63767.2	36915.6	30574.7	26128.9	15406.7	15406.7	15406.7	15406.7	15406.7	15406.7	15406.7	15406.7	15406.7	15406.7	15406.7	15406.7	15406.7	15386.1	15386.1	15379.8	15015.8	14664.4	14419.8	14098	13886.6	13613.4	13330	13026.7	12639.4	12309.9	12062.5	11854.5	11854.5	11559.9	11262.3	10074.7	10074.7	10033.3	6203.86	6028.47	5786.57	5578.33	5450	5273.36	5052.98	4871.58	4734.74	4500.57	4351.18	4242.65
64258.5	28028.3	27296.4	26356.6	23005.2	21312.6	14956.4	14473.9	13741	13387	13028.7	12714.5	12324	12047	11832.1	11539.1	11158.9	10939.1	10759.5	10224	9907.53	9595.74	9348.12	9131.87	8910.92	8812.99	8561.48	8318.69	8078.07	6661.77	6483.67	6264.37	6125.37	5992.17	5819.39	5577.56	5422.45	5226.35	3958.75	3819.06	3660.28	3499.45	3359.1	3143.26	2972.48	2792.35	2707.92	2608.59	2513.86	2391.07
41616.4	28586.7	25804.9	17218	16261	12512.6	11082.3	10809.1	7670	7449.63	7178.37	6956.19	6792.93	6517.67	6316.88	6146.99	5962.25	5734.6	5512.57	5163.94	4939.84	4761.01	4627.21	4343.85	4160.9	4029.61	3867.14	3718.23	3616.74	3481.3	3434.83	3434.83	3366.73	3226.99	3093.36	2945.93	2926.94	2741.41	2720.83	2594.28	2449.58	1864.59	1720.63	1627.28	1536.66	1458.35	1364.31	1303.46	1250.11	1169.37
58436.5	42671.7	30373.5	18087.4	16637.7	16217.3	12536.4	8381.4	8381.4	8381.4	8381.4	7956	7956	7956	6876.01	6687.95	6530.76	6085.24	5918.8	5721.43	5521.88	5324.82	5324.82	5188.53	5147.73	4987.54	4838.31	4778	4580.33	4361.95	4246.76	4127.42	4008.11	3837.28	3653.57	3483.01	3332.57	3301.38	3106.61	3007.92	3006.15	2908.07	2750.51	2731.54	2599.07	2470.09	2366.15	2246.6	2160.51	1986.34
59139.5	32171.5	16493.3	14756	11950.9	11950.9	10634.8	10265.4	9962.78	9672.5	9415.61	9351.44	8865.02	8667.11	8479.08	8278.14	8032.54	7774.8	7471.01	7186.18	6924.55	6693.35	6505.56	6307.94	6063.39	5937.26	5855	5725.3	5568.86	5373.2	5105.53	4899.06	4710.79	4564.43	4498.97	4372.08	4206.4	4002.6	3835.08	3682.88	3491.56	3349.11	3248.86	3118.35	3017.75	2905.7	2734.58	2651	2543.92	2388.87
52504.1	20281.5	20005.8	14191.7	13890.4	13804.3	12657.3	11842.8	11509.5	11112.9	11000.8	10350.9	10256.9	7908.01	7686.35	6650.33	6414.12	6299.65	6108.7	5920	5711.67	5421.24	5206.74	5063.93	4922.92	4766.02	4625.33	4471.6	4292.35	4135.36	3998.28	3794.83	3382.73	3255.02	3135.71	2991.05	2991.05	2899.55	2751.36	2590.32	2590.32	2555.27	2445.38	2286.39	2186.13	2026.11	1925.15	1915.13	1786.09	1714.62
48347.3	21684.2	21179.8	20821.3	17584.3	16380	16125.7	14435.8	14152.1	13785.1	13705.2	11528	11270.2	10973.2	10653.5	10412.7	10198.9	9926.81	9728.71	8197.74	7977.37	7805.83	7621.58	7516.5	7316.03	7135.3	6791.17	6141.87	5914.38	5152.26	4991.83	4774.11	4558.14	4558.14	4558.14	4242.13	4116.88	3881.34	3660.34	3464.05	3277.61	3104.67	2954.36	2832.99	2759.54	2614.65	2489.95	2358.86	2248.04	2146.92
65206.3	32078	15590.7	14795	13957.1	12680.8	12322.1	11965.8	10393.2	8120.49	7784.05	7522.03	7316.46	7018.82	6779.5	6430.6	6120.03	6120.03	5953.26	5788.91	5573.22	5401.24	5221.45	4929.4	4753.11	4753.11	4477.11	4293.72	4133.08	3976.42	3836.07	3816.33	3527.83	3373.76	3239.06	3074.84	2928.79	2758.66	2638.4	2504.04	2395.54	2301.04	2204.91	2124.99	2036.34	1893.03	1782.37	1662.89	1546.8	1440.08
54079.9	41068.3	31834.7	28200.5	16674.8	13411.9	10384.8	10087.5	9800.59	9404.97	7812.44	7523.94	7320.41	7066.28	6801.75	6536.28	6337.04	6095.04	5855.36	5774.33	5534.38	5246.9	5073.97	4879.9	4721.86	4721.86	4673.7	4671.66	4419.41	4257.13	4039.09	3906.23	3756.59	3630.06	3452.31	3337.64	3190.53	3063.5	2929.34	2839.61	2721.55	2637.64	2466.26	2360.78	2224.15	2044.88	1932.39	1789.49	1665.54	1560.65
66486.4	35052.8	15268.1	15252.9	6317.76	5331.59	4410.62	4227.21	4090.09	3917.64	3709.87	3547.41	3378.78	3255.3	3113.23	2974.23	2849.18	2715.84	2574.98	2465.57	2314.78	2145.2	2039.96	2021.37	1952.41	1815.19	1739.67	1623.69	1518.55	1401.01	1299.35	1208.41	1089.95	1012.86	951.622	865.614	804.776	745.824	686.917	667.896	614.288	568.243	511.766	463.112	457.527	450.421	408.284	360.773	325.369	286.397
66194.7	29410.9	28655	14487.4	10605.5	10337.7	8426.64	8119.55	7852.17	7681.72	7338.92	7155.15	6957.74	6957.74	6957.74	6899.35	6819.11	6613.53	6288.75	6216.87	6041.69	5858.12	5729.15	5610.06	5379.16	5199.82	4934.42	4782.42	4618.24	4412.67	4151.62	4066.36	3957.5	3746.84	3589.9	3416.05	3244.91	3125.62	2988.03	2887.46	2751.6	2571.87	2414.78	2309.44	2199.9	2080.69	1988.1	1898.35	1791.22	1723.68
56826.6	30407.5	24504.4	18179.2	14674.2	13556.8	11831.1	11180	10696.9	10290.3	10015.8	9537.23	9213.71	8893.84	8595.53	8377.13	8020.3	7833.15	7628.39	7368.61	7140.37	6881.68	6689.52	6436.65	6246.45	5937.42	5729.24	5547.99	5373.88	5173.59	4954.92	4799.26	4603.13	4443.55	4274.34	4028.82	3895.07	3673.33	3374.99	3233.05	3099.23	2968.79	2833.25	2701.52	2586.73	2465.83	2349.8	2241.92	2139.42	2033.56
[truncated: 250 more columns]
