# Supplementary material for: A new imperialist competitive algorithm with spiral rising mechanism for solving path optimization problems
Source: PeerJ Comput Sci. 2022 Sep 7;8:e1075. doi: 10.7717/peerj-cs.1075 (PMC9575848; doi:10.7717/peerj-cs.1075)
Supplement: Supplemental Information 11 [file peerj-cs-08-1075-s011.zip › PSO DE GWO SRICA BSO TLBO SCA/F8/DE.xlsx]

## Sheet: Sheet1
64482.5	64482.5	64482.5	64198.1	64198.1	64198.1	60354.7	60354.7	60354.7	60354.7	60354.7	60354.7	50498.1	50498.1	50498.1	50498.1	50498.1	50498.1	50498.1	50498.1	50498.1	50270.4	39485.4	34756.9	34756.9	34756.9	34093.2	34093.2	34093.2	26710.3	26710.3	26710.3	26710.3	26710.3	26710.3	26710.3	26710.3	26710.3	26710.3	26710.3	23926	23926	23926	23926	23926	22330.6	22330.6	22330.6	22330.6	22330.6
63457.3	63457.3	63457.3	63457.3	63457.3	63457.3	63457.3	63457.3	54933.6	54933.6	54933.6	54933.6	54933.6	54933.6	40850.6	38128.3	38128.3	38128.3	29654	29654	29654	29654	27443.8	27443.8	27443.8	27443.8	27443.8	27443.8	27443.8	27443.8	27443.8	27443.8	27443.8	27443.8	27443.8	27443.8	27443.8	27443.8	27443.8	27443.8	25580.2	22944.9	22944.9	22944.9	22944.9	22944.9	22944.9	22944.9	22944.9	21278.2
52086.6	52086.6	52086.6	52086.6	52086.6	52086.6	52086.6	52086.6	52086.6	52086.6	52086.6	52086.6	52086.6	52086.6	43824.3	43824.3	43824.3	43824.3	43824.3	43824.3	43824.3	43824.3	43824.3	43824.3	43824.3	38389.2	38389.2	38389.2	38389.2	29039.7	29039.7	28669.8	28669.8	28669.8	28669.8	28669.8	28669.8	28669.8	28669.8	28669.8	28669.8	28669.8	21553.2	21553.2	21553.2	21553.2	21553.2	21553.2	21553.2	21553.2
66267.6	66267.6	66267.6	61263.6	61263.6	61263.6	61263.6	61263.6	61263.6	58052.7	54812.8	54812.8	49372.4	49372.4	49372.4	46477.8	42986.9	42986.9	42986.9	42986.9	42986.9	42968.8	42968.8	23899.1	23899.1	23899.1	23899.1	23899.1	23899.1	23899.1	23899.1	23899.1	23899.1	23899.1	23899.1	22883.7	22883.7	22883.7	22883.7	22883.7	22883.7	22883.7	22883.7	12957.2	12957.2	12957.2	12957.2	12957.2	12957.2	12957.2
43506.9	43506.9	43506.9	43506.9	43506.9	43506.9	43506.9	43506.9	43506.9	43506.9	43506.9	43506.9	43506.9	43506.9	43506.9	43506.9	43506.9	43506.9	38077.8	38077.8	38077.8	38077.8	38077.8	38077.8	38077.8	38077.8	38077.8	36279.6	33355.3	33355.3	33355.3	33355.3	33355.3	33355.3	33355.3	33355.3	33355.3	29654.4	28424.3	28424.3	28424.3	28424.3	28424.3	28424.3	28424.3	28301.1	28301.1	28301.1	28301.1	25158
61901.1	61901.1	61901.1	53326.7	53326.7	53326.7	53326.7	53326.7	53295.1	53295.1	53295.1	53295.1	46520.4	46520.4	46520.4	44044.4	44044.4	44044.4	44044.4	44044.4	44044.4	44044.4	44044.4	42660	40178.2	40178.2	40178.2	37756.6	37756.6	37756.6	37756.6	29003	29003	29003	29003	28396.4	28396.4	28396.4	28130.7	28130.7	28130.7	28130.7	28130.7	28130.7	28130.7	28130.7	28130.7	28130.7	24310.9	23770.3
46635.6	46635.6	46635.6	46635.6	46635.6	46635.6	46635.6	46635.6	46635.6	46635.6	46635.6	30790.8	30790.8	30790.8	30790.8	30790.8	30790.8	27951.1	27951.1	27951.1	27951.1	27951.1	27951.1	27951.1	27951.1	27951.1	27951.1	27951.1	27951.1	27951.1	27951.1	26956	26956	26956	26956	26956	26956	26956	26956	22895.1	22895.1	22895.1	22895.1	22895.1	22895.1	22895.1	22895.1	22598.9	22598.9	21658.4
59919.4	59919.4	59919.4	59919.4	59919.4	58349.7	46697.7	46697.7	34481.4	34481.4	34481.4	34481.4	34481.4	34481.4	34481.4	34481.4	34481.4	31265.4	31265.4	31265.4	31265.4	31265.4	31265.4	31265.4	31265.4	31265.4	31265.4	31265.4	31265.4	27219	27219	24922.9	24922.9	24922.9	24922.9	24922.9	24922.9	21523.2	21523.2	21523.2	21523.2	21523.2	21523.2	21523.2	21523.2	21523.2	21523.2	21523.2	21523.2	21523.2
63217	63217	63217	63217	59574.5	59574.5	59574.5	59574.5	59574.5	43509.6	43509.6	43509.6	43509.6	43509.6	43509.6	43509.6	43509.6	43509.6	43509.6	43509.6	35778.2	35778.2	35778.2	28852.1	28852.1	28852.1	28852.1	28852.1	26529.6	26529.6	26529.6	26529.6	24874.2	24874.2	24874.2	24874.2	24874.2	24874.2	24094.9	20921.1	20921.1	15838.3	15838.3	15838.3	15838.3	15838.3	15838.3	15838.3	14616.2	14616.2
48546.9	48546.9	48546.9	48546.9	48546.9	48546.9	48546.9	48546.9	48546.9	48546.9	48546.9	48546.9	48546.9	48546.9	48546.9	48546.9	48546.9	48546.9	48546.9	48546.9	37596.1	35632.6	35632.6	35632.6	35632.6	35632.6	35632.6	35632.6	35632.6	35632.6	35632.6	35632.6	35632.6	29253.7	29253.7	29253.7	29253.7	29253.7	29253.7	29253.7	29253.7	29253.7	29253.7	29253.7	29253.7	29253.7	29253.7	29253.7	26954	26954
64766.6	64766.6	51272.4	51272.4	51272.4	51272.4	41842.4	41842.4	41842.4	41722.1	41722.1	41722.1	41722.1	41722.1	41722.1	41722.1	41722.1	41722.1	41722.1	35267.8	35267.8	35267.8	35267.8	35267.8	35267.8	35267.8	35267.8	35267.8	35267.8	35267.8	31829.8	27154.1	27154.1	27154.1	20090.2	20090.2	20090.2	20090.2	20090.2	18739.8	18739.8	18739.8	18739.8	18739.8	18739.8	18739.8	18739.8	18739.8	18739.8	11506.3
54223.8	54223.8	54223.8	54223.8	54223.8	54223.8	54223.8	54223.8	38453.1	38453.1	38453.1	38453.1	38453.1	38453.1	36784.1	36784.1	36784.1	36784.1	36784.1	36784.1	36784.1	36784.1	36784.1	36784.1	36784.1	29992	29992	29992	29992	27664.7	27664.7	25044.6	25044.6	25044.6	25044.6	25044.6	25044.6	14962.5	14962.5	14962.5	14962.5	14962.5	14962.5	14962.5	14962.5	14962.5	14962.5	14962.5	14962.5	14962.5
56407.2	56407.2	56407.2	56407.2	45883.1	45883.1	45883.1	45883.1	45883.1	45883.1	45883.1	45883.1	45883.1	36118.6	36118.6	36118.6	36118.6	36118.6	36118.6	36118.6	35420.3	35420.3	35420.3	35420.3	35420.3	35420.3	35420.3	35420.3	33981.2	26815.6	26815.6	26815.6	26815.6	26815.6	26815.6	26815.6	26815.6	26815.6	26815.6	22027.4	22027.4	15486.9	15486.9	15486.9	11938.2	11938.2	11938.2	11938.2	11938.2	11938.2
52405.7	52405.7	52083.8	52083.8	52083.8	52083.8	52083.8	52083.8	52083.8	52083.8	52083.8	52083.8	52083.8	43562	43562	43562	43562	43562	43562	43562	42024.3	42024.3	42024.3	35645.6	35645.6	35645.6	35645.6	35645.6	35645.6	35645.6	35336	35336	35336	30647	30647	30647	30647	30647	30647	30647	25654	25290	25290	25290	23085	23085	23085	23085	23085	15847.6
54803	54803	54803	54803	54803	54803	45254.5	45254.5	45254.5	45254.5	44378.9	44378.9	44378.9	44378.9	44378.9	41111.3	41111.3	41111.3	41111.3	41111.3	41111.3	41111.3	41111.3	41111.3	41111.3	34244.8	34244.8	34244.8	34244.8	34244.8	34244.8	34244.8	34244.8	34244.8	30079.7	30079.7	30079.7	30079.7	26612.7	26612.7	26612.7	26612.7	26612.7	26612.7	26612.7	24244.7	24244.7	24244.7	24244.7	22593
58864.5	47220.4	47220.4	47220.4	47220.4	47220.4	47220.4	41359.4	41359.4	41359.4	41359.4	41359.4	34537.6	34537.6	34537.6	34537.6	34537.6	34537.6	34537.6	34537.6	31235.2	31235.2	31235.2	31235.2	31235.2	31235.2	31235.2	31235.2	31235.2	25518.5	25518.5	25518.5	21366.5	21366.5	21366.5	21366.5	21366.5	21366.5	21366.5	21366.5	21366.5	21366.5	21366.5	21366.5	20732.3	20732.3	19360.5	19360.5	19360.5	19360.5
59162.6	59162.6	50492.9	50492.9	50492.9	50372	50372	50372	50372	50372	50372	50372	50372	50372	44027	44027	44027	44027	44027	44027	44027	44027	44027	44027	35737.2	35737.2	35520.8	35520.8	35520.8	35520.8	35520.8	31564.2	31564.2	31564.2	31564.2	31564.2	31564.2	31564.2	25843	25843	25843	25843	25843	25843	25843	25843	25843	25843	22520.7	21203.8
64947.9	58250.2	58250.2	58250.2	58250.2	58250.2	58250.2	58250.2	58250.2	58250.2	42006.9	42006.9	42006.9	42006.9	42006.9	42006.9	42006.9	42006.9	42006.9	42006.9	42006.9	42006.9	42006.9	42006.9	42006.9	40922	40922	39774.1	39774.1	39774.1	39774.1	39774.1	39774.1	39774.1	34597.2	34597.2	27949.2	27949.2	27949.2	27949.2	26888.6	26888.6	19496.5	19496.5	19496.5	19496.5	19496.5	19496.5	19496.5	19496.5
53798.8	53798.8	53798.8	53798.8	53798.8	53798.8	53798.8	53798.8	53798.8	53798.8	53798.8	48388	48388	48388	44913.1	44913.1	44913.1	44913.1	44913.1	44913.1	42607	42607	42607	42607	42607	42607	28573.3	28573.3	28573.3	28573.3	28573.3	28573.3	28573.3	28573.3	28340	28340	28340	28340	28340	28340	17874.1	17874.1	17874.1	17874.1	17874.1	17874.1	17874.1	17874.1	17874.1	17874.1
52120.2	52120.2	52120.2	52120.2	52120.2	52120.2	52120.2	52120.2	52120.2	52120.2	50553.2	50553.2	50553.2	50553.2	50553.2	46296.8	46296.8	43730.2	43730.2	43730.2	43730.2	43730.2	43730.2	40688.8	34096.4	34096.4	34096.4	34096.4	34096.4	34096.4	34096.4	34096.4	34096.4	34096.4	34096.4	24988.2	24988.2	24988.2	24988.2	24988.2	24988.2	24988.2	24523.5	24523.5	24523.5	24523.5	24523.5	24523.5	24523.5	24523.5
52885.6	52885.6	52885.6	52885.6	52885.6	52885.6	52885.6	52885.6	52885.6	52885.6	52885.6	52885.6	52885.6	38641.2	38641.2	38641.2	38641.2	38641.2	38641.2	38641.2	38641.2	38641.2	38641.2	38641.2	38641.2	32458.7	32458.7	32458.7	32458.7	32458.7	32458.7	32458.7	32458.7	32458.7	32458.7	32458.7	32458.7	32458.7	32458.7	32458.7	32458.7	32458.7	30848.7	30848.7	30848.7	30848.7	30848.7	30848.7	30848.7	30848.7
57550.9	57550.9	57550.9	57550.9	57550.9	57550.9	57550.9	56746.3	56746.3	52090.5	52090.5	52090.5	52090.5	52090.5	39942.7	39942.7	39942.7	39942.7	39942.7	39942.7	39942.7	39942.7	39942.7	39942.7	39942.7	39433.3	39433.3	39433.3	39433.3	39433.3	39433.3	39433.3	34550	34550	34550	34550	34550	34550	22959	22959	22959	22959	22959	22959	22959	22959	22959	22959	22959	22959
59485.9	59485.9	59485.9	59485.9	59332.9	59332.9	59332.9	52908.8	51730.3	51730.3	51730.3	51730.3	47375.1	47375.1	42760.8	42760.8	42760.8	42760.8	42760.8	42760.8	42760.8	42760.8	42760.8	28118.8	28118.8	28118.8	28118.8	28118.8	28118.8	28118.8	28118.8	28118.8	28118.8	28118.8	28118.8	28118.8	26365	26365	26365	26365	26365	26365	26365	26365	26365	26365	26365	26117	26117	24895.2
56935.1	56935.1	56935.1	56935.1	56935.1	56935.1	40189.8	40189.8	40189.8	40189.8	40189.8	40189.8	40189.8	40189.8	40189.8	40189.8	40189.8	40189.8	40189.8	40189.8	40189.8	40189.8	40189.8	26103.8	26103.8	26103.8	26103.8	26103.8	26103.8	26103.8	26103.8	26103.8	26103.8	26103.8	26103.8	26103.8	26103.8	26103.8	26103.8	26103.8	16961.8	16961.8	16961.8	16961.8	16961.8	16961.8	16961.8	16961.8	16961.8	16961.8
48519.6	48519.6	48519.6	48519.6	48519.6	48519.6	48519.6	48519.6	48519.6	48519.6	48519.6	35059.7	35059.7	35059.7	25843.3	25843.3	25843.3	25843.3	25843.3	25843.3	25843.3	25843.3	25843.3	25843.3	25843.3	25843.3	25843.3	25843.3	25843.3	25843.3	25843.3	25843.3	25843.3	22994.6	22994.6	22540.7	22540.7	22540.7	22540.7	22540.7	9170.21	9170.21	9170.21	9170.21	9170.21	9170.21	9170.21	9170.21	9170.21	9170.21
59166.6	59166.6	57748.4	57748.4	57748.4	57254.6	57254.6	57254.6	57254.6	57254.6	57254.6	47748.3	47748.3	47748.3	47748.3	47748.3	47748.3	47748.3	47748.3	47748.3	47748.3	38721.4	38721.4	38721.4	38721.4	38721.4	38721.4	37898.4	37898.4	37898.4	37898.4	37898.4	37898.4	37898.4	37898.4	36600.6	36600.6	35853.7	34525.8	34525.8	32900.1	31375.5	30653.9	26808.3	26808.3	26808.3	26808.3	26808.3	26381	26381
54253.9	54231.3	54231.3	54231.3	54231.3	54231.3	54231.3	54231.3	54231.3	54231.3	54231.3	54231.3	54231.3	54231.3	54231.3	53390.7	53390.7	53390.7	51197	51197	51197	51197	48974.8	44901.8	44901.8	44901.8	33520.4	33520.4	33520.4	33520.4	33520.4	33520.4	33520.4	33520.4	33520.4	33520.4	33520.4	33520.4	33520.4	33520.4	32037.1	32037.1	32037.1	32037.1	20169.5	20169.5	20169.5	20169.5	20169.5	20169.5
58897.1	58897.1	58897.1	58897.1	58897.1	40857.7	40857.7	40857.7	40857.7	40857.7	40857.7	40857.7	40857.7	40857.7	40857.7	38635.4	38635.4	38635.4	38635.4	38635.4	38635.4	38635.4	33072.9	33072.9	33072.9	33072.9	33072.9	33072.9	33072.9	33072.9	33072.9	33072.9	33072.9	30186.3	30186.3	30186.3	30186.3	30186.3	29602	29602	29602	21855	21639.5	21639.5	21639.5	21070.9	21070.9	21070.9	21070.9	18709.3
61529.4	61529.4	61529.4	61529.4	61529.4	61529.4	61529.4	44987.2	44987.2	44987.2	44987.2	44987.2	44987.2	44987.2	44987.2	44987.2	44987.2	44987.2	44987.2	44987.2	44987.2	44987.2	44987.2	44987.2	44987.2	37064	37064	37064	37064	37064	37064	37064	37064	37064	37064	37064	37064	37064	31550.5	31550.5	31550.5	29289.1	29289.1	29289.1	29289.1	29289.1	29289.1	21202.9	21202.9	21202.9
64054.7	64054.7	64054.7	62803	62803	61632.8	61632.8	34127.7	34127.7	34127.7	34127.7	34127.7	34127.7	34127.7	34127.7	34127.7	34127.7	34127.7	34127.7	34127.7	34127.7	34127.7	34127.7	34127.7	34127.7	34127.7	34127.7	34127.7	34127.7	34127.7	34127.7	34127.7	34127.7	34127.7	34127.7	34127.7	34127.7	34127.7	25231.1	25231.1	25231.1	25231.1	25231.1	25231.1	25231.1	23004.5	23004.5	23004.5	23004.5	23004.5
57160	56547.9	55751.1	55247.2	54769.9	54056.8	52349.5	50444.9	49187.5	48385.8	47655	46180.9	45072.6	43988.3	41994.5	41371.8	41255.5	40968.1	40431.5	40216.3	39332.1	38957.6	38264.9	35787.3	35208.5	34048.7	33172.2	32965.8	32743	31543.3	31418.4	30629.5	30273.2	29713.1	29158.4	28742.3	28462.3	27864.6	26552.1	26106.3	24546.7	23674.8	23090.8	22631.7	22023.2	21793.8	21748.1	21460.4	21090.7	20180.3
[truncated: 250 more columns]
