# Supplementary material for: A new imperialist competitive algorithm with spiral rising mechanism for solving path optimization problems
Source: PeerJ Comput Sci. 2022 Sep 7;8:e1075. doi: 10.7717/peerj-cs.1075 (PMC9575848; doi:10.7717/peerj-cs.1075)
Supplement: Supplemental Information 11 [file peerj-cs-08-1075-s011.zip › PSO DE GWO SRICA BSO TLBO SCA/F8/GWO.xlsx]

## Sheet: Sheet1
46297.1	29677.9	17930	15959.6	12885.3	9594.94	7230.35	5519.85	4390.03	3321.62	2617.28	1656.36	1273.31	754.463	560.652	399.784	214.602	178.972	142.42	86.531	62.3363	44.3594	28.183	17.4469	11.4475	8.94142	6.70277	4.46531	2.91512	1.89685	1.48025	1.1776	0.81192	0.538951	0.325424	0.325424	0.212574	0.138838	0.0984063	0.0676571	0.0418714	0.0235392	0.0143314	0.0105777	0.00614416	0.00347602	0.00265539	0.00180256	0.00104971	0.000855979
60513.6	45759.1	34687.1	18391.1	9268.56	9203.89	6028.65	4478.13	2494.69	2095.62	1213.94	916.762	696.92	472.257	274.818	214.509	122.365	73.9253	59.5251	48.8849	36.7919	24.1919	17.1623	9.71369	8.41563	5.74153	4.15596	2.96095	1.69786	1.2744	0.909749	0.562966	0.40803	0.2778	0.193108	0.11418	0.0744025	0.0480332	0.0306513	0.0183958	0.013551	0.0105377	0.00514965	0.00348524	0.00212598	0.00136734	0.00100829	0.00061202	0.000444977	0.000284509
56585	42050.4	34441.7	22403	16204.8	10767	7452.29	4562.43	4408.12	2414.93	2262.19	1752.22	1087.92	854.806	600.74	359.518	251.569	151.783	105.407	92.47	72.1938	52.6665	36.591	23.261	16.507	10.3685	6.83235	3.58812	2.76933	1.3801	1.23212	0.622226	0.548401	0.342326	0.281416	0.179873	0.113753	0.0777805	0.0578184	0.0328317	0.0193387	0.0150199	0.00834185	0.00512719	0.00337587	0.00166202	0.00118046	0.000660398	0.000430156	0.000282474
51813.2	37048	17745.9	14841	10942.7	7443.8	5411.68	3640.13	2499.27	1699.37	1109.67	967.682	667.341	430.712	317.078	284.913	145.303	114.855	81.3158	62.0757	38.9071	26.7905	20.851	16.4277	10.0963	8.43445	4.4705	3.74603	2.60836	1.91144	1.14177	0.676121	0.443625	0.314202	0.184032	0.158053	0.0809843	0.0459186	0.0247108	0.0219231	0.0099973	0.0075367	0.00394663	0.00255213	0.00201244	0.000767239	0.000524225	0.00038084	0.000235878	0.000173915
59406.2	39409.8	28794.9	19153.1	14505.7	9763.8	7108.81	5022.22	4022.16	2563.38	1527.69	816.585	816.585	458.657	300.585	228.886	129.667	77.5722	42.6865	37.1637	18.5849	16.7931	13.7325	8.30003	5.60047	3.48715	2.43933	1.6174	0.781811	0.726844	0.518141	0.333922	0.214311	0.15815	0.108496	0.0650308	0.0532423	0.0287794	0.0184459	0.0167041	0.00899219	0.0038101	0.00347132	0.00183188	0.00112397	0.000541805	0.000375485	0.000294657	0.000227696	0.000130791
59204.6	43692.2	27302.8	19665.1	16105.2	10118.1	5409.1	5409.1	4435.16	2956.3	2232.12	1326.81	980.276	520.531	416.306	270.687	230.974	197.258	117.251	79.1753	49.4465	34.5785	20.9117	17.1634	10.1207	7.3202	4.70638	3.21274	2.61617	1.75938	0.965392	0.741679	0.399363	0.284743	0.203691	0.141656	0.0889643	0.0450811	0.0348766	0.0254526	0.0136773	0.012355	0.0100812	0.00726206	0.00378683	0.00191758	0.00169315	0.00100459	0.000758843	0.000450762
61371.8	37860.6	18359.6	13016.7	13016.7	8898.59	6386.24	4112.71	3300	1940.32	1714.68	1328.88	639.19	560.104	341.847	270.337	89.9985	89.9985	65.8958	49.849	32.4481	26.3391	18.0104	10.7694	7.03555	5.23511	2.43961	2.3077	1.45541	0.958571	0.849621	0.615072	0.332507	0.220072	0.17726	0.112354	0.0613115	0.0399924	0.0277502	0.0192955	0.0114811	0.00586567	0.00406605	0.00270804	0.00195304	0.00123131	0.00072191	0.000470097	0.000278218	0.000245332
65283.7	37471.7	31906.8	19028.4	13678.2	12180.3	7990.38	6538	4059.22	2909.9	1974.97	1390.58	929.402	770.919	513.592	411.172	275.937	201.003	122.916	77.2333	54.6052	42.9147	28.5888	18.951	13.6317	8.05355	5.19008	3.15188	2.38811	1.62286	1.03424	0.651566	0.428694	0.231499	0.130558	0.073033	0.0540456	0.03876	0.0246104	0.0198991	0.0147825	0.00975152	0.00579989	0.00443545	0.00280291	0.00179776	0.00102638	0.00062008	0.000406015	0.000191938
56044	39147.3	29211.9	20947.9	14046	12435.7	4968.41	4968.41	2546.63	1974.84	1640.04	1104.13	728.078	565.138	430.066	197.072	197.072	141.361	95.8148	58.5597	56.43	30.6822	24.8496	14.9118	10.036	7.03449	5.41769	4.40268	3.0105	2.02995	1.33524	0.886616	0.381804	0.360771	0.200526	0.145791	0.0894858	0.0574197	0.0421336	0.0271433	0.0157969	0.00673965	0.00644922	0.00359703	0.00267084	0.00182745	0.00141599	0.00113365	0.000639239	0.000356564
47141.7	38629.7	29196.6	16810.8	11424.7	6093.73	4299.33	3262.14	2516.04	1970.78	1113.78	563.801	563.801	492.414	364.131	265.978	146.825	102.989	64.516	38.9439	38.6493	21.8529	19.3907	14.4355	8.01713	6.00005	4.13484	3.06749	2.34097	1.23566	0.998951	0.695798	0.519839	0.354309	0.248791	0.179156	0.107651	0.0689156	0.0400809	0.0349071	0.0159046	0.0133789	0.0090859	0.00664172	0.0034861	0.00186501	0.00135763	0.000817309	0.000585068	0.000324244
56283.8	31274.6	25730.5	20246.4	10147.3	8660.49	6100.5	5024.12	3696.92	2547.97	1603.24	1214.76	790.148	538.55	443.529	277.227	118.133	118.133	83.9906	45.7875	25.1117	20.4612	14.4882	12.214	8.63851	5.03682	2.87252	2.31119	1.72484	0.980689	0.798984	0.500198	0.375625	0.226517	0.165122	0.0882132	0.0631557	0.048766	0.0346995	0.0221066	0.0143532	0.00883181	0.00667114	0.00296792	0.00268035	0.00176253	0.0011452	0.000925168	0.000656964	0.000331507
57033.9	36353.9	32732.8	16267.5	15178.5	8414.87	7942.59	5346.03	3886.75	2213.26	1965.51	1102.97	929.336	545.378	423.486	344.23	267.667	175.935	114.483	51.1215	51.1215	18.9886	18.9886	12.5483	5.94661	4.70226	3.18498	2.17736	1.73895	0.991705	0.574245	0.252939	0.204079	0.150536	0.10418	0.0604433	0.0432615	0.0226037	0.0175748	0.0128844	0.00606683	0.0047196	0.00275165	0.00177674	0.00117155	0.000814784	0.000526759	0.000290217	0.000197407	0.000114231
53988.1	42573.9	31930.7	20836.6	8642.34	8642.34	6666.06	5399.25	3538.42	2827.16	1972.38	1655.69	971.197	650.425	560.237	488.092	351.148	234.269	160.674	83.9564	50.1924	44.8977	32.7303	20.1113	12.6777	7.72678	5.9663	3.08189	2.256	1.49799	1.06481	0.6067	0.546419	0.346276	0.256436	0.161305	0.121133	0.0782321	0.0510174	0.0301606	0.0256761	0.0136699	0.00832244	0.00414964	0.00338089	0.00155819	0.00127915	0.000853795	0.000593055	0.000312764
60859.9	35074.9	24435.2	17873	14496.4	10450.2	7096.01	4380.91	4077.63	2228.08	1731.35	1092.16	854.217	409.031	409.031	224.636	212.254	145.449	95.5026	76.858	65.1471	40.9857	23.7153	18.8068	11.5691	6.79036	5.75745	3.84807	2.20652	1.14484	1.05125	0.628311	0.391829	0.172845	0.125936	0.10115	0.0497876	0.0450432	0.0258507	0.0145503	0.00891136	0.00843144	0.00389991	0.002557	0.00175171	0.00100771	0.000536376	0.000329478	0.000304983	0.000206864
56909.8	47742.2	29513.5	17536.9	12838.5	7164.56	5523.85	4220.5	4026.21	2783.87	1743.79	1460.09	1031.11	405.266	360.133	227.844	187.727	119.249	91.7039	80.6343	55.0429	38.8754	20.803	11.121	7.35646	4.5818	4.20165	3.44487	2.27869	1.59529	1.11721	0.683145	0.563896	0.299026	0.206942	0.133645	0.0572712	0.0478418	0.0269172	0.0234419	0.015741	0.0084603	0.00762163	0.00375414	0.0020003	0.00143059	0.000827348	0.000571171	0.000344906	0.000246795
50729.9	40321.5	32003.8	23827.1	15530.9	9695.14	7290.13	6078.16	4699.81	3126.88	1893.79	1803.42	1268.99	769.399	603.282	340.597	234.51	170.51	108.436	69.0557	56.9968	43.7827	17.8655	11.2741	8.4357	5.90974	3.4123	2.49947	2.39389	1.64822	1.20908	0.806679	0.446339	0.341511	0.183285	0.155129	0.0995216	0.0661036	0.0436126	0.0319289	0.0216827	0.0127947	0.0107126	0.00726422	0.00394118	0.00268666	0.00188956	0.00109843	0.000693375	0.000461776
64563.8	35535.7	28767.7	20766.5	11314.3	8722.1	5878.58	4068.68	2121.78	1982.51	1385.97	839.879	612.353	530.732	398.886	191.799	115.619	115.619	43.8293	40.5676	28.0356	15.9537	13.3049	5.96182	5.05608	3.48034	2.08656	1.83091	1.03682	0.611067	0.433236	0.271351	0.202807	0.119393	0.0936369	0.0509246	0.03268	0.0229574	0.0182527	0.012068	0.00614659	0.00387406	0.00193988	0.00142967	0.000999589	0.000607948	0.000419815	0.000265516	0.000181557	0.000126501
59356.2	30978.4	30978.4	19199.9	8040.01	8040.01	5930.97	3853.88	3050.82	2428.67	1557.74	958.922	769.051	508.973	378.105	319.795	226.226	110.096	74.1633	41.7038	35.4949	26.4164	17.4608	10.0101	7.91436	3.41529	2.37532	2.17897	1.02534	0.876729	0.486273	0.352071	0.260868	0.163656	0.10853	0.0790574	0.0538936	0.0352298	0.0243505	0.0148866	0.00909618	0.00650113	0.00396708	0.00285198	0.00165889	0.00105619	0.000698417	0.000485674	0.000270626	0.000151347
61664	29759.9	25203.5	18563.4	14507.6	8685.32	7253.86	4467.62	3415.68	2965.94	2097.65	1662.6	1055.99	663.802	505.264	265.996	194.146	152.326	112.317	94.0654	52.1423	42.2364	24.6635	22.5365	16.0754	11.7621	6.78494	4.11614	2.66512	2.08381	1.59119	0.875082	0.58955	0.431364	0.310215	0.161229	0.126868	0.0696127	0.0662314	0.0367125	0.0250935	0.017281	0.0153378	0.0103995	0.00658821	0.00313597	0.00219822	0.00160372	0.000889497	0.000609933
52665.7	49903.9	32711.2	24614.2	17483.4	13291.7	7211.04	4788.2	4204.08	2975.17	2215.96	1595.1	1139.01	715.389	513.049	325.323	188.304	129.445	97.4173	69.1484	64.2789	45.9313	31.4957	19.546	13.9121	9.4579	5.8988	3.904	2.54472	1.47039	1.36515	0.790133	0.49622	0.292681	0.20971	0.147255	0.092566	0.0568181	0.0433976	0.0277055	0.0172239	0.0127981	0.00843275	0.00567594	0.00339342	0.00229974	0.00146776	0.00110889	0.000571101	0.000451772
53795.4	29769.1	21300.3	21205.3	9820.96	9700.9	6537.28	4635.09	3721.48	2941.15	1672.91	1437.3	1050.27	686.609	509.897	323.046	199.981	129.207	109.478	76.6468	53.678	45.2482	21.1562	16.4569	10.9566	8.28646	5.10211	3.56482	2.26414	1.58024	1.18743	0.974577	0.670342	0.393911	0.247403	0.143029	0.118979	0.0658175	0.0468539	0.0346772	0.0235088	0.0124654	0.00958038	0.00537622	0.00293561	0.00268403	0.00195176	0.00108152	0.000721717	0.000418185
68816.2	36855.3	35321	24653.6	16700.2	11303.2	8447.95	5089.41	3806.16	2885.35	2173.61	1468.05	939.968	540.861	540.861	440.891	240.28	178.37	140.342	80.4687	54.1935	40.8021	25.5506	10.2513	6.60878	6.60878	4.47112	2.69486	1.85866	1.52953	1.05119	0.817116	0.56741	0.337918	0.144994	0.144994	0.103966	0.0883224	0.0584135	0.044811	0.0287499	0.0150014	0.0110723	0.00854257	0.00555635	0.00347395	0.00254268	0.00139417	0.0010158	0.000669187
58261.1	30618.4	28644.8	16942	10930.6	7460.95	6997.13	4480.36	2947	1740.34	1370.46	825.984	597.981	520.226	329.055	222.383	171.557	139.353	100.273	51.7227	23.7626	22.5418	14.3462	10.7924	6.91546	3.48086	3.2665	2.29218	1.29973	0.86567	0.581439	0.466907	0.346549	0.257417	0.173097	0.125941	0.0780975	0.0477432	0.0338156	0.0171665	0.00999863	0.00746316	0.00398886	0.00290767	0.00232268	0.00109809	0.000600807	0.000481031	0.000281453	0.000256238
65067.1	36580.3	24680.4	14379.4	11782.1	7624.76	6319.87	4242.72	2716.64	2121.39	1685.96	1122.46	704.096	489.226	233.047	176.293	146.368	110.909	74.3606	49.0901	41.464	22.0172	13.8133	8.76556	6.73517	5.14153	3.66993	2.23746	1.63925	1.05881	0.587331	0.413787	0.289473	0.183532	0.132005	0.0682273	0.0518103	0.0233849	0.0171592	0.0107572	0.00503646	0.00273653	0.00230436	0.00109064	0.000621913	0.000476954	0.000378419	0.00023638	0.000135221	9.55238e-05
56482.7	46721.1	35808.8	13763.9	11232.9	7703.79	6770.99	4653.12	2422.5	1597.79	1289.01	1048.51	820.524	436.348	355.249	225.719	96.9688	93.91	60.5259	41.5087	24.4985	15.7707	8.71017	5.91408	3.68858	1.36415	1.27957	1.04297	0.587595	0.441846	0.32842	0.205821	0.143895	0.0986457	0.0769169	0.0576977	0.030116	0.0209754	0.0134422	0.00895287	0.00653874	0.00335418	0.00219696	0.00139465	0.000970872	0.000711541	0.000489924	0.000292989	0.000125777	0.00011815
57547.3	47123.3	29354.6	17174.4	14972.4	10162	6740.18	6050.52	3163.32	2834.42	2160.44	1234.71	1107.6	677.367	540.399	274.683	201.821	170.814	131.725	89.8625	51.7289	32.9968	23.8654	13.6928	9.74706	5.60093	3.85177	2.24186	1.57008	1.11894	0.853204	0.520171	0.393896	0.207577	0.159884	0.122706	0.0765544	0.0537122	0.0369563	0.0229055	0.0164811	0.00565186	0.00565186	0.00380379	0.00194672	0.00142793	0.00083857	0.000594721	0.000447058	0.000268563
57057.6	43532.7	31548.3	20019.1	19434.1	12580.2	7896.02	5422.59	5058.74	3346.4	2037.63	1562.43	1060.56	634.138	434.857	175.74	175.74	157.968	100.201	55.3758	46.4092	35.4317	23.8368	16.4358	11.2983	7.01744	4.4106	2.49971	2.49971	1.64099	1.03839	0.661829	0.435636	0.303617	0.218591	0.120986	0.0803626	0.0514668	0.0332309	0.0251806	0.0114354	0.00878702	0.0059066	0.00400561	0.00224043	0.000998715	0.000833427	0.000639583	0.000345729	0.000241636
65456.8	50534.5	31686.8	27188.1	11802.3	10233.4	5990.42	3733.8	2982.91	1713.54	1170.68	938.928	709.08	441.51	343.216	190.696	152.224	106.406	80.6631	55.7196	33.8363	30.6096	17.552	13.2807	7.11185	5.71729	4.76926	2.42406	2.1753	1.58352	0.929467	0.80766	0.450523	0.406896	0.247881	0.17325	0.117827	0.0809703	0.0572103	0.0341012	0.027001	0.0157225	0.00767552	0.00682519	0.00588155	0.00273231	0.00198425	0.00102674	0.000932495	0.000506781
50629.9	32688.3	21666.1	16831.8	13291.1	9013.85	6989.9	3560.26	2305.09	1855.79	1237.3	683.377	497.935	382.913	243.039	191.08	143.603	80.5368	46.5397	38.7615	24.5328	18.4047	11.9715	6.23543	5.36818	3.07754	1.61414	1.1345	0.73324	0.508947	0.300242	0.227711	0.159788	0.0799097	0.0741046	0.0512089	0.0393538	0.0275676	0.0167943	0.00901891	0.00562324	0.00331075	0.00276732	0.00165377	0.00113316	0.000817064	0.000498191	0.000340996	0.000180485	0.000116264
64712.1	44801	28836.9	21018.3	15806.9	8121.44	7114.94	3484.58	3320.56	2163.59	1430.98	994.417	627.747	533.367	393.7	266.869	152.448	115.119	85.344	49.7199	34.3939	28.0491	21.0999	13.5016	9.06265	5.27829	4.12665	2.73946	1.88275	1.38206	0.993379	0.630778	0.397666	0.265853	0.199315	0.13655	0.0966574	0.0618734	0.0356295	0.0182465	0.0131446	0.009855	0.00594627	0.0032317	0.00243381	0.00136141	0.000845711	0.000754381	0.00052655	0.000304645
57851.4	38983	28414.4	19104.1	13201	9405.71	6632.78	4683.1	3461.13	2437.54	1726.76	1217.52	863.999	565.317	421.271	279.86	186.034	136.111	93.6572	62.4221	44.4152	31.719	20.8563	13.6946	9.19942	6.16844	4.1864	2.82617	1.9655	1.31358	0.93358	0.615218	0.414043	0.272063	0.18305	0.125916	0.0823426	0.0534853	0.0366965	0.0245491	0.0154301	0.00967481	0.00658235	0.00432923	0.00276971	0.00161986	0.00113038	0.000739026	0.000482385	0.000310172
[truncated: 250 more columns]
