# Supplementary material for: A new imperialist competitive algorithm with spiral rising mechanism for solving path optimization problems
Source: PeerJ Comput Sci. 2022 Sep 7;8:e1075. doi: 10.7717/peerj-cs.1075 (PMC9575848; doi:10.7717/peerj-cs.1075)
Supplement: Supplemental Information 11 [file peerj-cs-08-1075-s011.zip › PSO DE GWO SRICA BSO TLBO SCA/F8/PSO.xlsx]

## Sheet: Sheet1
59137.1	53636.1	46525.8	40018.9	32815.4	26697.9	20650.6	16529.1	13808.7	11111.5	7726.69	5320.1	3801.68	2631.7	1919.91	1255.12	1056.43	745.737	742.723	468.374	468.374	355.053	300.792	227.01	206.262	206.262	196.958	175.235	153.458	147.22	145.618	140.568	140.568	133.029	127.219	127.219	127.219	127.219	127.219	127.219	104.729	94.7409	94.7409	94.7409	94.7409	83.5223	83.5223	83.5223	83.5223	83.5223
63439.2	56323.9	48181.4	39875.5	33622	25964.9	20730.1	17464.7	13412	10413.7	8451.46	5567.23	3809.28	2600.79	1695.8	1201.68	981.447	712.789	615.391	608.67	542.418	421.918	387.291	330.77	293.536	233.574	187.605	178.819	166.156	128.317	128.317	115.328	109.718	109.718	109.718	109.636	109.636	96.1902	96.1902	96.1902	86.5358	86.5358	86.5358	86.5358	86.5358	81.7633	81.7633	75.5037	75.5037	75.5037
53333.2	46319.2	40104.1	34754.2	29505	24969.3	19853.9	15796.5	12015.9	9712.59	7831.8	6074.7	4295.19	2577.86	1760.74	1291.63	939.684	837.642	710.537	661.22	543.508	395.396	332.983	281.258	279.08	195.478	195.478	178.401	178.401	178.401	161.805	161.805	144.909	134.788	134.001	124.714	110.735	90.5519	90.5519	90.5519	90.5519	83.3352	83.3352	52.0894	52.0894	52.0894	52.0894	52.0894	52.0894	52.0894
57628.7	50593.5	42763.7	36765.6	30155.7	24366	20529.7	16250.7	12285.5	8706.89	7020.83	5969.76	4661.43	3040.58	1843.68	1168.29	897.18	649.485	465.473	459.46	373.35	297.764	297.764	241.245	210.509	206.825	179.047	148.176	123.379	104.556	104.556	104.556	93.924	93.924	93.924	88.1597	88.1597	88.1597	76.389	76.389	76.389	76.389	71.9534	71.9534	71.9534	71.9534	60.0318	60.0318	60.0318	60.0318
58982.8	55199.3	47689.5	39613.3	33393.3	28659.9	22688.5	17754.3	14790.1	11431.2	8764.06	6410.25	4943.23	2974.95	1839.5	1005.48	585.569	585.569	523.578	496.116	284.67	284.67	209.228	209.228	209.228	186.622	186.622	131.965	131.965	131.965	122.963	121.338	121.338	111.689	111.689	111.689	106.02	106.02	106.02	106.02	89.3175	89.3175	69.1365	67.1259	67.1259	67.1259	67.1259	67.1259	67.1259	67.1259
49429.4	49429.4	46124	38234.6	32530.4	27886.8	22591.8	17880.2	13678	9576.75	7353.38	5249.37	3504.97	2013.11	1244.34	928.679	770.686	636.217	558.695	474.745	357.444	311.524	257.339	221.04	187.179	162.279	148.507	148.507	148.507	103.113	103.113	95.3044	95.3044	95.3044	88.855	88.855	88.855	88.855	88.855	88.1271	88.1271	84.1991	84.1991	84.1991	84.1991	77.6134	72.4929	72.4929	72.4929	67.1919
65484.9	57046.6	48953.5	41421.7	33335	27497.9	22604.4	18035.7	14642.9	11576.1	8847.08	6527.56	4064.68	2540.19	1489.22	949.452	683.094	548.881	444.857	367.71	304.922	258.957	217.783	217.783	183.719	167.188	167.188	155.517	147.348	135.861	135.861	135.861	117.394	117.394	115.564	109.718	80.1361	80.1361	80.1361	80.1361	80.1361	80.1361	80.1361	80.1361	80.1361	80.1361	77.9033	77.9033	77.9033	77.9033
60770.2	51823.2	45374	40122.5	33080.8	27625.3	22909	19769.7	15631.9	12753.2	9338.92	7116.73	4863.76	3778.71	2510.65	1663.08	1187.32	1052.51	837.494	718.53	470.44	470.44	403.837	368.248	268.201	252.786	239.743	196.609	189.442	189.442	179.195	179.195	179.195	123.71	123.71	102.642	87.5898	87.5898	85.5239	82.3052	78.9567	78.9567	78.9567	78.9567	78.9567	78.9567	78.9567	78.9567	78.9567	78.9567
48456.9	44511.1	38678.7	34117.4	28983.1	23787.2	19957.1	17119.5	13357.2	10678	8179.43	6171.13	4205.64	3360.78	2045.1	1338.35	1020.4	836.885	823.857	669.379	552.788	447.379	200.948	200.948	200.948	140.808	140.808	140.808	119.996	106.011	106.011	106.011	103.751	85.6578	85.6578	85.6578	85.6578	85.6578	85.6578	85.6578	85.6578	85.6578	85.6578	85.6578	77.6418	77.6418	77.6418	76.4495	76.4495	76.4495
54444.2	51301.5	44147.8	37364.6	32227.1	27671.2	24465.2	19141	15036.8	11399.2	8050.77	5423.67	3713.35	2633.63	1816.51	1204.14	944.315	892.912	709.455	615.472	450.385	371.045	333.881	327.935	257.199	174.988	160.785	160.785	160.785	147.378	147.378	147.378	144.468	144.468	106.798	106.798	106.798	106.798	94.1303	94.1303	85.4865	69.3136	69.3136	69.3136	69.3136	69.3136	66.9348	66.9348	66.9348	60.9501
60571.8	57302.6	50562.8	43752	36752.1	29536.9	23903	18832.8	14362.6	10007.9	7152	5418.49	4319.14	3015.93	2332.57	1567.89	1106.84	1010.38	927.286	796.421	650.642	543.944	517.474	436.056	248.133	248.133	242.707	183.017	183.017	178.082	178.082	129.673	129.673	129.673	98.7376	98.7376	98.7376	98.7376	89.875	89.875	89.875	88.7699	84.1562	84.1562	81.272	81.272	81.272	81.272	81.272	81.272
59263	57855	50331.4	44924.1	38441.5	32160.4	26667.5	21043.1	16486.3	12772.8	8527.8	5804.35	3024.73	1982.93	1731.35	1143.9	810.45	777.483	563.466	533.336	315.83	315.83	315.83	300.805	209.758	203.052	182.581	151.699	151.699	133.186	130.71	114.548	114.548	106.612	104.1	104.1	104.1	104.1	104.1	78.2184	78.2184	78.2184	78.2184	78.2184	78.2184	78.2184	74.9118	74.9118	74.9118	74.9118
51866.4	50826.3	44606.7	37694.6	31498.2	27401.2	22280.1	17912.3	15390.2	12836	9527.07	6460.27	4271.08	2894.74	2043.88	1262.44	1006.15	875.877	683.839	579.14	474.778	375.575	296.995	260.884	254.231	215.664	165.802	157.466	140.176	140.176	132.357	127.153	127.153	101.132	101.132	101.132	101.132	101.132	101.132	93.134	93.134	93.134	93.134	76.854	76.854	76.854	76.854	65.0658	65.0658	65.0658
55620.1	49230.4	41868	33582.6	27608.9	23413.1	20569	17766	13503.9	10400.4	7790.78	5561.85	4516.81	2801.26	1794.57	1344.65	1140.49	990.632	825.936	763.431	524.828	485.889	412.481	305.126	305.126	269.496	214.037	154.641	154.641	145.707	141.359	90.3373	90.3373	90.3373	90.3373	89.2812	89.2812	79.3677	79.3677	79.3677	79.3677	79.3677	79.3677	79.3677	79.3677	79.3677	79.3677	79.3677	79.3677	79.3677
58771	54012.7	46422.2	38529.3	31062	25819.7	22268.7	19327.7	14928.5	12073.8	9027.42	6363.94	4363.39	2426.6	1734.74	1494.78	951.375	842.626	819.098	695.656	523.735	486.322	413.448	343.728	272.952	252.808	226.832	182.394	159.073	156.541	156.541	137.353	137.353	137.353	132.05	132.05	132.033	132.033	90.8104	90.8104	90.8104	90.8104	90.8104	71.6163	71.6163	61.3511	61.3511	61.3511	61.3511	61.3511
61678.8	51903.5	44341.8	38900.3	34366.4	27455.9	21728.2	17969.7	15670.7	12631.1	9949.78	7515.31	5272.51	3601.95	2294.96	1296.65	936.822	574.125	561.526	384.871	371.34	330.408	226.628	225.522	158.337	157.023	147.166	133.967	126.613	119.391	119.391	90.2257	83.455	83.455	83.455	83.455	83.455	83.455	83.455	83.455	82.1502	82.1502	82.1502	82.1502	82.1502	82.1502	82.1502	82.1502	82.1502	82.1502
56556.8	52153.5	42330.8	34650.5	29193.4	25439	21362	16148.2	12969.8	9794.94	7516.77	5659.31	3757.96	2663.67	1942.68	1426.63	1090.38	824.902	645.156	530.745	321.962	321.962	319.012	249.182	175.377	175.377	175.377	148.441	145.147	140.945	112.46	112.46	103.2	103.2	103.2	103.2	103.2	103.2	103.2	103.2	103.2	99.7035	99.7035	99.7035	98.3544	98.3544	98.3544	90.0498	90.0498	90.0498
57353.8	54342.4	45777	38955.5	32596.9	26208	21059.8	15906.9	11672	8349.32	6790.92	5343.62	3724.38	2115.61	1045.67	674.034	482.568	473.896	282.437	282.437	219.284	219.284	186.527	186.527	186.527	175.411	175.411	168.126	136.569	136.569	136.569	136.569	118.228	118.228	118.228	78.657	78.657	78.657	78.657	77.7252	77.7252	77.7252	77.7252	71.6047	68.1647	64.0828	62.7315	62.7315	62.7315	62.7315
50865.9	49098.4	41904.2	35590.6	28714.1	22783.3	19064	16649.3	13146.2	9969.02	7505.91	5146.13	3640.41	2746.64	2091.91	1676.95	1270.84	1123.22	1016.76	936.707	505.565	465.066	420.724	410.027	329.592	258.314	207.713	176.133	176.133	144.412	144.412	139.621	139.621	132.182	111.495	111.495	111.495	98.5042	98.5042	98.5042	98.5042	98.5042	97.7725	81.7438	81.7438	81.7438	81.7438	81.7438	81.7438	81.7438
55466.9	55466.9	49965.4	43244.4	36164.7	29201.7	22375.1	17001.3	11879.5	8073.48	5988.01	4865.11	3143.52	2680.73	1538.06	940.696	692.843	692.843	551.357	420.315	382.312	277.704	242.646	205.348	190.944	122.509	122.509	122.509	122.509	122.509	112.439	112.439	112.439	106.544	106.544	97.1639	97.1639	97.1639	93.9039	93.9039	93.9039	93.9039	93.9039	93.9039	93.9039	93.9039	93.1429	89.2646	89.2646	89.2646
44534.4	44534.4	43715.4	35306	28864.6	24453.9	21576.8	18123.7	14675.4	10841	7731.67	5766.5	3715.03	2776.14	1843.71	1152.61	836.868	808.575	590.025	438.741	394.757	313.116	305.05	228.754	201.03	173.704	173.704	147.995	145.349	145.349	128.692	114.763	114.763	114.763	114.763	89.6771	84.5228	84.5228	84.5228	84.5228	84.5228	84.5228	84.5228	71.7949	71.7949	62.8276	62.8276	62.8276	62.8276	62.8276
56634.9	49190.8	39800.4	32770.2	27585.5	23830.6	21172.6	18429.8	14533.1	11175.7	9012.79	7175.52	5060.39	3773.16	2626.74	1750.17	1250.26	1050.52	821.084	708.645	564.735	511.98	462.083	381.864	312.667	298.172	243.319	222.418	221.319	161.101	149.589	149.589	127.093	118.466	110.002	110.002	110.002	110.002	110.002	97.4641	85.5401	85.5401	85.5401	85.5401	85.5401	85.5401	85.5401	85.5401	72.9161	72.9161
67774.5	59521.6	48639.3	40620.3	34856.2	29240.5	24740.5	19732.8	16512.2	12602.7	9219.87	7056.25	4847.86	3190.25	2005.21	1515.96	1286.74	981.822	981.822	794.7	565.958	446.945	378.98	289.606	289.606	262.728	239.886	231.794	210.906	182.323	144.1	110.264	110.264	110.264	110.264	110.264	105.007	99.8617	99.8617	99.8617	96.1066	96.1066	96.1066	96.1066	96.1066	94.1941	94.1941	87.3446	87.3446	87.3446
59283.5	58226.4	48592.5	40511.4	34686	30595.5	24150.7	18489.5	14862.2	11342.3	9268.32	6439.98	4425.63	2474.69	1703.61	1198.04	851.789	686.123	686.123	610.418	477.632	361.11	270.806	159.894	159.894	153.374	145.826	145.565	132.769	102.152	102.152	102.152	102.152	102.152	102.152	102.152	94.2343	94.2343	94.2343	94.2343	94.2343	93.7895	93.7895	90.3521	90.3521	90.3521	63.6658	63.6658	61.1415	61.1415
46080.4	46080.4	43688.3	37528.2	30628.8	25870.1	21119.9	16190.6	13041	10030.5	7349.12	5487.78	3819.74	2445.11	1425.45	1057.6	859.588	730.253	463.871	463.871	370.008	290.185	286.655	258.72	256.394	176.649	169.762	169.762	169.762	168.075	121.681	106.1	106.1	104.22	104.22	104.22	104.22	104.22	104.22	104.22	104.22	84.4008	84.4008	84.4008	84.4008	84.4008	84.4008	79.0372	79.0372	79.0372
56723.9	53396.3	47439	39476.3	32589.3	27802.2	24606.8	20894.5	16762.8	11940.8	8849.81	6753.73	4654.15	3658.77	2417.46	1638.36	1125.52	992.49	629.036	629.036	592.866	515.272	390.754	331.468	288.778	259.099	157.146	157.146	157.146	157.146	149.403	98.2754	98.2754	98.2754	98.2754	98.2754	98.2754	95.6678	95.6678	95.6678	95.6678	95.6678	95.6678	93.9937	84.6893	84.6893	77.2348	77.2348	77.2348	77.2348
59512.7	54697.4	46199.5	38659.6	33354.5	29350.4	24759.7	20013.7	16264.9	11912.1	8886.77	6305.42	4686.68	3351.27	2529.36	1506.22	943.295	683.701	683.701	678.249	567.026	492.334	403.375	377.31	315.636	250.04	216.454	211.476	211.476	196.829	196.829	173.286	152.557	152.557	132.971	126.45	100.75	90.6802	90.6802	90.6802	90.6802	90.6802	90.6802	90.6802	82.4002	82.4002	82.4002	75.2344	75.2344	75.2344
53074.4	46522.1	39537.7	34427.9	29238.4	24210.5	19002	15447.3	12610.3	9789.62	6981.35	4841.82	3045.58	1800.88	1266.65	1001.95	866.964	816.523	640.45	591.062	517.155	439.183	329.839	222.111	222.111	163.436	163.436	145.763	123.99	123.99	111.597	111.597	94.6181	94.6181	94.6181	94.6181	94.6181	94.6181	94.6181	94.6181	87.5191	86.3929	86.3929	81.5418	81.5418	81.5418	81.5418	81.5418	81.5418	64.0938
55006.3	53558.2	45924.2	38745.4	32148.6	25967.3	21546.8	16640	13214.9	9434.8	7362.69	5302.21	3690.33	2843.72	1797.22	1035.62	718.633	689.534	497.142	439.118	325.826	277.477	256.56	230.987	210.998	196.303	179.048	155.315	155.315	132.164	117.252	117.252	117.252	117.252	116.725	116.725	101.962	101.962	101.962	101.962	101.962	101.962	101.962	101.962	101.962	90.9289	68.3553	68.3553	68.3553	68.3553
56822.2	54247.1	48189	39510.4	31543.4	25775.8	21695.3	18894.5	16252.1	12383.8	8184.55	5861.03	4289.25	3096.69	1761.82	1152.68	849.513	760.642	667.378	640.517	511.163	437.619	391.528	321.446	196.978	196.978	196.978	169.236	161.961	152.912	152.912	152.912	147.446	145.477	144.057	144.057	99.4579	99.4579	91.148	91.148	91.148	91.148	91.148	91.148	91.148	89.9191	89.9191	89.9191	89.9191	89.9191
56485.6	52278.3	45279.3	38322.3	32051.4	26721.4	22087.6	17905.2	14246.6	10857.4	8139.59	5965.3	4137.73	2816.43	1869.77	1261.46	938.135	796.16	665.652	581.903	450.857	384.045	325.641	278.361	236.031	204.503	184.948	164.99	156.834	143.727	135.778	124.464	119.237	113.881	109.149	105.027	99.437	96.9585	94.0199	92.31	89.4792	87.3693	86.3706	82.5849	81.4758	79.4736	76.6807	74.9873	74.4824	73.5246
[truncated: 250 more columns]
