# Supplementary material for: A new imperialist competitive algorithm with spiral rising mechanism for solving path optimization problems
Source: PeerJ Comput Sci. 2022 Sep 7;8:e1075. doi: 10.7717/peerj-cs.1075 (PMC9575848; doi:10.7717/peerj-cs.1075)
Supplement: Supplemental Information 11 [file peerj-cs-08-1075-s011.zip › PSO DE GWO SRICA BSO TLBO SCA/F8/SCA.xlsx]

## Sheet: Sheet1
0	55282.2	55282.2	55282.2	55282.2	55282.2	55282.2	55282.2	55282.2	55282.2	55282.2	55282.2	55282.2	55282.2	55282.2	55282.2	55282.2	55282.2	55282.2	55282.2	55282.2	55282.2	55282.2	55282.2	55282.2	55282.2	55282.2	55282.2	55282.2	55282.2	55282.2	55282.2	55282.2	55282.2	55282.2	55282.2	55282.2	55282.2	55282.2	55282.2	55282.2	55282.2	55282.2	55282.2	55282.2	55282.2	55282.2	55282.2	51415	51415
0	43182.3	43182.3	43182.3	43182.3	43182.3	43182.3	43182.3	43182.3	43182.3	43182.3	43182.3	43182.3	43182.3	43182.3	43182.3	43182.3	43182.3	43182.3	43182.3	43182.3	43182.3	43182.3	43182.3	43182.3	43182.3	43182.3	43182.3	43182.3	43182.3	43182.3	43182.3	43182.3	43182.3	43182.3	43182.3	43182.3	43182.3	43182.3	43182.3	43182.3	43182.3	43182.3	43182.3	43182.3	43182.3	43182.3	43182.3	43182.3	43182.3
0	63075	63075	63075	63075	63075	63075	63075	63075	63075	63075	63075	63075	63075	63075	63075	63075	63075	63075	63075	63075	63075	63075	63075	63075	63075	63075	63075	63075	63075	63075	63075	59306.9	59187	59187	56404.4	42448.1	42448.1	42448.1	28356.9	26960.7	24807.2	7117.03	7117.03	7117.03	7117.03	7117.03	7117.03	7117.03	7117.03
0	70384	70384	70384	70384	70384	70384	70384	70384	70384	70384	70384	70384	70384	70384	70384	70384	70384	70384	70384	70384	70384	70384	70384	70384	70384	70384	70384	70384	70384	70384	70384	70384	70384	70384	70384	70384	70384	70384	70384	65799.1	64709.3	27670.3	27670.3	27670.3	27670.3	27670.3	27670.3	27670.3	27670.3
0	60273.8	60273.8	60273.8	60273.8	60273.8	60273.8	60273.8	60273.8	60273.8	60273.8	60273.8	60273.8	60273.8	60273.8	60273.8	60273.8	60273.8	60273.8	60273.8	60273.8	60273.8	60273.8	60273.8	60273.8	60273.8	60273.8	60273.8	60273.8	60273.8	60273.8	60273.8	60273.8	60273.8	60273.8	60273.8	60273.8	60273.8	60273.8	60273.8	60273.8	60273.8	60273.8	60273.8	60273.8	60273.8	60273.8	60273.8	60273.8	60273.8
0	58912.9	58912.9	58912.9	58912.9	58912.9	58912.9	58912.9	58912.9	58912.9	58912.9	58912.9	58912.9	58912.9	58912.9	58912.9	58912.9	58912.9	58912.9	58912.9	58912.9	58912.9	58912.9	58912.9	58912.9	58912.9	58912.9	58912.9	58912.9	58912.9	58912.9	58912.9	58912.9	58912.9	58912.9	58912.9	58912.9	58912.9	58912.9	58912.9	58912.9	58912.9	58912.9	58912.9	58912.9	58912.9	58912.9	58912.9	58912.9	58912.9
0	68064.9	68064.9	68064.9	68064.9	68064.9	68064.9	68064.9	68064.9	68064.9	68064.9	68064.9	68064.9	68064.9	68064.9	68064.9	68064.9	68064.9	68064.9	68064.9	68064.9	68064.9	68064.9	68064.9	68064.9	68064.9	68064.9	68064.9	68064.9	68064.9	68064.9	68064.9	68064.9	68064.9	68064.9	59127.9	59127.9	59127.9	59127.9	59127.9	59127.9	59127.9	59127.9	59127.9	58606.9	46410.7	32394.9	32394.9	32394.9	32394.9
0	52300.7	52300.7	52300.7	52300.7	52300.7	52300.7	52300.7	52300.7	52300.7	52300.7	52300.7	52300.7	52300.7	52300.7	52300.7	52300.7	52300.7	52300.7	52300.7	52300.7	52300.7	52300.7	52300.7	52300.7	52300.7	52300.7	52300.7	52300.7	52300.7	52300.7	52300.7	52300.7	52300.7	52300.7	52300.7	52300.7	52300.7	52300.7	52300.7	52300.7	52300.7	52300.7	52300.7	52300.7	52300.7	52300.7	52300.7	52300.7	52300.7
0	59203.3	59203.3	59203.3	59203.3	59203.3	59203.3	59203.3	59203.3	59203.3	59203.3	59203.3	59203.3	59203.3	59203.3	59203.3	59203.3	59203.3	59203.3	59203.3	59203.3	59203.3	59203.3	59203.3	59203.3	59203.3	59203.3	59203.3	59203.3	59203.3	59203.3	59203.3	59203.3	59203.3	59203.3	59203.3	59203.3	59203.3	59203.3	59203.3	59203.3	59203.3	59203.3	56193.8	56193.8	56193.8	56193.8	56193.8	56193.8	56193.8
0	64154.3	64154.3	64154.3	64154.3	64154.3	64154.3	64154.3	64154.3	64154.3	64154.3	64154.3	64154.3	64154.3	64154.3	64154.3	64154.3	64154.3	64154.3	64154.3	64154.3	64154.3	64154.3	64154.3	64154.3	64154.3	64154.3	64154.3	64154.3	64154.3	64154.3	64154.3	64154.3	64154.3	64154.3	64154.3	64154.3	64154.3	64154.3	64154.3	64154.3	64154.3	64154.3	64154.3	64154.3	64154.3	64154.3	64154.3	54589.8	46840.8
0	51777.2	51777.2	51777.2	51777.2	51777.2	51777.2	51777.2	51777.2	51777.2	51777.2	51777.2	51777.2	51777.2	51777.2	51777.2	51777.2	51777.2	51777.2	51777.2	51777.2	51777.2	51777.2	51777.2	51777.2	51777.2	51777.2	51777.2	51777.2	51777.2	51777.2	51777.2	51777.2	51777.2	51777.2	51777.2	51777.2	51777.2	51777.2	51777.2	51777.2	51777.2	51777.2	51777.2	51777.2	51777.2	51777.2	51777.2	51777.2	51777.2
0	53073.7	51022.5	39982.1	39982.1	35537.9	35537.9	35537.9	35537.9	35537.9	33907.9	13829.8	10544.9	10544.9	10544.9	10544.9	10544.9	10544.9	10544.9	10544.9	10544.9	10544.9	10544.9	10544.9	10544.9	10544.9	10544.9	10544.9	10544.9	10544.9	10544.9	10544.9	10544.9	10544.9	10544.9	10544.9	10544.9	10544.9	10544.9	10544.9	10544.9	10544.9	10544.9	10544.9	10544.9	10544.9	10544.9	10544.9	10544.9	10544.9
0	60810.8	60810.8	60810.8	60810.8	60810.8	60810.8	60810.8	60810.8	60810.8	60810.8	60810.8	60810.8	60810.8	60810.8	60810.8	60810.8	60810.8	60810.8	60810.8	60810.8	60810.8	60810.8	60810.8	60810.8	60810.8	60810.8	60810.8	60810.8	60810.8	60810.8	60810.8	60810.8	60810.8	60810.8	60810.8	60810.8	60810.8	60810.8	60810.8	60391.2	60391.2	60391.2	60391.2	60391.2	60391.2	60391.2	60391.2	60391.2	60391.2
0	65256	65256	65256	65256	65256	65256	65256	65256	65256	65256	65256	65256	65256	65256	65256	65256	65256	65256	65256	65256	64500.1	58645	50405.2	50405.2	50405.2	50405.2	50405.2	50405.2	50405.2	50405.2	50405.2	50405.2	50405.2	50405.2	50405.2	50405.2	50405.2	50405.2	50405.2	50405.2	35525.9	33202.1	33202.1	33202.1	33202.1	33202.1	33202.1	33202.1	33202.1
0	62916.6	62916.6	62916.6	62916.6	62916.6	62916.6	62916.6	62916.6	62916.6	62916.6	62916.6	62916.6	62916.6	62916.6	62916.6	62916.6	62916.6	62916.6	62916.6	62916.6	62916.6	62916.6	62916.6	62465.2	57827.4	57827.4	43705.5	43705.5	43705.5	34849.5	34849.5	34849.5	34849.5	34849.5	34849.5	34849.5	34849.5	34849.5	34849.5	34849.5	34849.5	34849.5	34849.5	34849.5	34849.5	34849.5	34849.5	34849.5	34849.5
0	58772.8	58772.8	58772.8	58772.8	58772.8	58772.8	58772.8	58772.8	58772.8	58772.8	58772.8	58772.8	58772.8	58772.8	58772.8	58772.8	58772.8	58772.8	58772.8	58772.8	58772.8	58772.8	58772.8	58772.8	58772.8	58772.8	58772.8	58772.8	58772.8	58772.8	58772.8	58772.8	58772.8	58772.8	58772.8	58772.8	58772.8	58772.8	58772.8	58772.8	58772.8	58772.8	58772.8	58772.8	58772.8	58772.8	58772.8	58772.8	58772.8
0	53747.7	53747.7	53747.7	53747.7	53747.7	53747.7	53747.7	53747.7	53747.7	53747.7	53747.7	53747.7	53747.7	53747.7	53747.7	53747.7	53747.7	53747.7	53747.7	53747.7	53747.7	53747.7	53747.7	53747.7	53747.7	53747.7	53747.7	53747.7	53747.7	53747.7	53747.7	53747.7	53747.7	53747.7	53747.7	53747.7	53747.7	53747.7	53747.7	53747.7	53747.7	53747.7	53747.7	53747.7	53747.7	53747.7	53747.7	53747.7	53747.7
0	63933.7	63933.7	63933.7	63933.7	63933.7	63933.7	63933.7	63933.7	63933.7	63933.7	63933.7	63933.7	63933.7	63933.7	63933.7	63933.7	63933.7	63933.7	63933.7	63933.7	63933.7	63933.7	63933.7	63933.7	63933.7	63933.7	63933.7	63933.7	63933.7	63933.7	63933.7	63933.7	63933.7	63933.7	63933.7	63933.7	63933.7	62798.2	60410.7	57919	44780.1	44780.1	44780.1	44780.1	44780.1	44780.1	44780.1	44780.1	44780.1
0	48143.2	46703.8	42973.4	34173.5	34173.5	34173.5	34173.5	26190.9	26190.9	26190.9	26190.9	26190.9	26190.9	26190.9	26190.9	26190.9	26190.9	26190.9	26190.9	26190.9	21194.6	18115.7	18115.7	18115.7	18115.7	18115.7	18115.7	18115.7	18115.7	18115.7	18115.7	18115.7	18115.7	18115.7	18115.7	18115.7	18115.7	18115.7	18115.7	18115.7	18115.7	18115.7	18115.7	18115.7	18115.7	18115.7	18115.7	18115.7	18115.7
0	60439.3	40160.2	40160.2	40160.2	40160.2	40160.2	40160.2	40160.2	40160.2	40160.2	40160.2	40160.2	40160.2	40160.2	40160.2	40160.2	40160.2	40160.2	40160.2	40160.2	40160.2	40160.2	40160.2	40160.2	40160.2	40160.2	40160.2	40160.2	40160.2	40160.2	40160.2	40160.2	40160.2	40160.2	40160.2	40160.2	40160.2	40160.2	40160.2	40160.2	37476.8	21141.4	21141.4	21141.4	21141.4	21141.4	21141.4	21141.4	21141.4
0	53587.2	53587.2	53587.2	53587.2	53587.2	53587.2	53587.2	53587.2	53587.2	53587.2	53587.2	53587.2	53587.2	53587.2	53587.2	53587.2	53587.2	53587.2	53587.2	53587.2	53587.2	53587.2	53587.2	53587.2	53587.2	53587.2	53587.2	53587.2	53587.2	53587.2	53587.2	53587.2	53587.2	53587.2	53587.2	53587.2	49795.3	40666.9	40666.9	40666.9	40666.9	40666.9	40666.9	40666.9	40666.9	40666.9	40666.9	40666.9	40666.9
0	52900.4	52900.4	52900.4	52900.4	52900.4	52900.4	52900.4	52900.4	52900.4	52900.4	52900.4	52900.4	52900.4	52900.4	52900.4	52900.4	52900.4	52900.4	52900.4	52900.4	52900.4	52900.4	52900.4	52900.4	52900.4	52900.4	52900.4	52900.4	52900.4	52900.4	52900.4	52900.4	52900.4	52900.4	52900.4	52900.4	52900.4	52900.4	52900.4	52900.4	52900.4	52900.4	52900.4	52900.4	52900.4	52900.4	52900.4	52900.4	52900.4
0	65100.3	65100.3	65100.3	65100.3	65100.3	65100.3	65100.3	65100.3	65100.3	65100.3	65100.3	65100.3	65100.3	65100.3	65100.3	65100.3	65100.3	65100.3	65100.3	65100.3	65100.3	62784	62784	62784	62784	62784	62784	62784	62784	62784	62784	62784	62784	62784	53853.4	53853.4	53853.4	53853.4	53853.4	53853.4	53853.4	39838.6	39838.6	39838.6	39838.6	39838.6	39838.6	39838.6	39048
0	51689.4	36488.8	36488.8	36488.8	36488.8	36488.8	36488.8	36488.8	36488.8	36488.8	36488.8	36488.8	36488.8	36488.8	36488.8	36488.8	36488.8	36488.8	36488.8	36488.8	36488.8	36488.8	36488.8	36488.8	36488.8	36488.8	36488.8	36488.8	36488.8	36488.8	36488.8	36488.8	36488.8	36488.8	36488.8	36488.8	36488.8	36488.8	36488.8	36488.8	36488.8	36488.8	36488.8	36316.6	32710.5	32710.5	32710.5	32710.5	32710.5
0	63196.9	63196.9	63196.9	63196.9	63196.9	63196.9	63196.9	63196.9	63196.9	63196.9	63196.9	63196.9	63196.9	63196.9	63196.9	63196.9	63196.9	63196.9	63196.9	63196.9	63196.9	63196.9	63196.9	63196.9	63196.9	63196.9	63196.9	63196.9	63196.9	63196.9	63196.9	63196.9	63196.9	63196.9	63196.9	63196.9	63196.9	63196.9	63196.9	63196.9	63196.9	63196.9	51347	44063.8	36140.9	36140.9	36140.9	36140.9	36140.9
0	55540.5	55540.5	55540.5	55540.5	55540.5	55540.5	55540.5	55540.5	55540.5	55540.5	55540.5	55540.5	55540.5	55540.5	55540.5	55540.5	55540.5	55540.5	55540.5	55540.5	55540.5	55540.5	55540.5	55540.5	55540.5	55540.5	55540.5	55540.5	55540.5	55540.5	55540.5	55540.5	55540.5	54807.7	54807.7	54807.7	54807.7	54807.7	54807.7	54807.7	54807.7	54807.7	54807.7	54010.5	54010.5	54010.5	54010.5	54010.5	54010.5
0	64265.5	64265.5	64265.5	64265.5	64265.5	64265.5	64265.5	64265.5	64265.5	64265.5	64265.5	64265.5	64265.5	64265.5	64265.5	64265.5	64265.5	64265.5	64265.5	64265.5	64265.5	64265.5	64265.5	64265.5	64265.5	64265.5	64265.5	64265.5	64265.5	64265.5	64265.5	64265.5	64265.5	64265.5	64265.5	64265.5	64265.5	64265.5	64265.5	64265.5	64265.5	64265.5	64265.5	64265.5	64265.5	64265.5	64265.5	64265.5	64265.5
0	48927.9	48927.9	48927.9	48927.9	48927.9	48927.9	48927.9	48927.9	48927.9	48927.9	48927.9	48927.9	48927.9	48927.9	48927.9	48927.9	48927.9	48927.9	48927.9	48927.9	48927.9	48927.9	48927.9	48927.9	48927.9	48927.9	48927.9	48927.9	48927.9	48927.9	48927.9	48927.9	48927.9	48927.9	48927.9	48927.9	48927.9	48927.9	48927.9	48927.9	48927.9	48927.9	48927.9	48927.9	48927.9	48927.9	48927.9	48927.9	48927.9
0	48248.8	48248.8	48248.8	48248.8	48248.8	48248.8	48248.8	48248.8	48248.8	48248.8	48248.8	48248.8	48248.8	48248.8	48248.8	48248.8	48248.8	48248.8	48248.8	48248.8	48248.8	48248.8	48248.8	48248.8	48248.8	48248.8	48248.8	48248.8	48248.8	48248.8	48248.8	48248.8	48248.8	48248.8	48248.8	48248.8	48248.8	48248.8	48248.8	48248.8	48248.8	48248.8	48248.8	48248.8	48248.8	48248.8	48146.1	43946.3	23322.1
0	62926.5	62926.5	62926.5	62926.5	62926.5	62926.5	62926.5	62926.5	62926.5	62926.5	62926.5	62926.5	62926.5	62926.5	62926.5	62926.5	62926.5	62926.5	62926.5	62926.5	62926.5	62926.5	62926.5	62926.5	62926.5	62926.5	62926.5	62926.5	62926.5	62926.5	62926.5	62926.5	62926.5	62926.5	62926.5	62926.5	62926.5	62926.5	62926.5	62926.5	62926.5	62926.5	62926.5	62926.5	62926.5	62926.5	62926.5	62926.5	62926.5
0	58002.9	56703.9	56211.6	55918.2	55770.1	55770.1	55770.1	55504	55504	55449.7	54780.4	54670.9	54670.9	54670.9	54670.9	54670.9	54670.9	54670.9	54670.9	54670.9	54479.2	54104.1	53829.5	53814.4	53659.8	53659.8	53189.1	53189.1	53189.1	52893.9	52893.9	52768.3	52764.3	52739.9	52051.6	51586.3	51459.9	51117.8	50568.5	50272.1	49140.6	46227.2	45731.9	45439.4	44648.6	44181.4	44177.9	43590.2	42618.1
[truncated: 250 more columns]
