# Supplementary material for: A new imperialist competitive algorithm with spiral rising mechanism for solving path optimization problems
Source: PeerJ Comput Sci. 2022 Sep 7;8:e1075. doi: 10.7717/peerj-cs.1075 (PMC9575848; doi:10.7717/peerj-cs.1075)
Supplement: Supplemental Information 11 [file peerj-cs-08-1075-s011.zip › PSO DE GWO SRICA BSO TLBO SCA/F8/SRICA.xlsx]

## Sheet: Sheet1
1586.46	70.2312	6.74942	0.0986677	0.00409221	1.61222e-06	1.51952e-08	7.08381e-10	1.19052e-11	3.26005e-13	3.02998e-14	1.38646e-14	1.29435e-15	7.89788e-17	6.94595e-18	1.29475e-19	4.68582e-21	1.95349e-22	8.95916e-24	1.36008e-25	7.7807e-27	8.06711e-29	1.37186e-30	3.03101e-31	1.05392e-32	3.03869e-33	7.53846e-35	3.39462e-35	6.27807e-36	3.82593e-37	1.678e-37	2.7274e-38	4.8363e-40	3.10599e-41	4.31562e-42	3.1724e-43	7.77575e-45	2.33206e-46	2.2961e-47	3.40443e-48	2.12177e-49	1.4869e-51	1.61116e-53	9.5966e-56	4.82548e-58	8.79574e-59	1.068e-60	3.29526e-61	1.89283e-63	1.22501e-69
99.0538	0.0361943	0.00220119	5.22217e-06	5.86685e-07	2.55913e-08	1.02801e-09	4.04711e-11	1.46661e-12	3.39927e-14	1.13412e-14	5.37491e-15	6.73411e-17	4.78053e-19	2.99397e-20	7.28804e-21	9.57612e-24	9.09729e-26	2.06575e-28	1.28803e-29	2.4882e-32	1.15786e-32	1.97879e-34	8.61902e-36	8.27587e-37	1.90393e-37	1.37217e-38	1.53998e-40	2.32434e-41	7.18416e-42	1.4463e-42	9.94185e-44	1.12736e-44	4.11376e-46	3.7573e-47	6.31228e-50	9.5676e-53	1.81632e-53	5.25702e-55	4.64191e-56	1.45107e-56	8.30204e-57	7.11663e-58	3.12063e-59	2.1694e-61	6.05626e-62	1.21461e-65	2.51327e-67	4.43188e-70	1.51795e-71
3002.83	6.09962	2.55087	0.0224306	0.000441019	1.15585e-06	2.10111e-07	1.4434e-10	3.6122e-12	4.794e-13	1.67966e-14	1.24615e-16	7.16167e-19	6.96115e-22	3.37053e-23	1.72805e-24	1.69524e-25	4.63874e-27	1.23263e-27	6.03322e-28	2.03466e-29	4.65031e-31	2.56579e-34	3.81924e-37	2.16736e-38	1.82007e-42	2.74292e-44	3.05487e-46	2.98404e-50	2.98621e-51	8.01591e-52	6.49724e-55	2.4498e-55	1.25142e-55	5.97882e-56	2.48026e-58	3.5573e-59	7.37404e-60	3.12945e-60	3.37783e-62	8.49061e-63	4.89188e-65	2.0391e-65	8.58442e-67	5.80975e-68	1.76767e-69	1.79897e-70	2.79769e-71	5.3083e-74	1.37754e-74
286.967	20.943	2.68901	0.13509	0.00384093	7.54601e-05	4.86462e-06	6.46098e-08	3.38596e-10	1.25215e-10	1.08298e-12	8.01192e-14	2.47725e-15	1.53813e-16	1.40505e-18	2.47279e-19	5.02118e-21	4.87144e-23	6.60437e-25	2.26769e-26	5.5908e-28	7.05885e-29	1.84164e-30	4.06685e-33	2.60109e-34	1.33915e-35	3.96417e-37	2.07401e-38	9.63851e-40	2.83006e-40	1.66782e-41	2.52829e-43	1.22648e-44	6.12901e-46	3.88568e-46	2.21936e-47	3.30864e-49	3.65227e-50	3.77602e-51	9.77078e-52	2.66064e-53	1.33226e-54	6.8569e-57	8.79965e-58	1.11154e-59	3.74475e-61	1.68193e-62	6.37684e-64	1.46062e-65	2.88379e-66
2180.71	113.448	1.83422	0.419832	0.0324026	0.00612261	0.000584351	6.14671e-05	2.10724e-06	1.53071e-07	1.10171e-08	4.31591e-11	3.05758e-12	5.30478e-15	3.81819e-16	4.886e-19	9.81281e-20	4.18386e-22	1.9774e-22	1.62816e-23	6.09336e-26	2.26201e-27	6.73869e-28	7.4095e-29	5.26494e-30	1.54857e-31	4.01362e-33	1.87994e-34	4.01397e-36	4.42972e-37	5.92403e-43	4.13323e-45	1.97514e-46	5.06537e-47	2.14383e-48	6.0975e-50	3.50567e-51	1.44661e-52	3.94476e-54	1.78306e-54	2.01271e-56	3.93125e-58	2.22309e-59	3.8988e-61	1.54768e-62	4.5873e-64	1.04922e-64	3.39733e-65	2.9278e-66	3.7051e-68
133.296	59.7745	2.44432	0.00197499	0.000103731	9.81349e-06	2.9792e-07	6.23078e-09	1.00333e-10	6.15676e-12	2.08854e-14	2.43863e-15	5.9525e-16	9.56731e-17	9.1426e-19	6.60853e-21	1.34516e-21	2.59409e-22	5.10945e-24	2.01339e-25	1.65235e-26	9.66517e-28	2.63957e-29	1.1274e-31	1.28949e-33	1.10044e-34	6.74668e-39	1.02262e-39	2.59532e-45	1.55656e-46	2.11412e-47	3.69356e-49	5.77061e-50	2.25495e-51	7.09416e-53	6.85644e-55	4.65794e-56	1.50042e-57	7.50655e-60	2.34302e-63	8.69844e-66	4.3134e-67	4.9025e-69	1.33604e-71	1.22681e-72	7.01636e-74	1.24486e-75	4.38487e-76	2.19191e-77	1.26323e-78
1380.99	3.08013	0.453876	0.0135549	0.0001075	1.54899e-05	6.27904e-07	5.42162e-08	7.6596e-10	1.30401e-11	1.46605e-12	9.83132e-15	3.62447e-16	8.82998e-17	6.77794e-18	2.53579e-20	6.41797e-21	5.42478e-22	1.4361e-24	1.0637e-25	5.28651e-27	1.10362e-28	2.65137e-30	8.56784e-33	4.25002e-35	1.05278e-37	1.19845e-38	2.88527e-40	1.34314e-42	2.52822e-44	8.66164e-46	2.94969e-46	3.67053e-47	5.82128e-48	3.04304e-51	2.49624e-53	1.1649e-54	8.59216e-56	1.52949e-58	9.16546e-60	2.66613e-60	3.31765e-63	1.38838e-64	2.004e-65	5.35959e-68	1.70739e-70	1.60863e-72	2.94118e-77	4.88521e-78	4.16287e-81
6130.37	236.169	2.15833	0.0633831	0.00158327	0.000242573	3.64457e-06	7.20486e-08	6.37808e-10	9.21143e-12	5.32775e-14	3.08689e-16	2.4313e-17	3.91095e-19	1.75519e-19	2.36785e-20	4.24584e-21	2.86927e-22	6.04251e-23	9.28573e-24	1.08032e-24	1.01773e-25	5.05794e-27	7.26997e-31	1.99767e-32	8.74238e-34	1.21456e-34	3.20566e-38	3.83812e-39	4.78466e-41	2.90993e-44	1.1232e-44	3.58242e-46	3.84102e-47	8.87332e-51	1.1879e-52	4.29325e-54	2.97469e-59	2.4716e-60	1.66341e-61	1.71641e-63	8.93379e-65	2.08676e-66	2.79344e-68	4.61032e-69	1.42824e-69	4.53006e-71	3.79646e-73	4.13935e-74	9.65903e-76
1455.99	43.9098	2.52153	0.126103	7.93281e-05	3.69959e-06	7.29699e-07	1.03604e-08	1.92175e-10	3.68101e-11	1.44748e-13	3.32556e-15	1.1293e-17	2.62247e-18	1.47393e-19	2.42299e-20	1.09086e-21	2.59839e-24	2.15997e-25	2.91218e-29	1.03027e-31	2.16151e-33	2.5082e-35	1.5019e-36	9.71854e-40	1.49303e-40	6.59955e-42	2.92981e-43	3.36892e-46	7.23843e-49	2.0163e-50	7.43122e-52	2.22195e-53	5.54871e-57	1.59891e-57	3.93986e-58	8.83264e-59	1.8399e-61	4.13148e-63	3.9567e-63	2.00488e-64	4.49874e-66	1.76706e-67	2.01978e-69	1.14888e-70	8.51449e-72	2.42559e-72	4.16055e-73	2.59525e-73	2.00654e-73
114.604	58.6997	14.479	0.318145	0.0375434	3.51752e-05	1.68697e-08	6.59045e-09	1.28504e-09	2.56653e-10	2.42209e-11	3.22996e-14	2.70099e-15	1.36679e-16	2.85689e-18	3.43714e-19	1.0908e-20	5.75622e-23	1.97838e-24	2.7945e-26	1.10661e-27	4.31382e-29	3.63875e-32	5.57161e-33	1.27344e-33	5.2686e-35	2.03371e-37	7.9681e-39	5.26029e-39	1.98996e-40	1.89108e-41	5.36831e-44	1.62412e-45	2.61972e-47	1.07541e-47	1.85441e-49	6.35367e-50	5.7429e-50	2.93986e-51	7.27281e-52	3.89891e-53	4.34669e-54	6.99974e-57	3.38482e-59	1.34366e-59	3.78012e-61	8.50101e-63	4.95756e-64	4.72683e-65	3.97849e-67
1871.36	0.087039	0.00135393	0.000909195	3.38613e-05	1.01584e-05	3.32397e-07	8.9607e-09	1.02661e-10	1.27622e-12	9.6588e-16	4.92456e-17	2.84445e-18	3.59849e-20	6.33802e-21	1.41628e-22	2.08987e-24	1.30346e-25	2.57586e-27	2.47405e-28	1.5564e-29	1.84164e-31	6.06764e-34	1.51187e-36	6.67786e-38	5.84111e-39	3.18349e-40	7.96431e-41	1.99511e-42	2.44666e-43	1.65959e-45	9.99232e-47	2.70236e-47	7.24037e-48	3.19638e-49	6.83518e-54	1.38898e-56	1.3259e-58	6.52956e-61	9.8881e-62	4.9496e-63	6.7428e-64	1.37808e-66	1.57131e-67	1.10426e-69	2.11779e-71	6.96731e-73	9.01283e-75	1.10005e-75	2.82087e-77
19524.5	108.906	0.31899	0.000341255	1.15554e-05	1.24846e-06	3.11222e-10	4.20407e-13	5.15591e-14	8.3033e-15	2.38743e-15	2.65113e-18	6.04733e-19	8.58261e-20	2.79559e-21	5.67334e-22	1.97257e-23	2.99707e-24	1.01442e-24	1.58139e-25	7.47997e-28	9.48714e-31	3.02718e-32	2.11385e-34	6.00464e-35	5.2662e-36	2.47944e-37	5.2191e-38	1.46826e-38	5.00102e-39	1.60339e-40	3.56793e-43	2.62741e-45	9.58864e-46	5.46159e-47	9.68416e-50	3.5766e-51	2.96247e-52	2.66912e-54	3.81619e-57	4.09476e-58	1.45282e-59	1.96452e-60	1.69675e-61	2.25411e-62	7.75127e-63	2.714e-64	6.15812e-65	8.54886e-67	7.29129e-68
112.515	33.5517	3.80364	0.00720868	0.0010735	4.47836e-05	8.45039e-07	2.1653e-09	3.68053e-10	1.60133e-11	2.96734e-14	7.47468e-17	2.65829e-18	1.21582e-18	8.45078e-20	1.74531e-21	1.21175e-21	6.26934e-23	6.02894e-24	1.30826e-25	3.4915e-27	3.21017e-28	7.34308e-30	8.83524e-31	1.00711e-32	3.15643e-34	4.202e-35	1.89181e-36	8.86816e-39	1.84847e-41	4.77851e-42	2.20535e-43	4.10905e-44	3.9387e-45	4.20385e-46	5.95563e-49	1.20296e-50	9.3549e-52	6.01453e-53	1.27112e-54	4.00088e-55	4.10858e-57	9.01773e-60	2.22285e-60	3.43771e-62	4.23796e-64	1.88252e-64	3.99675e-65	2.16903e-66	6.04861e-68
1268.34	75.5668	0.910305	0.0384559	0.0232641	0.000400984	1.55143e-06	8.77143e-09	6.65242e-09	2.61903e-09	6.28489e-10	8.08467e-11	1.31842e-11	5.88605e-13	5.92599e-14	4.33493e-16	1.40892e-17	1.04205e-18	5.26954e-20	5.10336e-22	2.82434e-23	1.32291e-23	9.91498e-27	2.83216e-28	2.81286e-29	3.09167e-30	4.81782e-32	1.49911e-34	8.12991e-38	1.41593e-38	3.35212e-40	1.55389e-43	6.54222e-45	6.46194e-46	1.86942e-46	5.72701e-49	3.78595e-50	6.73704e-52	4.01312e-54	3.01084e-55	6.44312e-56	9.2785e-57	6.58125e-58	1.64677e-59	1.85828e-60	1.26962e-62	4.64607e-63	3.83574e-64	1.111e-66	3.20918e-68
4718.32	87.9085	2.44315	0.385781	0.0122896	0.000271931	6.90797e-06	1.30421e-06	3.02596e-07	5.75368e-09	9.1906e-10	1.40124e-11	7.9069e-14	3.11868e-15	5.08622e-17	2.52151e-19	1.91485e-20	5.65277e-22	8.08431e-23	4.01939e-23	4.51031e-24	9.36902e-28	1.55861e-30	2.00648e-31	2.84269e-32	2.10218e-34	9.97851e-36	8.68656e-39	1.43726e-40	1.1321e-43	5.94911e-45	3.31801e-45	1.11204e-45	2.2638e-47	7.2145e-49	2.42784e-49	2.27878e-50	5.69815e-51	2.35625e-53	1.80707e-56	4.35348e-58	1.64667e-58	4.74864e-60	5.73976e-61	5.05926e-62	5.82322e-63	3.47935e-64	2.69431e-65	1.22042e-66	1.91234e-69
2642.76	10.0276	1.36218	0.0837341	0.00951874	0.000719932	4.35915e-06	1.79568e-07	3.98313e-10	1.80925e-10	2.21384e-11	1.62474e-12	2.71145e-14	5.48066e-16	1.55606e-16	6.84877e-18	5.65123e-19	6.33764e-22	4.94738e-23	2.30303e-25	9.93618e-26	1.56745e-27	6.03746e-28	3.10555e-29	1.71209e-31	6.01441e-33	3.05421e-33	4.63662e-36	9.76852e-37	8.88421e-39	2.01327e-39	4.16825e-40	5.66225e-42	6.02714e-43	7.39228e-44	9.32016e-46	2.22754e-47	3.36659e-48	7.1648e-50	3.46682e-51	4.12937e-53	4.97974e-54	1.49163e-55	3.62415e-58	4.23053e-60	4.22746e-61	3.58058e-62	2.57851e-63	8.74351e-64	2.58745e-64
3025.64	113.592	3.29077	0.191096	0.0113325	0.000407806	1.97441e-06	1.05643e-07	3.91839e-09	4.96514e-10	9.74593e-12	1.87441e-12	2.89952e-15	4.58728e-16	2.82128e-17	1.25418e-19	2.30382e-20	5.96606e-22	1.41063e-24	3.29924e-27	8.14216e-28	2.92729e-29	7.76403e-30	3.5217e-31	3.41959e-32	1.03472e-32	2.27012e-34	3.14849e-35	9.51951e-37	4.1288e-39	1.09031e-41	3.01432e-42	2.42837e-44	5.23891e-47	3.48539e-49	7.04722e-51	1.64042e-52	2.45597e-54	6.72307e-57	1.02608e-58	1.18961e-59	1.77822e-60	6.24823e-62	9.18792e-64	3.4434e-66	1.32048e-66	1.82529e-68	1.86294e-69	1.75528e-72	3.14257e-74
2.36938	0.313264	0.0388911	0.00027296	3.44864e-05	3.381e-07	1.37464e-09	1.6735e-11	5.16086e-13	3.58685e-13	2.18927e-13	9.68957e-14	5.63472e-14	5.41433e-15	5.9449e-16	2.01071e-18	6.42147e-19	1.22405e-19	1.07068e-20	3.92587e-23	2.4276e-24	7.11148e-27	1.15521e-28	7.13934e-31	4.08306e-32	4.04018e-33	6.74963e-36	1.07473e-37	3.37823e-38	3.46171e-39	2.03665e-40	2.25534e-41	1.71299e-43	1.42553e-44	4.76945e-47	1.02285e-47	2.49975e-49	5.114e-52	6.30051e-55	2.76948e-56	3.51351e-58	1.08994e-59	2.64719e-62	2.48631e-63	7.62308e-66	2.05811e-67	1.61441e-69	9.57978e-72	5.77679e-74	1.44538e-74
1499.58	48.3218	0.170728	0.021375	0.000377977	5.54959e-08	2.54914e-09	8.65445e-11	2.63846e-11	1.61349e-12	6.52987e-14	1.2562e-15	2.50203e-16	4.24498e-18	2.68072e-19	5.40033e-21	4.5179e-23	1.04652e-24	5.89634e-25	5.58955e-26	4.50911e-30	1.44972e-31	5.38377e-34	2.37592e-34	6.46879e-36	8.3319e-37	1.90745e-38	2.63419e-40	4.94295e-42	9.71103e-43	9.57004e-44	1.65431e-44	6.1918e-46	3.91166e-48	2.60555e-49	8.67892e-50	6.17298e-52	3.07757e-53	2.9934e-55	4.05829e-57	5.1777e-58	8.33343e-59	7.67094e-60	4.69782e-61	2.70432e-62	2.23383e-63	1.5391e-64	5.60532e-66	1.89194e-67	4.07678e-69
466.424	4.11245	0.4619	0.00733885	0.00047084	2.13248e-05	2.80736e-06	3.76997e-07	1.18296e-07	1.33353e-08	1.61615e-10	6.1607e-12	7.13295e-13	1.14671e-13	3.13596e-14	1.31394e-14	3.36239e-16	6.94679e-18	7.76569e-20	5.0509e-21	2.17538e-21	2.4296e-22	4.8296e-23	8.97634e-24	4.97945e-25	9.13897e-26	2.83888e-27	3.36398e-29	7.63276e-31	1.30969e-31	1.04624e-32	4.40324e-35	3.05573e-36	1.76139e-37	5.03987e-39	2.88589e-40	6.80926e-42	7.9401e-44	4.52271e-46	7.47353e-47	1.87148e-47	1.73522e-48	6.62425e-52	7.86502e-54	3.63776e-58	1.97585e-59	8.04136e-60	6.83924e-63	9.52917e-64	3.09638e-65
647.33	252.516	9.55701	0.242043	0.00232157	7.34333e-05	9.6668e-06	6.11588e-07	1.80636e-07	1.97638e-08	2.33957e-10	1.97783e-12	2.34551e-14	4.4907e-15	1.64644e-16	9.06416e-18	3.14841e-18	1.01779e-20	1.5083e-21	1.42847e-23	3.55392e-25	2.44197e-26	1.01774e-26	3.33729e-28	3.60405e-30	4.88783e-32	1.30751e-34	4.4931e-37	4.44416e-38	1.08003e-39	4.40626e-42	2.12257e-42	5.73948e-43	1.6911e-44	9.15345e-46	2.92489e-46	1.13612e-47	3.27433e-50	1.3849e-51	4.94603e-53	1.03106e-53	5.88592e-55	1.58522e-56	6.7348e-59	1.10627e-59	9.87405e-61	2.58968e-62	4.22619e-64	2.80187e-67	5.60223e-69
15723.7	923.142	13.0087	0.0867391	0.00764123	4.98092e-06	6.23454e-07	9.9016e-09	2.58524e-10	9.91808e-12	2.64985e-13	5.7743e-14	2.23879e-15	1.61117e-18	1.76354e-20	9.85246e-23	9.9151e-26	1.16829e-27	1.24304e-29	2.70857e-31	2.59002e-32	3.95193e-33	1.93292e-35	3.64221e-36	2.11937e-37	1.24029e-38	1.67234e-39	1.24337e-40	2.06203e-41	3.54846e-42	2.36884e-44	5.86261e-46	1.49041e-46	2.62155e-47	6.74339e-49	3.74066e-51	3.37054e-53	1.62444e-54	3.9634e-56	1.44661e-57	4.96075e-60	4.0552e-61	1.48426e-64	1.08986e-65	9.75304e-67	1.75411e-68	2.61059e-70	7.58648e-71	1.52455e-71	2.09301e-73
6681.29	625.759	0.519936	0.31142	0.0396168	0.000162724	3.4311e-06	9.75281e-07	2.55313e-07	4.27643e-08	3.26446e-08	2.95558e-09	7.25156e-11	9.7776e-13	1.26443e-13	5.7518e-15	4.38664e-17	2.13846e-19	3.63255e-21	9.28358e-22	1.82678e-22	1.72957e-24	4.55036e-25	2.11445e-26	8.34055e-28	3.0953e-29	4.39382e-31	3.1735e-33	2.81862e-34	7.67512e-35	2.17954e-36	1.4455e-37	3.12115e-39	1.23849e-41	7.58095e-43	2.1725e-43	3.11365e-46	1.13345e-47	1.37314e-50	7.60727e-52	4.43469e-53	7.20541e-54	3.94567e-55	1.00262e-56	1.4717e-58	5.98634e-60	7.95873e-62	2.97953e-63	8.58487e-66	9.73879e-68
813.267	27.4784	0.54276	0.150217	5.13278e-05	2.44255e-06	1.12458e-07	6.87909e-09	5.85981e-10	1.54522e-11	3.87593e-14	2.30237e-16	3.83367e-17	2.09707e-17	3.81426e-19	1.33847e-19	2.05387e-21	4.15359e-23	5.70083e-26	9.00095e-28	2.99952e-30	2.78236e-33	3.5913e-34	7.59015e-37	1.19384e-39	6.50468e-41	1.35055e-41	3.42105e-43	2.1333e-44	5.94246e-47	9.52802e-48	1.03752e-48	3.34082e-49	2.92441e-50	2.07846e-52	3.57566e-53	1.12689e-53	2.22459e-54	5.03259e-56	5.18874e-59	5.07826e-61	1.1401e-62	3.55955e-64	4.60239e-65	2.07849e-67	6.21053e-69	1.56332e-69	2.68073e-70	1.04837e-71	7.64789e-74
4377.8	18.1537	4.82376	0.433439	0.0979211	0.0117732	4.09902e-05	4.11819e-06	2.09834e-07	2.15787e-09	3.85594e-11	1.40429e-12	7.11605e-14	1.46845e-14	3.003e-18	1.99656e-19	7.44731e-22	7.42589e-26	1.49017e-26	1.60588e-27	6.34911e-28	4.69769e-29	3.6046e-30	9.09547e-32	5.83211e-34	4.25831e-36	9.91057e-38	1.45506e-39	6.182e-42	7.6131e-44	2.2453e-44	1.13342e-45	7.32625e-47	4.04291e-48	1.38533e-49	1.13468e-50	3.28379e-51	1.25431e-52	6.94875e-54	1.10768e-54	2.17554e-56	6.39717e-57	9.36613e-59	5.91625e-61	3.74937e-62	1.65066e-63	3.09142e-64	2.5664e-65	7.58129e-66	8.79259e-67
284.137	1.55058	0.0718884	7.44502e-05	7.47823e-06	4.41601e-07	5.56813e-08	2.3012e-11	1.60715e-12	1.59124e-13	1.96094e-15	1.70615e-16	1.89255e-17	3.76283e-18	9.52841e-21	5.68754e-22	5.33799e-23	4.82255e-25	1.59279e-26	1.63767e-28	2.94281e-29	4.83991e-30	3.11717e-31	2.83824e-32	1.94202e-33	1.02196e-34	7.40923e-36	2.47948e-37	2.20017e-38	3.64316e-39	1.16176e-40	6.12555e-42	1.34806e-42	2.17244e-43	1.69102e-44	3.74017e-46	3.77304e-47	6.48406e-49	3.65147e-50	1.21917e-52	1.8298e-53	3.24725e-54	2.70183e-55	3.8285e-56	8.80721e-58	6.5204e-59	3.31774e-59	6.2787e-61	6.40625e-62	6.22569e-63
1846.28	273.46	18.5747	1.15056	0.000790469	0.000265248	3.52243e-06	7.90591e-08	9.34322e-09	3.42684e-10	2.48519e-11	6.61367e-12	2.44167e-14	2.53664e-16	6.43345e-19	1.37937e-19	1.26308e-20	1.08878e-23	6.12365e-27	3.44584e-28	8.30102e-29	6.34035e-29	1.59861e-30	1.33317e-31	1.03973e-31	4.19705e-32	3.93315e-33	7.33387e-34	3.10493e-34	1.30421e-34	2.15682e-36	1.09036e-37	3.19117e-40	1.50964e-40	3.94022e-42	4.91517e-43	4.87551e-45	4.43029e-46	7.72714e-48	4.10321e-49	1.12704e-49	6.26315e-50	3.62345e-52	2.79863e-53	2.21968e-54	7.62667e-56	1.98822e-56	7.32557e-58	1.37827e-58	1.62015e-59
11741.3	647.403	4.94358	0.0269864	0.00058782	2.47988e-06	1.31148e-06	9.7369e-09	5.47104e-10	1.1326e-10	2.41422e-12	4.67755e-14	9.35903e-15	3.632e-17	2.09493e-20	6.62526e-23	3.43369e-24	2.29427e-27	3.09122e-29	2.02948e-32	1.31621e-34	3.79982e-36	3.93661e-37	2.71344e-38	1.36187e-39	4.21706e-40	4.00517e-41	8.81635e-42	2.34074e-43	1.68198e-43	8.56507e-45	2.12971e-45	3.66121e-46	3.48531e-47	5.49935e-50	7.93072e-51	4.81164e-51	2.24549e-53	5.65927e-55	1.31227e-55	2.22789e-57	1.67818e-58	2.38749e-59	1.15374e-59	8.00771e-61	1.18234e-61	6.43587e-63	1.0882e-63	1.98914e-64	9.02503e-65
7519.33	41.7439	2.01205	0.208745	0.0280518	0.017854	0.000506276	2.02164e-06	1.14531e-08	3.76218e-09	8.69265e-10	3.89209e-11	1.54563e-12	1.12859e-14	4.04338e-17	2.82207e-19	7.94734e-21	2.4357e-21	8.20476e-24	1.31207e-26	3.26273e-27	9.90249e-30	9.00981e-31	1.70848e-32	2.37176e-34	3.23108e-37	6.61123e-38	3.29457e-39	5.46239e-40	1.80556e-43	3.60662e-45	6.35614e-47	5.30322e-51	2.5791e-54	3.24061e-55	1.30451e-55	2.95591e-56	3.92214e-57	3.48858e-59	2.05934e-60	7.40634e-63	6.36177e-64	4.51707e-65	5.77691e-67	4.59281e-68	2.55895e-69	7.65962e-71	2.75351e-72	2.45068e-74	1.58451e-75
1245.7	121.859	0.00587352	0.000414242	6.58426e-05	2.47107e-06	7.99697e-07	1.47877e-07	4.28111e-09	7.49092e-10	2.51882e-11	2.69105e-12	1.9351e-13	6.18593e-15	6.37807e-17	9.20342e-18	2.30478e-19	1.52753e-20	2.31121e-22	5.06972e-23	3.9205e-25	9.79967e-27	5.35449e-28	6.41882e-29	7.92842e-30	3.71893e-31	3.28664e-32	3.9806e-33	9.17659e-34	9.08105e-36	4.76153e-38	2.12705e-40	6.55857e-41	1.28268e-42	5.6101e-44	6.73295e-47	4.74952e-48	2.14452e-49	7.00481e-51	2.80097e-52	1.45981e-53	1.43312e-55	7.16573e-57	3.18251e-58	1.09973e-58	4.80556e-60	3.00615e-61	3.27598e-62	1.29694e-64	1.25487e-65
3412.78	134.261	3.42483	0.151544	0.0105219	0.00128425	3.93443e-05	2.38829e-06	1.07173e-07	8.18674e-09	1.55416e-09	1.05174e-10	3.05046e-12	5.77802e-14	7.28553e-15	6.45142e-16	1.32993e-17	2.78557e-19	4.89517e-21	2.22023e-22	7.98422e-23	8.60229e-24	1.62594e-24	2.99943e-25	1.66275e-26	3.04748e-27	9.46472e-29	1.1216e-30	2.54933e-32	4.37287e-33	3.48898e-34	1.47713e-36	1.01991e-37	5.87786e-39	1.68301e-40	9.65387e-42	2.2741e-43	2.66977e-45	1.61032e-47	2.61855e-48	6.34663e-49	5.99786e-50	3.47245e-53	1.19991e-54	7.40568e-56	2.54843e-57	6.64166e-58	2.44521e-59	4.59651e-60	5.40272e-61
[truncated: 250 more columns]
