# Supplementary material for: A new imperialist competitive algorithm with spiral rising mechanism for solving path optimization problems
Source: PeerJ Comput Sci. 2022 Sep 7;8:e1075. doi: 10.7717/peerj-cs.1075 (PMC9575848; doi:10.7717/peerj-cs.1075)
Supplement: Supplemental Information 11 [file peerj-cs-08-1075-s011.zip › PSO DE GWO SRICA BSO TLBO SCA/F8/TLBO.xlsx]

## Sheet: Sheet1
25671.6	20879.1	12626	8001.59	5755.93	3949.01	3110.89	1454.14	914.329	548.752	356.235	225.187	207.628	139.856	56.651	56.651	37.0596	16.4225	16.4225	11.4002	7.81744	5.28453	3.30679	2.46413	1.65587	1.25728	0.768318	0.326399	0.326399	0.2318	0.14756	0.0759332	0.0531895	0.0291826	0.0274366	0.0132647	0.00965112	0.00911171	0.00532029	0.00322828	0.00228067	0.00116678	0.000971911	0.000740704	0.000427358	0.000326595	0.000191483	0.000134273	8.05618e-05	4.5157e-05
33227.4	20612.4	12656.7	6537.88	4169.44	3836.07	1690.29	1507.52	980.378	645.588	409.632	254.068	181.74	129.303	91.418	49.308	32.3556	22.8084	12.9324	6.86035	6.11629	5.01487	2.14019	1.93196	0.989608	0.632282	0.566651	0.326575	0.206533	0.146396	0.0935726	0.0731822	0.0490521	0.0233996	0.0215091	0.0121043	0.00757327	0.00565525	0.00378772	0.00216723	0.00191731	0.00121766	0.000854022	0.000460818	0.000294929	0.000197666	0.000135726	7.64589e-05	5.82234e-05	4.69824e-05
33002.5	18558.9	10629.6	8522.26	5573.03	2936.14	2361.01	1844.94	886.868	651.01	434.873	254.903	211.118	151.592	93.5944	55.1275	39.0136	24.956	19.6885	9.32358	8.32514	5.10223	4.1929	2.19945	1.53695	1.00241	0.710327	0.515878	0.280637	0.158258	0.110736	0.0690504	0.0475672	0.0457787	0.0301964	0.0185942	0.0137309	0.0087685	0.00635488	0.00380408	0.00242248	0.0018249	0.00125347	0.000924126	0.000578968	0.000411634	0.000217693	0.00016208	0.000110229	8.15966e-05
29252.6	20748.3	14820.2	7493.86	6186.97	3113.25	2015.55	1750.66	932.84	745.278	376.234	315.209	198.595	158.981	87.5028	61.0086	50.4799	29.9463	21.0455	8.85107	7.05902	4.89716	2.83594	2.11589	1.50498	0.983807	0.538741	0.474496	0.24772	0.216217	0.0962889	0.0754676	0.0600764	0.0254193	0.0214303	0.0120411	0.0120411	0.00415046	0.00415046	0.00312616	0.00254379	0.00131363	0.000724014	0.000663744	0.00042597	0.000319428	0.000172056	8.86581e-05	6.65878e-05	5.23325e-05
32407.6	20157.8	14135.1	9495.22	5697.24	3604.08	2329.44	1721.06	1391.25	622.49	573.256	305.209	210.706	126.81	112.467	72.4546	51.3696	25.5545	20.6122	15.0487	9.19236	6.7004	3.21247	3.12944	1.57206	0.897514	0.667542	0.477496	0.255515	0.184905	0.158752	0.0835325	0.0586179	0.0477174	0.0339072	0.0197442	0.0148546	0.0091116	0.00466411	0.00410259	0.00256968	0.00145051	0.00119692	0.000665494	0.000463391	0.000323552	0.000215268	0.000168101	8.74752e-05	7.12964e-05
28203.1	11654.7	11654.7	7738.42	5255.89	4515.73	2784.46	1903.19	993.422	699.814	440.742	328.728	232.409	144.511	96.4317	66.0869	42.7631	29.087	24.0262	14.8303	8.08104	6.59921	4.47411	2.6858	1.59039	1.33745	0.650259	0.425435	0.338002	0.232172	0.159524	0.104762	0.0758878	0.0499451	0.02925	0.0234893	0.0140865	0.00720432	0.0060257	0.00345971	0.00245021	0.0020851	0.00129689	0.000837179	0.000660666	0.000402923	0.000253492	0.000170771	9.89965e-05	4.86883e-05
29881.4	16184.3	10018.7	8458.03	4825.54	2492.11	2363.78	1373.01	796.587	588.085	324.946	212.112	163.319	90.1357	68.7253	51.5472	31.5813	21.329	12.3976	8.45266	5.57535	4.66802	2.52034	1.93639	1.42036	0.965038	0.575969	0.296126	0.201522	0.168068	0.10639	0.0665207	0.0372236	0.0199853	0.0173988	0.0120768	0.00574946	0.00574946	0.00402353	0.00272079	0.00166094	0.0008957	0.000659087	0.000577644	0.000309645	0.000241714	0.000114299	9.83374e-05	5.43651e-05	3.17786e-05
25906	16696.9	12512	8257.8	6291.21	3553.4	3143.95	1546.02	1068.3	393.597	393.597	331.646	186.63	141.415	68.5636	59.2714	35.263	22.2935	19.7664	9.64709	8.10199	6.09703	3.53475	2.13648	1.33664	1.02827	0.620376	0.553665	0.335442	0.238339	0.127041	0.0992574	0.0599742	0.05761	0.0324689	0.0221436	0.0135278	0.0101933	0.00520902	0.00395956	0.00185559	0.00136249	0.0012478	0.000666409	0.000484732	0.000307136	0.000213217	0.000152136	0.00010408	7.14028e-05
30085.8	23374.8	13494.5	9490.25	6319.37	3659.59	2460.45	1768.87	975.188	670.652	495.873	382.37	204.383	133.697	82.7365	69.8445	31.2343	24.6104	17.6764	10.8125	6.44026	4.41606	2.53104	2.21327	1.4974	1.0042	0.677936	0.447829	0.243679	0.214733	0.127269	0.100822	0.0612559	0.0319515	0.0290662	0.0174438	0.0126706	0.00567639	0.00423351	0.00365865	0.00181398	0.00130572	0.000939606	0.000538097	0.000415552	0.000260059	0.000226125	0.000147512	7.61594e-05	3.58491e-05
25368.3	15870.6	10448.6	6483.27	4784.25	3569.29	1752.02	1410.48	1036.11	496.701	302.407	302.407	181.016	127.413	86.8967	46.7797	38.1637	18.8678	15.7102	10.7512	6.36722	3.79867	2.92514	1.47162	1.35976	0.841856	0.554061	0.314669	0.238812	0.139574	0.102089	0.0676897	0.0422857	0.0286647	0.016223	0.0137601	0.00569483	0.00569483	0.00448743	0.00267794	0.00151735	0.00124695	0.000826723	0.00054384	0.000326819	0.000185352	0.00011174	8.49377e-05	5.14666e-05	4.11914e-05
27833.2	10375.9	10375.9	8644.01	5409.9	2586.9	1913.4	1588.33	970.766	697.32	380.417	255.198	164.763	132.031	93.0066	58.4043	35.0824	26.6786	20.7296	14.2937	6.80146	5.35409	2.84984	2.62686	1.56419	0.970063	0.667282	0.417504	0.318618	0.166723	0.14707	0.0951726	0.0675529	0.0391069	0.024175	0.0211922	0.0107818	0.00579982	0.0050829	0.00356851	0.00207486	0.0014851	0.00095384	0.000541844	0.000358017	0.000293343	0.000196527	0.000124694	9.31115e-05	6.43392e-05
32216.4	14602	9230.97	5275.12	4436.25	3336.92	1574.86	1386.79	832.657	559.863	359.573	333.416	180.254	115.276	60.0888	54.8722	31.3027	24.3956	16.8228	11.246	5.97691	4.28383	2.91637	2.19566	1.4635	0.656698	0.555024	0.316094	0.169756	0.118612	0.0959218	0.0690507	0.0401556	0.0180438	0.0157386	0.0128582	0.00792882	0.00430629	0.00339485	0.00226487	0.00133837	0.000841487	0.000588881	0.000411894	0.000255855	0.000203754	0.000132735	7.41095e-05	6.30277e-05	3.7569e-05
34618.1	21242.4	10567.2	5324.57	3205.35	2937.14	2136.83	1636.35	1044.57	663.659	374.338	197.427	156.034	95.7444	44.7539	44.7539	34.1932	19.6202	11.4364	10.3494	6.96135	2.83838	2.59903	2.09845	1.60813	0.948765	0.624296	0.327822	0.218646	0.175455	0.101553	0.0643015	0.0284708	0.0284708	0.0182861	0.0136588	0.00941681	0.00728974	0.00423905	0.00251313	0.00146113	0.000986926	0.000891441	0.000428259	0.000300303	0.000209502	0.000149606	9.30978e-05	7.62619e-05	3.80843e-05
33157.8	21558.3	13676.7	7932.52	5258.51	2715.18	2407.15	1066.22	1066.22	554.88	482.601	322.692	168.613	92.0019	74.2433	45.5483	34.9154	20.5763	14.7294	11.9986	4.34801	4.34801	3.07478	2.11827	1.03084	0.793249	0.65592	0.353464	0.288894	0.161778	0.101313	0.0456085	0.0332219	0.0326746	0.0199926	0.013399	0.00789457	0.00585873	0.00352341	0.00196096	0.00151994	0.00116223	0.000692236	0.000464362	0.000375011	0.000196171	0.000152607	8.31912e-05	6.89203e-05	3.74939e-05
32318.6	12776.3	12043.7	7472.04	5027.07	3644.26	2081.79	1457.92	1035.81	621.433	373.148	336.34	148.305	116.47	90.8499	48.5072	26.189	23.8878	14.4568	9.09631	8.63449	5.88245	3.01985	1.88689	1.3971	0.940897	0.709446	0.41614	0.285817	0.18546	0.136371	0.0807954	0.0544918	0.0343436	0.0242037	0.0146299	0.0105258	0.00536595	0.0029834	0.00270079	0.00192154	0.00109461	0.000398341	0.000398341	0.000329993	0.000216353	0.000156087	0.000121351	6.01358e-05	3.17315e-05
31392.3	16318.8	9503.08	6861.42	5272.71	2952.86	1636.98	1387.01	864.158	493.478	400.322	213.479	159.723	120.673	57.1747	47.7271	32.4569	23.6983	14.7395	8.53297	6.10436	4.0753	2.61286	1.44835	0.922745	0.81089	0.518208	0.385768	0.255721	0.149343	0.110365	0.0880012	0.0549914	0.0305734	0.0175998	0.0128087	0.0105569	0.00781781	0.00427052	0.00240649	0.00221194	0.00125754	0.000883937	0.00053943	0.000343197	0.000309703	0.000182859	0.000125686	8.01726e-05	3.83822e-05
31398.4	14646.6	10011	8649.11	5171.19	3020.32	2267.63	1161.89	1063.39	754.17	461.984	271.907	197.498	137.442	76.0954	50.9372	36.6741	24.1237	13.0502	7.5779	6.06776	4.33746	2.19221	1.75592	1.05192	0.760817	0.645448	0.403479	0.265378	0.162007	0.107959	0.0737735	0.0360503	0.023909	0.0185813	0.0159291	0.008487	0.00647323	0.00375879	0.00189008	0.00189008	0.00131061	0.000843881	0.000581509	0.000378001	0.000292113	9.74266e-05	9.74266e-05	7.43725e-05	6.2708e-05
29222.2	16514.7	12319.8	10241.5	4604.85	3175.65	2333.22	1485.1	942.315	529.404	380.624	334.242	139.383	118.824	76.1867	41.9469	31.1512	21.1978	14.513	8.53231	4.97589	3.14366	3.03533	1.73201	1.06146	0.693618	0.520597	0.305392	0.206341	0.102298	0.098346	0.0512028	0.0497332	0.031096	0.0240782	0.0135932	0.0110729	0.00445102	0.00411381	0.00289693	0.00196922	0.00114324	0.000918501	0.000569161	0.000345077	0.000255235	0.00015032	9.68444e-05	7.86032e-05	4.82597e-05
35229.8	19122.7	11402.7	6222.76	4092.8	3388.81	1974.57	1584.66	994.414	575.35	498.062	305.656	188.403	103.726	94.2055	53.6381	36.236	19.3415	15.7277	11.9927	8.04013	5.04411	4.02864	2.54916	1.62277	1.01836	0.630153	0.397427	0.231587	0.217885	0.133305	0.083116	0.0610153	0.0470841	0.0262593	0.0205643	0.0145508	0.00721306	0.00567052	0.00369343	0.00220015	0.00140946	0.00112723	0.000806431	0.000546609	0.000333548	0.000197861	0.000145648	0.000101174	5.59676e-05
33093.4	18791.1	10404	6162.68	4564	3413.39	2158.14	1431.99	1014.03	514.897	447.957	278.879	194.408	122.089	92.766	53.0696	37.9303	24.2489	19.6499	8.74681	6.2246	3.60338	2.65467	1.45889	1.45889	0.814199	0.667472	0.409715	0.316289	0.176649	0.0926905	0.0680578	0.0450522	0.0375486	0.0275524	0.014471	0.0122448	0.0086499	0.00554672	0.00356484	0.00206165	0.00138364	0.00100835	0.000571843	0.000488741	0.000303511	0.0001822	0.000103581	0.000103581	5.87648e-05
30175.5	17753.3	10969.2	8202.98	5750.41	4087.86	2433.02	1630.73	875.607	668.076	514.897	307.634	200.374	102.146	71.7899	43.8123	39.9095	23.4103	18.1588	8.29798	8.29798	4.78083	3.04981	2.3099	1.35665	0.731698	0.583455	0.432834	0.234201	0.138622	0.0948491	0.068845	0.0461147	0.0221258	0.019072	0.012229	0.00672847	0.00643095	0.00350896	0.0024025	0.00135756	0.00121574	0.000570557	0.00038812	0.000158887	0.000158887	0.000101897	8.68979e-05	6.15683e-05	4.08922e-05
33139.3	16802.2	12337.2	8753.18	5807.13	4300.23	2784.98	2052.76	1428.32	998.485	508.881	378.454	255.008	128.713	119.318	62.6106	45.0211	28.9961	19.2955	9.85497	8.82036	5.05649	3.47188	2.70305	1.92945	0.857688	0.671189	0.424583	0.356817	0.260182	0.163032	0.108407	0.0753776	0.039059	0.0254898	0.0176991	0.013083	0.00813514	0.00524553	0.00304928	0.00254113	0.00111397	0.000964124	0.000604683	0.000419508	0.000238288	0.000124724	0.000116513	6.57725e-05	4.3967e-05
34106.7	19100.9	15485.6	9265.86	4962.3	3244.12	2467.31	1755.9	1143.62	877.524	542.797	353.954	143.98	139.632	101.492	65.7766	48.6347	30.5444	22.713	16.0707	8.18966	5.99754	3.41946	2.3472	1.78879	1.24208	0.652288	0.390601	0.323999	0.194444	0.147412	0.0639965	0.0620951	0.0296867	0.0186422	0.0129902	0.0123385	0.0062582	0.00500718	0.00327201	0.00245524	0.00134766	0.000995528	0.000727219	0.000474949	0.000315863	0.000166568	0.000114559	8.30006e-05	5.19157e-05
29429.6	19881.2	10755.6	5941.68	5179.82	3103.09	1567.74	1526.82	810.03	570.576	230.753	230.753	137.79	121.242	62.7313	38.6583	36.2164	27.7984	13.516	8.15678	7.37368	4.49751	3.28413	1.8028	1.39797	0.612118	0.529875	0.353409	0.225736	0.150411	0.0986583	0.0779753	0.0506285	0.0291158	0.0159715	0.0128669	0.00935716	0.00362292	0.00314368	0.00173602	0.00143834	0.00122921	0.000599137	0.000561473	0.000366061	0.000228639	0.000117949	0.000101908	5.20388e-05	3.79946e-05
27759.6	15074.4	12742.7	8645.21	4279.33	3310.13	2032.29	1664.48	1045.71	775.957	498.983	273.387	159.771	83.235	78.1088	46.2497	30.934	20.5956	14.637	11.8984	6.48609	4.96024	2.81805	1.89107	1.40408	0.913105	0.574472	0.384618	0.178814	0.123571	0.0905541	0.0671637	0.0495513	0.0282082	0.0163759	0.00929108	0.00686467	0.00558186	0.00415798	0.00216509	0.00151602	0.00136872	0.000810377	0.000443466	0.000409677	0.000224922	0.000149098	8.50649e-05	6.26735e-05	4.39617e-05
35617.7	20542	13397.2	7472.16	5599.17	3672.73	2261.86	1813.67	1062.78	612.737	469.535	323.066	148.985	116.984	77.1803	58.0008	31.7762	24.9822	15.5591	11.0304	7.24204	4.2457	3.35397	1.91347	1.54958	0.899977	0.663088	0.483044	0.285691	0.0879974	0.0833638	0.0662047	0.0547475	0.0304256	0.0191231	0.0167499	0.0100716	0.00660749	0.00434749	0.0029126	0.00168396	0.00127952	0.000889777	0.00056576	0.000372568	0.000253854	0.000131727	0.000109974	7.59369e-05	4.65647e-05
36716.1	12795.4	10558	8756.52	5915.23	3630.21	1728.07	1508.59	1258.77	731.236	565.901	366.891	201.256	119.655	74.958	55.9316	36.4692	18.1592	17.9402	12.4348	6.46597	4.45915	3.32013	2.7024	1.86766	1.01531	0.778975	0.549986	0.238499	0.232415	0.182888	0.115955	0.0784427	0.0409503	0.0237736	0.0186088	0.0120219	0.00649275	0.00552351	0.00344278	0.00178441	0.00107666	0.000994194	0.000532167	0.000440655	0.000276127	0.000170259	0.000129867	7.6584e-05	5.34187e-05
26977.8	20369.5	12980.8	7337.57	4245.09	3937.17	2923.71	2019.99	980.773	934.874	574.652	336.879	316.778	140.426	98.2534	66.7724	48.3422	17.1428	17.1428	12.9821	9.48464	5.77664	4.91674	2.40842	1.69024	1.26265	0.799086	0.571839	0.342349	0.201715	0.135079	0.0898828	0.0575494	0.0434456	0.0213684	0.0138128	0.0100042	0.00772905	0.00472691	0.0028589	0.00182831	0.00148053	0.000891768	0.00040663	0.000292399	0.0002822	0.000157052	0.000101506	8.35089e-05	6.01813e-05
31145.8	19921.3	12562.8	8411.57	4447.89	3908.19	1785.18	1292.55	964.501	432.562	409.85	302.18	228.796	116.861	102.142	61.3736	49.6784	21.5559	18.5053	10.9842	6.68846	3.72095	3.72095	2.43433	1.85956	0.997242	0.641935	0.493137	0.32254	0.229765	0.12124	0.0901634	0.0559407	0.0438413	0.0228849	0.0174771	0.00972908	0.00939555	0.00546004	0.00307983	0.00259238	0.00141863	0.000707737	0.000655151	0.00051406	0.000308792	0.000199439	9.86775e-05	6.48859e-05	4.91441e-05
31706.3	20589.3	13531.1	4824.17	4824.17	3467.6	2201.07	1719.72	969.788	775.646	583.942	310.776	188.31	121.863	89.4611	54.0733	45.6211	25.6527	17.5483	12.9432	7.67192	4.89208	4.16242	2.13139	1.58722	1.16391	0.759544	0.51908	0.361507	0.211328	0.103715	0.100186	0.0579657	0.0342675	0.0319524	0.0163141	0.0139513	0.00742872	0.00557228	0.00310658	0.00175222	0.00138872	0.000796843	0.000442864	0.000424599	0.000166064	0.000166064	0.000107843	8.30041e-05	5.24354e-05
31008.7	17783.9	11928.4	7695.84	5097.07	3435.38	2222.72	1581.71	1011.45	646.803	438.9	298.168	188.533	122.958	82.6597	54.6915	37.9339	23.4161	17.0383	10.7666	7.13106	4.79586	3.20583	2.15996	1.46923	0.935115	0.639264	0.416483	0.270049	0.179237	0.119164	0.0794693	0.053476	0.034121	0.0230002	0.0155269	0.010573	0.0067408	0.00458447	0.00294635	0.00195435	0.00129545	0.000883237	0.000575289	0.000399407	0.000268098	0.00016447	0.00011339	7.65493e-05	4.9335e-05
[truncated: 250 more columns]
