# Supplementary material for: A new imperialist competitive algorithm with spiral rising mechanism for solving path optimization problems
Source: PeerJ Comput Sci. 2022 Sep 7;8:e1075. doi: 10.7717/peerj-cs.1075 (PMC9575848; doi:10.7717/peerj-cs.1075)
Supplement: Supplemental Information 11 [file peerj-cs-08-1075-s011.zip › PSO DE GWO SRICA BSO TLBO SCA/F9/BSO.xlsx]

## Sheet: Sheet1
6.14573e+06	815.467	500.448	452.068	435.59	414.558	290.274	290.274	290.274	238.874	218.96	184.237	184.237	164.747	164.747	161.274	161.274	156.687	156.687	156.687	156.687	156.687	156.687	152.915	152.915	152.915	152.915	152.915	152.915	148.273	148.273	148.273	146.857	135.066	133.671	133.671	133.671	133.671	133.671	133.671	133.671	133.671	133.671	133.671	133.671	133.671	133.671	117.042	117.042	117.042
25613.5	652.623	596.615	596.615	509.138	461.568	461.568	461.568	461.568	461.568	461.568	444.812	444.812	444.812	444.812	444.812	444.812	444.812	444.812	444.812	444.812	444.812	427.2	401.382	396.269	396.269	396.269	396.269	396.269	396.269	396.269	396.269	396.269	396.269	396.269	396.269	391.17	391.17	391.17	391.17	391.17	391.17	391.17	391.17	391.17	391.17	391.17	391.17	391.17	391.17
155421	571.541	501.666	429.205	429.205	311.346	298.86	204.495	180.701	161.672	161.672	161.672	161.672	161.672	161.672	161.672	161.672	161.672	161.672	151.51	142.42	142.42	142.42	142.42	142.42	141.348	141.348	141.348	141.348	141.348	141.348	141.348	141.348	141.348	126.087	113.459	113.459	105.194	100.464	100.464	100.464	100.464	100.464	100.464	100.464	100.464	100.464	100.464	100.464	100.464
20805.4	334.255	234.366	216.305	201.106	195.367	194.026	194.026	194.026	194.026	194.026	176.254	167.947	160.287	152.689	152.689	152.689	152.689	152.689	152.689	152.689	152.689	152.689	152.689	152.689	152.689	152.689	152.689	152.689	152.689	152.689	152.689	152.689	152.689	152.689	152.689	152.689	152.689	152.689	152.689	152.689	152.689	152.689	152.689	152.689	152.689	152.689	152.689	152.689	152.689
9.68688e+06	349.633	327.462	327.462	326.292	317.326	302.065	302.065	302.065	302.065	302.065	302.065	302.065	298.56	298.56	298.56	298.56	298.56	263.068	258.512	252.655	222.247	193.997	193.997	193.997	185.148	185.148	185.148	185.148	185.148	185.148	185.148	185.148	185.148	185.148	185.148	185.148	185.148	185.148	185.148	185.148	185.148	185.148	185.148	185.148	185.148	185.148	185.148	185.148	185.148
326991	288.598	288.598	288.598	288.598	287.75	266.393	266.393	261.036	250.783	250.783	248.379	248.379	225.155	217.445	204.975	180.118	180.118	166.893	155.177	145.903	145.903	142.098	136.862	128.083	128.083	128.083	128.083	128.083	128.083	128.083	128.083	128.083	128.083	128.083	128.083	128.083	128.083	128.083	121.48	121.48	121.48	121.48	116.351	116.351	113.328	107.596	107.596	107.596	99.6011
2.62926e+07	1614.01	443.981	383.97	355.869	352.275	352.275	352.275	331.8	324.661	318.985	318.985	303.586	288.249	259.343	259.343	259.343	259.343	229.553	213.701	187.96	181.197	167.222	167.222	167.222	165.363	147.122	136.191	134.236	121.251	121.251	121.251	121.251	121.251	121.251	121.251	121.251	121.251	121.251	121.251	121.251	121.251	121.251	121.251	121.251	121.251	121.251	121.251	121.251	121.251
1.80212e+06	658.904	400.391	370.948	370.948	327.344	294.501	264.885	256.01	247.565	247.565	239.373	235.578	233.811	233.811	219.919	219.919	195.253	183.124	182.619	182.619	182.619	182.619	182.619	182.619	182.619	182.619	182.619	174.226	174.226	174.226	174.226	174.226	174.226	174.226	174.226	174.226	169.462	166.137	156.917	156.917	156.917	156.917	156.917	156.917	156.917	156.917	156.917	156.917	156.917
2934.56	405.886	285.76	198.398	179.722	160.506	157.774	149.138	149.138	149.138	149.138	149.138	149.138	149.138	149.138	149.138	149.138	149.138	149.138	149.138	149.138	142.837	136.625	132.867	118.117	108.979	108.979	108.979	108.979	108.979	108.333	106.177	106.177	106.177	106.177	97.6222	97.6222	97.6222	97.6222	97.6222	97.6222	86.5526	86.5526	86.5526	86.5526	86.5526	86.5526	86.5526	86.5526	86.5526
6.37209e+07	4.05623e+06	472.658	312.011	312.011	299.931	293.289	256.923	242.016	241.096	241.096	240.454	228.05	228.05	228.05	228.05	228.05	228.05	228.05	228.05	228.05	228.05	228.05	228.05	228.05	228.05	228.05	228.05	228.05	228.05	228.05	228.05	228.05	222.143	222.143	222.143	222.143	222.143	222.143	222.143	222.143	222.143	215.233	215.233	215.233	215.233	215.233	215.233	215.233	215.233
1.54139e+08	20860.5	253.431	241.531	209.74	203.915	199.396	192.094	171.787	166.425	148.365	148.365	148.365	148.365	148.365	148.365	148.365	148.365	148.365	148.365	148.365	148.365	148.365	148.365	148.365	148.365	148.365	145.192	138.74	130.727	111.776	103.658	103.658	103.658	103.658	103.658	103.658	103.658	103.658	103.658	103.658	103.658	103.11	103.11	103.11	103.11	103.11	103.11	103.11	103.11
2.35209e+07	818279	495.864	260.115	260.115	260.115	260.115	260.115	247.092	235.196	231.545	216.668	206.997	200.069	200.069	200.069	200.069	200.069	200.069	190.736	190.736	190.736	190.736	190.736	190.736	188.934	187.817	187.817	187.817	187.817	187.817	187.817	187.817	187.817	187.817	187.817	187.756	166.45	166.45	166.45	166.45	166.45	166.45	166.45	166.45	166.45	166.45	166.45	166.45	166.45
6.86639e+08	6.41375e+07	19451.1	309.493	309.493	241.189	241.189	241.189	230.619	209.513	209.513	209.513	209.513	209.513	209.513	209.513	209.513	209.513	209.513	209.513	209.513	209.513	209.513	209.513	209.513	200.454	200.213	200.213	200.213	200.213	200.213	200.213	200.213	180.049	180.049	180.049	143.132	143.132	143.132	143.132	143.132	143.132	143.132	143.132	143.132	143.132	143.132	143.132	141.041	131.024
3.17796e+06	610.327	610.327	594.455	276.231	268.407	214.032	214.032	214.032	214.032	214.032	214.032	214.032	214.032	214.032	214.032	214.032	214.032	214.032	214.032	214.032	214.032	214.032	214.032	214.032	214.032	214.032	214.032	214.032	214.032	214.032	214.032	214.032	214.032	214.032	214.032	214.032	214.032	214.032	214.032	214.032	214.032	214.032	214.032	214.032	214.032	199.361	199.361	199.361	199.361
1.62314e+07	4529.17	514.798	316.39	316.39	316.39	316.39	316.39	316.39	316.39	316.39	261.989	245.747	245.747	245.747	245.747	245.747	245.747	245.747	245.747	245.747	245.747	245.747	245.747	245.747	245.747	245.747	245.747	245.747	245.747	245.747	244.778	233.852	233.852	227.809	227.809	204.284	204.284	204.284	200.8	189.559	182.009	161.31	149.814	143.234	125.592	124.751	106.139	106.139	106.139
1.94073e+08	1.24457e+07	3455.65	307.704	307.704	307.704	281.031	281.031	281.031	281.031	258.86	246.126	221.642	221.642	221.642	221.642	221.642	221.642	221.642	214.178	207.691	179.904	174.138	174.138	168.109	134.987	134.987	134.987	134.987	134.987	134.987	134.987	134.987	134.987	134.987	134.987	134.987	134.987	134.987	127.086	127.086	127.086	127.086	127.086	127.086	127.086	127.086	127.086	127.086	127.086
4.37983e+08	7.71769e+07	73878.4	522.134	474.636	187.384	181.653	181.653	181.653	181.653	181.653	181.653	163.464	160.222	160.222	160.222	152.008	144.221	144.221	144.221	144.221	144.221	144.221	144.221	144.221	144.221	144.221	144.221	144.221	144.221	144.221	144.221	144.221	144.221	144.221	144.221	144.221	144.221	144.221	144.221	144.221	144.221	144.221	144.221	144.221	144.221	144.221	144.221	142.967	123.134
868382	366.334	357.235	314.447	281.034	237.616	208.019	184.327	171.301	171.301	168.235	168.235	168.235	147.7	147.7	147.7	147.7	147.7	147.7	147.7	147.7	147.7	147.7	147.7	147.7	147.7	147.7	147.7	147.7	147.7	147.7	147.7	147.7	140.687	140.687	140.687	138	123.999	123.999	123.999	123.999	123.999	123.999	117.529	113.942	113.942	113.942	113.942	113.942	113.942
558270	316.62	316.62	289.909	244.625	242.375	242.375	242.375	242.375	242.375	236.648	230.135	210.399	185.434	179.465	176.323	176.323	176.323	176.323	176.323	176.323	176.323	176.323	176.323	176.323	176.323	176.323	174.88	174.88	174.88	174.88	174.88	174.88	174.88	174.88	174.88	174.88	174.88	174.88	174.88	157.663	157.663	157.663	157.663	157.663	157.663	157.403	157.403	147.958	147.958
1.08071e+08	1953.16	340.505	332.044	313.36	276.986	276.986	276.986	276.986	276.986	276.986	276.986	276.986	276.986	276.986	276.986	276.986	276.986	276.986	276.986	276.986	276.986	247.931	237.695	237.695	237.695	237.695	237.695	237.695	237.695	237.695	237.695	234.435	234.435	229.974	229.974	229.974	229.974	229.974	229.974	229.974	229.974	229.974	229.974	229.974	229.974	229.974	229.974	229.974	229.974
3.62759e+06	493.014	488.056	388.604	343.036	322.485	322.485	317.561	300.043	262.039	262.039	262.039	262.039	248.431	241.745	241.745	241.745	236.116	222.085	203.408	203.408	203.408	196.333	162.739	141.858	141.695	139.522	131.342	124.257	124.257	117.651	95.1514	87.4908	82.1258	82.1258	82.1258	82.1258	82.1258	82.1258	82.1258	82.1258	82.1258	82.1258	82.1258	82.1258	82.1258	82.1258	82.1258	82.1258	82.1258
14715.5	709.477	709.477	709.477	637.982	503.793	503.793	444.183	408.291	395.637	381.479	381.479	372.699	372.699	361.691	351.511	343.424	343.424	305.04	276.292	276.292	276.292	276.292	276.292	276.292	261.268	261.268	243.884	232.969	232.969	226.833	206.21	177.838	177.838	177.838	177.838	177.838	177.838	177.838	177.838	177.838	177.838	177.838	177.838	177.838	177.838	177.838	177.838	176.237	176.237
4083.55	490.575	457.25	457.25	398.469	310.407	177.151	168.798	168.798	168.798	168.798	168.798	168.798	168.798	168.798	168.798	168.798	168.798	168.798	168.798	168.798	168.798	168.798	168.798	168.798	168.798	168.798	168.798	168.798	168.798	168.798	168.798	168.798	168.798	163.121	163.121	163.121	163.121	163.121	163.121	163.121	163.121	163.121	163.121	163.121	163.121	163.121	163.121	163.121	163.121
105284	514.18	514.18	514.18	352.716	327.352	314.693	290.282	290.282	287.562	287.562	287.562	287.562	287.562	287.562	272.723	223.623	205.358	205.358	205.358	205.358	205.358	205.358	205.358	205.358	205.358	205.358	205.358	205.358	205.358	205.358	205.358	205.358	196.388	190.562	177.695	177.695	177.695	177.695	177.695	177.695	177.695	177.695	177.695	177.695	177.695	177.695	177.695	177.695	177.695
42321.7	657.821	657.821	657.821	589.519	442.101	417.212	417.212	351.011	349.048	340.71	306.9	286.163	286.163	286.163	286.163	286.163	286.163	286.163	286.163	286.163	286.163	286.163	286.163	286.163	286.163	286.163	286.163	286.163	286.163	286.163	286.163	286.163	286.163	286.163	286.163	286.163	286.163	286.163	286.163	286.163	286.163	286.163	279.556	267.327	262.938	261.066	224.937	224.937	215.001
1.37605e+06	452.049	424.568	384.438	223.095	219.08	211.52	177.209	167.257	167.257	167.257	167.257	167.257	167.257	157.974	157.974	157.974	157.974	157.974	157.974	146.939	146.939	146.939	146.939	127.92	127.92	127.92	127.92	127.92	127.92	127.92	127.92	127.92	127.92	127.92	127.92	127.92	127.92	127.893	127.893	127.893	127.893	127.893	127.893	127.893	127.893	127.893	127.893	127.893	127.893
6.49623e+07	630104	677.441	414.414	396.258	384.284	365.801	353.274	353.274	263.142	253.853	240.829	220.505	216.703	216.703	216.703	216.703	208.227	208.227	208.227	208.227	208.227	208.227	208.227	208.227	208.227	208.227	208.227	208.227	208.227	208.227	185.894	175.326	175.326	175.326	175.326	175.326	175.326	175.326	175.326	175.326	175.326	175.326	175.326	175.326	175.326	166.246	166.246	166.246	166.246
10976.3	487.019	470.167	444.983	444.983	444.983	381.735	374.122	359.834	359.834	359.834	359.834	359.834	359.834	359.834	359.834	356.836	337.779	321.016	321.016	321.016	321.016	321.016	321.016	321.016	321.016	321.016	321.016	321.016	321.016	321.016	321.016	321.016	321.016	319.663	313.983	285.669	277.752	259.58	254.645	227.742	227.742	225.149	225.149	202.754	202.754	202.754	202.754	202.754	202.754
5.61088e+07	1.14585e+06	570.589	538.75	444.804	348.606	348.606	347.03	334.985	334.985	323.521	323.521	317.082	312.534	246.766	221.044	214.297	210.817	178.209	178.209	178.209	178.209	178.209	178.209	178.209	178.209	178.209	178.209	178.209	178.209	178.209	178.209	178.209	178.209	178.209	178.209	178.209	171.608	156.733	156.733	156.733	156.733	156.733	156.733	156.733	156.733	156.733	156.733	156.733	156.733
179760	651.874	573.544	573.544	411.01	411.01	411.01	411.01	411.01	411.01	411.01	411.01	411.01	411.01	411.01	411.01	411.01	411.01	399.974	399.974	399.974	399.974	399.974	375.613	375.613	375.613	375.613	373.113	361.923	297.925	268.433	262.433	262.433	262.433	262.433	262.433	262.433	262.433	262.433	262.433	262.433	262.433	262.433	262.433	262.433	262.433	262.433	262.433	262.433	262.433
6.19958e+07	5.34831e+06	3642.3	404.909	354.789	312.805	292.874	281.097	271.556	262.189	258.138	250.943	244.793	239.839	235.075	232.285	228.951	225.886	219.104	215.537	213.288	210.912	207.187	203.628	201.143	198.473	197.747	196.294	194.76	191.773	189.712	186.955	184.881	182.908	181.574	180.25	177.03	174.934	173.563	172.492	170.647	170.026	169.001	168.011	166.518	165.683	164.601	162.222	161.742	160.149
[truncated: 250 more columns]
