# Supplementary material for: A new imperialist competitive algorithm with spiral rising mechanism for solving path optimization problems
Source: PeerJ Comput Sci. 2022 Sep 7;8:e1075. doi: 10.7717/peerj-cs.1075 (PMC9575848; doi:10.7717/peerj-cs.1075)
Supplement: Supplemental Information 11 [file peerj-cs-08-1075-s011.zip › PSO DE GWO SRICA BSO TLBO SCA/F9/DE.xlsx]

## Sheet: Sheet1
5.18364e+06	702891	2634.26	1752.32	1752.32	1752.32	1752.32	1665.49	1665.49	1665.49	1396.01	1396.01	1396.01	1396.01	1396.01	1396.01	1396.01	1396.01	940.656	940.656	940.656	940.656	940.656	940.656	940.656	940.656	940.656	940.656	940.656	917.68	890.58	890.58	890.58	890.58	890.58	890.58	890.58	890.58	890.58	890.58	890.58	838.819	713.66	713.66	713.66	713.66	697.72	591.457	591.457	591.457
364371	21465	2642.6	2642.6	2403.3	2231.43	1788.43	1788.43	1788.43	1708.78	1708.78	1708.78	1708.78	1708.78	1708.78	1708.78	1708.78	1708.78	1708.78	1708.78	1700.3	809.905	809.905	809.905	809.905	809.905	809.905	809.905	809.905	809.905	809.905	809.905	809.905	809.905	808.872	808.872	808.872	808.872	808.872	808.872	808.872	808.872	808.872	808.872	808.872	769.755	769.755	769.755	747.587	747.587
921215	110823	11990.4	3608.85	1130.62	1130.62	1130.62	1130.62	1130.62	1130.62	1130.62	1130.62	1130.62	1130.62	1130.62	1130.62	1130.62	1130.62	1130.62	1130.62	1130.62	1130.62	1130.62	1130.62	1130.62	1130.62	930.57	930.57	930.57	930.57	930.57	930.57	930.57	930.57	930.57	930.57	878.628	878.628	878.628	577.08	577.08	577.08	473.993	473.993	473.993	473.993	473.993	473.993	473.993	473.993
4.12576e+06	1183.36	1183.36	1183.36	1183.36	1183.36	1183.36	1183.36	1183.36	1183.36	1183.36	1075.73	1075.73	1075.73	1075.73	1075.73	1075.73	1075.73	1075.73	1075.73	1075.73	1075.73	1075.73	1075.73	1075.73	1075.73	1075.73	1075.73	1075.73	1075.73	1075.73	1075.73	1075.73	1075.73	1075.73	1075.73	1075.73	1075.73	1055.84	1048.91	885.51	885.51	885.51	885.51	885.51	712.076	638.925	638.925	632.724	632.724
13372.5	1675.62	1675.62	1285.09	1159.36	1159.36	422.695	422.695	422.695	422.695	422.695	422.695	422.695	422.695	422.695	422.695	422.695	422.695	422.695	422.695	422.695	422.695	422.695	422.695	422.695	422.695	422.695	422.695	422.695	422.695	422.695	422.695	422.695	422.695	422.695	422.695	422.695	422.695	422.695	422.695	422.695	422.695	422.695	422.695	422.695	422.695	422.695	422.695	422.695	422.695
1082.78	1073.69	801.167	801.167	801.167	801.167	801.167	801.167	801.167	801.167	801.167	801.167	801.167	801.167	801.167	801.167	717.142	717.142	717.142	717.142	717.142	717.142	717.142	717.142	717.142	717.142	717.142	717.142	717.142	717.142	717.142	717.142	717.142	717.142	598.97	598.97	598.97	598.97	598.97	590.678	456.183	456.183	456.183	456.183	456.183	456.183	456.183	456.183	444.808	444.808
900.56	900.56	900.56	900.56	900.56	900.56	900.56	900.56	900.56	900.56	900.56	900.56	900.56	900.56	900.56	900.56	900.56	900.56	900.56	900.56	900.56	900.56	900.56	900.56	900.56	900.56	900.56	900.56	900.56	900.56	900.56	900.56	900.56	900.56	900.56	900.56	900.56	900.56	900.56	900.56	900.56	782.862	782.862	782.862	782.862	673.273	673.273	673.273	589.293	589.293
1761.87	1024.49	1024.49	1024.49	1024.49	1024.49	1024.49	1024.49	1024.49	1024.49	1024.49	1024.49	1024.49	1024.49	1024.49	1024.49	1024.49	1024.49	1024.49	1024.49	1024.49	659.328	659.328	659.328	659.328	659.328	659.328	659.328	659.328	659.328	659.328	659.328	659.328	659.328	659.328	659.328	659.328	659.328	659.328	659.328	659.328	659.328	659.328	659.328	608.838	608.838	522.306	522.306	522.306	522.306
730.224	730.224	730.224	730.224	727.796	727.796	727.796	727.796	727.796	727.796	727.796	727.796	727.796	727.796	727.796	727.796	727.796	727.796	727.796	727.796	727.796	727.796	727.796	727.796	727.796	727.796	727.796	704.82	704.82	704.82	704.82	704.82	704.82	704.82	704.82	704.82	704.82	608.211	608.211	608.211	608.211	608.211	608.211	608.211	608.211	448.402	448.402	448.402	448.402	448.402
3264.15	974.575	974.575	974.575	974.575	974.575	900.226	900.226	900.226	900.226	900.226	900.226	900.226	900.226	900.226	900.226	900.226	900.226	900.226	900.226	900.226	900.226	900.226	900.226	900.226	900.226	900.226	900.226	900.226	900.226	900.226	765.842	765.842	765.842	765.842	765.842	765.842	765.842	614.139	614.139	614.139	526.173	526.173	526.173	526.173	526.173	526.173	526.173	526.173	526.173
812.498	812.498	812.498	812.498	812.498	812.498	812.498	812.498	812.498	812.498	812.498	812.498	812.498	812.498	812.498	812.498	812.498	812.498	812.498	812.498	812.498	812.498	729.247	729.247	729.247	729.247	464.707	464.707	464.707	464.707	464.707	464.707	464.707	464.707	464.707	464.707	464.707	464.707	464.707	464.707	464.707	464.707	464.707	464.707	464.707	464.707	464.707	464.707	464.707	464.707
1326.23	1326.23	1326.23	1326.23	1326.23	1326.23	1326.23	793.151	793.151	793.151	793.151	793.151	793.151	793.151	793.151	793.151	793.151	793.151	793.151	793.151	793.151	793.151	793.151	793.151	793.151	793.151	793.151	793.151	793.151	793.151	793.151	793.151	793.151	793.151	708.912	708.912	708.912	708.912	492.83	492.83	492.83	492.83	492.83	492.83	492.83	492.83	492.83	492.83	492.83	492.83
781.798	781.798	781.798	781.798	781.798	781.798	781.798	781.798	781.798	781.798	781.798	781.798	781.798	781.798	781.798	781.798	781.798	781.798	781.798	710.416	710.416	710.416	710.416	710.416	710.416	710.416	710.416	710.416	710.416	710.416	710.416	710.416	710.416	710.416	710.416	710.416	710.416	710.416	710.416	710.416	697.802	697.802	676.395	463.941	463.941	463.941	463.941	463.941	463.941	463.941
719.017	719.017	719.017	719.017	719.017	719.017	719.017	719.017	719.017	719.017	719.017	719.017	719.017	719.017	719.017	719.017	719.017	719.017	719.017	719.017	719.017	719.017	719.017	719.017	719.017	719.017	379.176	379.176	379.176	379.176	379.176	379.176	379.176	379.176	379.176	379.176	379.176	379.176	379.176	379.176	379.176	379.176	379.176	379.176	379.176	379.176	379.176	379.176	379.176	358.054
199142	2828.32	1153.19	1153.19	1055.9	1055.9	1055.9	1055.9	1055.9	1055.9	1055.9	1055.9	1055.9	1055.9	1055.9	1055.9	1026.11	1026.11	1026.11	1026.11	1026.11	1026.11	1026.11	1026.11	1006.23	1006.23	947.379	947.379	906.145	713.068	481.904	481.904	481.904	481.904	481.904	481.904	481.904	481.904	481.904	481.904	481.904	481.904	481.904	481.904	481.904	481.904	444.573	444.573	444.573	444.573
28593.9	2402.33	2117.67	2055.51	1505.64	1241.88	1241.88	1121.52	1121.52	1121.52	1121.52	1121.52	1121.52	1121.52	1121.52	1121.52	1121.52	1121.52	1121.52	1121.52	1121.52	1121.52	1121.52	1121.52	1121.52	1121.52	1121.52	1121.52	1121.52	1121.52	1121.52	1121.52	1121.52	1121.52	1121.52	1121.52	1121.52	1028.74	1028.74	1028.74	1028.74	849.539	849.539	849.539	849.539	654.706	654.706	654.706	654.706	500.307
21788.1	21788.1	5566.12	5566.12	2166.28	2166.28	1754.73	1510.33	1189.58	1189.58	1189.58	1189.58	1189.58	1189.58	1189.58	1189.58	1189.58	1189.58	1189.58	1189.58	1189.58	1189.58	1189.58	1189.58	1189.58	1189.58	1189.58	1189.58	853.791	853.791	853.791	853.791	853.791	853.791	746.478	746.478	746.478	746.478	558.745	558.745	558.745	558.745	558.745	558.745	558.745	558.745	558.745	558.745	558.745	558.745
121189	1143.47	515.69	515.69	515.69	515.69	515.69	515.69	515.69	515.69	515.69	515.69	515.69	515.69	515.69	515.69	515.69	515.69	515.69	515.69	515.69	515.69	515.69	515.69	515.69	515.69	515.69	515.69	515.69	515.69	515.69	515.69	515.69	515.69	510.516	510.516	510.516	510.516	510.516	464.002	464.002	464.002	464.002	464.002	464.002	464.002	421.668	421.668	421.668	236.038
27328.5	27328.5	1382.76	1382.76	1382.76	1382.76	1382.76	1382.76	1363.14	1363.14	1363.14	1363.14	1363.14	1363.14	1363.14	1363.14	1363.14	1363.14	1363.14	1363.14	1363.14	1363.14	1363.14	1246.75	1246.75	1240.63	1105.76	1105.76	1105.76	1105.76	1105.76	1036.5	746.642	746.642	746.642	746.642	746.642	746.642	746.642	746.642	746.642	746.642	746.642	746.642	746.642	746.642	746.642	746.642	746.642	726.488
185514	185514	1149.79	1149.79	1149.79	1149.79	1149.79	1149.79	1149.79	1149.79	1149.79	1149.79	1149.79	1149.79	1149.79	1149.79	1149.79	1149.79	1149.79	1149.79	1149.79	1149.79	1149.79	1149.79	1117.42	1117.42	1014.57	1014.57	1014.57	1014.57	1014.57	933.915	933.915	933.915	670.798	670.798	670.798	670.798	434.79	434.79	434.79	434.79	434.79	434.79	434.79	434.79	434.79	434.79	434.79	414.937
1509.71	1509.71	1509.71	986.433	986.433	986.433	986.433	986.433	986.433	986.433	986.433	986.433	986.433	986.433	986.433	986.433	986.433	986.433	986.433	986.433	797.268	797.268	797.268	797.268	797.268	797.268	797.268	797.268	797.268	797.268	582.836	582.836	582.836	582.836	582.836	582.836	582.836	582.836	525.578	525.578	525.578	525.578	525.578	525.578	507.209	507.209	495.357	495.357	495.357	495.357
23565.3	594.779	594.779	594.779	594.779	594.779	594.779	594.779	594.779	594.779	594.779	594.779	594.779	594.779	594.779	594.779	594.779	594.779	594.779	594.779	594.779	594.779	594.779	594.779	594.779	594.779	594.779	594.779	594.779	594.779	594.779	594.779	594.779	594.779	594.779	594.779	594.779	594.779	594.779	594.779	594.779	594.779	594.779	594.779	594.779	594.779	594.779	594.779	594.779	594.779
2.11188e+07	51606.9	1480.13	1128.78	1118.52	1118.52	1118.52	1118.52	1118.52	1118.52	1118.52	1118.52	1118.52	1118.52	1118.52	1118.52	1118.52	1118.52	1118.52	1118.52	1118.52	1118.52	1118.52	1118.52	1118.52	1118.52	1034.12	1034.12	519.902	519.902	519.902	519.902	519.902	519.902	519.902	519.902	519.902	519.902	519.902	519.902	519.902	519.902	519.902	519.902	479.66	479.66	479.66	479.66	479.66	454.827
94751.2	1364.33	1364.33	1364.33	1352.6	1352.6	1352.6	1352.6	1352.6	1352.6	1352.6	1352.6	990.148	990.148	990.148	990.148	990.148	990.148	990.148	990.148	990.148	990.148	990.148	990.148	990.148	990.148	990.148	990.148	990.148	990.148	990.148	990.148	990.148	990.148	990.148	989.379	985.088	928.022	928.022	841.529	841.529	841.246	841.246	784.366	784.366	643.611	643.611	643.611	643.611	643.611
23993.1	7536.69	7536.69	3123.57	2388.39	2272.82	1614.5	1614.5	1614.5	1271.68	1271.68	1271.68	1271.68	1271.68	1271.68	1271.68	1271.68	1271.68	1271.68	1271.68	782.719	782.719	782.719	755.613	755.613	755.613	755.613	755.613	755.613	755.613	755.613	755.613	755.613	755.613	755.613	755.613	755.613	755.613	755.613	755.613	755.613	755.613	755.613	755.613	755.613	755.613	755.613	755.613	730.086	730.086
789.199	658.854	547.292	547.292	547.292	547.292	547.292	547.292	547.292	547.292	547.292	547.292	547.292	547.292	547.292	547.292	547.292	547.292	547.292	547.292	547.292	547.292	547.292	547.292	547.292	547.292	547.292	547.292	547.292	547.292	547.292	547.292	547.292	547.292	547.292	547.292	547.292	547.292	547.292	547.292	547.292	547.292	547.292	459.998	459.998	459.998	399.314	399.314	399.314	399.314
164118	45190.1	3394.55	1494.51	1494.51	667.967	667.967	667.967	667.967	667.967	667.967	667.967	667.967	667.967	667.967	667.967	667.967	667.967	667.967	667.967	667.967	667.967	667.967	667.967	667.967	667.967	667.967	667.967	667.967	667.967	667.967	667.967	667.967	667.967	667.967	667.967	477.41	477.41	477.41	477.41	477.41	455.706	455.706	455.706	455.706	455.706	455.706	455.706	455.706	455.706
881.98	881.98	881.98	881.98	881.98	881.98	881.98	881.98	881.98	881.98	881.98	881.98	881.98	881.98	881.98	881.98	881.98	881.98	881.98	881.98	881.98	519.322	519.322	519.322	519.322	519.322	519.322	519.322	519.322	519.322	519.322	519.322	519.322	519.322	519.322	519.322	519.322	315.439	315.439	315.439	315.439	315.439	315.439	315.439	315.439	315.439	315.439	315.439	315.439	315.439
1741.85	1741.85	1177	1177	1177	1177	1177	676.894	676.894	676.894	676.894	676.894	676.894	676.894	676.894	676.894	676.894	676.894	676.894	676.894	676.894	676.894	676.894	676.894	676.894	676.894	594.122	594.122	594.122	594.122	594.122	594.122	594.122	594.122	594.122	594.122	594.122	594.122	594.122	594.122	594.122	594.122	594.122	594.122	594.122	594.122	594.122	501.785	501.785	501.785
11192	11192	833.968	833.968	833.968	833.968	833.968	833.968	833.968	833.968	833.968	833.968	833.968	833.968	833.968	833.968	833.968	833.968	833.968	833.968	833.968	833.968	833.968	833.968	833.968	833.968	833.968	833.968	833.968	833.968	833.968	833.968	833.968	833.968	833.968	833.968	833.968	833.968	833.968	833.968	758.757	758.757	758.757	585.304	585.304	585.304	585.304	585.304	585.304	585.304
1.08815e+06	40322.1	1980.08	1416.62	1161.62	1115.7	1038.23	988.741	977.395	963.313	954.33	950.743	938.661	938.661	938.661	938.661	934.867	934.867	919.689	917.309	894.422	840.482	837.707	832.924	831.182	830.978	788.706	787.94	758.232	751.03	735.273	725.797	716.135	716.135	696.833	696.808	688.581	673.57	644.614	629.621	616.764	601.477	593.155	575.486	571.849	544.598	533.67	527.05	522.075	507.876
[truncated: 250 more columns]
