# Supplementary material for: A new imperialist competitive algorithm with spiral rising mechanism for solving path optimization problems
Source: PeerJ Comput Sci. 2022 Sep 7;8:e1075. doi: 10.7717/peerj-cs.1075 (PMC9575848; doi:10.7717/peerj-cs.1075)
Supplement: Supplemental Information 11 [file peerj-cs-08-1075-s011.zip › PSO DE GWO SRICA BSO TLBO SCA/F9/GWO.xlsx]

## Sheet: Sheet1
1.76131e+06	502.199	502.199	424.933	424.933	419.619	384.545	293.62	293.62	231.284	231.284	231.284	231.284	231.284	231.284	146.834	146.834	135.426	84.1711	84.1711	84.1711	84.1711	84.1711	71.0677	34.7494	34.7494	34.7494	32.7796	32.7796	32.7796	32.7796	25.9613	25.9613	22.4428	21.4168	21.4168	11.7158	9.49947	9.49947	9.49947	6.92372	6.92372	5.25116	5.25116	3.84101	3.77888	3.77888	2.87829	2.25865	2.1542
1.47795e+06	409.126	405.993	405.993	342.518	278.876	274.993	274.993	250.66	244.757	196.232	178.789	172.772	172.772	146.932	133.667	133.667	132.914	132.914	123.348	123.348	114.247	97.5861	97.5861	81.6474	81.6474	61.8832	40.6764	37.9814	37.9814	36.6084	30.1416	30.1416	26.0302	18.0292	13.4419	11.3435	10.4346	4.198	4.198	3.39055	3.39055	2.72989	2.72989	2.17767	1.72871	0.962711	0.962711	0.643326	0.643326
355.517	355.517	355.517	316.895	301.845	301.845	223.387	223.387	205.798	205.798	205.798	120.319	120.319	119.251	119.251	119.251	105.089	93.8598	93.8598	83.9469	76.6632	72.2281	72.2281	43.3159	43.3159	30.9961	29.0776	24.1949	24.1949	19.0238	19.0238	18.9592	15.7588	14.011	14.011	11.6549	8.96099	6.95007	6.95007	6.83761	5.50168	3.92276	3.92276	3.5801	2.75087	2.75087	2.45605	2.45605	1.53027	1.42951
355158	609.459	276.689	276.689	276.689	276.689	276.689	257.221	247.733	232.998	207.091	207.091	165.856	165.856	165.856	137.416	137.416	97.5189	93.2705	93.2705	87.3139	70.2099	70.2099	70.2099	70.2099	68.081	65.3241	46.8302	46.297	44.609	25.4314	25.4314	20.7423	20.7423	16.8577	11.1056	11.1056	8.22735	7.31555	6.81863	5.65242	5.65242	5.18944	4.12633	2.99702	2.98587	2.18556	1.8448	1.69306	1.22229
2.49547e+07	500.191	444.457	444.457	444.457	318.681	318.681	318.681	253.736	253.736	229.426	206.179	206.179	150.798	132.32	119.428	114.405	97.5668	94.1973	94.1973	73.2788	69.5562	63.6635	63.6635	48.3071	48.3071	48.3071	48.3071	45.167	45.167	39.3235	34.1672	34.1672	34.1672	15.4832	15.4832	15.4832	12.622	10.2326	8.50263	7.72515	6.32552	6.32552	6.32552	5.01603	4.55604	3.09414	3.09414	2.42124	1.71506
2313.87	586.068	513.275	431.061	294.449	294.449	294.449	208.568	182.898	182.898	182.898	165.757	116.402	116.402	88.0475	57.5027	57.5027	55.258	51.5481	51.5481	29.653	29.653	27.4801	24.8464	24.8464	15.7905	15.7905	15.7905	15.0234	15.0234	14.4329	11.9556	10.0992	9.30518	8.22429	6.96639	6.30018	5.81577	4.97229	4.03858	2.75917	2.48649	2.47999	2.47999	1.7545	1.23879	1.23879	0.823487	0.473393	0.467123
84145.9	305.804	305.804	305.804	208.572	208.572	197.052	141.815	107.182	107.182	107.182	107.182	107.182	107.182	65.8572	65.8572	58.9541	58.9541	53.1205	53.1205	43.6328	34.3782	34.3782	34.3782	28.749	24.3408	22.2208	15.5781	12.2001	12.2001	11.1571	11.1571	6.10383	6.10383	5.24829	4.71129	4.15761	3.69931	2.58209	2.58209	2.37583	2.34295	1.63851	0.992971	0.948198	0.859233	0.678677	0.626468	0.611005	0.505261
1059.44	656.938	610.631	532.566	515.214	428.288	428.288	409.344	229.24	229.24	201.752	201.752	167.797	167.797	167.797	167.797	167.797	158.344	98.0659	98.0659	98.0659	98.0659	76.4325	76.4325	74.7096	59.3646	51.7967	43.3398	43.3398	31.4924	16.7601	16.7601	14.4336	14.4336	8.21166	8.21166	7.11513	7.11513	3.84801	3.84801	3.84801	3.48188	2.79219	2.26825	2.26825	2.14282	1.42421	1.04488	0.843558	0.709692
3.12322e+06	457.57	457.57	278.412	278.412	278.412	173.891	159.884	159.884	159.884	136.433	93.7586	93.7586	93.7586	82.9792	82.9792	81.7877	69.2965	59.6508	55.3018	36.8346	35.3618	33.1628	33.1628	18.903	18.903	18.903	14.1967	10.8581	10.8581	10.8581	7.19514	6.87031	4.19214	4.19214	3.05893	3.05893	1.84662	1.40377	1.14603	0.80919	0.48741	0.48741	0.351888	0.335537	0.335537	0.261078	0.261078	0.197906	0.157215
1.74324e+08	375.865	375.865	375.865	273.263	254.67	254.67	210.28	210.28	184.332	117.893	117.893	117.893	117.893	92.3613	92.3613	92.3613	74.0283	62.3154	62.3154	52.4199	51.7715	51.7715	39.0696	39.0696	27.3385	17.8021	9.75675	9.75675	9.75675	9.75675	7.36422	7.36422	4.73839	4.73839	4.08876	4.08876	3.47335	2.4147	2.3841	1.43264	1.43264	0.924392	0.924392	0.640666	0.640666	0.454242	0.403192	0.274827	0.266659
645379	427.718	427.718	427.718	373.197	373.197	343.746	343.746	343.746	321.605	321.605	247.253	176.431	176.431	150.13	108.465	105.57	105.57	105.57	105.57	93.7848	88.9829	70.0866	65.7535	41.4879	41.4879	41.035	41.035	31.3119	23.0034	17.9087	17.0646	17.0646	12.7491	10.5368	8.31689	7.68435	7.68435	4.54147	4.45056	3.19975	2.50691	2.50691	2.05183	2.05183	1.93621	0.950167	0.812207	0.804934	0.804934
14012.6	901.349	504.397	332.861	258.892	258.892	219.127	219.127	219.127	214.443	212.795	178.675	148.981	148.981	124.704	124.704	94.0493	94.0493	94.0493	77.0829	59.8494	59.8494	59.8494	59.8494	38.8887	38.8887	28.91	28.91	28.91	19.6487	15.7497	12.3907	12.1829	7.92578	7.92578	7.44062	6.66078	4.91398	3.03124	3.03124	2.67385	1.94325	1.51974	1.50681	1.14325	0.991248	0.861586	0.653372	0.612999	0.56574
2.28682e+06	423.047	312.105	312.105	311.276	293.374	189.166	189.166	189.166	146.51	133.628	133.628	117.661	114.611	114.611	67.7535	63.1187	63.1187	52.6418	52.6418	32.4145	32.4145	28.7538	25.8954	21.3542	19.9454	16.7726	14.8661	13.2908	12.9881	12.9881	9.70166	6.04981	5.93757	5.76065	3.80748	3.07497	3.07497	2.98577	2.57207	2.3854	1.61454	1.4602	1.18718	1.18718	0.862226	0.451591	0.451591	0.286573	0.286573
7.02888e+07	550.42	460.999	341.468	329.2	271.781	271.781	189.394	189.394	172.346	121.101	121.101	121.101	121.101	73.9263	73.9263	73.9263	73.9263	59.1972	59.1972	39.7228	36.226	30.7305	26.4223	18.0247	18.0247	17.8506	12.5127	10.3952	7.99572	7.99572	7.99572	7.99572	7.23182	4.97199	4.97199	4.19927	3.47278	2.82149	2.70272	2.70272	1.66579	1.66579	1.28157	0.88303	0.88303	0.571969	0.54643	0.437439	0.404842
4.29996e+08	681.608	298.118	298.118	298.118	290.717	290.717	234.832	202.254	202.254	202.254	202.254	180.585	180.585	148.933	148.933	148.933	137.215	115.718	99.1919	74.7173	30.0466	30.0466	30.0466	30.0466	30.0466	30.0466	26.4558	23.9359	23.9359	20.7023	20.7023	9.77116	9.77116	9.77116	8.37512	4.22568	4.22568	3.58578	3.58578	3.37465	2.80169	2.80169	2.70521	2.62541	2.2404	2.10132	1.97144	1.56949	1.29342
840.424	378.595	378.595	360.781	283.274	283.274	257.763	257.072	213.908	206.5	184.208	184.208	159.774	151.893	151.893	151.893	140.493	140.493	138.133	108.45	108.45	85.7294	85.7294	78.959	78.959	58.9675	58.9675	56.0588	54.0767	45.709	29.9535	29.9535	21.9923	14.6885	13.0251	8.83402	8.83402	8.83402	7.79051	5.24436	4.14789	4.14789	2.46807	2.26235	1.38489	1.38489	1.38489	1.07101	1.07101	0.955379
1.35948e+09	437.603	230.965	230.965	230.965	230.965	230.965	230.965	230.965	177.16	175.348	175.348	152.343	152.343	152.343	125.896	125.896	100.008	100.008	68.1059	68.1059	68.1059	61.0983	61.0983	57.7695	57.7695	51.9125	46.7974	40.3066	36.2839	34.6628	34.6628	21.4946	18.9792	18.9792	14.4693	13.3164	11.5549	8.20598	7.02721	5.85775	4.65275	4.45691	2.89643	2.85288	2.60516	2.32729	1.84535	1.84535	1.75984
9.82667e+06	516.633	361.81	361.81	242.653	242.653	214.465	214.465	214.465	177.636	177.636	177.636	137.386	103.749	71.1378	71.1378	71.1378	63.2246	63.2246	43.4641	37.7962	36.1728	33.1867	26.1146	26.1146	21.4643	20.4478	14.1048	13.4005	10.058	7.74466	7.54934	5.47894	5.47894	2.78585	2.78585	2.73755	2.73755	1.83035	1.41095	1.18895	1.18895	1.06831	0.604822	0.474362	0.351111	0.351111	0.328731	0.184559	0.150565
653.494	653.494	449.478	449.478	449.478	313.947	286.513	286.513	286.385	234.04	214.435	173.451	173.451	153.282	153.282	121.743	121.743	92.479	87.3477	82.6913	75.0851	75.0851	75.0851	70.0799	48.1147	48.1046	47.3235	32.4329	32.4329	28.4744	28.0999	28.0999	28.0999	15.1798	15.1798	15.1798	11.0148	6.05743	5.20747	5.20747	3.09525	3.09525	2.80919	2.34567	1.59212	1.55104	0.760422	0.760422	0.479352	0.41734
93029.6	623.109	446.277	376.038	376.038	346.045	346.045	305.828	236.277	236.277	236.277	232.558	174.471	146.822	146.822	137.048	120.873	87.6514	87.6514	60.2409	60.2409	50.4556	44.0125	26.7664	26.7664	26.7664	26.7664	16.68	16.68	16.1507	16.1507	14.8246	8.22872	7.89128	7.06773	6.84135	4.28914	4.28914	3.27858	3.27858	2.76647	2.76063	2.4721	1.59597	1.46197	1.0307	0.858352	0.612121	0.516447	0.414029
498.872	498.872	493.239	387.254	323.113	323.113	255.784	216.374	216.374	180.727	180.727	180.727	180.727	160.129	160.129	141.214	113.683	109.319	93.2269	93.2269	81.2859	68.2826	67.3618	64.3194	64.3194	53.47	43.6465	30.5147	25.6671	23.8697	22.1228	22.1228	12.4436	12.4436	12.4436	12.4436	10.181	7.68031	5.6472	5.6472	4.86	4.66022	3.02218	2.85363	2.2511	1.90065	1.18253	1.18253	0.762586	0.762586
6.40113e+07	297.803	297.803	253.209	253.209	149.573	149.573	149.573	149.573	149.573	119.243	119.243	112.705	100.985	100.985	82.3307	82.3307	82.3307	57.5776	57.5776	55.8105	49.3518	37.2076	21.6672	21.6672	15.4996	15.4996	15.4996	9.91228	7.50105	7.50105	6.68648	5.99611	4.69895	4.69895	3.80529	3.29167	2.68363	2.08061	2.08061	2.08061	1.53167	1.50471	1.02736	1.00609	0.717944	0.717944	0.466965	0.359486	0.356999
15681.2	305.633	228.556	228.556	228.556	157.053	157.053	157.053	157.053	108.401	92.4745	92.4745	83.6274	73.2052	51.3406	47.7262	47.7262	47.7262	47.7262	43.5198	40.9954	38.8149	33.8538	25.1486	22.1393	22.1393	19.911	16.7618	13.2106	13.2106	12.6085	9.1991	9.1991	7.40543	5.48572	5.48572	4.04858	3.35662	2.30807	1.61953	1.61953	1.37403	1.08326	0.721184	0.571973	0.571973	0.486382	0.454586	0.404912	0.333536
1.22417e+07	435.164	435.164	364.775	364.775	269.916	269.916	243.948	243.948	229.003	229.003	187.73	180.9	131.478	131.478	104.757	68.0255	56.233	55.5153	47.6554	47.6554	34.9909	18.1847	18.1847	18.0467	13.8931	13.8931	10.6091	9.17457	6.99199	6.01424	5.35857	4.65203	4.367	4.367	3.82536	3.55582	2.59281	1.88343	1.88343	1.88343	1.73264	1.03359	0.807537	0.635192	0.524175	0.495555	0.421926	0.407733	0.286355
1.37481e+07	527.845	458.684	345.561	345.561	345.561	345.561	267.176	267.176	267.176	258.67	235.736	231.335	231.335	205.691	205.691	205.691	190.996	190.996	190.996	183.026	140.475	140.475	121.239	118.38	87.8101	87.8101	58.5318	54.7847	50.84	50.84	50.84	50.84	44.8715	41.8268	32.8467	24.3332	24.3332	22.5128	22.0006	17.1425	10.896	10.896	9.56227	6.11938	6.11938	5.25582	3.92343	3.38215	2.80517
15841.2	421.517	258.107	258.107	258.107	258.107	243.391	243.391	182.663	182.663	182.663	182.663	182.663	182.663	132.062	123.239	114.988	89.9633	89.9633	84.233	84.233	76.8363	73.559	73.559	64.7501	63.3978	45.752	40.7444	37.855	31.6961	27.2455	19.5326	17.9157	9.0169	9.0169	9.0169	4.6941	4.6941	4.6941	3.89736	3.71668	3.04037	3.04037	2.16184	2.16184	1.43377	1.43377	1.05284	1.05284	0.825255
4.11668e+08	513.704	383.452	383.452	383.452	260.026	260.026	260.026	238.026	127	127	127	108.353	108.353	108.353	103.593	91.786	91.786	84.2646	84.2646	63.1043	63.1043	54.5489	38.4873	38.4873	38.4873	35.606	19.2541	19.2541	19.2541	19.2541	18.6641	14.818	13.2754	9.42332	9.42332	9.42332	7.92161	7.75084	6.75949	4.76673	3.40542	3.09506	3.09506	2.88424	1.89968	1.38392	1.16337	1.16337	0.615761
3.25222e+08	418.612	418.124	344.991	344.991	320.822	296.347	262.187	197.39	197.39	181.724	161.286	123.968	123.968	88.8281	57.3302	57.3302	43.7981	41.397	41.397	39.7087	39.7087	36.063	31.9526	31.9526	22.3035	19.4431	19.4431	15.6328	14.9637	9.93654	9.93654	9.93654	9.93654	9.93654	8.88067	8.83906	8.83906	6.40249	5.60557	5.20358	4.50933	3.02961	3.02961	3.02961	1.91054	1.91054	1.58512	1.0929	0.984513
1.51826e+06	606.792	394.484	340.888	340.888	238.16	238.16	238.16	188.56	188.56	188.56	188.56	185.914	170.081	170.081	170.081	121.81	110.333	109.929	93.1497	81.6226	81.6226	75.9827	64.8479	50.4712	50.4712	50.4712	50.4712	45.2225	44.7264	26.3998	26.3998	26.3998	17.4957	16.9672	16.9672	16.9672	14.8631	13.7005	10.6859	10.6859	7.33853	7.33853	5.37114	4.78446	3.02411	2.66797	2.3039	1.64172	1.29414
426422	515.931	385.108	385.108	377.75	349.584	319.745	271.101	271.101	197.018	153.486	114.929	114.929	80.396	66.6856	36.7992	36.7992	36.7992	36.7992	36.7992	36.7992	36.402	25.1243	25.1243	16.1547	16.0043	16.0043	15.3996	9.51524	8.81887	7.31524	5.89292	5.60318	4.91312	3.8543	2.65769	1.83597	1.83597	1.52609	1.06598	1.01868	0.704409	0.655198	0.655198	0.50061	0.466817	0.313839	0.244026	0.212575	0.160719
9.69194e+07	496.473	395.706	352.531	324.462	287.895	267.083	242.596	219.286	198.28	183.627	168.215	151.558	141.846	126.537	110.912	103.391	93.0062	84.4683	77.6247	68.993	61.7433	56.4008	50.3083	43.2801	38.482	35.1308	28.6178	26.0856	23.5004	19.9109	18.2224	15.5935	13.0141	11.0146	9.55048	7.88455	6.84429	5.50671	4.98706	4.15962	3.40055	2.98896	2.55844	2.0777	1.78075	1.43338	1.20822	0.974522	0.824935
[truncated: 250 more columns]
