# Supplementary material for: A new imperialist competitive algorithm with spiral rising mechanism for solving path optimization problems
Source: PeerJ Comput Sci. 2022 Sep 7;8:e1075. doi: 10.7717/peerj-cs.1075 (PMC9575848; doi:10.7717/peerj-cs.1075)
Supplement: Supplemental Information 11 [file peerj-cs-08-1075-s011.zip › PSO DE GWO SRICA BSO TLBO SCA/F9/PSO.xlsx]

## Sheet: Sheet1
4.0454e+06	322.086	322.086	322.086	255.259	255.259	255.259	255.259	255.259	255.259	255.259	255.259	255.259	255.259	255.259	255.259	255.259	255.259	255.259	255.259	255.259	255.259	255.259	255.259	255.259	255.259	255.259	255.259	255.259	255.259	255.259	255.259	255.259	255.259	255.259	255.259	255.259	255.259	255.259	255.259	255.259	255.259	255.259	255.259	255.259	255.259	255.259	255.259	255.259	255.259
3.65444e+07	131268	264.724	241.29	238.908	238.908	238.908	238.908	238.908	238.908	238.908	238.908	238.908	238.908	238.908	238.908	238.908	238.908	238.908	238.908	238.908	238.908	238.908	238.908	238.908	238.908	238.908	238.908	238.908	238.908	238.908	238.908	238.908	238.908	238.908	238.908	238.908	238.908	238.908	238.908	232.181	232.181	232.181	232.181	232.181	232.181	232.181	232.181	232.181	232.181
2.16614e+06	290.508	290.508	290.508	290.508	290.508	290.508	290.508	290.508	290.508	290.508	290.508	290.508	290.508	266.17	266.17	266.17	266.17	266.17	266.17	266.17	266.17	266.17	266.17	266.17	266.17	266.17	266.17	266.17	266.17	266.17	231.919	231.919	231.919	231.919	231.919	231.919	231.919	231.919	231.919	231.919	231.919	231.919	231.919	231.919	217.865	217.865	217.865	178.282	178.282
7.50377e+06	515.708	515.708	515.708	515.708	515.708	515.708	477.753	422.081	379.723	379.723	379.723	379.723	379.723	336.981	336.981	336.981	336.981	290.903	290.903	290.903	290.903	290.903	290.903	290.903	290.903	290.903	290.903	290.903	290.903	290.903	290.903	290.903	223.095	223.095	223.095	223.095	223.095	223.095	223.095	223.095	223.095	223.095	223.095	223.095	223.095	223.095	223.095	223.095	223.095
1.46536e+06	18068.7	745.516	745.516	718.247	684.178	684.178	636.974	636.974	636.974	444.781	444.781	444.781	444.781	444.781	444.781	444.781	444.604	444.604	444.604	444.604	444.604	444.604	444.604	444.604	444.604	444.604	444.604	396.499	396.499	396.499	396.499	396.499	396.499	396.499	396.499	383.134	383.134	383.134	383.134	383.134	383.134	383.134	383.134	383.134	383.134	383.134	383.134	383.134	383.134
14841.6	236.404	236.404	236.404	236.404	236.404	236.404	236.404	236.404	217.095	217.095	217.095	217.095	217.095	217.095	217.095	217.095	217.095	217.095	217.095	217.095	200.966	200.966	200.966	177.686	177.686	177.686	177.686	177.686	177.686	175.173	175.173	175.173	175.173	175.173	175.173	175.173	175.173	175.173	175.173	175.173	175.173	175.173	175.173	175.173	175.173	175.173	175.173	175.173	175.173
1.21831e+07	470.143	470.143	470.143	470.143	470.143	368.429	368.429	368.429	368.429	368.429	368.429	368.429	353.016	353.016	353.016	353.016	353.016	353.016	353.016	353.016	353.016	353.016	353.016	353.016	353.016	353.016	353.016	353.016	353.016	353.016	318.249	318.249	318.249	318.249	318.249	318.249	318.249	318.249	318.249	318.249	318.249	318.249	318.249	318.249	318.249	318.249	318.249	318.249	318.249
1.64453e+06	385.028	385.028	385.028	385.028	385.028	385.028	385.028	385.028	385.028	385.028	344.123	344.123	344.123	344.123	344.123	344.123	344.123	326.285	326.285	326.285	326.285	326.285	326.285	326.285	326.285	326.285	326.285	326.285	326.285	297.047	297.047	297.047	297.047	297.047	297.047	297.047	297.047	297.047	297.047	297.047	297.047	297.047	297.047	297.047	297.047	297.047	297.047	297.047	297.047
8.95103e+08	1.55279e+07	785.659	785.659	785.659	754.106	530.469	530.469	530.469	490.731	395.835	395.835	395.835	395.835	395.835	395.835	395.835	395.835	395.835	395.835	395.835	395.835	318.926	318.926	318.926	318.926	318.926	318.926	318.926	318.926	318.926	308.581	308.581	308.581	308.581	308.581	308.581	308.581	308.581	308.581	308.581	308.581	308.581	308.581	308.581	242.438	242.438	242.438	242.438	242.438
1.10578e+07	4708.19	851.504	851.504	851.504	851.504	851.504	753.495	665.766	665.766	541.251	541.251	541.251	541.251	541.251	541.251	541.251	541.251	541.251	461.747	461.747	461.747	461.747	461.747	424.947	405.047	405.047	405.047	405.047	405.047	405.047	405.047	379.769	379.769	379.769	379.769	379.769	379.769	379.769	379.769	379.769	379.769	300.409	300.409	300.409	300.409	300.409	300.409	300.409	300.409
77920	320.783	320.783	320.783	320.783	320.783	320.783	320.783	320.783	320.783	320.783	320.783	320.783	320.783	320.783	320.783	320.783	320.783	320.783	320.783	320.783	298.633	298.633	298.633	298.633	298.633	298.633	283.521	283.521	283.521	283.521	283.521	283.521	283.521	283.521	283.521	283.521	283.521	283.521	283.521	283.521	264.336	264.336	264.336	261.818	261.818	261.818	261.818	261.818	261.818
443122	571.93	571.93	517.475	517.475	517.475	517.475	517.475	426.634	426.634	373.491	373.491	373.491	373.491	373.491	373.491	373.491	335.393	335.393	335.393	335.393	335.393	335.393	335.393	335.393	335.393	335.393	335.393	335.393	335.393	335.393	335.393	335.393	335.393	335.393	335.393	335.393	335.393	335.393	335.393	335.393	335.393	335.393	335.393	335.393	297.86	297.86	297.86	297.86	297.86
1119.43	1119.43	1094.97	858.435	858.435	858.435	858.435	858.435	858.435	718.255	420.004	420.004	400.043	400.043	400.043	400.043	400.043	400.043	400.043	400.043	400.043	400.043	392.623	392.623	392.623	392.623	344.779	344.779	344.779	344.779	284.741	284.741	284.741	284.741	284.741	284.741	284.741	284.741	284.741	284.741	284.741	284.741	284.741	284.741	284.741	284.741	284.741	284.741	284.741	284.741
489799	91866.6	392.196	392.196	392.196	267.857	251.995	251.995	251.995	251.995	251.995	251.995	251.995	251.995	251.995	251.995	251.995	251.995	251.995	251.995	251.995	251.995	251.995	251.995	251.995	246.383	246.383	246.383	246.383	222.383	222.383	222.383	222.383	222.383	222.383	222.383	222.383	222.383	222.383	222.383	222.383	222.383	222.383	222.383	222.383	222.383	222.383	222.383	222.383	222.383
853.506	774.811	774.811	774.811	554.657	554.657	416.227	416.227	416.227	416.227	416.227	416.227	416.227	416.227	416.227	416.227	416.227	416.227	416.227	416.227	416.227	416.227	416.227	344.534	344.534	344.534	344.534	344.534	344.534	344.534	344.534	344.534	344.534	321.51	321.51	321.51	321.51	321.51	321.51	321.51	321.51	320.575	320.575	320.575	320.575	320.575	320.575	320.575	320.575	320.575
1.96869e+08	3.94631e+06	857.491	857.491	775.325	653.535	577.586	535.904	535.904	535.904	535.904	535.904	461.864	461.864	461.864	461.864	461.864	461.864	461.864	461.864	461.864	461.864	461.864	461.864	461.864	461.864	461.864	461.864	461.864	461.864	461.864	461.864	461.864	461.864	461.864	398.077	398.077	398.077	370.816	370.816	370.816	370.816	370.816	370.816	370.816	370.816	370.816	370.816	370.816	364.261
559.488	412.471	404.434	404.434	404.434	404.434	404.434	404.434	404.434	404.434	404.434	404.434	404.434	404.434	404.434	404.434	404.434	404.434	404.434	404.434	404.434	342.516	342.516	342.516	342.516	290.011	290.011	290.011	290.011	290.011	290.011	290.011	290.011	290.011	290.011	290.011	290.011	290.011	290.011	290.011	290.011	290.011	290.011	290.011	290.011	270.371	270.371	270.371	270.371	270.371
1.94546e+08	178757	944.279	944.279	931.437	753.413	536.047	536.047	536.047	536.047	536.047	536.047	536.047	536.047	536.047	536.047	536.047	536.047	536.047	536.047	513.354	513.354	513.354	513.354	513.354	513.354	457.67	457.67	457.67	457.67	457.67	457.27	457.27	457.27	457.27	457.27	457.27	457.27	457.27	457.27	457.27	457.27	457.27	457.27	457.27	457.27	457.27	419.456	419.456	419.456
5.40644e+06	249.73	249.73	249.73	249.73	249.73	249.73	249.73	234.028	234.028	234.028	234.028	234.028	234.028	234.028	234.028	234.028	234.028	234.028	234.028	205.036	205.036	205.036	205.036	205.036	205.036	205.036	205.036	205.036	205.036	205.036	205.036	205.036	205.036	205.036	205.036	205.036	205.036	205.036	205.036	205.036	205.036	205.036	205.036	205.036	205.036	205.036	205.036	205.036	205.036
1107.78	312.699	312.699	312.699	312.699	312.699	312.699	312.699	312.699	312.699	312.699	312.699	312.699	312.699	312.699	312.699	312.699	312.699	312.699	312.699	312.699	312.699	312.699	312.699	312.699	312.699	312.699	312.699	312.699	312.699	312.699	312.699	312.699	312.699	312.699	312.699	312.699	312.699	312.699	312.699	312.699	312.699	312.699	312.699	312.699	312.699	312.699	312.699	294.456	294.456
202253	3369	853.293	853.293	853.293	801.793	730.193	730.193	730.193	685.788	676.253	676.253	617.849	567.279	552.683	361.256	361.256	361.256	361.256	361.256	361.256	361.256	361.256	361.256	361.256	361.256	361.256	361.256	361.256	361.256	361.256	361.256	361.256	361.256	361.256	361.256	361.256	361.256	361.256	361.256	361.256	361.256	361.256	361.256	361.256	361.256	361.256	361.256	361.256	361.256
1.30573e+06	1140.47	1140.47	742.052	742.052	742.052	738.849	725.409	675.902	675.902	565.431	565.431	565.431	565.431	565.431	565.431	565.431	439.496	439.496	439.496	439.496	439.496	439.496	386.739	386.739	386.739	386.739	386.739	386.739	386.739	386.739	372.647	372.647	372.647	372.647	372.647	351.147	351.147	351.147	351.147	351.147	351.147	351.147	351.147	351.147	351.147	351.147	321.904	321.904	321.904
230086	365.366	365.366	312.862	312.862	312.862	312.862	312.862	312.862	312.862	312.862	312.862	312.862	268.632	268.632	268.632	268.632	268.632	268.632	268.632	268.632	268.632	268.632	268.632	268.632	268.632	268.632	268.632	268.632	268.632	268.632	268.632	268.632	268.632	268.632	268.632	268.632	268.632	268.632	268.632	268.632	268.632	268.632	268.632	268.632	268.632	268.632	257.411	185.15	185.15
7.33058e+07	279458	643.672	643.672	643.557	434.621	434.621	434.621	434.621	434.621	434.621	434.621	434.621	434.621	434.621	434.621	434.621	434.621	434.621	434.621	434.621	434.621	395.369	395.369	395.369	350.75	350.75	350.75	350.75	350.75	350.75	350.75	350.75	350.75	350.75	350.75	350.75	350.75	350.75	350.75	350.75	350.75	329.809	329.809	329.809	329.809	329.809	329.809	329.809	329.809
2.9274e+08	5159.27	1139.5	1003.85	1003.85	1003.85	649.678	649.678	649.678	649.678	649.678	633.682	633.682	633.682	633.682	593.526	593.526	593.526	593.526	593.526	593.526	593.526	593.526	501.392	501.392	476.587	476.587	476.587	476.587	476.587	476.587	476.587	476.587	476.587	476.587	476.587	476.587	476.587	476.587	476.587	474.337	474.337	474.337	464.616	464.616	464.616	464.616	464.616	464.616	464.616
6.51738e+07	20273	620.536	620.536	620.536	355.108	333.432	333.432	333.432	333.432	333.432	333.432	333.432	333.432	333.432	333.432	333.432	333.432	333.432	333.432	333.432	333.432	333.432	333.432	333.432	333.432	333.432	333.432	333.432	333.432	333.432	333.432	333.432	333.432	333.432	333.432	333.432	303.126	303.126	303.126	297.851	297.851	297.851	297.851	297.851	297.851	297.851	297.851	297.851	297.851
1.57048e+06	362.006	362.006	362.006	362.006	362.006	362.006	362.006	362.006	362.006	362.006	362.006	362.006	362.006	362.006	362.006	348.685	348.685	348.685	348.685	348.685	348.685	348.685	348.685	348.685	348.685	348.685	348.685	348.685	348.685	348.685	348.685	331.265	331.265	331.265	331.265	331.265	331.265	331.265	331.265	331.265	331.265	331.265	331.265	331.265	328.784	328.784	328.784	328.784	328.784
1.84902e+07	521.053	521.053	521.053	521.053	499.171	499.171	499.171	499.171	482.089	476.98	476.98	476.98	476.98	476.98	476.98	476.98	412.48	412.48	412.48	412.48	412.48	412.48	412.48	412.48	412.48	412.48	412.48	412.48	412.48	412.48	412.48	391.428	391.428	391.428	391.428	391.428	391.428	391.428	292.466	292.466	292.466	292.466	292.466	292.466	292.466	292.466	292.466	292.466	292.466
3.35481e+08	609.582	609.582	609.582	609.582	535.22	535.22	535.22	535.22	535.22	534.824	534.824	534.824	534.824	534.824	534.824	534.824	502.452	502.452	502.452	502.452	502.452	502.452	502.452	502.452	502.452	502.452	502.452	502.452	502.452	502.452	502.452	502.452	489.284	460.108	460.108	460.108	451.407	451.407	451.407	444.46	444.46	444.46	444.46	444.46	444.46	444.46	390.678	390.678	390.678
1.42602e+08	1.64863e+06	610.543	610.543	610.543	610.543	610.543	610.543	610.543	610.543	505.264	505.264	505.264	489.175	489.175	489.175	489.175	489.175	489.175	489.175	489.175	489.175	489.175	358.428	358.428	358.428	358.428	358.428	358.428	358.428	358.428	358.428	358.428	358.428	358.428	358.428	358.428	358.428	358.428	358.428	358.428	358.428	358.428	358.428	358.428	358.428	358.428	309.647	309.647	309.647
7.66888e+07	728823	588.554	558.521	544.796	507.733	466.946	459.003	449.021	438.919	405.793	403.896	398.816	394.606	391.883	384.164	383.72	375.017	372.886	370.236	368.513	365.173	361.054	349.477	347.474	342.559	339.108	338.604	337.001	336.201	333.141	330.013	327.888	324.421	323.449	321.322	320.16	318.86	317.951	314.653	313.946	313.275	309.932	309.608	309.524	304.862	304.862	298.834	294.498	294.279
[truncated: 250 more columns]
