# Supplementary material for: A new imperialist competitive algorithm with spiral rising mechanism for solving path optimization problems
Source: PeerJ Comput Sci. 2022 Sep 7;8:e1075. doi: 10.7717/peerj-cs.1075 (PMC9575848; doi:10.7717/peerj-cs.1075)
Supplement: Supplemental Information 11 [file peerj-cs-08-1075-s011.zip › PSO DE GWO SRICA BSO TLBO SCA/F9/SCA.xlsx]

## Sheet: Sheet1
0	733.036	733.036	733.036	733.036	733.036	733.036	732.669	732.669	732.669	732.669	732.669	732.669	732.669	579.599	579.599	579.599	567.267	567.267	567.267	567.267	567.267	567.267	567.267	567.267	567.267	567.267	567.267	567.267	567.267	567.267	567.267	545.983	545.983	545.983	545.983	545.983	545.983	545.983	499.04	499.04	499.04	499.04	499.04	499.04	499.04	499.04	499.04	499.04	499.04
0	125337	1431.45	1431.45	1389.71	936.248	936.248	917.58	917.58	826.915	801.091	719.141	719.141	719.141	719.141	719.141	719.141	719.141	719.141	719.141	520.833	520.833	520.833	520.833	520.833	520.833	520.833	520.833	520.833	520.833	520.833	520.833	520.833	520.833	520.833	520.833	520.833	520.833	520.833	463.539	463.539	463.539	463.539	463.539	463.539	463.539	463.539	463.539	463.539	463.539
0	1039.07	1039.07	813.314	813.314	743.764	743.764	664.425	664.425	664.425	555.925	555.925	555.925	555.925	555.925	555.925	555.925	555.925	513.698	513.698	513.698	513.698	513.698	496.732	496.732	496.732	496.732	496.732	496.732	496.732	496.732	496.732	496.732	496.732	496.732	496.732	496.732	496.732	496.732	496.732	496.732	496.732	491.091	491.091	491.091	491.091	477.651	468.791	468.791	468.791
0	742.769	717.512	717.512	717.512	717.512	594.355	594.355	594.355	594.355	594.355	594.355	594.355	594.355	594.355	594.355	594.355	594.355	594.355	594.355	594.355	594.355	594.355	594.355	594.355	594.355	594.355	594.355	594.355	594.355	594.355	524.549	524.549	524.549	524.549	524.549	524.549	519.703	519.703	519.703	519.703	519.703	519.703	519.703	457.204	457.204	457.204	457.204	457.204	457.204
0	1131.34	920.847	901.032	901.032	901.032	901.032	819.336	765.548	765.548	765.548	765.548	730.281	730.281	730.281	730.281	730.281	730.281	714.741	714.741	714.741	714.741	624.177	624.177	624.177	624.177	624.177	624.177	624.177	624.177	624.177	624.177	624.177	624.177	624.177	582.561	582.561	582.561	582.561	582.561	561.515	561.515	561.515	561.515	561.515	439.708	439.708	439.708	439.708	439.708
0	13766.9	1735.21	1299.85	1096.68	1089.51	944.525	901.028	901.028	901.028	901.028	789.157	789.157	722.524	722.524	722.524	722.524	665.945	665.945	665.945	665.945	665.945	665.945	665.945	665.945	665.945	665.945	665.945	665.945	665.945	665.945	600.935	600.935	600.935	600.935	600.935	600.935	600.935	600.935	600.935	600.935	600.935	600.935	399.278	399.278	399.278	399.278	399.278	399.278	399.278
0	69281.3	17030.2	3153.96	1135.8	1135.8	962.803	962.803	790.664	790.664	790.664	790.664	790.664	722.111	722.111	722.111	722.111	722.111	722.111	722.111	722.111	722.111	633.475	633.475	633.475	633.475	633.475	633.475	633.475	633.475	633.475	633.475	537.844	537.844	537.844	537.844	537.844	537.844	537.844	537.844	537.844	537.844	537.844	537.844	425.128	425.128	425.128	425.128	425.128	425.128
0	1016.5	1016.5	1016.5	789.331	789.331	789.331	789.331	789.331	789.331	789.331	789.331	745.843	745.843	745.843	714.4	714.4	714.4	714.4	714.4	714.4	660.481	660.481	660.481	660.481	615.633	605.88	605.88	605.88	605.88	605.88	605.88	605.88	605.88	605.88	605.88	605.88	605.88	605.88	605.88	605.88	605.88	602.202	602.202	602.202	602.202	602.202	599.447	599.447	599.447
0	906.169	906.169	899.26	872.145	872.145	872.145	872.145	872.145	872.145	872.145	872.145	720.662	720.662	720.171	720.171	720.171	720.171	720.171	720.171	720.171	617.732	617.732	617.732	617.732	617.732	597.092	597.092	597.092	597.092	597.092	597.092	597.092	597.092	597.092	528.582	528.582	528.582	528.582	528.582	528.582	528.582	528.582	528.582	528.582	528.582	528.582	528.582	528.582	502.379
0	3866.28	1013.59	1013.59	1013.59	863.92	863.92	863.92	863.92	798.682	786.085	786.085	786.085	786.085	786.085	786.085	786.085	786.085	786.085	635.466	635.466	635.466	635.466	635.466	635.466	625.705	625.705	625.705	625.705	625.705	625.705	625.705	625.705	625.705	625.705	625.705	625.705	514.349	514.349	514.349	514.349	514.349	514.349	514.349	514.349	514.349	498.388	498.388	498.388	498.388
0	1298.05	1298.05	1298.05	913.339	913.339	913.339	836.865	821.818	821.818	821.818	821.818	821.818	770.754	770.754	770.754	770.754	770.754	746.918	746.918	746.918	746.918	746.918	746.918	746.918	746.918	746.918	746.918	746.918	587.445	587.445	587.445	587.445	587.445	536.751	513.937	513.937	513.937	513.937	513.937	513.937	513.937	513.937	513.937	513.937	513.937	513.937	513.937	513.937	513.937
0	1591.42	1294.73	1189.06	1040.19	1040.19	1040.19	819.468	819.468	694.639	694.639	694.639	694.639	694.639	694.639	645.126	645.126	645.126	645.126	645.126	645.126	645.126	645.126	645.126	645.126	645.126	645.126	517.82	517.82	517.82	517.82	517.82	517.82	517.82	517.82	517.82	517.82	517.82	517.82	517.82	517.82	517.82	517.82	517.82	517.82	436.337	436.337	436.337	436.337	436.337
0	964.28	889.49	889.49	889.49	889.49	889.49	881.071	881.071	757.959	594.535	594.535	594.535	594.535	594.535	594.535	594.535	594.535	594.535	588.816	588.816	588.816	588.816	588.816	588.325	399.003	399.003	399.003	399.003	399.003	399.003	399.003	399.003	399.003	399.003	399.003	399.003	399.003	399.003	399.003	336.144	336.144	336.144	336.144	336.144	336.144	336.144	336.144	336.144	336.144
0	6474.93	876.509	876.509	595.966	595.966	595.966	595.966	595.966	595.966	595.966	595.966	595.966	595.966	595.966	595.966	595.966	595.966	595.966	595.966	595.966	595.966	595.966	595.966	595.966	595.966	595.966	595.966	595.966	595.966	595.966	595.966	584.026	584.026	584.026	584.026	584.026	584.026	545.139	545.139	545.139	545.139	545.139	545.139	545.139	545.139	545.139	545.139	545.139	545.139
0	764.912	764.912	764.912	764.912	764.912	764.912	764.912	764.912	764.912	655.027	655.027	655.027	655.027	655.027	588.384	588.384	588.384	588.384	543.161	543.161	543.161	543.161	543.161	543.161	543.161	543.161	543.161	543.161	491.936	491.936	491.936	491.936	491.936	491.936	491.936	491.936	491.936	491.936	491.936	491.936	491.936	491.936	491.936	491.936	491.936	491.936	491.936	491.936	491.936
0	1428.84	1103.57	1103.57	1103.57	882.219	867.443	867.443	782.143	782.143	782.143	782.143	782.143	782.143	782.143	782.143	761.828	761.828	761.828	761.828	761.828	761.828	761.828	761.828	761.828	761.828	761.828	761.828	710.822	710.822	710.822	641.449	641.449	641.449	590.454	590.454	590.454	590.454	590.454	590.454	548.915	548.915	548.915	548.915	548.915	548.915	548.915	548.915	548.915	548.915
0	470.712	470.712	470.712	470.712	470.712	470.712	470.712	470.712	470.712	470.712	470.712	470.712	470.712	470.712	470.712	470.712	401.806	401.806	401.806	401.806	401.806	401.806	401.806	401.806	401.806	401.806	401.806	401.806	401.806	401.806	401.806	361.655	361.655	361.655	361.655	361.655	361.655	361.655	361.655	361.655	361.655	361.655	361.655	361.655	361.655	361.655	344.957	344.957	344.957
0	4853	1082.29	838.075	838.075	838.075	822.695	822.695	822.695	822.695	797.932	797.932	797.932	746.507	746.507	746.507	746.507	639.912	639.912	639.912	639.912	639.912	639.912	639.912	639.912	639.912	626.507	626.507	626.507	626.507	626.507	626.507	626.507	626.507	626.507	626.507	553.028	553.028	553.028	553.028	553.028	553.028	553.028	553.028	540.319	540.319	540.319	540.319	540.319	540.319
0	2740.48	1003.34	1003.34	828.109	761.9	761.9	761.9	761.9	761.9	761.9	761.9	761.9	761.9	761.9	761.9	611.212	611.212	611.212	611.212	611.212	611.212	611.212	611.212	611.212	611.212	611.212	611.212	611.212	611.212	611.212	611.212	611.212	611.212	611.212	611.212	611.212	611.212	611.212	611.212	519.614	519.614	519.614	519.614	519.614	519.614	519.614	519.614	505.558	505.558
0	1068.24	1068.24	773.303	773.303	773.303	636.43	636.43	636.43	636.43	636.43	636.43	636.43	636.43	636.43	636.43	636.43	636.43	636.43	636.43	636.43	636.43	636.43	636.43	636.43	636.43	636.43	636.43	636.43	636.43	636.43	636.43	611.035	611.035	611.035	611.035	611.035	611.035	611.035	611.035	581.247	524.28	524.28	524.28	486.469	486.469	398.678	398.678	398.678	398.678
0	4340.99	1191.84	768.065	768.065	768.065	768.065	768.065	768.065	590.662	590.662	590.662	590.662	590.662	590.662	590.662	590.662	590.662	590.662	590.662	590.662	590.662	590.662	590.662	590.662	590.662	590.662	590.662	590.662	590.662	590.662	590.662	451.884	451.884	451.884	355.89	355.89	355.89	355.89	355.89	355.89	355.89	355.89	355.89	355.89	355.89	355.89	355.89	355.89	355.89
0	653.654	653.654	653.654	653.654	653.654	626.562	626.562	626.562	626.562	626.562	582.269	582.269	560.359	560.359	560.359	560.359	560.359	560.359	560.359	560.359	560.359	560.359	560.359	549.309	549.309	549.309	491.529	491.529	491.529	491.529	491.529	491.529	491.529	464.634	464.634	464.634	464.634	464.634	464.634	464.634	275.449	275.449	275.449	275.449	275.449	275.449	275.449	275.449	275.449
0	2471.24	1126.72	1091.47	863.109	863.109	731.823	731.823	731.823	731.823	713.72	713.72	713.72	596.524	596.524	596.524	579.216	579.216	579.216	579.216	579.216	579.216	579.216	579.216	579.216	579.216	579.216	579.216	579.216	550.374	550.374	550.374	550.374	458.459	458.459	458.459	458.459	458.459	458.459	458.459	458.459	458.459	458.459	458.459	458.459	458.459	458.459	458.459	458.459	458.459
0	1097.52	994.616	994.616	919.397	919.397	919.397	821.383	821.383	821.383	821.383	821.383	749.97	749.97	749.97	749.97	749.97	749.97	747.958	747.958	747.958	675.381	675.381	675.381	675.381	675.381	675.381	675.381	675.381	591.267	591.267	591.267	591.267	591.267	591.267	591.267	591.267	591.267	591.267	591.267	591.267	591.267	591.267	591.267	591.267	397.113	397.113	397.113	397.113	397.113
0	49002.3	1093.06	1051.62	1051.62	1051.62	954.827	921.442	663.257	663.257	663.257	663.257	663.257	663.257	587.024	587.024	587.024	587.024	587.024	587.024	587.024	585.428	585.428	585.428	585.428	585.428	585.428	585.428	585.428	585.428	585.428	533.628	533.628	533.628	533.628	533.628	533.628	533.628	533.628	533.628	533.628	455.316	455.316	455.316	455.316	455.316	390.097	390.097	390.097	390.097
0	819.704	809.678	809.678	690.305	690.305	690.305	690.305	690.305	690.305	690.305	690.305	690.305	690.305	690.305	690.305	690.305	672.835	672.835	672.835	672.835	672.835	672.835	672.835	580.629	580.629	550.943	550.943	550.943	550.943	550.943	550.943	550.943	550.943	541.66	541.66	541.66	541.66	541.66	541.66	541.66	541.66	541.66	541.66	541.66	541.66	478.994	478.994	478.994	478.994
0	12482.8	1104.77	1104.77	1104.77	1094.37	845.516	845.516	845.516	753.694	753.694	753.694	753.694	753.694	681.682	681.682	681.682	681.682	681.682	668.676	668.676	668.676	668.676	668.676	668.676	665.112	665.112	665.112	665.112	665.112	665.112	665.112	665.112	588.291	588.291	588.291	588.291	588.291	588.291	588.291	588.291	518.555	518.555	518.555	518.555	518.555	518.555	518.555	518.555	518.555
0	729.001	729.001	729.001	729.001	555.745	555.745	555.745	555.745	555.745	555.745	555.745	555.745	555.745	555.745	545.308	545.308	545.308	545.308	545.308	545.308	545.308	545.308	545.308	545.308	545.308	545.308	545.308	545.308	545.308	545.308	545.308	545.308	545.308	545.308	545.308	545.308	545.308	545.308	545.308	545.308	545.308	545.308	545.308	545.308	545.308	545.308	545.308	545.308	545.308
0	3199.5	941.995	941.995	758.214	758.214	758.214	661.897	661.897	661.897	661.897	661.897	661.897	661.897	607.749	607.749	607.749	607.749	607.749	607.749	607.749	607.749	607.749	607.749	607.749	607.749	607.749	607.749	607.749	607.749	607.749	607.749	599.754	599.754	599.754	599.754	599.754	599.754	599.754	597.593	597.593	597.593	597.593	597.593	597.593	597.593	597.593	538.169	440.912	440.912
0	1012.92	998.248	998.248	963.883	811.738	811.738	811.738	811.738	811.738	714.586	714.586	714.586	714.586	714.586	714.586	714.586	714.586	714.586	497.56	497.56	497.56	497.56	497.56	497.56	497.56	497.56	497.56	497.56	497.56	497.56	497.56	497.56	497.56	497.56	497.56	497.56	497.56	497.56	497.56	497.56	497.56	497.56	497.56	497.56	497.56	497.56	497.56	497.56	497.56
0	10509.5	1534.63	1010.99	872.728	829.288	792.214	766.984	747.502	725.067	706.392	698.455	688.4	675.84	663.975	658.707	652.43	643.701	640.914	626.527	619.917	612.233	606.259	605.694	602.236	593.986	591.536	585.367	583.667	572.878	572.878	564.345	552.973	547.348	542.753	535.121	532.672	528.799	527.502	523.956	515.728	502.588	502.277	495.556	488.031	474.783	466.614	463.689	459.979	459.105
[truncated: 250 more columns]
