# Supplementary material for: A new imperialist competitive algorithm with spiral rising mechanism for solving path optimization problems
Source: PeerJ Comput Sci. 2022 Sep 7;8:e1075. doi: 10.7717/peerj-cs.1075 (PMC9575848; doi:10.7717/peerj-cs.1075)
Supplement: Supplemental Information 11 [file peerj-cs-08-1075-s011.zip › PSO DE GWO SRICA BSO TLBO SCA/F9/SRICA.xlsx]

## Sheet: Sheet1
5.50749	4.12818	0.395844	0.27071	0.239001	0.239001	0.237704	0.115013	0.114442	0.114442	0.107239	0.0763356	0.0762954	0.0762889	0.0762889	0.0762772	0.076274	0.076274	0.026304	0.0153669	0.0109035	0.00785481	0.00785469	0.0078434	0.0078433	0.0078433	0.00783749	0.00783602	0.00731533	0.00689443	0.00679109	0.00673796	0.00673767	0.00673766	0.00673735	0.00673703	0.00673372	0.00673291	0.00673289	0.00673191	0.00672946	0.00223224	0.0012837	0.00125687	0.00125309	0.00125282	0.00125188	0.000596206	0.00023584	0.000226675
9385.61	220.714	60.5983	32.1798	30.4779	29.73	29.6226	29.6226	29.6148	29.6148	29.5961	29.5961	29.5933	29.5933	29.5763	29.575	29.575	29.5743	29.5739	29.5585	28.8358	28.7643	28.7643	28.7643	28.7638	28.7616	28.7612	28.7612	28.7612	28.7585	11.2508	8.73999	8.73758	8.73557	8.73267	8.73267	8.73265	8.73252	6.49643	6.48786	6.48633	5.83363	0.134743	0.0156177	0.00447467	0.00445411	0.00416677	0.00416664	0.00236777	0.0017845
407.916	0.124073	0.0664485	0.0664485	0.000342736	0.000149527	0.000123504	3.78323e-07	3.20052e-07	1.27362e-07	8.64112e-08	4.3135e-09	2.14274e-11	1.85648e-11	2.5761e-12	2.17549e-12	2.17549e-12	2.17517e-12	2.17517e-12	2.17417e-12	1.22239e-12	8.30977e-13	7.70217e-13	5.73298e-13	5.72611e-13	1.59932e-14	1.01146e-14	7.4666e-15	7.46657e-15	9.24704e-16	1.38284e-16	2.92842e-17	2.56661e-17	2.56646e-17	2.51693e-17	2.51689e-17	2.51689e-17	2.5134e-17	2.51334e-17	1.31018e-17	1.11107e-18	5.40461e-19	4.43244e-21	2.53373e-21	2.42768e-21	2.422e-21	2.40634e-21	2.40147e-21	2.40147e-21	2.40146e-21
10084.8	1001.62	20.2854	20.2435	20.2435	20.1991	20.1991	20.1991	20.1991	20.1991	20.1614	20.1599	20.1599	20.1596	20.1596	20.1596	20.1596	20.1591	20.1527	4.83532	0.937989	0.0441737	0.015043	0.00636202	0.00323792	0.00323729	0.00091221	0.000757981	5.09805e-05	1.30107e-06	1.46981e-08	7.7655e-09	7.41145e-09	7.39449e-09	8.92437e-10	1.42872e-11	5.98666e-12	1.89502e-12	1.81666e-12	1.11019e-12	7.26624e-13	6.10534e-13	5.12557e-13	5.93197e-14	9.68774e-15	1.48939e-15	2.63696e-17	2.33606e-18	2.33241e-18	1.78038e-18
1062.91	0.245827	0.0126202	1.6402e-06	1.00074e-06	2.17036e-08	1.70993e-08	2.68708e-09	5.0287e-10	4.65547e-10	4.65533e-10	4.65533e-10	4.65452e-10	4.65263e-10	4.65263e-10	4.65263e-10	3.84878e-10	1.83915e-10	1.80981e-10	1.80981e-10	1.80301e-10	1.80248e-10	1.8022e-10	1.8022e-10	1.80159e-10	1.80157e-10	1.80157e-10	1.80143e-10	1.80126e-10	1.2878e-10	3.18622e-13	2.78672e-16	6.99221e-18	5.99262e-21	4.80032e-22	2.55645e-24	5.05992e-25	1.1357e-25	6.68707e-27	5.62234e-27	4.82081e-27	4.8064e-27	4.73115e-27	4.73115e-27	4.72029e-27	4.71523e-27	4.71445e-27	4.71187e-27	4.7111e-27	4.71081e-27
501.585	393.275	356.605	356.152	356.149	356.119	356.119	356.119	355.997	355.956	355.944	355.944	229.533	34.341	34.2928	34.2928	34.0153	33.3656	33.3102	33.3	33.3	33.2946	33.2849	33.2799	33.2799	33.2703	33.2703	33.2692	33.2635	33.2635	33.2558	33.249	33.249	33.2484	33.2106	33.1613	33.1613	33.1514	33.1378	33.1186	1.21943	0.48772	0.476429	0.14027	0.114133	0.0688055	0.00505297	0.00468176	0.00460924	0.00458501
6167.59	97.4685	97.3966	97.3945	97.3945	97.2322	97.2322	97.2301	97.2286	97.1922	97.1922	97.1922	97.1922	97.1922	97.1922	97.1922	97.1922	97.1922	97.1922	97.1922	97.1922	97.0818	69.2542	9.96674	0.8242	0.341007	0.340181	0.340181	0.340181	0.340137	0.340137	0.340137	0.34012	0.339947	0.339509	0.00194883	3.1386e-06	9.12144e-07	8.99249e-07	8.99079e-07	8.98908e-07	8.97624e-07	8.94954e-07	3.74114e-08	3.55379e-08	2.80974e-08	1.85609e-08	1.82684e-08	1.81746e-08	1.81746e-08
5187.7	120.118	108.784	104.518	104.162	103.943	4.48229	4.18188	0.96088	0.716768	0.544688	0.533654	0.533654	0.523855	0.103938	0.00351343	0.00317603	0.00317376	0.00317376	0.00209584	0.00163507	0.00149128	0.00148578	0.00148578	0.00148578	0.00148573	0.00144585	0.00144585	0.00113728	0.00106788	0.00101477	0.000933428	0.00093209	0.000931889	0.00068043	0.000156637	1.61319e-06	1.51778e-07	1.18644e-07	1.15051e-07	1.14588e-07	1.14588e-07	1.14458e-07	1.14452e-07	1.14452e-07	1.14414e-07	1.04768e-07	6.30709e-08	4.46726e-08	4.38137e-08
325.315	325.224	324.609	324.271	324.222	324.222	324.222	324.222	324.055	323.98	323.976	323.974	323.955	323.955	323.889	323.845	323.845	323.845	323.843	323.843	323.843	323.826	323.811	323.811	130.154	114.634	114.343	114.333	114.332	114.329	114.329	114.329	114.323	114.295	114.294	114.291	112.028	110.953	110.946	110.71	110.704	110.704	110.704	110.704	110.62	110.54	0.0166004	0.00306869	0.00160619	0.00118518
793534	23828.1	643.334	342.695	297.807	289.807	282.625	282.496	282.496	282.25	281.319	281.319	248.385	248.353	248.335	248.335	248.267	248.267	137.113	45.4104	42.0344	41.6573	41.5776	40.8808	40.8526	40.8497	40.8497	40.8497	40.8497	40.848	40.8476	40.8469	40.8469	40.8469	40.8469	40.8469	40.8468	40.8468	40.8408	40.8283	40.8283	40.8257	40.8257	40.8257	40.812	5.6745	0.0821716	0.0764816	0.0688296	0.000200333
526.335	6.97165	1.51664	1.51164	1.50688	1.50683	1.50678	1.50678	1.50678	1.50558	1.50497	0.694662	0.485797	0.270973	0.270973	0.270972	0.270965	0.270964	0.270964	0.270964	0.270964	0.27096	0.27096	0.27096	0.270939	0.270939	0.2399	0.00153471	5.71887e-05	1.27985e-05	6.1725e-06	6.1725e-06	6.0304e-06	6.0304e-06	6.0304e-06	6.03023e-06	6.02629e-06	6.02614e-06	2.60827e-06	1.16903e-06	1.09665e-06	1.08507e-06	8.02018e-07	3.78523e-07	5.8544e-08	2.63353e-10	2.63147e-10	2.63098e-10	2.36613e-10	4.86554e-12
519.702	496.995	496.995	202.339	202.339	191.521	191.521	187.055	186.88	186.88	186.836	186.836	185.13	185.051	185.051	185.043	184.923	184.905	184.897	184.897	184.897	184.897	183.839	183.839	183.117	182.475	182.475	182.475	182.468	182.468	182.468	182.468	182.466	182.466	182.466	182.466	182.464	182.464	182.463	182.46	91.0044	90.811	60.4474	29.3245	5.63486	0.249703	0.23963	0.226123	0.226122	0.225977
467.59	449.51	392.182	392.05	392.05	391.948	391.916	391.797	391.797	391.797	391.751	391.746	391.737	391.656	128.824	127.809	127.787	127.783	127.767	127.742	127.739	127.739	127.739	127.709	127.702	127.702	127.628	127.627	127.627	30.0089	14.424	14.1613	14.1613	14.1612	14.161	14.1508	14.1496	14.1375	14.1335	14.1327	14.1284	6.36836	5.75394	5.16788	0.0273857	0.0055756	0.00182844	0.000591103	0.000240917	4.78841e-05
285948	1632.51	386.295	385.342	54.1736	50.7942	50.4245	50.2852	50.2691	50.2691	1.12926	0.870447	0.866041	0.00761842	5.84262e-05	2.39833e-06	2.38376e-06	2.24222e-06	2.24062e-06	2.19936e-06	2.18569e-06	2.18555e-06	2.18156e-06	1.195e-06	5.31755e-07	3.78711e-07	6.40027e-08	6.13262e-08	2.59118e-08	1.87332e-08	1.87332e-08	1.87026e-08	1.8699e-08	1.86744e-08	1.86602e-08	1.86595e-08	1.86568e-08	1.86568e-08	1.34776e-08	3.84469e-09	3.84464e-09	3.84464e-09	3.84096e-09	3.84087e-09	3.8408e-09	3.83982e-09	3.83982e-09	3.83982e-09	3.83961e-09	3.83886e-09
317.354	317.354	317.354	317.354	317.354	317.354	317.354	317.285	316.467	316.467	316.391	316.369	316.369	316.369	316.274	316.274	316.274	316.274	315.958	315.958	315.958	315.958	315.958	315.958	315.958	315.958	34.8945	34.8893	34.8834	34.8834	34.8833	34.8612	34.8507	34.8507	34.8507	34.8504	34.8491	34.8474	34.8368	34.8312	34.8193	27.1461	26.3115	26.3059	26.2645	26.2216	26.2115	26.2115	26.2115	26.2108
474.015	373.521	373.521	0.52166	0.0155171	0.0155171	0.0108777	0.00953289	0.00336576	0.00259537	0.00255748	0.00163779	0.00163779	0.00163779	0.0016344	0.0016344	0.000416659	0.000298614	0.00014117	0.00013407	0.00013407	4.49556e-05	1.24696e-05	3.37608e-07	1.00901e-07	1.00901e-07	1.00247e-07	9.95222e-08	9.93659e-08	9.93238e-08	9.93238e-08	9.93238e-08	9.93174e-08	9.92792e-08	9.92784e-08	9.92772e-08	9.92537e-08	9.92521e-08	9.92521e-08	9.9252e-08	9.92428e-08	9.92428e-08	9.92365e-08	9.91454e-08	9.91437e-08	9.91385e-08	8.77017e-08	1.06024e-08	7.36389e-09	6.92471e-09
442.212	442.163	419.896	419.413	419.404	419.404	419.356	419.356	419.188	418.555	402.827	401.954	401.954	401.954	401.948	401.865	401.865	401.865	401.81	401.786	401.761	289.11	289.11	289.11	289.11	289.075	287.984	287.971	287.952	287.952	287.93	287.93	287.88	287.879	287.879	112.012	20.8121	12.734	12.3705	12.3691	12.3396	12.2908	12.1912	12.1912	12.1911	12.1889	12.1806	12.1763	12.1722	7.3001
284.732	283.073	108.903	108.903	108.903	108.903	108.903	108.656	108.656	108.656	108.635	94.3409	94.3409	94.3409	94.3409	94.3409	94.3409	93.8148	93.6944	93.6944	93.6907	93.6907	93.6907	93.6907	93.6907	93.6036	93.6036	93.4045	93.394	36.1814	12.8505	12.689	12.6864	12.6864	0.814764	0.814764	0.814764	0.794449	0.791246	0.79046	0.0468852	0.0103051	0.00236452	0.000797596	2.65154e-05	2.45468e-05	1.81484e-05	1.71751e-05	1.70128e-05	1.68019e-05
48108.3	701.618	678.335	36.9236	35.0917	34.8256	34.7879	34.7844	34.7783	34.7777	12.4179	11.6015	0.47844	0.181504	0.140659	0.139631	0.139585	0.139585	0.139585	0.139456	0.123862	0.0499373	0.0256368	0.00822378	0.0061387	0.000411802	8.99777e-06	7.27985e-07	2.1276e-08	1.39578e-08	1.26613e-08	1.24419e-08	1.24347e-08	2.80064e-09	1.13319e-10	9.8649e-11	9.71077e-11	1.65857e-11	5.31508e-12	5.05457e-12	5.05457e-12	5.05457e-12	5.0343e-12	5.03429e-12	5.03398e-12	5.03398e-12	2.47074e-12	1.78821e-12	5.59536e-13	4.5944e-13
885.065	539.632	0.363645	0.0378676	9.44152e-05	4.94085e-06	4.93932e-06	4.92417e-06	4.92417e-06	4.92398e-06	4.92293e-06	2.28262e-06	4.74493e-08	4.73875e-08	4.73865e-08	4.73865e-08	4.73076e-08	4.73071e-08	4.73071e-08	4.7281e-08	4.72755e-08	4.72751e-08	4.72601e-08	4.72601e-08	4.72587e-08	4.72085e-08	4.72014e-08	2.33929e-08	1.11668e-09	1.09134e-09	1.08177e-09	5.69123e-10	4.2871e-10	4.28583e-10	3.02961e-10	1.87176e-11	1.77817e-11	3.04681e-12	1.90498e-12	9.32765e-13	9.18799e-13	9.18148e-13	9.17448e-13	9.13099e-13	9.10695e-13	5.4815e-13	1.5796e-13	1.55294e-13	1.02348e-13	1.02831e-14
762844	37.957	37.8309	11.7756	0.38764	0.375649	0.368781	0.368781	0.368751	0.367417	0.366654	0.115438	0.000135931	1.43889e-05	1.54812e-07	1.43406e-07	1.36114e-07	1.36045e-07	1.3602e-07	1.36013e-07	1.35962e-07	1.35962e-07	1.35717e-07	4.18774e-09	1.36407e-10	1.36407e-10	1.36405e-10	9.41239e-11	8.76491e-11	8.52899e-11	6.90989e-11	4.91544e-11	4.77132e-11	4.38051e-11	1.5052e-11	1.22483e-11	8.57724e-12	6.98582e-12	5.48167e-13	6.39332e-14	5.02344e-14	2.56005e-14	1.70007e-14	1.68091e-14	6.91156e-15	2.43248e-15	1.13198e-15	1.12836e-15	1.12421e-15	1.12353e-15
544.898	543.211	543.211	418.852	418.202	418.036	418.036	418.015	418.015	417.97	417.97	417.856	417.848	417.848	415.774	415.774	415.774	415.692	415.551	415.551	415.551	415.551	415.551	415.491	415.491	415.491	346.765	346.688	319.372	3.34349	3.21261	3.1853	3.18529	3.18341	3.18327	3.18319	3.18225	3.18224	3.18224	3.18004	3.17884	3.17749	3.17729	3.17224	1.6156	1.19029	1.16487	1.16252	1.15515	0.361935
480.238	480.238	413.533	413.533	413.453	413.453	413.453	413.39	413.39	413.349	413.349	413.349	413.12	413.12	412.69	412.449	79.9193	17.0568	0.103976	0.00133968	0.000359227	0.000356336	8.11887e-05	1.53364e-07	5.9018e-08	3.67865e-08	1.46532e-09	5.21151e-10	5.02786e-10	6.40867e-11	2.90886e-11	1.68405e-11	4.13294e-12	2.23132e-14	1.72206e-15	1.659e-17	1.56445e-18	6.7464e-19	1.96798e-19	8.35424e-21	2.69802e-23	1.49668e-23	2.35569e-24	3.76165e-25	2.25551e-25	4.88916e-26	9.57055e-27	9.38576e-27	9.19098e-27	8.48916e-28
514.181	28.2318	7.86895	7.71451	7.71377	6.871	1.33441	1.26168	0.1755	0.00718182	0.00718091	0.00717182	0.00717169	0.00716811	0.00715924	8.82544e-06	7.01944e-06	7.01551e-06	1.53061e-06	9.55237e-07	9.55236e-07	5.67622e-07	5.41801e-07	5.41324e-07	5.41251e-07	5.4065e-07	5.40183e-07	5.39971e-07	3.56054e-07	3.56514e-12	3.73986e-13	1.12336e-14	4.71445e-15	2.87242e-15	2.82966e-15	2.77008e-15	2.76854e-15	2.76854e-15	1.61038e-15	2.2274e-17	1.2524e-17	7.75251e-18	7.18466e-18	7.14469e-18	3.47406e-18	1.6748e-18	1.65593e-18	2.62255e-19	1.85057e-19	1.61179e-19
562.822	515.037	497.238	497.19	497.19	292.019	291.606	291.606	291.606	291.606	291.41	291.41	243.522	1.27383	0.591184	0.2364	0.221154	0.217335	0.217335	0.217266	0.217261	0.217173	0.217033	0.216979	0.216979	0.216942	0.216869	0.177207	0.172486	0.172467	0.172393	0.172112	0.172098	0.172077	0.172077	0.172029	0.172011	0.171986	0.171967	0.00612128	2.63047e-05	1.65181e-07	7.90983e-08	1.62984e-09	1.12707e-11	2.72986e-12	2.70812e-12	2.70724e-12	2.45585e-12	2.45585e-12
452.717	445.559	445.559	444.135	442.688	442.581	442.581	442.581	442.539	442.435	442.417	442.417	442.417	440.565	302.153	300.851	300.851	300.272	299.429	299.359	299.278	299.278	299.278	299.263	299.263	299.263	43.5843	40.901	4.1778	1.81042	0.0824074	0.00867781	0.0050985	0.00135602	0.00113556	0.00101237	0.00101012	0.00101007	0.00100944	0.00100944	0.00100944	0.00100944	0.00100943	0.00100928	0.00100928	0.00100928	0.00100834	0.00100834	0.000297287	0.000192164
133.089	128.732	128.732	124.231	124.231	124.2	124.011	123.731	123.389	123.389	123.254	123.254	123.232	122.666	122.666	122.666	120.236	119.991	12.0971	10.0041	9.87486	1.11243	0.711842	0.682485	0.677646	0.677406	0.677255	0.677255	0.656122	0.32268	0.000450952	7.78061e-06	1.17381e-06	1.17316e-06	1.17066e-06	1.16863e-06	1.16862e-06	1.16852e-06	1.16708e-06	9.31409e-07	3.54716e-08	2.35838e-08	2.26918e-08	2.26396e-08	2.26385e-08	2.26242e-08	1.84888e-08	7.03693e-10	4.44701e-11	6.90725e-13
941.663	525.788	519.697	509.561	362.641	362.641	362.564	362.564	360.893	360.893	360.893	140.292	135.515	130.154	130.132	130.132	130.132	130.132	130.132	129.879	129.869	129.869	129.675	129.664	129.664	129.662	129.563	129.563	129.563	129.563	129.563	129.531	129.531	50.9461	50.0604	39.5644	39.5644	39.2933	39.2307	6.15576	5.99377	5.98313	5.97366	5.97326	5.96859	5.96315	5.95131	5.94758	5.94758	5.94642
491.831	357.081	16.9575	1.81556	1.13939	0.983393	0.983392	0.978436	0.883243	0.19381	0.00315054	0.0002906	1.18544e-05	5.46525e-06	5.45984e-06	5.43295e-06	5.43286e-06	1.86296e-06	5.07605e-07	5.0758e-07	5.07251e-07	2.49645e-07	6.89648e-08	1.30745e-09	1.14062e-09	6.75059e-10	1.52495e-10	1.25766e-10	8.65676e-11	1.07326e-11	5.38371e-12	5.37891e-12	5.37863e-12	5.37728e-12	5.37466e-12	5.37268e-12	1.46688e-13	1.68051e-15	4.39542e-19	7.88254e-20	1.53123e-20	7.14484e-22	3.46193e-22	1.43688e-23	3.34991e-24	5.61514e-25	1.56239e-28	1.52911e-28	1.52883e-28	1.52867e-28
494.812	494.413	494.413	49.7181	49.6396	40.3089	40.3089	4.03043	2.5001	1.23418	1.02585	1.02175	1.02048	1.01651	1.01595	1.01487	1.01485	0.908691	0.85098	0.789891	0.789261	0.302973	0.272077	0.264207	0.264152	0.125273	0.0298975	0.019932	0.019932	0.000684952	3.10554e-05	1.40085e-06	5.27435e-07	5.27373e-07	1.108e-07	9.86052e-08	2.0732e-09	7.44623e-10	3.66616e-10	4.65399e-11	2.21154e-11	5.48202e-12	1.27169e-12	6.23198e-13	5.06712e-13	5.06712e-13	5.02749e-13	5.02749e-13	2.94913e-13	1.39367e-14
64403.2	1159.69	263.083	187.357	169.294	161.308	157.526	156.115	155.799	155.679	152.701	144.764	137.249	122.356	108.85	108.745	97.5627	95.3935	87.4711	83.8149	83.5392	79.4241	78.4352	76.4296	69.644	69.0796	48.8412	48.732	46.5947	30.8085	28.8539	28.7506	28.7481	26.1273	25.7006	19.4752	16.3595	16.0439	15.9536	14.8359	10.6919	10.1214	8.86667	7.79411	6.77518	5.40363	1.52867	1.52716	1.52636	1.33512
[truncated: 250 more columns]
