# Supplementary material for: A new imperialist competitive algorithm with spiral rising mechanism for solving path optimization problems
Source: PeerJ Comput Sci. 2022 Sep 7;8:e1075. doi: 10.7717/peerj-cs.1075 (PMC9575848; doi:10.7717/peerj-cs.1075)
Supplement: Supplemental Information 11 [file peerj-cs-08-1075-s011.zip › PSO DE GWO SRICA BSO TLBO SCA/F9/TLBO.xlsx]

## Sheet: Sheet1
607.569	376.196	346.608	250.524	248.258	135.186	135.186	135.186	135.186	135.186	135.186	135.186	135.186	135.186	135.186	135.186	135.186	135.186	126.315	126.315	126.315	126.315	126.315	125.161	125.161	125.161	109.942	92.5849	92.5849	92.5849	92.5849	92.5849	92.5849	92.5849	92.5849	92.5849	91.762	91.762	91.762	85.0671	85.0671	85.0671	85.0671	85.0671	85.0671	85.0671	83.5554	83.5554	83.5554	61.3599
430.795	130.224	130.224	130.224	130.224	130.224	130.224	105.509	105.509	105.509	105.509	105.509	105.509	105.509	105.509	98.0609	98.0609	98.0609	98.0609	79.6708	79.6708	79.6708	79.6708	79.6708	79.6708	79.6708	79.6708	79.6708	79.6708	79.6708	79.6708	70.5417	70.5417	70.5417	70.5417	70.5417	70.5417	49.7528	49.7528	49.7528	49.7528	49.7528	45.1637	45.1637	45.1637	45.1637	45.1637	45.1637	45.1637	45.1637
447.795	366.072	300.586	300.586	282.432	207.553	197.267	197.267	197.267	93.711	93.711	93.711	93.711	93.711	93.711	93.711	93.711	93.711	93.711	93.711	93.711	93.711	93.711	93.711	93.711	93.711	93.711	93.711	93.711	93.711	93.711	93.711	93.711	86.2804	86.2804	86.2804	86.2804	82.3972	82.3972	82.3972	82.3972	82.3972	82.3972	82.3972	82.3972	74.3979	74.3979	74.3979	74.3979	58.4902
433.426	339.715	339.715	321.447	278.383	191.586	191.586	191.586	181.13	181.13	181.13	132.259	132.259	132.259	120.68	120.68	120.68	120.68	120.68	92.5839	92.5839	92.5839	92.5839	92.5839	92.5839	92.5839	92.5839	92.5839	92.5839	92.5839	92.5839	92.5839	92.5839	92.5839	92.5839	84.0909	84.0909	84.0909	84.0909	84.0909	84.0909	84.0909	84.0909	84.0909	84.0909	76.385	76.385	76.385	76.385	76.385
777.946	308.782	273.688	246.62	246.62	200.412	185.592	185.592	175.609	175.609	175.609	175.609	83.9235	83.9235	83.9235	83.9235	83.9235	83.9235	83.9235	83.9235	83.9235	83.9235	76.2284	76.2284	76.2284	76.2284	76.2284	76.2284	76.2284	76.2284	76.2284	76.2284	76.2284	76.2284	76.2284	73.4243	73.4243	73.4243	73.4243	71.3117	71.3117	71.3117	71.3117	71.3117	71.2034	71.2034	71.2034	71.2034	64.7362	64.7362
485.965	384.727	164.61	164.61	164.61	164.61	146.641	146.641	146.641	146.641	146.179	146.179	146.179	146.179	126.663	126.663	126.663	126.663	126.663	126.663	126.663	126.663	104.548	104.548	104.548	104.548	104.548	104.548	104.548	91.2313	91.2313	91.2313	91.2313	91.2313	91.2313	91.2313	91.2313	91.2313	91.2313	91.2313	91.2313	91.2313	91.2313	91.2313	84.257	84.257	74.512	74.512	55.6484	55.6484
567.32	378.519	356.972	229.665	229.665	211.548	170.058	170.058	166.134	142.681	142.681	142.681	142.681	142.681	142.681	142.681	142.681	142.681	140.501	140.501	140.501	118.732	118.732	118.732	118.732	118.732	118.732	118.732	113.749	113.749	113.749	113.749	113.749	113.749	113.749	113.749	113.749	113.749	113.749	110.334	110.334	110.334	98.7357	98.7357	96.5951	81.1799	81.1799	68.391	68.391	68.391
494.621	222.941	222.941	165.871	165.871	165.871	150.56	150.56	150.56	150.56	150.56	150.56	150.56	150.56	150.56	150.56	150.56	150.56	150.56	150.56	150.56	150.56	150.56	150.56	150.56	150.56	150.479	150.135	150.135	150.135	150.135	142.657	130.913	128.477	128.477	85.4783	85.4783	85.4783	85.4783	85.4783	85.4783	85.4783	85.4783	85.4783	85.4783	85.4783	85.4783	79.3965	75.2152	75.2152
488.317	386.037	225.692	225.692	225.692	225.692	144.696	121.305	121.305	121.305	121.305	111.454	111.454	111.454	111.454	111.454	111.454	111.454	111.454	111.454	111.454	111.454	101.245	101.245	101.245	101.245	101.245	101.245	101.245	101.245	101.245	101.245	101.245	63.8793	63.8793	63.8793	63.8793	63.8793	63.8793	63.8793	63.8793	63.8793	63.8793	63.8793	63.8793	63.8793	63.8793	63.8793	63.8793	63.8793
615.451	319.425	316.989	264.166	264.166	187.566	161.456	161.456	161.456	161.456	161.456	152.293	135.686	135.686	135.686	117.284	117.284	117.284	117.284	117.284	117.284	97.3566	97.3566	86.9471	86.9471	86.9471	86.9471	86.9471	86.9471	86.9471	86.9471	86.9471	86.9471	86.9471	86.9471	86.9471	86.9471	86.9471	86.9471	86.9471	86.9471	86.9471	86.9471	81.4496	81.4496	81.4496	81.4496	81.4496	81.4496	81.4496
482.864	243.526	243.526	243.526	243.526	139.254	139.254	139.254	139.254	139.254	139.254	139.254	139.254	139.254	139.254	139.254	139.254	139.254	139.254	139.254	139.254	139.254	103.444	103.444	103.444	103.444	103.444	102.071	102.071	102.071	102.071	102.071	102.071	102.071	86.8944	86.8944	86.8944	86.8944	76.684	76.684	76.684	76.684	60.576	60.576	60.576	60.576	60.576	60.576	60.576	60.576
410.21	322.758	256.971	194.992	145.665	145.665	145.665	145.665	145.665	145.665	145.665	87.1157	87.1157	87.1157	87.1157	87.1157	87.1157	87.1157	87.1157	87.1157	87.1157	87.1157	87.1157	87.1157	87.1157	87.1157	87.1157	87.1157	87.1157	87.1157	67.086	67.086	67.086	67.086	67.086	67.086	67.086	67.086	67.086	67.086	67.086	67.086	67.086	67.086	67.086	67.086	60.8843	60.8843	39.8218	39.8218
173.242	173.242	173.242	173.242	173.242	173.242	173.242	173.242	121.439	121.439	121.439	121.439	121.439	121.439	121.439	95.7787	95.7787	83.3129	83.3129	83.3129	74.2609	74.2609	74.2609	74.2609	74.2609	74.2609	74.2609	74.2609	74.2609	74.2609	58.6513	58.6513	58.6513	56.11	56.11	56.11	49.1526	49.1526	49.1526	49.1526	49.1526	49.1526	49.1526	49.1526	49.1526	49.1526	45.9926	45.9926	45.9926	45.9926
418.415	204.292	182.499	182.499	167.445	167.445	154.645	101.201	101.201	101.201	101.201	101.201	101.201	101.201	101.201	101.201	100.776	100.776	100.776	100.776	100.776	100.776	100.776	70.8477	70.8477	70.8477	70.8477	70.8477	70.8477	70.8477	70.8477	70.8477	70.8477	70.8477	70.8477	70.8477	70.8477	70.8477	70.8477	70.8477	70.8477	70.8477	70.8477	70.8477	67.1345	67.1345	67.1345	63.7028	63.7028	51.5484
532.524	363.49	266.716	266.716	217.484	217.484	189.946	189.946	189.946	189.946	168.771	168.771	159.46	159.46	159.46	155.897	155.897	155.897	120.886	120.886	120.886	120.886	120.886	120.886	120.886	120.886	120.714	111.856	111.856	94.6495	78.7672	78.5122	78.5122	78.5122	78.5122	78.5122	78.5122	78.5122	78.5122	78.5122	78.5122	78.5122	75.4144	75.4144	75.4144	72.8122	72.8122	72.8122	68.795	68.795
405.876	349.784	176.958	176.958	176.958	176.958	139.354	139.354	139.354	112.701	112.701	112.701	112.701	112.701	112.701	93.2631	93.2631	93.2631	93.2631	93.2631	93.2631	93.2631	93.2631	93.2631	93.2631	93.2631	93.2631	63.2029	63.2029	63.2029	63.2029	63.2029	63.2029	63.2029	63.2029	63.2029	61.9198	61.9198	61.9198	56.9729	56.9729	56.9729	56.9729	56.9729	56.9729	56.9729	56.9729	56.9729	56.9729	56.9729
377.169	185.705	185.705	137.858	137.858	137.858	137.858	137.858	120.138	120.138	120.138	120.138	97.6252	97.6252	91.9727	91.9727	91.9727	91.9727	91.9727	91.9727	91.9727	91.9727	91.9727	91.9727	91.9727	91.9727	91.9727	91.9727	68.3679	68.3679	68.3679	68.3679	62.322	62.322	62.322	62.322	62.322	62.322	62.322	61.5647	61.5647	61.5647	61.5647	61.5647	61.5647	61.5647	61.5647	56.8577	56.8577	56.8577
769.813	517.767	472.065	381.426	277.82	277.82	277.82	257.495	257.495	257.495	210.392	210.392	197.942	197.942	178.724	178.724	108.282	108.282	108.282	108.282	108.282	108.282	108.282	108.282	108.282	108.282	108.282	108.282	108.282	108.282	108.282	108.282	108.282	108.282	108.282	108.181	108.181	108.181	108.181	108.181	108.181	108.181	108.181	108.181	105.259	104.247	104.247	104.247	104.247	104.247
392.543	392.543	339.465	282.329	282.329	254.633	236.046	166.934	166.934	166.934	166.934	166.934	166.934	166.934	166.934	166.934	166.934	133.094	133.094	133.094	133.094	133.094	133.094	133.094	133.094	133.094	133.094	121.896	121.896	117.175	79.9076	79.9076	79.9076	79.9076	79.9076	79.9076	79.9076	79.9076	79.9076	79.9076	79.9076	79.9076	79.9076	79.9076	79.9076	79.9076	79.8514	79.8514	79.8514	79.8514
388.187	342.889	342.889	263.418	231.184	231.184	211.081	135.485	135.485	135.485	125.803	91.2727	91.2727	91.2727	91.2727	91.2727	91.2727	91.2727	91.2727	91.2727	91.2727	91.2727	80.9605	72.4976	72.4976	72.4976	72.4976	72.4976	72.4976	72.4976	72.4976	72.4976	72.4976	72.4976	72.4976	67.4194	67.4194	67.4194	67.4194	67.4194	67.4194	67.4194	67.4194	67.4194	67.4194	67.4194	67.4194	61.0603	61.0603	61.0603
577.454	208.189	208.189	208.189	158.218	158.218	158.218	158.218	157.298	144.222	144.222	141.105	141.105	141.105	127.481	127.481	127.481	95.0492	95.0492	95.0492	95.0492	95.0492	95.0492	95.0492	95.0492	95.0492	95.0492	95.0492	95.0492	95.0492	95.0492	95.0492	95.0492	95.0492	95.0492	95.0492	95.0492	82.9499	82.9499	82.9499	48.9461	48.9461	48.9461	48.9461	48.9461	48.9461	48.9461	48.9461	48.9461	48.9461
507.713	336.765	220.161	179.95	179.95	156.733	153.311	153.311	119.032	119.032	119.032	119.032	107.379	107.379	102.264	102.264	102.264	95.589	95.589	95.589	91.5203	91.5203	91.5203	91.5203	91.5203	78.9214	78.9214	78.9214	78.9214	78.9214	78.9214	78.9214	78.9214	60.8026	60.8026	60.8026	60.8026	60.8026	60.8026	60.8026	60.8026	60.8026	60.8026	60.8026	60.8026	60.8026	60.8026	60.8026	60.8026	60.8026
453.505	271.114	271.114	212.468	212.468	212.468	182.898	182.898	182.898	182.898	182.898	143.95	143.95	141.426	141.426	141.426	141.426	141.426	113.699	113.699	113.699	113.699	113.699	113.699	113.699	113.699	113.699	113.699	113.699	95.5588	95.5588	95.5588	95.5588	95.5588	81.1451	81.1451	75.5849	75.5849	75.5849	75.5849	75.5849	75.5849	68.3495	53.7781	53.7781	53.7781	53.7781	53.7781	53.7781	53.7781
546.674	411.761	239.175	218.745	129.107	129.107	129.107	102.951	102.951	102.951	102.951	102.951	102.951	102.951	102.951	93.7567	93.7567	93.7567	93.7567	93.7567	93.7567	93.7567	93.7567	93.7567	93.7567	93.7567	93.7567	93.7567	93.7567	93.7567	93.7567	93.7567	93.7567	93.7567	93.7567	89.6574	89.6574	89.6177	89.6177	89.6177	89.6177	89.6177	89.6177	89.6177	81.808	58.3277	53.4227	53.4227	53.4227	53.4227
550.578	339.001	176.161	176.161	176.161	176.161	176.161	156.486	156.486	156.486	139.388	139.388	139.388	139.388	139.388	139.388	139.388	139.388	128.189	128.189	128.189	128.189	81.0746	81.0746	81.0746	81.0746	81.0746	81.0746	81.0746	81.0746	81.0746	81.0746	81.0746	81.0746	81.0746	81.0746	81.0746	81.0746	81.0746	81.0746	81.0746	81.0746	81.0746	81.0746	81.0746	73.8865	67.5231	67.5231	67.5231	67.5231
345.617	345.617	206.802	168.16	168.16	157.423	157.423	153.537	153.537	153.537	109.841	109.841	109.841	109.841	109.841	109.841	109.841	109.841	109.841	105.605	105.605	105.605	84.4352	84.4352	82.2272	82.2272	82.2272	82.2272	82.2272	82.2272	81.4854	81.4854	81.4854	81.4854	81.4854	81.4854	81.4854	81.4854	81.4854	81.4854	81.4854	80.41	80.41	80.41	80.41	80.41	80.41	80.41	72.7015	72.7015
446.068	322.605	322.605	182.987	179.179	179.179	179.179	179.179	179.179	179.179	135.162	135.162	135.162	135.162	135.162	135.162	135.162	128.035	128.035	128.035	128.035	115.919	115.919	115.919	111.521	111.521	111.521	111.521	111.521	111.521	111.521	111.521	110.105	110.105	107.065	85.7914	85.7914	71.1074	71.1074	71.1074	71.1074	71.1074	61.7706	61.7706	61.7706	61.7706	61.7706	61.7706	61.7706	61.7706
459.635	335.531	179.339	179.339	164.099	164.099	164.099	117.422	117.422	117.422	117.422	117.422	117.422	117.422	117.422	117.422	117.422	117.422	91.5412	91.5412	91.5412	91.5412	91.5412	91.5412	91.5412	86.8187	86.8187	70.0457	70.0457	70.0457	70.0457	68.3812	68.3812	68.3812	68.3812	68.3812	68.3812	68.3812	68.3812	68.3812	68.3812	68.3812	62.7112	62.7112	62.7112	62.7112	62.7112	44.0622	44.0622	44.0622
422.342	377.18	377.18	342.595	274.303	191.626	191.626	166.8	166.8	166.8	166.8	140.424	140.424	140.424	140.424	140.424	140.424	140.424	140.424	137.476	137.476	137.476	137.476	137.476	137.476	137.476	137.476	137.476	137.476	126.265	126.265	126.265	126.265	110.928	110.928	110.928	110.928	110.928	110.928	110.928	110.928	110.928	106.257	105.33	81.617	81.617	81.617	81.617	81.617	81.617
463.518	463.518	352.268	197.413	197.413	197.413	197.413	197.413	187.499	187.499	187.499	182.962	182.962	182.962	172.676	172.676	172.676	172.676	159.352	156.526	113.857	113.857	113.857	113.857	113.857	113.857	113.857	113.857	113.053	113.053	113.053	113.053	88.7418	88.7418	88.7418	88.7418	88.7418	88.7418	88.7418	81.9546	81.9546	81.9546	65.9146	65.9146	65.9146	65.9146	65.9146	65.9146	65.9146	65.9146
482.438	323.997	262.369	222.279	204.283	182.141	170.254	157.327	152.694	147.136	141.028	133.23	127.756	127.672	124.839	122.049	119.686	116.602	112.462	110.579	108.719	106.925	101.778	100.113	99.8924	99.315	98.7994	95.9339	94.9542	92.801	89.8166	89.1991	87.7485	84.9742	83.8865	81.0582	80.5708	78.8543	78.5139	77.6901	76.5567	76.5208	73.9093	73.2094	71.63	69.45	68.3852	66.6513	64.5746	62.8993
[truncated: 250 more columns]
