# Supplementary material for: A new imperialist competitive algorithm with spiral rising mechanism for solving path optimization problems
Source: PeerJ Comput Sci. 2022 Sep 7;8:e1075. doi: 10.7717/peerj-cs.1075 (PMC9575848; doi:10.7717/peerj-cs.1075)
Supplement: Supplemental Information 11 [file peerj-cs-08-1075-s011.zip › WOA ICA SRICA DEICA/F10/DEICA.xlsx]

## Sheet: Sheet1
782281	486634	379977	262501	198425	158991	129707	97823.1	79530.4	59918.7	50887.7	46262.2	41904.5	38820.5	32794.1	20617	15271.4	12978	11120.6	9999.78	8773.74	7420.53	6972.82	5201.49	4103.98	3720.17	3398.54	2937.07	2437.04	2262.2	2011.95	1749.48	1540.92	1444.6	1294.02	1177.36	1051.27	996.827	945.719	874.852	803.981	765.935	657.898	562.151	515.621	479.344	462.476	442.077	432.984	414.934
1.14132e+06	764182	386651	298772	253430	221778	192945	161654	128555	100786	79632.6	69363.5	60000	48232.1	41328.8	36204.1	30301.3	26207.9	22792.7	20589.3	18214.3	17044.3	15851	14110.2	12649.9	11747	10004.3	7962.32	6586.41	5853.73	5573.79	5332.52	5026.26	4569.12	3705.07	3377.43	3095.9	2945.09	2509.95	2394.16	2211.22	2057.09	1987.28	1863.34	1774.11	1726.32	1541.92	1326.59	1241.85	1194.19
495725	426859	306969	233032	182857	147311	123542	102911	90351	66866.3	57005.1	43637.2	35441.1	31075.4	27991	25602.4	21299.8	18749.2	16051	12934.3	10955	9496.51	7757.91	6550.55	5157.62	3692.92	3241.74	2967.84	2543.49	2259.86	1846.82	1608.05	1173.65	961.42	891.065	779.092	653.444	566.709	533.187	467.964	423.637	393.174	357.288	327.855	317.272	304.46	288.455	276.922	263.972	256.002
440506	277451	142339	115433	92587.5	72552.2	60528.7	45929	40461.6	35345.2	28866.1	24180	21161.2	18126.6	14636.2	12799	10860.2	9483.35	8606.82	7822.44	6666.16	5868.1	5341.83	4487.18	3538.46	3351.34	3195.03	2745.86	2363.2	2248.45	2006.21	1360.47	1120.32	1076.15	991.589	953.166	892.089	813.001	787.185	679.371	622.664	584.968	542.548	514.638	480.978	464.182	441.057	427.5	418.047	408.327
505834	361360	251085	227917	199005	164577	150700	132776	115637	96871.8	77461.1	71038.8	65581.6	49288.5	40790.9	39227.9	35482.1	28636.7	18919.4	16469.3	14403.9	13800.2	12789.2	11665.4	10956.5	9023.45	7316.15	6017.11	5304.89	4598.33	3907.69	2680.02	2278.63	2042.28	1906.19	1750.1	1532.91	1214.01	1121.27	1050.28	937.081	800.917	688.824	671.105	657.204	630.097	599.189	552.183	515.733	492.606
585893	462836	297569	250658	216295	168820	140641	124647	110862	90166.8	80164.6	71819.9	64537.3	58915.7	51501.1	44188.5	25146.4	17454.5	15936.1	14758.1	12278.6	10292.2	8645.94	6861.67	6381.07	5954.57	5285.42	4856.69	4005.55	3490.72	2853.44	2182.94	1964.44	1658.99	1372.58	1147.99	1089.3	1033.38	937.729	876.996	812.707	769.572	721.637	657.134	608.556	515.368	458.065	432.416	404.023	361.796
519347	348372	267328	176388	143670	139670	119137	99369.8	79801.2	64262.1	47240.5	39050.4	32902.3	28575.7	26332.1	22486.3	15789.4	11121.9	8303.27	7050.9	5435.29	4543.27	4067.63	3869.42	3156.16	2638.35	2236.87	2034.77	1915.92	1734.19	1535.57	1238.4	882.428	856.236	764.378	686.115	646.197	547.371	494.446	459.275	414.45	380.801	346.503	331.538	302.398	283.496	271.903	261.846	247.489	241.786
832805	623576	386390	302407	198332	160493	125531	102521	85784.3	67048.6	55782.2	42130.2	37733.2	33233.5	29884	26999.3	22599	20757.4	17341.8	15372	13839	12977.3	11649	8602.85	7534.83	6807.28	6432.95	5759.28	5298.27	4627.17	4078.89	3688.9	2891.72	2743.39	2560.45	2035.53	1776.38	1556.18	1419.08	1322.9	1304.34	1200.14	1077.79	1018.3	982.932	944.996	873.753	842.08	744.377	689.199
685077	434127	138240	116135	87834.1	79162.2	64979.4	36427.1	30725.6	28564.9	24934.4	18032	15983.9	13755.4	12290.4	10575.2	9711.42	9031.3	8407.17	7874.85	6956.26	6263.39	5845.33	5265.39	4501.23	4326.78	4150.67	3769.02	3434.94	2905.84	2595.07	2044.44	1704.49	1078.59	993.57	960.83	907.579	842.038	795.509	731.461	663.144	575.672	524.843	484.534	441.844	424.616	395.471	356.678	334.653	312.916
522519	393586	360193	258363	213605	177306	139074	111299	94205.6	76363.3	66434.7	55071	47489.1	40505.6	31318.1	23803	17289.3	14829	12900.9	11613.2	10176	8432.24	7501.44	6215.2	5549.63	5294.02	4901.94	3980.09	3067.49	2690.79	2448.08	2221.19	2076.55	1918.62	1709.63	1513.48	1286.37	1183.41	1106.93	954.584	907.023	857.269	814.356	767.06	697.15	679.584	652.084	626.922	601.579	553.978
936262	488398	360864	210705	138703	119036	98523.6	88884.7	80042.7	59771.8	41065.5	29477.4	20764.3	16329.7	12485.6	9475.52	7485.05	6442.3	5691.07	4886.06	4278.21	3755.18	3317.82	3188.96	2741.21	2357.92	2190.35	2058.89	2017.21	1899.61	1803.93	1677.35	1588.81	1527.69	1495.92	1448.85	1434.19	1392.65	1335.4	1302.12	1280.88	1242.64	1157.32	1130.81	1117.17	1104.39	1066.57	1042.84	1025.48	961.321
459505	313522	223152	178935	140104	94648.4	77440.1	60828.6	57212.3	46137.3	38070.1	32326.9	16669.3	9045.1	6825.09	5023.75	4089.76	3197.22	2794.3	2601.35	2341.49	1973.06	1390.1	1150.03	1050.31	973.883	949.615	898.193	711.585	635.835	583.816	477.198	392.6	346.336	309.187	294.178	264.653	253.269	244.996	228.412	219.395	206.602	202.531	189.453	178.712	173.917	171.163	164.815	157.381	153.565
609390	493202	293901	225940	197569	172761	121588	104956	96667	52009.8	50352.5	26509.6	20069.3	17319.3	14264.6	13708.4	12891.1	8682.06	7612.52	6712.94	5415.02	4333.15	3996.86	3723.87	3474.54	3325.57	3222.18	2919.94	2520.68	2225.17	1964.62	1482.86	1260.31	1102.23	904.151	840.521	723.429	588.99	508.216	449.753	393.783	360.736	327.497	295.281	281.371	268.864	258.155	253.207	238.876	234.313
438879	318633	191262	152073	107168	84772.7	78734.3	65321.6	48301.9	37526.6	30442.9	24280.8	18694.1	15142.8	11646.2	10459.1	8802.1	7912.7	7327.45	6468.74	5905.86	5150.74	4576.41	3962.12	3493.18	3266.5	2837.58	1947.64	1783.39	1688.71	1558	1459.02	1359.29	1293.91	1278.12	1107.45	1024.26	951.151	886.668	841.202	777.822	736.656	707.879	664.389	640.429	597.108	548.099	513.024	473.041	440.802
825188	563718	389808	324712	214163	186863	155726	143316	133281	116525	83438.9	61567.3	57366.2	40569.9	33818.4	30327.8	28017	25557.3	22821.3	20552	17664.5	13008.3	9609.95	7468.43	6259.66	4887.51	4336.28	4042.91	3867.16	3765.52	3721.79	3643.34	3488.04	3398.98	3176.35	3120.47	3086.51	1045.82	534.847	501.454	477.231	464.609	437.884	428.813	383.31	340.868	310.924	291.203	269.694	261.01
525683	369031	292589	237941	168376	135877	104851	80744.9	53087.7	45108.9	29808.6	26879	16858.9	11833.3	8807.45	7399.94	5931.85	4557.73	4161.08	3719.86	3486.04	3230.81	2940.98	2855.86	2771.24	2351.75	2213.83	2072.92	1865.23	1794.39	1685.96	1591.55	1512.71	1440.9	1360.85	1265.95	1153.2	1086.66	959.699	939.659	905.065	868.437	842.181	789.552	696.873	682.315	649.185	622.064	607.017	495.416
755291	435823	320126	233338	161482	112531	100600	72942	60771.5	45323	36984.9	31347.2	26928	23614.2	21226.5	18825	17119.7	14855.2	13166.6	12298.6	9942.8	8642.75	7173.79	5437.06	4836.84	4104.88	3636.86	2874.44	2464.95	2052.32	1866.71	1642.31	1569.37	1348.51	1281.23	1236.94	1171.07	1119.65	997.131	882.795	760.566	595.141	569.038	509.94	486.403	457.419	433.427	418.656	411.527	397.391
617274	458754	330726	236414	160314	114401	75843.3	57704.7	46084.8	36512.9	30735.7	26402.8	22353	19814.9	17105.2	15902.4	14330.7	13015.5	10328.5	9392.47	8081.29	6978.31	5628.83	4120.43	3665.46	3156.4	2782.28	2458.47	1943.9	1808.93	1575.13	1405.16	1283.41	1146.83	1020.2	841.156	774.3	742.342	704.854	653.284	636.064	621.587	527.018	510.557	498.013	404.981	369.026	343.356	312.372	304.747
660562	388278	341793	201336	170839	148845	127899	101253	69122.7	55555.4	45951.8	38139.6	30720.7	27309.8	21534.7	18687.9	17468.9	15052.1	13321.8	11437.6	9389.71	8444.09	7472.09	6139.16	5350.82	4505.8	4100.3	3640.99	3051.44	2819.61	2664.85	2166.21	1910.27	1585.93	1305.87	1180.58	1045.31	972.498	850.915	721.199	608.743	554.853	458.154	398.402	351.081	324.218	315.355	296.196	276.397	266.613
667214	413794	311245	227309	171361	131524	77543.5	63108.9	54716.5	44412.5	41375.7	37665.5	34861.1	30987.8	26437.6	22592.8	19481.3	16076.2	14198.2	11549.4	10786.2	9400.57	8076.44	7130.92	6439.07	5528.51	5057.59	3987.22	3241.5	2851.13	2615.23	2332.58	1875.86	1752.58	1592.3	1344.13	1102.84	983.866	843.167	712.101	674.412	615.843	590.765	539.205	420.441	338.473	302.806	297.713	279.904	210.89
801708	397946	256143	188376	134826	112025	82216.7	70186.5	57304.3	47385.6	41566.6	34357.2	29510.1	25414	21968.6	20655.9	19065.2	16171.4	13674.1	11736.4	11071	9242.33	8887.14	8356.2	7341.78	6110.41	5251.52	4425.81	3817.25	3192.51	2958.59	2795.38	2554.55	2384.03	2038.35	1810.76	1425.09	1274.88	1156.9	1065.27	993.202	936.343	913.992	888.544	769.547	715.248	685.375	662.997	652.723	627.479
901381	503976	364314	287733	254430	199829	165871	134646	107790	91036.2	82025.6	72094.2	57578.2	47186.2	41457.8	36182.3	31868.3	23080.2	18038.1	14517.7	13308.9	11139.7	10044.1	9184.11	7493.31	5984.2	5306.11	4837.15	4243.42	3670.22	3339.42	2984.41	2277.54	1870.96	1662.35	1337.07	1114.63	877.601	843.925	792.662	742.067	675.533	616.529	602.279	584.418	540.431	521.12	488.564	467.431	455.846
706319	481103	352251	267028	196457	161546	129454	108073	91532.9	73722.7	48855.3	40731	32348.2	27759.7	19572	16178.4	13392	8966.42	6316.81	5530.1	4024.62	3038.38	2370.11	2018.94	1681.6	1450.15	1309.54	1203.4	1107.43	1041.21	987.546	905.344	834.042	772.609	728.228	699.571	679.549	611.163	572.977	504.799	480.521	461.247	444.185	410.294	398.192	386.73	377.606	374.969	371.192	363.067
750647	591163	429395	322423	246592	170729	122059	107197	92795	85582.7	52716.8	49409.4	46715.3	37339.4	33989.4	31651.7	29574.2	26481.1	22653	19528	16002.8	13686.1	10913.2	9519.88	7769.31	6665.2	5251.23	4469.58	3834.59	3478.95	3084.18	2767.25	2436.7	2224.72	2017.98	1639.74	1567.22	1535.93	1442.43	1414.21	1328.08	1286.51	1206.29	1072.87	967.747	881.282	815.809	769.931	718.829	681.635
873039	691712	538474	402338	320175	281389	248250	222600	191441	170276	138645	109724	95297.4	87176.2	69694.2	26479.4	22780.1	20875.4	18708.7	17126.6	15367.5	11399.2	9231.54	7865.07	6778.68	5481.89	5280.44	4725.57	4157.12	3017.81	2467.59	2070.26	1797.12	1512.62	1423.94	1336.56	1182.58	949.183	813.506	701.821	652.97	624.065	584.201	559.378	524.846	488.914	469.967	455.035	446.181	409.476
886445	543586	364143	277236	226157	167258	148636	105674	89933.8	84000.2	71514.2	62827.9	51903	40383.8	32538.7	29436.6	24051.7	19644.4	16726.1	11616.4	9516.42	8825.36	6675.48	4560.7	3738.89	3146.36	2329.01	1581.34	1383.98	1214.19	1039.07	975.005	930.907	892.875	856.49	815.245	784.396	741.267	728.349	709.778	690.745	598.052	408.528	390.679	377.512	363.977	306.329	282.173	260.843	233.818
692929	521580	408625	254599	191719	149859	119586	109083	81270.9	65806.7	45165.8	34187.3	29917	24697.9	19150	17192.3	14623.5	12088.7	9851.36	8550.02	7593.79	6631.06	5590.14	4267.78	3482.53	2910.99	2551.73	2251.03	2107.69	1918.85	1780.54	1727.43	1690.98	1579.52	1552.58	1526.99	1383.88	1263.86	1146.27	1053.54	978.446	909.294	816.035	766.659	712.298	664.266	644.69	576.368	493.376	468.434
598808	467277	367850	282877	173100	83430.4	65399.7	55500	40084.8	31205.1	25365.8	19046.9	16333.6	15595.8	14410.7	13362.7	11591.1	10877.4	8936.29	8124.5	6863.37	5881.65	5470.18	5025.9	4854.38	4654.32	4034.84	3810.04	3142.49	2724.15	1887.5	1628.66	1178.8	1020.42	961.765	898.827	848.771	803.281	742.022	719.63	703.245	604.741	567.006	499.393	460.687	448.572	417.94	388.158	375.732	357.841
719404	373662	204704	139171	120602	88110	72421.2	60164.7	53294.9	48563.9	43557.1	38285.2	33025.8	29268.1	27339.9	23398.1	18938.1	17703.4	16461.7	15197.4	14336.5	9246.65	8261.15	6859.31	6007.92	4683.57	3868.01	2889.83	2754.02	2369.77	2181.32	1785.49	1503.39	1225.89	1081.28	815.595	769.608	709.496	663.488	619.43	474.895	323.823	309.657	295.42	270.281	245.637	221.291	210.476	189.64	178.379
446021	358618	296940	213581	180906	149351	125541	98591.1	85618.2	75639.2	53687.2	29943.9	27428.1	25726.9	21531.1	18952.8	16290.9	15095.6	12994	11506.2	8449.5	7412.18	6473.59	5551.77	4665.77	3802.06	3306.87	2903.57	2333.53	1789.68	1527.7	1318.2	1266.73	1127.15	1053.64	952.018	922.361	882.73	813.064	714.986	661.848	593.454	543.709	516.16	502.466	473.071	449.279	438.205	406.856	382.217
679442	458425	318502	236856	182036	145182	118166	97537.7	81542.3	66609.8	53324.5	43526.3	36935.9	31101.5	26155.7	21613.2	18051.4	15186.1	12872.1	11251.2	9717.46	8251.92	7150.74	6040.53	5247.53	4530.12	3999.32	3434.3	2976.86	2620.99	2338.37	2031.38	1779.03	1596.8	1442.98	1296.46	1179.64	1016.14	914.661	844.665	784.674	722.19	664.979	621.858	579.995	545.105	510.616	481.172	454.64	427
[truncated: 250 more columns]
