# Supplementary material for: A new imperialist competitive algorithm with spiral rising mechanism for solving path optimization problems
Source: PeerJ Comput Sci. 2022 Sep 7;8:e1075. doi: 10.7717/peerj-cs.1075 (PMC9575848; doi:10.7717/peerj-cs.1075)
Supplement: Supplemental Information 11 [file peerj-cs-08-1075-s011.zip › WOA ICA SRICA DEICA/F10/ICA.xlsx]

## Sheet: Sheet1
752069	476910	350869	309151	286404	225711	198454	154123	140680	127456	109862	83711.2	55936.8	46151.2	36274.4	31446.8	28636.7	24220.7	16745.3	14596.9	13191.3	12763.3	12271.9	11321.7	10971.1	10408.9	9992.84	9366.1	6795.4	5228.35	4027.09	3635.99	3307.34	3068.06	2826.6	2651.81	2560.37	2420.45	2200.75	2074.14	1829.45	1680.81	1620.52	1562.27	1493.61	1385.93	1342.5	1284.47	1234.27	1189.81
484827	273972	235899	172890	117172	100705	76024.2	36119.6	19606	16152.7	14775.1	13867.7	13246.2	10932.7	9635.52	7829.61	7656.05	7049.97	6713.34	5644.53	4808.02	4614.77	4445.93	4303	3458.8	3174.51	2487.1	2128.59	1832.57	1746.75	1652.54	1558.09	1524.26	1491.97	1423.36	1383.54	1349.68	1320.86	1131.45	1000.9	952.384	937.353	919.09	826.967	771.927	753.883	749.626	743.791	707.846	697.759
693441	508005	347627	286127	233336	209415	196743	182470	165757	133971	122471	110158	93533.5	80197.7	68698	55365.1	49644.4	45461.6	40490.1	31827.8	28681.8	23700.4	21278.9	18224.1	15027.9	13813.4	11015.8	10106.6	8107.56	7650.45	7247.85	6836.16	6125.71	5968.73	5926.66	2781.51	2435.44	2275.27	2192.53	2081.32	1918.56	1792.94	1725.53	1631.58	1602.73	1551.86	1411.21	1369.29	1354.76	1262.19
780945	457058	330850	238787	166682	148331	128753	116509	111794	105180	101137	96962.3	89539.9	81773.4	66582.4	57310.8	53041.2	43118.6	29294.5	25382.9	23366.4	20737.8	19374.4	16411.8	14153.4	12974.6	12032.5	11153.4	10152.1	9198.55	8804.73	6926.97	5532.73	5222.65	5017.48	4569.55	4247.53	4036.06	3799.23	3576.02	3442.25	3370.86	3256.93	2838.9	2376.15	1852.97	1708.89	1600.95	1512.32	1467.49
831339	481786	401889	293191	250468	208133	179423	157104	134632	117289	106562	96038.2	85097.1	71506.7	69502.5	66816.9	63899.9	54007	51167.8	40500	36463.6	29629.1	24353.8	19297.2	14548.5	8933.66	6767.48	5271.64	4236.71	3704.02	3369.83	3114.61	2696.35	2573.24	2373	2284.27	2203.82	2163.26	1921.49	1692.99	1462.4	1288.6	1073.22	1018.35	991.631	930.764	888.515	827.671	689.641	649.234
867172	488645	321847	278814	211936	189445	140274	105848	89446.5	70881.3	61086.6	58081.6	54834.7	49586	46951.3	42579.7	36257	34070.4	30272.8	27768.4	24627.8	21030.1	19341.9	14059	11516.5	10367.8	9569.83	8921.08	8514.99	6299.84	4855.18	3916.45	3648.4	3181.94	2851.46	2468.89	2205.93	1886.87	1787.62	1705.7	1545.48	1458.58	1370.21	1321.3	1277.49	1241.38	1176.33	1120.65	1032.33	811.455
806955	481526	377648	275702	225443	183646	167769	147582	136930	117028	90954.7	81526.9	65904.8	58438.6	41875.9	37234.6	29872.9	27309.8	24943.4	21913.4	17665.9	16152.2	13333.8	11238.8	9876.13	8614.71	6063.15	4965.98	4226.78	3305.92	3106.56	2385.51	2198.53	2074.73	1635.54	1490.54	1377.48	1304.38	1245.88	1132.2	1049.06	947.593	897.73	834.563	766.51	746.38	719.04	689.932	623.506	559.032
568978	401836	265169	227172	152251	125879	105955	89384	72285.4	64722.8	59330.1	56430.8	53922.4	38099.5	18757.2	10603	7638.93	6042.31	5113.95	4718.81	3992.18	3562.96	2995.43	2387.5	2187.53	2006.71	1724.83	1560.53	1462.56	1082.64	939.812	774.666	676.694	634.955	589.594	511.028	485.906	476.043	453.856	438.728	435.02	429.014	420.147	400.303	370.355	360.457	343.479	309.665	299.412	295.368
539240	450205	372196	294113	255539	245835	224122	209255	194392	181333	165840	129372	120042	111362	99874.7	86737.2	74469	63511.9	46317.1	32788.8	26624	21862.2	19074.5	16308.8	14816.7	12338.8	10851.7	7816.75	7308.92	4522.95	3908.76	3663.04	3379.03	3144.73	2957.12	2520.77	2379.01	2281.22	2183.89	2016.94	1797.97	1676.73	1506.68	1442.89	1320.94	1217.39	1159.16	1115.59	1077.39	1056.82
843334	667984	461553	351223	283195	244992	222768	195005	165379	102840	87393	66804.1	53682.7	46738.4	38596.2	34895.8	29170.4	27408.8	25840.8	15078.8	14339	11530	9126.07	8309.07	8118.02	6685	4898.16	4377.41	4158.83	3811.57	3642.91	3329.46	3109.63	2923.23	2777.83	2621.06	2541.57	2265.97	1738.31	1332.52	1244.72	1171.89	1112.28	1089.36	1012.8	984.763	954.533	876.558	825.918	796.657
479128	395733	256139	191381	167960	137669	111966	88445	77491.7	72012.3	59133.6	46663.4	39173.4	35031.8	27690.9	24834.6	20919.2	18910.4	15835.1	14138.4	12435.5	11611.1	10266.8	8522.24	8037.28	7406.76	7180.81	6253.28	6143.67	4098.25	3446.99	2939.88	2635.66	2439.96	2389.25	2195.69	2107.86	2079.89	1517.82	1363.49	1239.95	1218.28	1191.85	971.922	933.182	872.192	826.298	799.722	720.42	686.268
606156	454088	360846	276201	234724	167469	144984	119994	73110.6	65781.8	56861.9	52794.1	52076.3	38189.1	35837	33529.6	28004.8	25471.5	23865.6	22286.7	21580.5	17521.4	14524.7	13130.5	12427.3	11517.9	10495.2	9156.44	8578.3	8142.82	7728.52	7206.91	6233.36	5509.64	5174.86	4829.23	4568.87	3874.49	3538.61	2928.81	2713.73	2353.3	2235.49	2105.05	1966.85	1514.93	1376.25	1242.89	1193.69	1157.69
1.0141e+06	680457	435495	372631	267071	216039	188866	173564	162344	138859	123733	98716	71039.5	56365.2	45541.2	41337.9	37034.8	33566.2	27193.1	21965	20834.1	19652.6	17326.1	15634.9	13978.1	12729.3	10453.5	9538.39	8664.06	6510.3	5681.41	5622.06	5087.42	4618.1	3981.87	3282.21	2737.82	2691.58	2426.4	2284.68	2164.93	2068.06	1871.17	1639.49	1573.78	1295.33	1023.29	982.855	929.167	841.444
542066	410359	242802	190622	165649	147331	129503	108082	96738.5	87381.7	72630.7	57754.6	48046.9	42896	35502.8	25116.6	20164.5	17181.2	14637.5	12497.6	11204.5	9950.21	8495.92	6951.23	6621.01	5571.84	4474.01	3670.74	3376.85	3000.17	2841.33	2411.09	2295.52	2212.53	2103.22	2034.8	1821.36	1765.87	1714.76	1600.05	1528.73	1489.95	1454.07	960.324	819.872	567.347	515.217	499.975	486.388	420.288
716149	588700	377111	251883	186036	172827	162660	128586	114430	107480	100686	93922.6	69117.1	62256.6	53926.7	30985.9	25336.9	21034.1	15439.8	12550.5	10282.7	8923.35	8566.9	8224.44	7217.15	5933.95	4340.74	3749.27	3430.47	3000.01	2862.09	2604.7	2177.71	1764.22	1504.39	1329.27	1052.3	975.198	916.743	852.614	774.649	707.283	653.294	599.211	573.97	522.141	495.017	452.928	435.628	428.155
619298	410403	256423	205098	164468	136550	116925	108080	95851.7	79947.1	73350	68087.5	55826.4	28173.5	24483.8	21594.2	20027.9	17416.3	16571.8	15852.9	15392.1	14259.1	9686.9	8915.8	8166.88	6663.77	6495.91	5721.09	4681.75	4111.67	3613.81	3396.34	3192.24	2863.08	2657.64	2092.27	1832.86	1702.18	1557.77	1397.34	1053.66	933.6	785.623	696.804	554.364	515.331	492.576	475.401	467.095	456.454
880054	529873	436268	353524	270059	221031	192821	157968	141382	112083	98035	86751	79190.8	74016.2	66215.9	57856.5	52390.5	47339.4	42793.3	36621.4	33662.2	30846	18118.8	16132.4	15033.2	14517.1	12783.9	8002.03	7972.98	6741.49	6065.45	5360.73	4966.65	4709.58	4409.7	3871.24	3527.56	3281.43	3086.65	2604.73	2287.93	2150.48	1922.3	1736.9	1358.23	1284.46	1233.98	1131.38	1034.16	972.309
736202	507131	437027	374099	299934	247181	206790	180699	165078	140334	132730	123079	70108.1	66910.3	56168	47038.5	42161.3	37243.6	32877	22569.3	16456.2	13868.3	9934.55	8612.35	7992.36	6809.93	6161.53	5963.09	5795.32	4937.21	3465.21	3081.24	2755.07	2629.72	2190.74	1520.36	1342.41	1195.9	1090.75	1035.49	992.567	877.867	810.968	774.766	686.027	541.981	470.077	431.527	402.384	385.801
564505	496157	406567	255593	205336	171293	145687	135438	125546	119988	112186	108060	101000	94036.9	77323	65338.9	44498.5	29865.7	27680.7	24241.3	22696.4	22267.6	21787.4	17857.5	15625.9	12571	11102.4	10457.2	8973.75	7848.36	6947.51	6753.66	5922.77	5526.56	5288.25	5244.35	5185.88	4578.21	2933.32	2287.48	2126.96	1312.34	1207.5	1089.71	1023.14	812.797	786.761	731.955	697.496	685.657
580818	334100	272123	238263	191400	173229	156304	129512	117639	111870	103307	97994.4	92175.7	88856.6	78300.7	66713.6	54874.4	44635	40511.1	36146.6	34167.3	26284.5	23158.5	17621.5	14931.1	13770.8	13112.6	10987.5	9418.43	8720.15	7971.01	7661.2	5826.8	4707.43	3618.99	3201.31	2815.17	2704.37	2583.15	2502.7	2399.37	2275.88	2111.91	2005.05	1934.43	1879.13	1785.8	1659.9	1602.89	1525.86
890172	553714	402278	337785	297129	265336	219191	172197	146539	123566	111512	101600	91423.6	80265.7	39133.9	37161	27099	17504.7	14986.3	13223.1	11043.7	9932.73	8981.72	7048.84	6533.96	6224.21	5885.4	5291.41	5018.97	3363.09	2677.54	2498.31	2388.13	2134.95	1899.97	1771.63	1617.53	1482.59	1375.79	1294.21	1171.66	1104.01	1050.45	978.613	918.615	875.439	797.804	763.827	683.418	662.934
769261	582515	486749	391036	364770	290168	246592	219308	206349	168777	94553.1	80563.5	75413.2	68074.5	59554.1	53361.2	45173.3	38093.8	30856.2	23065.9	19744.5	17482	13639.5	11778.7	11135.6	10685.1	10435.7	9717.25	8952.95	8359.45	7490.67	6801.68	5305.73	4316.45	3824.23	3337.47	3046.4	2632.57	2474.91	2345	2244.51	1757.77	1654.04	1588.3	1416.15	1287.01	1253.11	1176.14	1120.38	1086.76
648840	414234	294668	267151	219169	174006	162449	152953	134314	67658.9	53845.6	49442.3	47064.8	44624.6	41963.9	38970	29765.2	23282.2	16862.5	14672.2	11674.1	10885	10147.1	8590.83	6539.92	6225.57	5476.4	5267.78	4799.99	4426.6	4166.62	4011.72	3721.42	3434.1	3304.36	2883.96	2744.28	2586.12	2500.36	2405.13	2348.63	2317.99	2283.22	2266.95	2180.81	2166.15	2136.11	2091.09	2041.92	2006.07
560259	471541	393281	315360	261578	213066	146538	112967	95827.5	80948.1	66752.8	55939.3	47869.5	39008.1	34511.6	27788.8	25255.3	22105.5	20432.9	16089.8	15322.6	14342.9	13986.5	13617.5	12583.2	11780.6	11400.4	9790.71	8851.69	7707.13	6764.61	5905.39	5257.69	4981.25	4605.16	4203.67	3999.64	3759.13	3449.19	2916.41	2723.2	2558.52	2469.89	2378.47	2283.03	2180.92	2099.32	2045.37	2013.08	1829.99
557960	417572	314402	233490	188721	153551	130208	109426	96707.6	87165	79528	70167.4	67103.3	64516.1	56873.1	34220.4	27808.6	24701.3	22608.9	18829.9	15585.3	14145.7	12399.1	10896.1	7494.36	7174.02	6479.65	5956.83	5526.47	4905.68	4276.92	3800.16	3265.72	3156.58	3004.71	2892.5	2791.88	2542.08	2037.52	1697	1498.49	1327.32	1214.6	1162.19	1111.47	1067.14	1002.92	948.819	894.549	824.192
881700	598699	517588	429469	299489	280017	248316	220548	179170	161398	141084	119225	110751	96096.4	76077.6	63440.9	57512	54967.1	48105.9	45308.1	36200.2	35006.2	30450.1	25862.1	25452.4	21538.3	16279	13747.6	11664.4	10358.3	8837.03	7858.25	7550.11	7224.59	6262.13	4937.89	4285.94	3746.64	3441.5	3345.21	3106.34	2204.69	1900.09	1827.55	1701.98	1520.44	1437.83	1303.84	1118.6	972.999
1.20602e+06	948334	768135	641092	451281	341249	220368	201344	160297	128772	112677	101849	91785.8	78206	60778.5	54176	39095.7	35501.3	31978.3	28936.1	25848.1	21649.8	19333.5	17339.7	15590.8	12322.2	12087.7	10937.7	10428.7	7782.68	6763	5713.67	5136.17	4584.58	4305.35	4094.84	3958.83	3520.79	3195.13	3188.96	3152.47	2576.24	2370.7	2295.99	2261.97	2105.09	1771.93	1667.98	1606.97	1409.96
766283	539261	353556	293114	158101	117135	103123	91140.1	71247.5	67134.8	58269.1	53248	43363.6	36774.7	32673.7	29529.2	26580.4	23925.7	22197.5	19338.9	17734	16979.6	15999.4	13422.6	11389.6	9862.66	8955.49	8629.83	8110.75	6001.18	5482.94	5046.51	4938.26	4593.66	4395.46	4203.58	4090.76	3957.27	3801.64	3540.63	3398.87	3210.19	2811.82	2556.64	2228.7	2022.24	1911.31	1706.11	1575.94	1393.33
648041	497816	374609	291769	234386	201991	185153	169611	150760	134147	116229	105756	96100.4	86302.8	68093.9	49472.6	39260.7	32114.5	29731.5	28355.1	27413.8	19907	18663.4	15530.8	13447.2	11024.4	9001.36	7632.59	6623.47	5886.65	5301.43	4646.15	3966.22	3597.66	3363.77	3088.89	2724.5	2348.66	2016.26	1922.89	1796.4	1640.01	1539.52	1222.73	1032.86	929.357	907.383	890.961	883.827	870.712
669180	474289	271007	226784	195725	171144	150864	134537	97931.8	73591.2	58774.1	47708.9	38293.7	34272.9	30552.1	26870.7	24586.3	23600.2	22180.5	20493.5	19487.6	17199.5	15548	14421.1	13205.3	12616.3	11574.3	9548.21	6882.38	6192.56	5737.64	4735.18	3901.93	3330.61	3217.23	2999.24	2686.35	2417.45	2205.9	1979.53	1470.79	1333.66	1263.29	1185.64	1111.01	1046.38	993.016	903.527	875.744	837.472
716817	499763	370754	295451	233514	196012	166986	143593	124655	105525	91509.6	80409.1	69088.8	60322	49931.7	42005.2	35594.5	30688.7	26474.8	22246.8	19750.8	17276.6	14887	12732.4	11269.2	9875.46	8652.65	7522.9	6689.72	5621.49	4989.23	4473.19	3957.44	3620.65	3329.33	2909.91	2690.83	2475.76	2217.31	2018.13	1862.37	1672.39	1556.8	1433.63	1321.82	1201.05	1125.64	1061.49	1004.7	941.339
[truncated: 250 more columns]
