# Supplementary material for: A new imperialist competitive algorithm with spiral rising mechanism for solving path optimization problems
Source: PeerJ Comput Sci. 2022 Sep 7;8:e1075. doi: 10.7717/peerj-cs.1075 (PMC9575848; doi:10.7717/peerj-cs.1075)
Supplement: Supplemental Information 11 [file peerj-cs-08-1075-s011.zip › WOA ICA SRICA DEICA/F10/WOA.xlsx]

## Sheet: Sheet1
1.1754e+06	624558	154434	46216.3	30287.7	4626.06	4047.43	2300.02	457.689	372.834	171.44	76.712	72.1516	60.9401	54.9673	51.6578	46.0075	36.0219	34.081	30.6305	30.5001	30.195	29.8835	29.8208	29.5678	29.2513	29.1824	29.0795	28.9282	28.8551	28.8434	28.8119	28.78	28.7677	28.7634	28.7616	28.756	28.7483	28.7417	28.7329	28.7244	28.7244	28.7235	28.7186	28.7156	28.7119	28.7111	28.7101	28.6995	28.6834
1.00163e+06	769628	178225	109855	60279	15114	7820.72	4004.95	1941.48	812.448	638.667	374.126	230.115	120.23	97.4825	57.6278	49.5532	46.0136	43.95	34.8708	32.8846	32.1276	31.4781	31.1743	30.5718	29.986	29.2452	29.1834	29.0788	28.9702	28.8407	28.8323	28.809	28.8046	28.7941	28.7732	28.7503	28.7431	28.7383	28.7346	28.7293	28.7216	28.7186	28.7169	28.7159	28.712	28.7055	28.704	28.7036	28.7019
1.33137e+06	439379	234186	52808.9	34198	19966.6	11464.9	8112.15	6337.4	2921.8	2240.13	1109.16	492.51	370.111	324.506	168.695	92.9673	81.0294	59.9631	53.409	49.6565	37.4282	36.3109	34.0193	30.4606	29.8656	29.6259	29.1869	19.4334	7.17835	6.96253	6.58884	6.22574	6.13677	5.98812	5.92459	5.89385	5.55675	5.28502	4.70921	4.06	3.99137	3.91738	3.69674	3.55793	3.50344	3.36489	3.2556	2.96053	2.9455
1.54478e+06	485865	233094	143954	39475.6	8970.15	4941.58	2349.21	1713.14	1161.5	943.522	780.46	411.184	196.786	71.1591	49.0774	37.8124	36.5672	35.0825	33.4176	32.016	30.3638	29.9435	29.4696	29.2009	29.1159	28.9692	28.9219	28.8618	28.8202	28.8027	28.7865	28.7828	28.7658	28.7588	28.7398	28.7322	28.7105	28.7032	28.7032	28.6916	28.6862	28.6846	28.5207	28.4417	28.3847	28.3406	28.2192	28.2067	28.1964
993951	469817	209694	21342.2	13009.9	7892.84	6139.61	4208.1	2889.79	1709.16	818.111	500.545	430.651	235.403	94.7467	87.8673	66.0981	51.0994	45.3246	41.6602	39.041	36.5625	33.6853	31.9145	31.0545	30.8172	30.509	29.8808	29.5823	29.1472	29.0475	28.8848	28.8538	28.8128	28.8013	28.7627	28.7528	28.7446	28.7252	28.7105	28.7076	28.7045	28.701	28.6995	28.6957	28.6923	28.6896	28.6855	28.6852	28.6812
1.10402e+06	572076	170609	39556.6	34408.3	16326.6	5439.13	2527.07	1194.2	864.826	426.24	235.207	176.755	149.781	101.247	88.1803	78.1838	58.3789	45.7997	37.1469	32.9384	32.1944	30.0615	29.8477	29.4898	29.3342	29.2382	29.014	28.9694	28.9341	28.8719	28.8237	28.8198	28.7968	28.7807	28.7753	28.7705	28.7659	28.7598	28.7584	28.7546	28.7443	28.7149	28.7056	28.703	28.7014	28.6943	28.6927	28.6854	28.6719
993473	632824	138308	68667.7	49417.9	19049.3	5198.95	2816.01	1348.47	1012.13	757.37	470.079	236.235	136.575	124.949	98.5382	60.8715	48.4301	40.2929	37.383	32.0575	31.7881	30.9959	29.9746	29.0936	29.0689	29.0112	28.9352	28.9055	28.8914	28.866	28.8611	28.8432	28.8339	28.7862	28.7731	28.7681	28.7653	28.7635	28.5944	28.5572	28.5554	28.5505	28.5364	28.5347	28.4837	28.4743	28.4565	28.4495	28.4398
1.01698e+06	788536	451880	219402	128969	29492.5	21019	10136.8	2623.81	1251.8	1032.51	601.545	452.053	163.25	115.65	103.482	86.4693	48.1328	45.3407	44.6511	40.6246	36.4696	34.7127	32.0861	31.1499	31.0874	30.3436	29.8641	29.5926	29.487	28.9599	28.8603	28.8371	28.8238	28.7898	28.7867	28.7822	28.7728	28.765	28.4824	28.4698	28.465	28.4523	28.4334	28.4249	28.4219	28.4193	28.4177	28.4167	28.4048
925337	400694	234226	139566	97262.5	12027.6	6012.66	4381.19	3229.51	2009.75	532.389	316.571	163.617	89.3793	78.7823	59.4333	46.7114	43.8795	40.6064	36.6994	34.3979	33.1274	31.9781	30.6164	29.7988	29.4053	28.9152	28.7914	28.7792	28.7612	28.7513	28.7478	28.7456	28.7403	28.7375	28.7338	28.7324	28.7281	28.7275	28.7268	28.7262	28.7248	28.721	28.7174	28.712	28.708	28.7077	28.7077	28.7069	28.7059
673164	600533	314612	111493	24232	17207.7	6922.47	4074.02	940.849	558.973	378.97	166.203	114.517	89.5831	60.4541	58.0037	53.2456	50.674	47.2835	39.1881	37.0932	33.0536	30.9116	30.3193	29.8278	29.3937	29.1962	29.1097	29.036	28.9185	28.9018	28.8256	28.7786	28.7773	28.7705	28.7668	28.7621	28.7524	28.7476	28.729	28.7145	28.67	28.6053	28.5609	28.5296	28.4898	28.4757	28.4633	28.444	28.4365
836043	613169	272280	109386	61055.9	13944.4	2931.38	1152.72	1045.73	606.999	364.55	258.292	129.615	107.065	69.4054	55.9848	44.4094	33.5293	33.4301	32.0155	30.6865	30.2059	29.8838	29.4785	29.1045	28.969	28.9289	28.8581	28.8452	28.8347	28.7483	28.7352	28.7195	28.6996	28.6955	28.6827	28.678	28.6555	28.6528	28.6505	28.6494	28.6483	28.6469	28.6376	28.5968	28.5369	28.5294	28.5023	28.4946	28.4932
810070	427229	280966	97241.5	17268.2	14595.5	4644.57	3342.19	742.533	653.028	507.024	209.546	156.2	85.298	60.5293	46.2053	38.1921	37.1812	34.8702	31.4317	30.5193	30.092	29.4469	28.9538	28.8922	28.8663	28.8517	28.8412	28.8356	28.7932	28.775	28.7676	28.7451	28.7393	28.7241	28.7191	28.7127	28.6682	28.6578	28.6239	28.5818	28.5628	28.5319	28.5186	28.5168	28.5141	28.5122	28.481	28.4809	28.4753
1.38658e+06	588262	413294	198661	40015.7	16701.7	12547.5	4462.1	2419.17	1620.34	1102.22	821.042	591.766	185.872	122.403	87.6503	64.2633	52.0825	42.7256	38.3212	36.072	32.0325	30.9422	29.4589	28.8924	28.8506	28.8037	28.7797	28.7504	28.7345	28.7345	28.7323	28.7308	28.6872	28.6769	28.6456	28.6297	28.6183	28.5661	28.5187	28.5052	28.4974	28.4937	28.4917	28.4856	28.4645	28.4596	28.4542	28.4501	28.4482
1.32147e+06	378280	120171	24090.9	12463.4	7273.59	1111.48	862.748	652.355	253.798	114.431	108.313	74.7495	49.3418	47.1032	37.1919	31.6209	30.2748	29.9148	29.6707	29.3463	29.0237	28.867	28.7783	28.7675	28.7537	28.731	28.7289	28.7258	28.7253	28.7198	28.7161	28.7134	28.7111	28.7105	28.7071	28.7059	28.7056	28.6984	28.6976	28.6956	28.6927	28.692	28.6904	28.6901	28.6746	28.6677	28.6616	28.6594	28.658
1.39513e+06	398991	241169	102141	29783.3	23439.9	15311.5	8479.6	3912.16	3670.89	3530.82	3106.36	2373.06	1384.05	853.526	595.875	274.313	72.2324	64.6499	61.9891	43.7837	36.6547	33.4623	31.3434	30.3237	30.0612	29.2609	29.2245	29.052	28.9883	28.9227	28.8926	28.8165	28.7938	28.772	28.76	28.7525	28.7442	28.7301	28.7261	28.7242	28.716	28.7156	28.7138	28.7123	28.712	28.712	28.7101	28.7066	28.7043
885647	440693	330929	20415	1248.83	1114.34	462.147	200.973	173.488	150.597	101.761	63.1457	56.0977	48.4151	42.7809	36.5802	31.1018	29.6224	29.3839	28.8586	28.8385	28.8025	28.7988	28.7845	28.7771	28.7765	28.7678	28.763	28.7598	28.7562	28.7531	28.7483	28.744	28.7331	28.7292	28.7263	28.7237	28.7203	28.6997	28.6922	28.6839	28.6816	28.6805	28.6784	28.671	28.6666	28.6571	28.6503	28.6241	28.6127
985141	607650	484058	82008.5	25767	18019.5	3479.02	2417.69	1903.73	487.842	448.154	344.693	158.986	124.675	116.492	94.4143	74.9701	62.3568	46.6148	37.5647	32.1463	31.3752	30.4137	29.5419	29.2828	29.1899	29.1741	29.0749	29.0229	28.9418	28.865	28.7942	28.7801	28.7683	28.7552	28.7487	28.7328	28.7122	28.7083	28.7032	28.701	28.7008	28.7	28.694	28.6852	28.6836	28.6784	28.6639	28.6616	28.6532
1.12397e+06	394385	211074	22752.6	14309.1	12423.3	7234.42	1052.59	680.597	518.353	229.574	169.91	122.542	84.8488	64.8604	56.2361	45.3118	42.6911	38.4169	34.3363	32.1933	30.7998	30.6705	30.0704	29.3637	29.1982	29.1477	29.0779	29.0239	28.9611	28.9302	28.9032	28.8849	28.8597	28.831	28.7984	28.7831	28.7696	28.752	28.7442	28.7269	28.7233	28.7215	28.7162	28.7161	28.7139	28.7132	28.7125	28.7055	28.7032
1.47502e+06	439204	254215	114326	65053.8	17576.7	12693.9	4405.63	2442.41	662.03	362.383	192.112	90.3386	66.7104	62.8904	58.5213	53.5219	48.6287	41.6436	38.1245	36.7482	33.6367	30.6503	30.2636	29.9146	29.7719	29.2239	29.1941	28.9848	28.9605	28.925	28.8751	28.864	28.8328	28.8211	28.8099	28.7797	28.7771	28.7731	28.7696	28.7628	28.7502	28.7502	28.7219	28.7048	28.6999	28.6875	28.6608	28.6531	28.6519
1.07758e+06	749735	243299	93217.7	74426.3	30722.1	12984.7	10601	7242.1	4770.16	4135.71	2037.1	1601.7	778.664	545.672	322.207	173.869	99.3458	80.1122	72.9049	63.1496	45.4058	38.7483	35.8285	34.5478	32.1945	31.8168	31.082	30.5324	29.847	29.3891	29.229	28.9745	28.906	28.8255	28.8095	28.7995	28.7893	28.7801	28.7768	28.7709	28.7591	28.7484	28.7433	28.7295	28.7191	28.7117	28.7071	28.7014	28.7005
979948	480146	338406	119519	33630.5	21038.5	8111.15	4845.87	1693.64	736.534	493.694	341.047	263.439	116.541	62.9385	51.2915	49.0946	44.7525	40.01	35.1031	33.3302	31.656	31.3012	30.6086	30.0271	29.6365	29.3976	29.0469	28.8357	28.7863	28.7756	28.7475	28.7308	28.7255	28.7179	28.712	28.7088	28.706	28.7012	28.6975	28.6948	28.6928	28.6622	28.654	28.651	28.6487	28.6474	28.6427	28.6398	28.632
852439	519796	246524	147493	60107.8	15327.7	1505.81	675.317	209.268	165.011	136.408	93.02	66.538	49.377	39.658	39.4338	36.775	34.8565	34.3841	33.8617	32.1531	30.8303	29.5101	29.3499	29.1011	28.9762	28.9503	28.8351	28.81	28.7995	28.7756	28.7539	28.7492	28.7458	28.7297	28.7228	28.7211	28.7202	28.7179	28.6991	28.6971	28.6941	28.6906	28.6881	28.6863	28.6713	28.6667	28.661	28.629	28.6016
1.17618e+06	741499	280646	106905	55461.2	35945.8	16546	8243.43	5699.33	2433.9	1721.45	1211.3	840.532	392.904	204.134	77.0374	68.726	40.2556	33.5724	31.5438	30.8365	29.9371	29.6166	29.2476	29.0705	28.9975	28.9756	28.9223	28.8866	28.8256	28.779	28.7515	28.7272	28.723	28.7202	28.7132	28.7104	28.6966	28.6914	28.6796	28.6741	28.6726	28.6604	28.6234	28.6197	28.6182	28.6152	28.6105	28.6097	28.6075
1.16379e+06	705811	260673	58464.5	54214.5	10155.9	3971.49	1996.25	1102.73	477.254	354.718	190.292	176.234	141.331	103.147	67.6202	56.2141	38.2986	34.8753	32.4559	30.1131	29.4588	29.2238	29.0191	28.9123	28.8534	28.8298	28.7943	28.782	28.7789	28.7753	28.7586	28.7506	28.7481	28.7453	28.7406	28.7366	28.7361	28.7335	28.7323	28.7312	28.7298	28.7286	28.725	28.7197	28.7179	28.7096	28.7092	28.7083	28.7065
1.65748e+06	600633	294603	75162.4	24113.5	15915.9	7398.34	4372.46	2749.57	756.034	368.784	87.9502	78.9381	66.8886	60.0426	42.1731	37.9341	32.8146	32.6545	32.192	29.8554	29.7042	29.3913	29.2649	29.0901	29.012	28.9664	28.9455	28.8963	28.8476	28.7978	28.7777	28.7698	28.761	28.7544	28.7457	28.7396	28.729	28.7004	28.6786	28.6644	28.6627	28.659	28.658	28.635	28.628	28.611	28.605	28.5884	28.5879
1.10993e+06	524189	250856	116985	24324.7	13628	6054.28	892.665	512.622	193.758	146.225	123.057	61.6218	57.0375	42.3134	38.5256	31.2964	31.0606	30.7389	29.2801	29.2349	29.1392	28.8398	28.8167	28.8088	28.797	28.79	28.7763	28.7629	28.7493	28.7432	28.7432	28.7407	28.7334	28.7297	28.7249	28.723	28.7221	28.7204	28.7187	28.7181	28.7169	28.7137	28.7107	28.7089	28.7064	28.5759	28.5532	28.5392	28.5333
1.28385e+06	504019	129494	96196.2	50120.4	20354.7	10086.3	4695.3	1922.26	1079.23	782.498	513.331	355.179	117.176	102.285	65.5622	56.5123	47.4731	43.2277	37.9402	37.19	34.8696	32.7178	31.6265	30.2439	30.0399	29.8241	29.2128	29.1485	28.9666	28.9049	28.8417	28.7881	28.7593	28.7418	28.7142	28.7132	28.7122	28.7086	28.7081	28.7063	28.7023	28.6992	28.6989	28.6984	28.6719	28.6489	28.5958	28.5579	28.5046
1.47786e+06	747344	222575	95999.5	46640.1	32521.4	8588.05	4819.01	3049.89	1846.55	1374.93	603.154	356.737	163.806	125.138	76.5674	65.7049	53.1503	45.367	41.3493	35.9617	35.8362	34.9954	33.7735	30.9733	30.8611	30.0005	29.9568	29.5132	29.1678	29.0582	28.8849	28.8767	28.861	28.7771	28.7557	28.7368	28.7345	28.7289	28.727	28.7266	28.7261	28.725	28.7224	28.7221	28.7194	28.655	28.5853	28.5745	28.5562
1.25847e+06	587316	297157	166584	37789.3	22100.9	17015.3	13373.1	6184.21	1729.51	1030.41	399.015	197.753	168.236	160.218	143.435	88.6496	76.0992	59.9254	48.9217	38.6826	36.0297	33.6518	33.0702	31.772	30.8285	30.4186	29.7498	29.3162	28.8846	28.8691	28.8357	28.8186	28.7818	28.7701	28.7482	28.7373	28.7325	28.7236	28.7204	28.7185	28.718	28.7167	28.7115	28.6902	28.6862	28.683	28.68	28.6775	28.677
1.1255e+06	445839	244012	117713	47304.6	9763.92	8241.99	3970.57	2047.38	494.2	334.355	227.645	166.328	130.364	109.137	85.2224	55.441	50.6829	42.4771	36.2921	34.8429	31.2017	29.5834	29.0762	28.901	28.8614	28.8198	28.7598	28.7462	28.7299	28.713	28.7052	28.7037	28.6957	28.6902	28.6819	28.6773	28.6731	28.6706	28.659	28.6572	28.6518	28.6503	28.6496	28.6407	28.6348	28.6292	28.6232	28.6203	28.6108
1.13807e+06	555937	257856	97270.7	42887.9	16774.6	7997.52	4325.7	2302.05	1199.37	852.648	524.364	356.605	197.688	137.287	96.6766	66.5281	48.5872	42.5573	38.4405	35.2298	32.6667	31.3559	30.5199	29.8327	29.5607	29.3305	29.153	28.7133	28.2014	28.1267	28.0739	28.0368	28.0175	27.9963	27.9821	27.9734	27.9537	27.9357	27.8935	27.8642	27.8562	27.8458	27.8251	27.8104	27.7966	27.7785	27.7594	27.7413	27.7328
[truncated: 250 more columns]
