# Supplementary material for: A new imperialist competitive algorithm with spiral rising mechanism for solving path optimization problems
Source: PeerJ Comput Sci. 2022 Sep 7;8:e1075. doi: 10.7717/peerj-cs.1075 (PMC9575848; doi:10.7717/peerj-cs.1075)
Supplement: Supplemental Information 11 [file peerj-cs-08-1075-s011.zip › WOA ICA SRICA DEICA/F11/DEICA.xlsx]

## Sheet: Sheet1
393971	238859	194246	154339	137131	113983	98917	77724.8	70216.6	63317.2	54198.4	41328.8	33643.3	24637	19739.7	15629.8	12467.7	9120.54	7943.47	6853.53	5640.02	3199.11	2943.29	2474.66	2171.13	1966.48	1729.18	1506.89	1192.15	930.619	703.208	622.706	517.736	438.255	361.15	332.259	311.93	293.109	286.618	253.4	231.843	224.277	206.081	195.538	188.331	182.273	172.64	163.528	157.942	152.881
361198	245029	194925	148778	126329	103016	89799.9	77400.8	67945.2	55573.7	44382.6	32502.9	20259.7	14411.2	11105.5	9597.05	8199.33	7132.39	6645.03	6118.64	5836.58	5292.07	3993.62	3078.37	2778.66	2652.27	1979.69	1717.06	1615.47	1435.49	1218.97	1061.23	889.76	795.719	612.205	471.154	382.824	226.041	211.331	174.469	153.141	134.703	130.348	117.515	107.294	84.054	71.5633	57.065	45.7136	38.8634
451716	223554	166172	137021	114527	84458.2	62733	47586.3	41082.5	35220.6	30846	28531.7	24901	22943.9	21270	16681	12773.1	10036.6	7360.67	5378.96	3820.86	3406.59	2392.1	1960.78	1742.89	1621.08	1465.12	966.796	942.693	810.821	623.121	575.262	381.056	334.995	320.49	299.184	286.807	271.906	253.809	242.919	227.892	219.627	211.845	190.816	162.352	145.229	138.171	131.311	123.119	108.256
370640	232302	165796	148696	119217	90186	75560.2	64991	46818.8	36495.7	34658.4	28952.2	21633.7	19009.4	13862.4	12366.2	11018.9	9915.8	8357.96	6543.2	6144.22	4736.33	4091.14	3663.81	2947.52	2466.56	2210.45	1988.6	1720.96	858.036	698.908	609.534	555.834	527.239	446.532	413.706	385.058	365.76	274.441	210.924	175.481	163.593	116.139	101.687	92.4086	84.2028	78.8509	68.4389	63.6634	61.3679
392423	320233	228862	127657	100858	90421.4	71555.1	58981.4	55307.9	48491.6	33356.7	28964.2	20992.3	18859	16983.4	15245.4	13333.2	8269.7	6505.83	5450.92	3775.84	3045.18	2464.89	1893.11	1620.14	1322.27	1049.13	911.239	696.412	619.101	538.592	474.977	391.046	365.572	345.714	305.373	264.25	216.086	189.958	146.426	125.331	94.94	87.0762	75.2941	72.2423	68.2712	59.335	58.0454	54.0069	51.5723
531888	285315	185551	138622	109749	88626.7	76830.8	64892.3	56369.1	52671.2	46768.1	42086.8	34113.8	30140.9	24882.3	20811.9	17746.7	12682.2	9965.79	8113.13	7217.25	6548.75	5641.82	4200.5	3635.69	3329.58	2139.41	1472.1	1131.49	1005.61	917.327	734.522	597.883	582.767	533.544	365.873	334.962	295.966	250.326	203.803	163.015	144.027	130.985	123.046	114.104	106.019	96.0829	88.3792	84.4412	79.2898
353189	211570	147172	125426	108360	94233.8	69115.3	42904.6	30080.7	21403	16207	13334.3	11227.6	9431	8139.51	6945.61	5526.95	4551.65	3951.98	3055.56	2609.23	2264.9	1763.44	1602.55	1231.3	998.081	730.153	606.36	560.667	524.551	479.177	392.963	324.921	273.927	197.671	163.088	146.043	135.558	130.873	117.949	101.131	76.0972	67.8014	60.1619	51.2662	44.7569	35.2669	30.6559	29.3369	26.6099
340284	225202	192101	158316	134367	109884	82960.2	73898.7	60959.6	50412.7	42243.8	33900.4	27960.5	23037.6	17716.3	15673.8	13357.9	10596.4	8855.66	8031.15	7423.79	6716.6	6025.04	4190.7	3388.65	2119.7	1824.09	1654.96	1499.94	1327.8	1090.88	998.393	815.609	715.218	583.813	492.073	441.451	365.027	304.309	279.697	221.073	193.004	153.842	136.13	124.914	115.83	104.757	98.1588	92.5363	84.3977
278718	217211	134023	106808	95834.8	67177.3	50264.5	37041.8	32249.8	26104.4	20092.2	15861	14310.8	12141.5	10959.8	8961.11	7792.49	7060.04	6263.81	5322.61	4624.44	4015.16	3256.18	3000.89	2527.68	2325.88	1911.34	1810.33	1702.79	1487.98	1228.52	1048.97	958.638	928.283	832.305	663.687	431.258	358.396	343.259	320.209	302.266	274.788	214.941	181.289	159.916	137.945	128.233	109.9	93.0864	84.4384
396051	234354	191309	142396	131329	104171	80059.4	68530.2	55764.5	48369.6	43722.4	40763.1	37042.4	32864.8	28688.8	25333.6	16888.8	12827.4	11389.3	9034.02	7204.53	6181.41	5035.69	4090.88	3422.09	3018.83	2737.33	2133.78	1933.73	1820.98	1691	1139.59	1010.53	808.536	727.522	582.833	510.143	461.596	365.077	323.001	266.417	213.905	117.621	94.8863	86.1318	72.3899	67.4533	65.3807	61.3438	54.2118
623449	371118	322466	203198	155665	135353	112722	94871.6	86811.8	79660	71070.9	65376	54936.6	42719.5	34269.3	23178.8	18441.1	16151.7	13409.9	10932.8	9799.56	5304.64	3273.93	2715.94	2418.06	2232.85	1875.11	1671.04	1487.06	1374.09	1301.46	1196.66	986.007	899.579	680.482	552.71	444.7	394.083	333.608	323.325	313.381	292.619	276.931	239.644	215.253	194.598	184.493	170.768	157.873	152.976
350445	275411	177709	117582	93038.4	68348.9	61535.9	48030.1	44103.3	34670.2	26662	23451.7	20996.5	16897.8	13112.8	9734.76	8355.93	7209.78	5744.98	4705.78	3096.83	2421.21	2116.38	1810.33	1671.51	1341.82	1150.34	983.098	843.227	733.586	688.24	532.973	378.401	312.951	285.76	268.33	246.662	233.137	192.283	160.238	135.59	125.061	116.417	97.9682	92.9839	86.4814	81.9479	75.9929	68.774	59.5616
463445	271202	218729	149373	116485	98704.2	57286.8	39295.6	34491	30895.9	26211.3	19749	17141.9	14521.8	12979.3	11901.5	10805.6	7358.55	6611.37	4837.63	4505.13	3478.31	3061.47	2463.28	2157	1703.18	1548.09	1277.16	1042.79	916.606	812.597	709.179	583.706	507.63	352.028	275.196	229.066	161.925	149.58	146.173	130.743	125.39	118.505	110.276	105.953	80.9285	76.122	62.5701	55.9407	53.5181
553399	360083	225209	158526	122378	102520	76362	62550.5	53172.5	29428.4	18498.7	16732.6	14655.6	12851.9	11440.4	10314.2	8327.88	6668.37	5806.44	5051.09	4312.94	3419.95	2996.56	2563.59	2182.66	1965.24	1581.12	1458.97	1388.75	1170.34	882.996	663.452	553.632	503.156	476.315	441.836	358.771	278.155	253.096	239.716	231.271	222.946	183.194	149.909	126.709	100.104	83.8759	69.8789	65.6658	62.5833
476218	340445	260261	128040	86086.5	75944.8	50114.1	40365.8	38513.2	34717	23814.2	18126	16757.2	7216.9	5070.9	3946.27	3267.91	2603.44	2184.71	2007.08	1775.46	1382.23	1095.75	1003.4	911.804	863.166	824.175	632.476	525.097	425.144	365.199	353.648	335.85	258.291	209.271	182.453	152.21	136.593	115.946	105.224	94.3672	83.7395	74.0115	64.6149	60.2506	53.3505	42.7518	41.246	33.7838	28.544
478073	262116	148892	125029	101703	74417.4	55546.8	37765.5	26595.9	19734	15718.2	12757.2	11355.3	10188.2	9287.58	7684.29	6825.04	5945.08	4339.57	3644.4	3134.85	2745.83	1694.55	1451.6	1121.55	936.502	810.612	658.097	567.216	477.911	432.067	307.956	239.886	207.15	194.823	181.946	172.921	159.444	146.908	133.987	121.215	112.741	106.779	98.4161	87.4773	81.2831	73.7249	56.0048	50.0147	46.9227
278188	223270	180130	115204	83473.4	66775.9	47377.4	25305.3	20414.2	18073.1	14234.3	11544.2	9153.2	7016.91	6179.43	5355.17	4094.53	3462.71	2752.23	2345.4	1915.64	1693.29	1551.63	1443.71	1231.91	982.92	907.543	836.595	757.705	694.162	629.608	535.233	433.903	369.135	290.642	221.202	197.679	183.346	168.054	151.752	132.966	122.831	114.725	109.07	98.5004	83.1847	79.4201	72.6978	65.4573	57.3007
293922	214249	182085	150643	102612	79170.2	59221.4	44758.2	30359.8	21984	18104.8	16244.9	11249.2	8937.02	7723.65	6122	4891.33	4353.18	3905.68	3568.66	3022.85	2441.64	2082.83	1709.3	1585.91	1390.85	1270.45	1002.89	858.499	716.805	607.073	533.946	496.321	418.243	395.822	346.333	319.563	305.859	290.56	280.713	270.011	258.886	241.392	223.181	205.756	191.258	182.124	176.82	171.253	165.465
349945	288065	216485	168388	146043	124859	111737	95673.6	83835.2	61716.9	37367.5	29836.3	27751.4	24948	16407.9	12497.3	10222	8014.96	7305.51	4477.17	3336.42	2813.13	2266.43	1851.01	1193.58	1060.01	943.8	844.289	690.144	630.085	595.87	547.255	492.084	458.667	403.941	296.231	259.277	236.987	210.18	190.104	180.402	162.131	155.059	150.635	139.84	122.215	106.414	87.614	83.9724	79.9516
381186	295747	190085	140350	99524.1	79683.4	53203.9	40324.9	34028.5	29832.4	25395.7	22204.4	20133.8	17615.5	15834	13294.1	10774.9	9232.29	7753.63	5835.67	5565.25	4902.91	4544.31	3114.04	2935.14	2684.18	2361.89	1964.11	1734.67	1579.45	1253.23	992.563	890.776	809.546	706.504	558.699	466.098	419.211	357.127	325.351	306.977	268.166	243.824	230.092	204.909	185.511	164.064	157.812	144.176	137.661
310734	225220	139892	108205	72928.7	65829.9	61227	51154.3	45932.4	42084.8	38791.8	25877.3	24560.1	24081.4	21606	20925.6	18835	10262.1	4195.82	3060.48	2328.13	2109.76	1683.34	1580.25	1440.97	1231.76	930.842	788.925	734.826	666.17	577.09	484.933	431.193	350.719	265.276	224.219	184.717	166.096	151.308	122.382	109.633	97.0264	90.4677	81.8338	71.7762	64.8908	61.4517	58.8026	54.4726	51.8459
531659	372613	234466	110160	83746.1	64823.7	37513.2	30194.6	24272.2	19948.9	14547.8	12796.8	10866.1	9345.4	8914.89	7478.77	6909.65	5694.87	4717.21	3374.27	2971.97	2586.59	2360.88	1371.01	1246.53	1116.19	968.384	714.46	446.826	336.306	282.844	251.978	225.18	203.858	182.958	174.661	165.626	163.164	155.473	139.96	128.742	95.4827	82.5936	62.8741	56.8027	50.1106	46.459	36.5646	33.0658	28.8072
366452	230067	135794	106394	62191.8	51356.9	46688.3	35070.2	31315.9	27774.7	26205.6	23332.5	21934.5	16667.7	13405.7	11691.5	10834.9	9660.11	6762.33	4541.6	4014.37	3236.03	2705.71	2337.06	2109.43	1436.45	1391.53	1262.59	1168.1	964	774.102	602.145	475.181	432.954	396.524	365.715	355.538	247.574	216.346	195.987	172.019	142.761	114.784	75.5389	69.4705	65.0953	59.3923	55.1996	51.3406	43.7193
427501	211093	156418	99204.5	75327.4	52149.3	39503.2	32775.7	26439.7	22765.5	19206	13259.7	10333.6	9391.06	7468.68	6189.83	5620.77	5397.15	5033.46	3776.52	3298.12	2740.1	2519.37	2349.27	2277.34	1982.33	1166.48	750.302	668.112	603.318	526.923	484.883	383.111	334.548	261.896	242.042	216.397	186.571	153.134	125.743	100.299	80.916	75.9194	72.1286	68.0741	54.5821	49.6014	46.0334	42.43	37.3736
563075	432089	321702	268973	223948	159236	130987	108392	97876.3	82006.8	71182.6	60019.3	46470.7	39633.4	31471.5	28811.1	25815.7	22595.9	20262.4	18684.4	16682.2	13008.3	12329.6	11274.7	10527.2	9386.5	8183.7	6528.73	3882.85	2846.07	2368.79	1552.86	1231.11	1141.19	1051.56	948.178	794.602	617.55	561.954	506.886	435.989	385.106	346.596	296.386	270.48	241.768	229.578	213.706	206.251	191.911
646289	408446	246039	188034	166964	137668	106598	81917.6	71940.2	59122.9	54673.9	42850.4	35306.1	28323.4	24805.1	20895.8	18850.4	16256.3	13506.2	9718	8249.83	7238.95	6749.7	6153.2	4979.12	4499.16	3818	3236.39	2649.39	2212.35	1963.65	1738.08	1444.58	1292.64	1195.78	988.78	869.966	802.05	724.216	595.801	479.691	422.826	388.524	364.336	327.333	304.43	276.013	247.726	205.515	180.549
400366	234060	196722	184200	142627	120483	107524	94282.9	76089.3	69276.4	61699.6	54114.1	41946.3	33963.9	23077.1	20243.9	18579.5	15541.6	13691.1	12493	11130.6	8771.05	6523.62	5903.86	5498.17	4714.76	4333.77	2521.05	2067.76	1741.68	1491.27	1377.59	1202.17	1049.13	921.598	864.391	801.33	761.618	712.346	596.611	547.792	394.15	372.975	361.98	204.565	201.581	192.95	182.31	147.456	131.47
380371	244360	176447	137140	120277	95851.5	94615.2	84205.3	75296.9	61980.8	50244	40622.7	35698.2	24345.9	18362.6	14042.9	10134.3	8092.4	6085.95	5107.3	4154.64	3639.87	3404.59	2792.93	2440.5	2299.67	1889.35	1392.9	1148.14	1010.59	884.318	752.789	608.463	511.87	438.945	395.086	358.44	333.985	296.37	244	176.643	165.272	138.757	121.199	106.561	94.2011	85.6714	77.3904	72.2082	61.3537
203439	130435	91966.6	77445.4	63460.7	55624.4	49777.1	36439.7	30564	23064.2	20885.9	17776.1	16144.3	11574.9	9526.25	8198.39	5932.65	5139.43	3394.94	2508.89	2167.68	2050.56	1692.54	1116.51	848.016	605.42	491.184	445.867	387.879	346.954	306.842	273.43	258.954	241.562	228.967	215.368	205.648	192.556	183.897	170.72	148.465	129.867	117.527	101.333	89.9408	84.778	81.6399	77.2742	72.1444	67.7711
470281	359972	278720	188613	111682	95444.3	74608.5	60334.3	45854.6	39319	34757.4	29916.8	22334.2	16603.7	13371.9	11430.8	9677.93	5969.48	4143.89	2970.28	2269.77	1943.95	1677.67	1206.52	1012.43	960.403	817.671	765.537	658.929	592.887	382.275	341.598	278.538	175.498	154.164	146.406	137.802	115.166	90.4511	80.5214	72.6945	62.1248	54.5431	42.3558	32.6082	29.8533	28.1017	26.3721	22.9665	19.3024
413950	272790	196679	143759	113595	91680	73064.8	58588.7	49823.4	41537.2	34524.9	28760.5	23860.3	19477.3	15922.1	13372.7	11210.1	8926.75	7294.9	5918.07	5067.64	4111.15	3464.6	2878.93	2508.49	2173.8	1834.66	1483.45	1223.48	1028.65	877.205	729.71	612.402	541.628	468.474	399.3	347.725	302.817	269.095	236.933	208.549	182.967	161.673	144.338	126.473	113.706	104.605	95.4548	86.9983	80.0158
[truncated: 250 more columns]
