# Supplementary material for: A new imperialist competitive algorithm with spiral rising mechanism for solving path optimization problems
Source: PeerJ Comput Sci. 2022 Sep 7;8:e1075. doi: 10.7717/peerj-cs.1075 (PMC9575848; doi:10.7717/peerj-cs.1075)
Supplement: Supplemental Information 11 [file peerj-cs-08-1075-s011.zip › WOA ICA SRICA DEICA/F11/ICA.xlsx]

## Sheet: Sheet1
353569	252363	166075	150518	132983	108815	94209.7	74547.5	68445	63394.7	60443.4	55096.6	47722.9	40441.4	34509.5	29349.3	23992.4	21624	19870	17846.5	15640.2	14667.9	12908.5	10554.7	9624.81	8814.88	6259.42	5228.64	4577.47	4210.42	3917.08	3206.81	3114.95	3046.65	2840.7	2332.51	1793.08	1678.37	1476.04	1428.73	985.866	923.092	617.598	500.781	454.646	381.426	312.54	279.045	227.02	212.22
427709	340430	216603	170149	135256	118223	102629	90381.7	81008.1	72347	59816.7	54719.6	51532.4	46051.1	43345.8	31943.2	23060.1	18771.8	18096.1	17318.3	15985.5	14580	13099	11770.9	9866.94	9402.23	9229.72	6330.83	5235.77	3521.07	3072.88	2721.25	2562.7	1973.43	1676.47	1503.29	1401.58	1319.86	1254.65	1203.64	1071.23	888.686	805.826	746.093	678.122	613.854	589.184	540.616	492.228	440.772
432735	272206	227284	178138	163385	140360	127817	115127	70318.2	52068.2	38577.8	27454.8	25060.1	20706.2	17370	15819.3	14285.1	12894.4	11652.6	10948.7	8894.85	8653.2	7696.64	7623.88	5115.44	4909	3819.24	2676.21	2303.72	2077.61	1991.59	1948.04	1621.19	1400.55	1233.86	1119.03	996.039	743.538	708.208	645.972	470.17	436.239	432.953	401.195	374.731	356.826	238.141	203.629	177.686	172.999
340696	212822	206537	178396	155668	127720	112489	95636	67838.3	48337.8	42206.4	35610	22605.9	13657.8	12099.1	8978.63	6223.32	5297.04	4413.25	3903.74	3411	2477.58	2050.09	1853.6	1572.25	1478.17	1336.02	1089.97	1002.3	902.678	825.511	787.7	697.96	620.327	575.952	535.615	507.298	479.574	442.372	407.722	379.849	355.237	252.62	159.374	127.589	117.064	106.915	98.8541	78.2443	73.9684
530422	351674	229242	161666	124817	108908	90721	82703	69506	61726	53686.3	46330.4	43285.1	38798.7	31657.7	29315.8	28867.1	26862.3	24176.8	22120.7	18988.8	17017.4	15500.8	13423.9	12216.1	10598.9	9186.05	9012.87	8056.92	7783.85	7144.37	6470.35	6029.21	5743.82	3356.86	2620.77	2298.85	1893.63	1559.85	1209.52	1033.44	781.561	679.506	539.151	485.392	433.682	408.468	363.066	324.571	297.904
155578	113655	92784.8	80887	61368	55794.4	49606.3	42114.5	33837.1	26054	21528.2	17415.8	16173.7	14395.9	12903.5	10382.3	10068.2	9766.54	9580.03	9032.89	8651.64	8029.2	7630.32	7195.67	6902.52	6685.36	6532.68	4647.07	4587.09	4373.31	2048.07	1316.17	1144.55	1018.03	933.269	844.477	798.415	702.926	660.84	525.063	495.78	460.158	444.568	373.84	350.912	339.247	293.536	287.802	277.403	273.979
546087	379334	307816	231964	188868	170581	150184	140972	117932	99709.4	81676.7	70065.1	60150.6	52721.8	45533.1	41489	36108.2	28910.8	27099	23195.6	20824.7	19809.7	18964.9	17817.5	17170.4	15278.7	13861.3	12807.1	11945.1	10802.6	6510.87	5191.35	4059.69	3809.77	3487.9	3295.08	3200.16	3071	2517.26	2162.76	2094.62	1634.25	1504.8	1160.25	927.073	844.602	747.731	718.16	522.908	457.197
439014	276038	200371	160685	102353	80580	74470.2	64539.8	55775.7	50896.6	47008.8	44059.2	34193.2	31305.3	29067.3	25479.9	24350.2	22549.2	21037.1	19572.3	18305.8	16991.4	13271.2	12408.7	11302.1	9614.08	7752.01	5777.76	4773.32	3930.04	3516.03	3206.97	2735.99	2444.84	2181.82	1818.86	1388.1	1153.08	872.123	739.761	429.468	310.981	287.297	262.096	235.13	229.753	215.563	209.156	194.026	175.334
394333	245678	197686	161035	137127	122547	105569	86570	67302.3	58939.5	52042.9	34769.1	30696.4	26796.3	22290.3	15370.4	13276.9	12603.7	11038	10297.3	10027.4	8880.41	5582.6	4412.59	3498.99	3076.4	2264.74	2010.31	1835.6	1816.07	1607.86	1501.73	1312.38	1292.91	1189.06	1067.69	939.879	804.549	728.524	565.059	498.887	447.058	314.201	267.032	226.498	209.395	150.451	131.99	116.49	111.107
569513	257146	128972	108924	82937.1	78199.8	76201.9	42091.8	29737.8	22832.2	19395.3	15581.5	12870.7	10962.3	9477.56	8692.48	7745.1	6988.59	6015.25	5042	4703.39	4187.17	3818.57	3426.08	3165.89	2993.41	2712.15	2397.33	2087.85	2055.6	1960.7	1787.74	1448.19	1379.74	1333.74	1325.45	1181.87	957.134	880.222	771.312	607.236	519.36	355.01	227.278	213.877	202.119	191.278	144.604	93.7191	81.969
322692	223210	145473	102918	79421.3	62191.1	53667.4	46466.6	37758.5	34664.6	32095.8	29350.9	21602.1	16923.4	14957.3	13495.7	11320.7	9891.2	6306.52	5643.76	5199.14	4556.33	4165.9	3733	3394.64	2688.27	2235.19	1988.45	1793.64	1572.44	1290.89	1176.56	1088.12	936.124	868.751	812.355	733.083	649.071	571.919	513.17	449.234	376.019	316.551	301.985	287.756	273.535	261.675	246.945	241.944	221.082
540869	366283	315119	266927	235926	201847	180614	141386	119600	102987	83365.5	61604.3	46865.4	38608.5	36016.1	33543.9	30621.2	27160	23682	19493.3	16542.5	14976.8	13147.3	10126.6	9728.8	9175.38	8234.45	7548.25	5451.76	4225.29	2850	2613.23	2389.73	2018.26	1726.34	1348.82	1141.73	756.255	614.946	523.866	460.927	371.196	340.072	314.968	294.707	271.439	244.133	224.014	210.749	204.101
257880	234022	145541	129162	92799.3	76868.8	63460.2	53932.8	44514.9	34961.4	30398.3	27210.3	20687.2	16858.4	13710.2	12595.3	10773.1	9640.69	8868.81	8194.64	6451.65	5397.31	4646.9	4214.93	3867.08	3283.38	2806.53	2417.02	1949.06	1461.08	1240.34	1052.86	947.05	875.673	829.965	704.713	665.085	593.563	409.133	378.793	358.441	331.368	303.944	293.186	275.16	259.432	250.124	227.915	201.464	175.032
257610	186801	124826	92180.8	79464.4	65752	56333.2	49373.3	42816.8	31532.8	26389.1	22055.3	16587.9	14203.7	12340.9	11558.2	10983.7	10331.7	7804.69	7128.89	6052.35	4822.91	4003.2	3764.53	3603.84	3354.86	3189.72	2744.55	1855	1729.3	1632.72	1566.76	1435.06	1327.69	959.479	713.024	617.886	530.559	467.168	434.362	281.53	254.831	245.819	225.362	188.623	177.869	143.573	124.623	120.957	102.959
365707	210290	149020	106734	79214.9	61474.2	42038.6	32696.3	25896.3	21709.5	19394.3	17289.6	14571.4	13162	11961.3	10355	9135.22	8494.41	8047.41	7634.59	5562.87	4389.56	3605.31	3270.24	2989.71	2354.67	2237.76	2120.51	1980.84	1679.06	1550.99	1408.82	827.854	692.685	636.486	518.112	493.385	434.578	396.554	376.072	361.767	346.483	329.946	257.813	202.18	191.309	172.64	160.564	153.627	148.751
557488	367106	262127	205647	167229	125760	113479	88334.4	71774.5	64754.9	35247	29362.2	24860.9	21052.8	15446.8	13978.2	11595.2	10968.8	8559.12	8100.69	7036.44	5934.27	5098.14	4203.22	3738.95	3398.78	3192.41	2108.36	2004.6	1779.35	1759.25	1598.81	1492.49	1481.64	1324.31	1209.97	1175.43	1077.4	749.695	477.651	403.473	376.702	353.724	303.557	269.144	254.886	249.967	236.461	217.607	200.338
328024	215663	167634	126328	79875	68827.9	57815.5	51391.2	48329.9	42193.1	34309	26842.5	23869	18408.6	14576.7	13358.5	12645.1	11186	10194.5	9549.14	9022.86	8479.86	7719.08	6913.15	6407.54	5981.6	4781.82	3989.18	3737.35	3572.52	3308.09	3086.19	2718.22	1783.92	1543.4	1294.6	1152.14	1006.63	897.602	694.849	622.352	502.123	476.744	377.058	335.23	254.125	226.164	217.636	207.965	191.456
400254	316379	224178	150551	107855	88216.3	76954.7	70294.3	62070.3	58152.2	55200	45021.7	38353.9	29256.5	25714.1	23251.6	21518.1	10579.8	8058.2	7535.91	6589.2	5860.77	5173.33	4719.78	2757.71	2241.76	2069.27	1875.35	1696.45	1574.11	1472.64	1385.91	1308.64	1245.08	951.379	793.891	745.336	704.037	626.113	540.336	503.474	468.533	396.008	350.128	278.923	241.511	222.583	160.719	131.34	119.97
328031	267553	217065	169755	123773	99644	82565.8	72223.2	62927.8	51931.1	47755.6	43397	40341.5	34977.1	29759.5	27471.4	25416.6	24878	23438.2	11444.2	9607.66	8963.54	6083.15	4862.21	4696.88	4037.83	3425.45	2980	2722.81	1832.87	1436.89	1266.5	1096.13	909.218	762.369	676.087	564.805	503.675	401.974	369.578	315.269	278.98	274.822	253.257	230.4	199.531	175.885	166.791	149.174	139.561
241105	207908	166874	133406	92823.4	59397.5	36750.8	23983.5	18028.2	16241.2	14480.2	12581.4	11174.3	10398.7	9828.47	8568.47	8013.28	6896.52	4735.55	3504.46	2632.58	2016.72	1485.64	1349.63	1297.25	1228.58	743.594	689.706	671.883	624.44	555.683	499.773	475.362	438.578	408.835	386.937	365.095	344.534	297.158	240.285	184.51	167.99	147.639	124.094	92.1637	87.1261	83.0749	81.1132	78.7604	76.0727
427268	179500	161742	125733	109316	88151	69751.1	61778.5	54914.3	50060.5	46673.1	40661.2	38546.7	36516.7	34804.2	34047.6	30240.5	26883.7	24642.6	21446.1	17556.5	14550.3	12464.8	11498.1	10023	9675.42	7570.17	6394.25	4528.51	3743.1	3311.05	2900.27	2347.55	1866.52	1645.26	1580.71	1404.35	1199.23	1018.72	899.989	853.755	811.079	729.381	645.998	619.363	528.369	488.552	474.101	420.339	399.323
338085	197452	153174	99202.1	68938.5	41219	31771.9	23323.2	18400.2	13965.1	11636.3	9367.98	8109.87	7415.79	6765.77	6287.07	5957.39	5231.61	4599.2	4126.05	3512.23	3009.94	2373.16	2159.17	1836.8	1673.3	1605.01	1503.51	1424.87	1378.71	1303.53	1220.04	1163.27	1033.26	871.639	770.533	587.765	386.763	296.478	174.424	148.114	133.928	120.308	109.577	99.6807	84.0673	79.9437	72.002	59.9051	56.1778
359038	226082	202857	162640	141472	130311	125189	122725	118307	110508	106802	103238	70796.4	54227.8	23308	19013.5	11201.5	7458.89	5919.79	5162.04	4313.93	3887.92	3517.13	3341.42	3046.4	2285.87	1639.23	1459.99	1372.38	1316.9	1063.96	1014.32	984.968	961.02	865.441	816.19	785.574	773.502	737.361	650.18	546.766	506.259	448.56	353.351	322.729	313.73	305.96	295.481	264.858	212.605
395656	281738	209160	174750	151654	123781	117142	105362	94726	87231.2	82077.3	73888.1	58428.8	49766.2	44555.3	36288.2	32614	22390.4	20707.3	13855.4	10995.8	8976.58	7459.24	6622.97	6273.52	5224.33	4688.9	4385.9	3952.81	2191.39	1814.51	1606.77	1472.85	1424.38	1375.45	1090.67	1000.6	921.869	789.582	613.636	575.682	529.088	482.602	387.709	342.859	269.833	249.263	227.112	208.522	193.751
268617	197803	169456	121549	105583	86209.1	69939.1	58962.6	50727.6	46740.3	42904.4	40145.2	38162.7	37051.1	35785.3	33956.2	28222	15548.5	12825.9	12362.4	10036.7	10032.7	8239.03	5836.17	5015.98	4129.07	3835.02	3639.65	3349.02	2902.84	2532.92	2346.39	2024.04	1839.43	1688.53	1558.91	1342.99	1258.91	1177.44	1131.19	1081.23	1009.98	861.731	784.278	731.584	700.133	652.823	618.894	598.193	576.964
561969	402793	318714	221693	193035	174462	155435	130704	117561	108240	96347.1	85364	75661.7	66874.1	61307.3	57448.5	47463.4	42678.8	36622.4	31519.4	28730.6	24465.4	22702.2	19340	15072	12625.3	10177.1	8062.39	7693.33	7325.38	6914.29	6429.11	4784.9	4278.39	3620.75	3288.91	2869.65	2065.78	1689.8	1580.59	1508.36	1308.17	1177.59	1018.85	903.313	731.288	636.346	590.024	554.066	526.488
433110	306193	217582	150425	125595	105254	91909.8	77108.2	69338.9	62999.6	59491.2	54265.5	51499.1	45153.8	33516.4	27915.7	25804.1	23476.9	20051.1	13355.1	12140.9	10540.5	8743.43	7332.78	6679.11	6350.8	4976.15	3352.39	2901.28	2631.11	1813.3	1595.62	1504.29	1444.22	1217.53	999.04	861.268	576.106	531.77	506.144	464.897	367.971	260.913	214.195	194.333	184.021	164.887	143.179	124.287	99.3373
414027	176556	171478	113251	94163.1	62440	48103.4	40378.8	32995.7	29642.9	22816.5	19766	18042.7	16861.4	16119.5	13373.8	11608.7	7611.09	6982.8	5697.19	3787.46	3349.06	3169.05	2958.59	2699.3	2573.12	2437.38	2260.02	2071.71	1971.23	1446.48	1094.69	933.406	856.643	664.194	615.199	578.554	507.034	335.324	260.953	242.506	224.902	219.289	203.767	177.645	164.091	154.404	138.212	119.952	112.456
497734	326640	237528	207327	168770	134152	114092	106468	93250.2	86016.6	81234.5	75894.3	52967	36147.3	29364.3	24415.1	19020.4	17112.5	14573.6	10271	8253.61	7106.89	5981.2	5703.99	5308.63	4948.75	4532.31	3698.24	3166.5	3044.96	2923.06	2734.18	1482.81	1337.83	1227.37	1190.06	1048	978.461	793.607	643.324	596.376	569.232	549.524	453.6	405.243	371.293	343.452	319.879	300.533	277.006
419967	218525	158696	130442	106823	86478	70187.9	62283.1	59177.9	56621.7	53354.8	35933.3	27213.8	24014.9	20554.7	18790	17369.4	15970.9	13945.6	10525.5	7496.21	6394.42	5648.69	5118.33	4413.22	3233.38	2713.96	2474.44	2216.36	1966.68	1743.61	1526.31	1452.34	1401.85	1371.81	1127.34	811.337	664.707	612.616	557.042	506.124	494.457	442.666	407.879	349.286	307.216	288.562	264.967	219.938	198.168
396826	260328	196387	152433	122950	101805	88036.6	75128.6	63493.9	55582	48611.8	41811.4	34754.4	29457.2	24954.9	21884.4	18983.3	16022	14118.1	11860.9	10231.8	9100.19	7864.95	6918.54	6109.53	5443.85	4668.16	3922.34	3431.51	2999.87	2485.31	2208.71	1888.53	1696.08	1445.63	1265.29	1114.98	957.878	817.169	707.533	617.711	539.53	472.407	400.59	355.81	319.759	288.261	265.585	236.282	217.635
[truncated: 250 more columns]
