# Supplementary material for: A new imperialist competitive algorithm with spiral rising mechanism for solving path optimization problems
Source: PeerJ Comput Sci. 2022 Sep 7;8:e1075. doi: 10.7717/peerj-cs.1075 (PMC9575848; doi:10.7717/peerj-cs.1075)
Supplement: Supplemental Information 11 [file peerj-cs-08-1075-s011.zip › WOA ICA SRICA DEICA/F11/WOA.xlsx]

## Sheet: Sheet1
747174	310919	202480	139810	39251	8390.95	3019.7	873.274	392.207	186.984	44.1813	37.032	24.5856	19.7261	17.6533	16.936	10.4613	7.56469	5.95199	4.00213	3.27427	2.7849	1.62901	1.39398	1.25291	1.17171	1.12631	1.10732	1.06335	0.997082	0.984096	0.975112	0.964875	0.95108	0.946388	0.941604	0.940343	0.931936	0.909664	0.906592	0.899891	0.882745	0.859771	0.842451	0.830703	0.811709	0.805723	0.794643	0.785766	0.767217
520634	238113	121727	68127.7	28714.3	494.919	412.746	24.1007	22.5194	19.8784	16.0758	12.2699	9.87167	6.71803	6.00596	3.6792	2.64134	2.17716	1.62576	1.22036	1.1289	1.03375	0.965741	0.954745	0.911735	0.882477	0.824515	0.803411	0.786523	0.774594	0.758275	0.719922	0.710402	0.693654	0.685146	0.685132	0.685062	0.683367	0.682224	0.679909	0.677327	0.675859	0.675851	0.674968	0.672608	0.672394	0.6722	0.671776	0.671331	0.671193
427033	359403	131172	24721.2	20550.5	6241.26	2603.14	659.902	199.743	198.593	151.311	91.8825	39.4479	29.1597	12.1656	10.9692	10.2815	8.28421	6.5471	4.55351	3.80716	3.40019	2.73701	2.51326	1.95004	1.62133	1.28755	1.1669	1.16059	1.12623	1.06231	1.03619	1.02672	1.01195	1.00664	0.993116	0.983693	0.977517	0.973819	0.939356	0.898896	0.891831	0.880748	0.87318	0.861065	0.848422	0.822672	0.810797	0.794238	0.780032
599445	276975	113258	97007.1	33145.7	16004.6	11487.6	5132.83	4188.37	2663.59	2121.19	1253.41	706.648	216.333	164.367	106.868	55.9009	24.9551	16.8268	5.53389	4.03509	3.19485	2.84214	1.62057	1.28355	1.24129	1.16403	1.03687	1.01737	0.990954	0.970594	0.964403	0.955771	0.949189	0.943051	0.926668	0.916869	0.913476	0.908197	0.896509	0.845677	0.811342	0.785419	0.769098	0.74324	0.73891	0.731408	0.728214	0.723935	0.7222
614998	298698	116827	51693.1	21482	7938.73	1394.41	631.31	513.815	238.559	227.997	177.13	132.596	93.3641	84.904	63.5454	23.9661	22.471	17.2938	14.2248	7.92319	5.01862	4.21385	3.20551	1.30571	1.25466	1.20179	1.13636	1.09827	1.05943	1.04661	1.03264	1.01649	0.920011	0.906646	0.900526	0.886534	0.868742	0.834724	0.818991	0.778193	0.753225	0.749981	0.741781	0.725783	0.720166	0.704713	0.696579	0.695994	0.694513
734066	309799	182416	39466.7	23007.4	10531.3	4974.97	1540.41	458.241	178.197	131.36	66.8355	27.1251	16.707	12.0133	5.2924	2.13927	1.88566	1.46495	1.3068	1.23675	1.18755	1.11818	1.04352	1.01081	0.999793	0.991497	0.985429	0.982726	0.980342	0.978213	0.969429	0.967703	0.96318	0.957176	0.945031	0.943466	0.937732	0.907887	0.881976	0.848746	0.815945	0.794428	0.785624	0.774073	0.759953	0.74902	0.740545	0.726382	0.710926
426131	285615	196217	58017.4	17567.6	7775.76	6506.67	3248.37	736.19	363.67	178.463	87.2765	49.2822	19.7201	18.6378	12.4423	8.94448	7.19857	4.0971	3.01407	1.8129	1.45503	1.16388	1.14004	1.08997	1.04907	1.01099	1.00439	1.0001	0.98204	0.905492	0.86576	0.8449	0.836781	0.81996	0.771285	0.766955	0.765075	0.760425	0.752366	0.748403	0.734417	0.718744	0.71043	0.697561	0.690156	0.682903	0.682215	0.680382	0.679185
672293	298480	212838	100256	59194	12209.2	7186.55	4630.94	1046.48	672.639	424.545	135.755	42.2693	30.8965	13.6818	5.20648	2.69808	2.40789	2.06215	1.77524	1.4661	1.45212	1.39212	1.30983	1.21252	1.13935	1.12876	1.07102	1.06094	1.04468	1.02067	0.97555	0.947615	0.935008	0.870801	0.819917	0.795807	0.749683	0.741949	0.722656	0.716782	0.704611	0.698569	0.689748	0.687427	0.686041	0.685148	0.684323	0.684097	0.682977
443202	128250	103350	18965.3	2326.22	884.823	445.675	125.273	15.3503	10.3696	9.58386	7.09901	2.79484	2.11366	1.9839	1.76752	1.58216	1.37316	1.04514	1.02503	0.98632	0.938201	0.911066	0.889582	0.885595	0.867599	0.83424	0.788263	0.762472	0.751764	0.730483	0.722523	0.716667	0.713278	0.711251	0.708509	0.707723	0.704914	0.704251	0.703805	0.702083	0.699929	0.699301	0.697666	0.693033	0.691663	0.690615	0.690243	0.689671	0.688083
686418	396153	187883	39160.5	9255.87	5979.97	2903.88	633.466	509.611	183.529	91.1621	70.3567	45.3031	26.0667	13.0829	6.98627	5.55961	3.44413	2.77724	2.47282	1.53352	1.46463	1.34839	1.18266	1.09965	0.988816	0.978009	0.965156	0.933511	0.879284	0.843278	0.825049	0.796267	0.792943	0.789815	0.770895	0.728105	0.713619	0.697321	0.686145	0.683501	0.682781	0.681697	0.680324	0.679767	0.679361	0.678599	0.678046	0.677915	0.67775
666542	366138	105773	41395.3	9736.17	4778.33	1167.84	842.22	545.843	275.187	179.557	41.6472	26.3329	17.1406	9.75929	6.71939	5.59244	5.04594	2.66937	1.86006	1.64907	1.49415	1.22253	1.18558	1.10366	1.06174	1.04531	1.03184	1.01324	0.92448	0.916317	0.9083	0.89882	0.893375	0.8671	0.853373	0.838447	0.836865	0.828566	0.816313	0.811598	0.746802	0.727076	0.716999	0.713228	0.707189	0.700419	0.694875	0.692729	0.691411
413922	288091	96024.3	32555.7	4637.65	2250.49	979.365	278.574	264.626	133.559	14.4815	13.005	10.3993	7.6992	2.32011	1.96669	1.4365	1.33569	1.23754	1.17852	1.09648	1.02407	1.00752	0.991717	0.979979	0.978175	0.961559	0.951859	0.943739	0.941754	0.933056	0.930078	0.921527	0.890447	0.877469	0.851804	0.829353	0.817021	0.808707	0.776755	0.767233	0.758124	0.752205	0.739092	0.734046	0.726278	0.704653	0.702506	0.696076	0.694779
541280	192743	71143.7	52759.3	16468.8	9524.23	2384.71	528.676	157.825	85.2237	32.9414	21.8358	13.1695	7.85688	5.29362	3.93247	2.76346	1.7747	1.57855	1.2119	1.13557	1.13042	1.11687	1.10331	1.04351	1.01923	0.99635	0.980126	0.975732	0.967451	0.947429	0.946547	0.937185	0.922066	0.906574	0.885106	0.873856	0.867171	0.818133	0.80478	0.792648	0.77969	0.761505	0.722552	0.714466	0.704387	0.704366	0.695122	0.693778	0.692926
570471	401081	65403.4	45703.4	12984.6	7986.86	1880.75	1430.43	1079.31	240.75	70.7981	52.5892	19.8348	10.2177	8.08387	6.28986	5.26699	3.37352	2.5368	2.04434	1.64076	1.5158	1.2442	1.22404	1.17133	1.08163	1.06272	1.04985	1.02013	1.00321	0.975969	0.964505	0.96161	0.953348	0.939474	0.910012	0.878715	0.851754	0.793493	0.749795	0.743389	0.732456	0.730894	0.724341	0.718172	0.715737	0.712229	0.70577	0.703884	0.702309
903029	356599	261904	151556	112286	11508.5	2197.51	1884.91	1220.42	479.56	131.735	103.651	60.0622	12.2512	7.82466	6.16417	4.50479	3.86173	2.85151	2.03018	1.63346	1.31164	1.21	1.12686	0.995212	0.993072	0.9683	0.957411	0.936318	0.928328	0.915257	0.909313	0.889178	0.877328	0.853786	0.821315	0.799713	0.787645	0.760531	0.748695	0.74741	0.739314	0.731067	0.726605	0.723034	0.721397	0.716499	0.711901	0.710918	0.710347
570956	225530	120607	50202.6	14652.2	4103.02	2465.97	1707.08	741.703	527.626	251.038	165.916	137.091	78.1231	49.5265	35.8499	20.4509	8.87119	5.67862	2.7476	2.07859	1.88886	1.5397	1.3501	1.29128	1.21381	1.128	1.07011	1.02102	1.0008	0.991579	0.970205	0.948906	0.938608	0.93649	0.929441	0.923687	0.913306	0.898756	0.882625	0.868075	0.857503	0.849202	0.845675	0.840161	0.835175	0.827904	0.826198	0.813311	0.80603
791956	180885	82743.1	22225.5	9663.29	4363.51	360.18	51.1064	31.4797	18.5403	12.0514	5.79321	3.04235	2.77947	2.65159	2.21233	2.02002	1.9523	1.88086	1.6049	1.44786	1.21264	1.15945	1.12611	1.097	1.07589	1.03233	1.01227	1.00599	1.00078	0.986969	0.978814	0.97288	0.969166	0.959799	0.955945	0.829498	0.786456	0.762456	0.750442	0.74679	0.746384	0.744913	0.742866	0.738345	0.7151	0.708649	0.704007	0.696184	0.692483
668132	277884	137484	37001.5	11472.7	4787.85	1878.86	1213.51	538.329	124.104	67.9615	55.6353	31.7883	12.6719	5.97727	4.77917	3.07021	1.69641	1.46925	1.05149	1.02725	1.02399	1.0172	1.01044	0.997277	0.992415	0.987512	0.976617	0.969931	0.962074	0.957044	0.955536	0.952383	0.937258	0.913024	0.909112	0.90498	0.903048	0.892726	0.880051	0.873724	0.868099	0.858093	0.808896	0.76746	0.756038	0.73567	0.711806	0.711482	0.710545
683006	353729	195038	26554.4	8769.83	4608.62	3277.61	2009.98	753.197	196.923	84.0345	35.606	12.8373	7.65581	5.89548	3.23623	3.04924	2.53819	2.10232	1.66234	1.46675	1.309	1.26827	1.22374	1.07992	1.07692	1.0625	1.03108	1.02156	1.00316	1.0012	0.995173	0.989284	0.987769	0.985727	0.984069	0.982024	0.975493	0.973464	0.972557	0.958851	0.954897	0.947683	0.934863	0.928793	0.921933	0.911948	0.909868	0.90301	0.887681
628997	297743	106363	69872	43395.3	11071.1	3139.71	2331.68	935.704	421.284	112.488	68.2572	44.1317	15.8356	13.6235	6.66503	5.14569	2.50698	1.94861	1.64352	1.34533	1.15694	1.131	1.01018	1.0043	0.997271	0.992396	0.98548	0.977421	0.971676	0.963151	0.961355	0.957398	0.928658	0.911437	0.863056	0.849817	0.820347	0.801885	0.759426	0.734141	0.710117	0.703838	0.700769	0.69329	0.692206	0.689607	0.688457	0.688099	0.685368
668424	377750	243656	136272	61174.3	8721.78	4729.81	2573.15	766.612	239.529	96.1583	60.271	38.4029	32.0912	25.8832	18.5143	6.04509	5.00426	1.99725	1.56988	1.36582	1.32588	1.17161	1.08398	1.06417	1.03094	1.00129	0.998392	0.98412	0.977924	0.968769	0.9535	0.951712	0.939526	0.929616	0.921897	0.888484	0.869668	0.843652	0.825206	0.791387	0.771408	0.761036	0.737851	0.729116	0.712533	0.711789	0.707621	0.691714	0.689525
710094	369428	179926	80113.5	27506.5	12932.8	2810.03	1101.95	839.518	502.44	177.9	81.624	8.76724	2.51147	1.80479	1.6552	1.42449	1.34486	1.21682	1.09827	1.07011	1.04711	1.02993	1.02305	1.01421	1.00967	1.005	1.00045	0.999326	0.994182	0.985851	0.979799	0.977141	0.976215	0.968544	0.948328	0.942266	0.923712	0.920783	0.915888	0.906978	0.903951	0.895881	0.88877	0.88241	0.862938	0.859705	0.849601	0.819638	0.813189
501719	193737	114378	77872.7	27213.3	16534.3	11372.2	3016.85	2299.49	625.905	380.097	206.178	63.6017	49.7306	22.0691	21.3063	16.9159	11.7218	9.8271	3.53511	2.96642	1.68059	1.66145	1.52322	1.24952	1.19643	1.13363	1.0572	1.03802	1.02315	0.998447	0.993301	0.988912	0.984875	0.981677	0.961085	0.94871	0.942047	0.907104	0.880109	0.841656	0.782911	0.754625	0.74238	0.736812	0.732399	0.698684	0.687578	0.686452	0.685032
710091	218546	161471	26743	16120.5	9694.11	1509.69	287.509	204.14	83.779	61.2346	29.7002	18.7012	12.3126	6.89657	3.79603	2.90224	2.74951	2.45377	2.20074	1.71237	1.58051	1.3923	1.33205	1.29246	1.16795	1.11095	1.06147	1.04998	1.01522	0.997795	0.971045	0.957337	0.949401	0.936358	0.933561	0.925632	0.797577	0.74665	0.741408	0.720341	0.705865	0.702305	0.702305	0.70082	0.69602	0.694584	0.69216	0.691526	0.689132
541627	451776	283560	134178	90909.8	14928.5	8386.75	4275.47	2240.57	720.886	64.635	34.8288	15.5442	9.29809	6.66536	5.52977	4.37276	3.13244	2.30994	2.03311	1.77791	1.61575	1.31687	1.2613	1.17111	1.04644	1.04401	1.01383	0.99767	0.944988	0.92758	0.904851	0.895828	0.893914	0.880955	0.862134	0.850436	0.837468	0.813962	0.809303	0.79357	0.783472	0.774171	0.771662	0.762691	0.75373	0.753125	0.74961	0.748675	0.742574
475780	230168	134813	53396.8	34504.5	14704.8	3998.16	2996.52	1255.97	549.815	331.134	134.289	52.7918	16.478	10.822	4.48924	3.97092	3.0096	2.42557	2.0965	1.98396	1.8947	1.69172	1.43479	1.33128	1.24826	1.12656	1.06736	1.05886	1.04894	1.03992	1.02155	1.00629	0.996664	0.990421	0.985048	0.979164	0.969367	0.966736	0.962784	0.957254	0.950097	0.946719	0.932306	0.929435	0.901067	0.88744	0.851926	0.820521	0.811555
900799	299594	121443	24901.5	16403.9	3899.52	1024.3	735.922	176.399	146.019	68.0115	44.8069	20.1308	17.3627	10.0658	6.54245	4.52021	3.43046	2.94393	2.5185	1.3384	1.22635	1.09158	1.06666	1.03874	1.01236	0.991552	0.987339	0.974928	0.968349	0.964319	0.962748	0.952096	0.93969	0.923836	0.895263	0.89164	0.871684	0.821114	0.808674	0.774665	0.758766	0.748604	0.737881	0.731499	0.713467	0.705036	0.703174	0.698022	0.690865
460164	277322	55671.3	39224.4	21874.5	16858.9	11976.2	7310.39	1761.73	971.486	204.898	114.67	45.9402	18.3734	16.0787	3.24051	2.54473	1.369	1.30701	1.24436	1.20863	1.1426	1.06997	1.02924	1.02351	1.00405	0.993031	0.963958	0.945615	0.931899	0.924008	0.90757	0.897316	0.887533	0.877555	0.843965	0.814643	0.809587	0.803449	0.790462	0.76046	0.754809	0.740646	0.722545	0.715078	0.712143	0.710817	0.70997	0.709374	0.706966
706906	391115	264994	73993	32219.7	19402	3769.57	772.117	510.054	402.886	266.482	125.749	24.5413	16.5383	10.586	7.91987	2.9816	2.916	2.34432	1.6744	1.48679	1.37708	1.18565	1.09261	1.06737	1.04641	1.0224	1.00454	0.996938	0.99215	0.987687	0.983046	0.972981	0.962746	0.945872	0.939473	0.917062	0.90035	0.892599	0.872492	0.863981	0.848928	0.815179	0.806549	0.797561	0.781086	0.765564	0.759713	0.746876	0.74037
472683	268367	132079	38280.5	32149	28301.9	13659.7	7685.64	789.719	517.58	428.541	291.446	168.042	71.9415	28.826	15.2091	9.35586	6.09058	4.77194	3.5082	3.38691	3.17695	2.54478	1.66592	1.58599	1.32989	1.21276	1.08583	1.05176	1.04139	1.03597	1.02297	0.987672	0.96533	0.95699	0.949934	0.944571	0.94114	0.928466	0.907242	0.866143	0.849987	0.831113	0.818653	0.804786	0.784465	0.771189	0.737479	0.731509	0.720519
615266	297354	150088	61734.2	28621.2	9580.43	4130.14	2017.79	839.839	399.303	214.402	120.885	63.1692	29.3225	19.8383	13.3237	7.75029	5.18289	3.84144	2.58809	2.00076	1.70216	1.4798	1.30395	1.15348	1.09329	1.04753	1.01174	0.994938	0.974276	0.957278	0.94356	0.932129	0.918699	0.905986	0.888887	0.872242	0.855592	0.83679	0.821444	0.803993	0.788542	0.777375	0.766294	0.757549	0.748135	0.739763	0.732557	0.726116	0.721256
[truncated: 250 more columns]
