# Supplementary material for: A new imperialist competitive algorithm with spiral rising mechanism for solving path optimization problems
Source: PeerJ Comput Sci. 2022 Sep 7;8:e1075. doi: 10.7717/peerj-cs.1075 (PMC9575848; doi:10.7717/peerj-cs.1075)
Supplement: Supplemental Information 11 [file peerj-cs-08-1075-s011.zip › WOA ICA SRICA DEICA/F12/DEICA.xlsx]

## Sheet: Sheet1
6714.03	5056.9	4277.15	3536.34	3135.61	2550.7	2238.59	2105.67	1796.82	1490.73	1311.62	1311.62	1110.22	972.484	822.698	779.34	662.905	596.366	559.658	478.054	409.392	388.2	366.726	333.621	287.129	243.673	186.33	157.824	139.714	126.226	111.336	100.853	87.8924	78.4495	66.7572	54.5928	47.7935	45.1033	41.7851	36.0868	31.1286	29.4675	26.8003	24.0219	22.243	17.3387	15.6538	14.5773	13.0808	11.6673
6913.92	5453.17	4002.12	3065.24	2371.86	2007.32	1786.7	1692.53	1453.88	1256.04	1119.51	1024.86	935.227	799.074	691.816	608.711	555.615	448.429	416.131	388.262	360.637	309.22	295.681	275.352	263.762	233.124	195.295	143.074	122.059	111.472	101.168	89.7571	75.4964	61.7923	55.7891	50.7242	48.2278	42.4941	40.5434	36.2569	31.7343	24.9979	20.6626	19.0987	17.2691	15.935	15.1796	14.4874	12.0492	7.73697
7320.09	5592.17	4607.54	3658.77	3302.17	2826.03	2473.56	2201.19	1819.47	1463.33	1361.01	1224.12	1160.34	1066.6	888.032	809.278	741.606	652.723	536.783	435.633	397.183	350.306	309.099	256.685	205.877	186.56	161.14	135.994	111.04	100.571	82.9089	76.675	72.6835	62.789	53.3356	46.2862	42.2274	39.3094	35.8635	34.4398	32.887	29.9239	24.3752	19.6203	17.4101	14.5102	12.4387	11.4121	10.7266	9.98275
6168.26	4151.57	3475.14	2790.08	2293.38	1922.11	1631.97	1371.41	1261.32	1026.56	953.511	801.178	739.584	681.329	517.591	411.851	301.287	235.837	190.865	159.751	120.295	100.255	91.2109	84.3956	69.9567	64.2124	57.2808	47.1438	38.6684	34.1181	31.8332	29.6008	28.4141	27.1133	24.4793	13.5482	11.0585	10.1272	8.9369	7.63584	7.10321	6.31147	5.56361	4.8741	4.07436	3.42627	2.94415	2.65782	2.41044	2.29077
6714.64	4087.6	3677.79	3398.78	2928.43	2450.62	1798.01	1568.9	1448	1358.71	1299.34	1249.19	1180.22	1136.4	1103.76	1058.13	1016.41	825.636	506.329	450.323	412.941	365.018	335.183	253.764	236.512	220.145	195.517	187.152	181.836	170.716	122.919	100.499	94.2791	71.1316	53.5766	41.1276	36.2477	32.6048	29.883	26.6083	22.8844	19.2477	14.8499	12.731	10.5583	9.88807	8.66131	7.93457	5.53949	4.89158
6191.78	5614.93	4464.07	3585.45	2774.15	1865.01	1522.07	1288.89	1161.3	781.544	740.276	690.222	639.688	567.714	457.985	413.229	361.476	332.837	312.928	278.819	268.35	211.282	192.987	134.519	112.409	94.5798	75.7213	52.4913	44.1578	35.4192	31.3991	28.5666	25.4137	21.2873	18.4665	17.319	16.6653	15.9617	15.3048	14.5979	12.5983	11.2145	9.00861	8.4668	7.67734	7.07977	6.73531	6.2246	5.7985	4.88696
6076.56	4508.82	3725.61	3174.02	2624.89	2122.4	1954.31	1848.61	1738.53	1544.86	1435.88	1222.64	1027.99	910.465	789.606	681.763	603.072	509.55	421.213	271.118	229.991	196.509	181.483	136.113	115.743	100.347	83.0867	76.4095	67.4085	58.7766	52.8194	49.1337	45.3542	43.0929	39.7271	37.0141	34.0313	25.8187	25.0044	21.7711	14.4549	12.9805	12.2909	10.0779	9.44222	8.65497	7.51089	6.61858	6.08322	5.63766
4989.23	4369.01	4066.88	3556.51	2848.95	2410.99	2102.73	1728.08	1491.74	1201.33	933.986	872.367	691.768	616.77	539.013	478.003	439.984	420.963	395.141	375.4	331.241	298.152	246.105	225.516	206.822	199.516	188.866	141.663	99.0977	71.1964	60.0709	52.7778	46.6782	42.817	40.2683	36.8262	32.9813	29.6323	27.9234	25.6818	23.6435	18.267	16.947	15.3966	14.7911	14.069	13.1759	11.935	11.0578	8.58606
6791.31	5619.99	4678.62	3760.6	3233.84	3034.71	2853.54	2552.42	2259.14	1844.74	1735.6	1151.05	937.691	738.564	685.647	535.398	479.801	444.385	412.274	386.052	366.731	280.759	265.515	258.292	253.447	223.378	205.186	170.636	141.022	109.044	98.0451	85.5055	81.968	78.5184	68.3841	61.2016	55.7615	52.5183	49.2926	44.915	30.4457	24.8867	23.9311	21.9334	20.4561	18.0645	17.2202	12.5156	12.1317	11.6354
6616.86	6212.42	5255.99	4391.27	3767.91	3237.16	2796.17	2505.67	2112.91	1753.68	1488.4	1274.45	1191.36	1118.03	905.446	724.839	619.443	572.623	540.043	407.198	387.339	339.627	279.044	250.159	229.973	203.44	180.86	151.709	137.848	122.208	117.311	111.44	105.092	98.1263	89.9039	79.0214	62.0375	47.9351	43.3934	35.2388	33.4971	29.2933	21.7576	19.2584	15.1847	13.6548	12.0752	11.265	10.0367	9.33497
7456.84	5864.69	4292.65	3107.22	2794.86	2243.33	1829.99	1648.35	1541.39	1370.61	1300.55	1172.44	1035.09	879.501	811.307	632.514	511.61	396.856	344.127	302.581	286.481	266.248	224.662	186.227	161.566	135.437	119.341	109.135	95.3293	84.8935	81.1004	76.7006	70.4024	60.1029	56.254	52.9099	34.7227	28.6297	26.6472	21.6754	20.2914	19.3523	17.8686	14.6798	12.3164	9.7312	8.7392	7.58315	6.86725	5.84803
5825.35	4604.83	3612.14	3338.43	2875.68	2266.18	2139.01	1636.24	1531.18	1188.58	997.949	851.211	719	621.377	498.351	464.893	374.194	339.133	288.897	217.596	187.912	161.66	144.272	123.808	99.0466	82.5006	68.0021	57.6516	48.1311	43.6015	36.2822	32.1176	29.1265	24.2081	22.3204	21.1095	16.6748	15.6237	14.9127	14.1254	12.8368	12.3218	11.6911	11.1679	10.6689	10.2561	10.1077	8.41247	5.66079	4.6166
7475.42	5245.45	4563.89	3850.45	3082.18	2619.01	2164.86	2002.64	1402.86	1093.73	948.776	886.834	791.683	742.932	687.766	659.23	575.91	481.918	398.891	336.563	300.91	255.639	192.106	153.879	145.1	137.714	121.271	101.677	99.3204	80.3999	75.8245	72.357	70.0658	64.1334	62.1687	58.788	51.9506	46.5106	43.8386	36.1792	31.4047	28.0904	23.5108	18.3908	13.6117	13.0551	11.7259	10.7149	9.45572	8.94639
5665.09	5544.14	4490.36	3077.9	2516.85	2253.31	1978.3	1801.51	1613.87	1416.63	1284.64	1140.6	1026.65	907.289	745.672	636.806	565.903	508.05	439.25	352.192	298.955	271.961	218.414	184.263	159.242	136.725	120.815	106.597	67.7814	62.5776	57.8458	52.7348	50.251	47.5927	38.2504	34.5671	30.2388	26.7671	22.5535	19.6067	18.5008	17.0342	14.6548	14.3202	13.4672	13.1804	12.6299	12.2472	11.7379	6.69215
7341	5558.79	4478.8	3938.32	3001.11	2602.82	1996.5	1686.5	1430.34	1268.5	1078.84	1010.33	916.096	742.209	653.416	611.45	543.668	506.563	451.152	330.761	275.644	262.344	245.144	227.548	208.397	173.133	132.722	122.349	104.146	98.2812	87.9599	75.4312	59.5464	55.7801	50.646	23.9736	19.6445	17.8573	15.7669	13.1017	12.2244	11.3279	10.0353	7.82977	6.62306	5.72439	5.34892	4.53883	3.90578	3.47248
6748.94	5053.54	4299.42	3589.48	2899.41	2531.89	2320.58	2160.5	1905.59	1646.68	1366.82	1203.63	1136.4	1019.49	915.203	820.552	695.478	581.736	487.321	462.663	425.475	395.578	356.328	309.177	246.912	227.435	207.481	186.481	162.488	139.355	120.088	105.295	84.0483	72.7478	67.8623	61.2633	53.9227	49.9706	46.1514	41.8619	37.3573	31.0146	26.6551	22.9413	22.0435	20.9712	20.1376	13.3041	11.2486	10.0965
4568.07	3860.23	3144.72	2695.49	2407.45	2024.55	1657.51	1476.61	1310.12	1213.74	1034.98	1006.76	906.923	807.336	764.79	705.506	632.562	584.557	482.481	404.063	346.026	269.229	247.491	233.34	207.446	193.046	185.613	176.561	165.791	163.486	160.056	154.176	144.476	117.52	113.731	102.885	81.0126	59.682	54.0546	42.6587	37.0679	33.813	28.6067	26.3595	23.7237	20.0445	18.7321	18.1894	16.676	15.3701
7948.93	6202.51	5231.14	4531.11	3897.3	3107.01	2480.1	2357.48	2142.41	1888.9	1599.97	1252.92	1009	918.574	824.399	765.401	672.929	591.16	475.75	409.608	352.713	329.037	310.112	294.22	267.073	238.685	222.171	160.275	114.108	106.018	100.772	92.8457	82.5845	72.9015	67.2696	65.4	59.1697	52.9726	48.9251	43.8515	39.5779	36.7304	32.8782	28.1874	25.5593	22.5	20.5303	19.3178	17.7699	16.0726
6343.45	5318.88	3858.99	3312.87	2782.35	2232.64	1746.78	1386.6	1228.46	1077.58	912.904	748.903	616.521	533.364	504.453	475.146	454.108	419.835	380.005	350.048	329.963	318.868	307.219	288.849	256.065	232.647	202.338	172.551	120.72	109.657	101.856	97.0237	73.2046	49.9147	44.6519	40.2724	34.9505	28.6333	23.3863	19.2461	16.3154	14.8737	10.9577	9.64741	8.62284	7.84647	6.95764	6.25517	5.58944	4.83847
5458.74	4499.15	4206.67	3177.18	2724.81	2215.34	1800.26	1636.69	1413.77	1207.3	1075.41	898.062	446.284	357.824	280.53	207.757	185.931	148.664	132.677	120.569	106.409	98.7061	90.3347	82.7343	70.9507	61.9977	55.7805	49.2509	46.4914	36.7505	26.6056	20.9861	17.92	15.4023	11.9828	11.4412	10.2299	9.06997	8.1673	7.48366	6.91452	6.34771	5.23892	4.55502	4.04286	3.73845	3.12376	2.94135	2.79843	2.63309
5702.38	4730.4	3508.97	3124.62	2502.04	2117.15	1858.13	1721.67	1641.56	1504.32	1397.11	1296.22	1195.11	863.527	622.267	459.687	374.355	322.394	255.741	251.75	237.783	227.568	174.881	174.227	165.897	146.247	117.076	106.062	100.753	96.1304	84.4819	78.5025	59.0999	40.1334	38.3007	33.7111	29.8475	25.5222	22.2424	20.3528	19.2506	17.5405	16.7578	14.4783	12.7705	9.93432	8.34852	6.72491	5.26581	4.75085
7725.74	4830.45	3735.08	3659.21	3463.83	2720.84	2275.42	1932.09	1692.27	1441.2	1305.8	1148.55	782.441	610.719	462.346	398.353	371.9	331.5	308.11	268.863	214.864	176.377	139.705	122.646	109.962	102.346	94.1539	80.4249	74.7652	69.3114	62.1339	51.9865	45.8582	39.3552	27.3041	24.7293	20.7776	18.3217	16.3714	15.027	12.3749	11.0934	10.097	9.12936	7.74361	6.63382	5.86653	5.48129	5.0964	4.61654
6332.05	4947.53	4254.32	3227.86	2324.4	1893.72	1651.97	1464.91	1294.99	1036.26	904.946	828.258	740.537	700.551	651.718	566.986	512.43	476.19	431.738	401.402	374.818	306.823	223.212	203.243	179.864	166.625	155.571	147.278	129.612	113.438	108.686	105.239	100.918	97.2325	92.9343	84.4647	56.9227	38.9898	31.1539	29.3868	25.8105	22.9018	22.1201	19.3437	17.8095	16.8981	16.279	15.7582	15.3774	9.41575
6917.26	5326.98	4830.78	4356.11	3814.85	3486.14	3061.74	2754.67	2558.18	2247.72	1516.49	702.592	702.592	618.751	535.557	496.813	472.874	410.343	377.373	330.418	285.482	252.873	211.507	137.683	108.53	94.3389	79.2869	69.9859	60.6903	54.4277	44.5562	41.9793	40.1986	35.2535	30.9395	20.2832	17.5682	17.2049	16.2448	15.5677	13.9544	12.6713	11.8386	10.8787	8.83465	6.55845	5.48611	4.2262	3.91052	3.71741
6914.24	6013.51	5072.67	4525.81	3680.34	3195.42	2397.69	2065.76	1801.26	1663.55	1465.63	1125.74	895.885	797.15	693.621	570.022	494.109	434.119	396.269	315.499	251.081	201.386	183.104	159.036	148.819	135.189	122.316	108.336	94.9704	75.5699	71.1323	65.908	56.954	52.2969	47.9441	42.6708	40.5619	28.8762	26.249	22.6344	21.0384	19.299	17.3932	16.3142	15.3565	14.0817	13.4206	12.8865	11.0284	9.43525
5794.31	4551.26	3940.4	3655.12	3046.47	2496.91	2146.58	1910.54	1764.42	1618.48	1383.42	1283.14	1155.14	896.933	583.813	509.335	399.252	355.004	323.492	284.126	246.592	199.845	168.72	150.734	137.326	124.7	111.223	101.138	93.3759	85.6006	68.0877	47.855	43.7083	40.8248	37.2154	35.1858	32.3614	30.7285	21.834	15.2578	14.4317	13.7766	12.646	11.8218	7.40913	6.63985	6.31273	5.86316	5.74049	5.60643
5908.77	4378.8	4113.98	3320.12	3209.79	2806.91	2533.31	2235.96	1817.29	1663.35	1323.69	1222.69	1148.57	1088.09	991.902	955.103	893.183	738.644	687.492	562.797	531.995	514.309	474.906	403.235	341.169	317.323	292.405	274.636	239.856	221.581	200.348	188.368	182.415	83.9991	64.4377	51.7046	39.9206	28.8658	26.8487	23.5229	20.5436	17.0354	15.4032	13.2524	10.1509	9.32498	8.26761	7.66163	6.37217	5.52502
7604.64	5545.01	4481.44	3285.89	2708.71	2301.86	1673.76	1392.3	1192.79	930.595	844.981	800.102	718.182	663.908	591.903	512.371	372.208	331.926	307.794	279.523	219.09	209.594	201.976	163.711	135.252	127.073	106.378	90.9436	85.29	82.0415	79.0698	74.0926	70.2631	67.0874	50.4657	43.7598	42.5041	37.4303	33.4935	30.0154	25.9326	21.8522	18.0353	15.8292	13.9768	12.3086	11.5844	10.3374	9.18852	7.18407
7187.02	5995.27	4162.78	3388.97	2753.98	2376.43	2161.01	2048.16	1784.26	1152.02	854.982	653.308	629.144	437.685	374.342	316.459	292.843	270.387	251.556	234.336	197.226	177.219	158.498	155.328	132.409	117.047	101.731	90.8479	79.0144	70.8463	61.3213	47.9398	40.7313	36.5451	31.8945	30.0712	28.0818	26.7603	25.5201	23.9141	22.8313	20.8231	20.3555	18.9707	11.9107	9.21207	8.19495	7.44047	5.8276	5.11892
6098.46	4638.14	3927	3063.18	2637.68	2079.29	1994.55	1806	1567.23	1417.23	1316.97	1276.71	1217.23	1105.01	964.88	858.61	771.429	632.833	571.513	441.447	374.814	324.092	276.907	213.78	138.915	110.205	100.306	93.1761	87.0677	83.078	80.3905	75.6002	62.8654	57.5202	53.3851	44.4779	38.6636	35.2999	32.9597	22.2772	15.4674	11.7878	10.5936	9.82808	8.68102	6.72348	5.98255	4.88414	4.05695	3.71422
6517.11	5112.54	4214.57	3504.75	2946.84	2466.59	2100.86	1866.28	1639.24	1392.28	1209.8	1044.36	913.418	797.321	685.328	604.118	531.616	463.372	402.766	342.914	304.278	268.623	237.084	205.87	180.052	160.98	141.509	122.315	105.085	93.8931	83.9469	76.0649	68.2636	57.189	50.6882	44.0443	37.5586	32.1741	29.1751	25.366	22.1501	19.5426	17.1175	15.1135	13.1476	11.5995	10.6457	9.47987	8.41628	7.14404
[truncated: 250 more columns]
