# Supplementary material for: A new imperialist competitive algorithm with spiral rising mechanism for solving path optimization problems
Source: PeerJ Comput Sci. 2022 Sep 7;8:e1075. doi: 10.7717/peerj-cs.1075 (PMC9575848; doi:10.7717/peerj-cs.1075)
Supplement: Supplemental Information 11 [file peerj-cs-08-1075-s011.zip › WOA ICA SRICA DEICA/F12/ICA.xlsx]

## Sheet: Sheet1
6009.93	4744.26	4094.93	3205.44	2966.45	2819.8	2610.29	2229.64	1931.96	1638.36	1518.37	1226.87	1059.71	946.552	864.619	774.514	725.042	688.998	648.914	626.057	603.385	574.574	518.962	510.149	500.59	468.697	448.175	428.975	393.892	359.85	320.886	294.958	264.148	215.192	182.821	153.453	136.388	124.224	106.248	97.1338	93.8846	90.7422	88.3685	86.5158	83.8285	70.2267	54.8469	46.0453	44.7231	43.8232
7037.55	5014.71	4347.69	3349.75	2636.08	2088.62	1873.01	1659.11	1476.76	1202.56	1078.59	970.799	922.024	891.553	801.734	757.683	726.84	636.567	535.803	431.844	391.257	353.484	322.684	298.399	271.044	236.87	218.808	191.422	158.078	147.49	136.335	125.385	114.849	99.307	94.9537	92.1714	90.2882	82.206	77.1863	73.37	69.1449	66.9639	65.1211	60.2553	55.1936	52.6872	38.0173	27.4909	23.8831	21.0485
6417.38	4021.01	3812.9	2951.15	2905.1	2651.37	2444.48	2303.48	2009.48	1929.41	1750.09	1505.77	1223.8	1024.49	889.157	798.687	713.564	628.44	571.881	527.409	514.229	452.556	422.574	405.733	372.7	362.205	330.215	299.791	268.066	241.656	207.319	186.241	161.784	128.492	116.313	85.1572	78.4195	71.2693	62.0945	58.1065	50.8076	47.1868	39.663	34.2592	31.7218	30.3659	29.4023	28.5432	27.6228	26.7084
8007.9	6118.16	5263	3833.55	3000.18	2809.47	2593.21	2359.44	2119.98	2029.34	1275.9	812.725	660.435	579.845	565.397	516.255	405.248	366.213	338.375	319.364	292.368	277.348	257.869	247.105	235.781	229.004	190.63	159.879	151.67	141.191	117.679	109.268	98.5615	88.8912	86.1426	82.8267	62.9099	56.6368	49.1552	43.3259	37.6495	33.4963	28.9748	24.4342	22.2023	21.8002	18.0158	15.4323	14.9554	14.5021
8761.49	6646.6	5681.74	5398.71	4903.09	4305.53	3669.07	3300.1	3107.18	2994.09	2811.32	2571.19	2384.26	2139.62	2020.76	1739.44	1528.99	1401.14	1188.39	1034.87	813.353	702.705	598.968	482.586	443.263	429.18	408.106	316.926	272.184	242.372	235.457	179.507	161.983	151.669	148.146	141.311	126.24	118.112	107.47	104.069	97.3644	93.0878	89.257	79.98	64.2877	57.5711	46.1603	40.0358	34.9136	31.3868
4792.62	4602.07	4039.16	3663.58	2970.05	2622.78	2078.36	1843.18	1579.61	1409.68	1201.45	1149.08	929.935	656.824	613.185	578.023	551.33	517.652	488.703	475.432	442.772	364.053	279.647	218.144	171.468	142.824	132.317	129.06	113.332	103.856	100.661	96.7418	95.3054	93.6094	84.875	71.2806	59.2301	50.5088	47.1071	45.6407	43.5421	35.7621	32.8542	31.995	31.2765	29.6068	26.4145	25.6202	24.2813	22.0235
6166.74	4708.33	4017.67	3362.6	2874.94	2614.74	2353.76	2126.72	2043.75	1657.17	1319.68	1285.98	1229.9	860.551	754.895	745.308	741.497	719.892	712.481	708.877	671.41	608.369	581.405	566.253	525.889	475.298	380.506	290.68	196.735	142.531	131.575	114.279	98.4181	84.7716	81.3176	69.7069	58.1211	36.2583	32.856	30.9901	26.7486	25.56	22.7565	22.7565	22.572	20.9119	17.5914	16.0188	14.0484	12.8727
5536.87	5000.07	4172.01	3243.38	2596.49	2280.9	2171.45	1960.09	1718.69	1666.74	1498.45	1393.2	1291.67	1239.17	1200.68	1060.69	944.784	831.229	765.62	716.398	648.241	580.829	533.689	495.458	467.274	446.195	418.292	406.765	385.966	357.496	330.025	291.931	266.546	249.356	225.87	191.081	166.366	141.959	118.973	111.562	101.122	97.0607	57.9105	50.0015	47.6497	42.1545	38.7441	33.874	30.6651	27.5482
6526.09	6135.55	4710.4	3938.92	2946.9	2496.63	2296.61	2077.05	1788.81	1595.26	1481.25	1404.37	1208.74	1031.34	922.367	851.649	798.605	724.49	638.958	562.639	530.441	436.075	405.003	387.259	357.71	344.76	321.856	306.779	254.318	243.429	221.666	197.741	174.174	162.14	155.337	149.035	143.229	128.194	108.924	80.4189	61.5088	55.0073	44.8122	40.1044	37.1012	35.4508	32.1245	29.0685	27.1706	22.7992
6237.34	4500.73	3484.63	2647.17	2083.09	1874.61	1644.14	1544.32	1420.59	1314.72	1144.42	1034.25	846.528	737.844	665.241	536.515	506.942	439.754	401.884	354.433	298.166	275.542	253.364	231.48	212.959	186.244	172.671	156.238	128.39	107.163	102.908	95.3993	85.3217	79.2036	76.3836	73.9398	71.7291	70.1465	64.6693	61.6256	59.3452	58.6885	55.5788	48.3099	47.2134	43.1481	26.6935	24.6353	22.9579	20.7102
6785.65	4766.04	4320.85	3519.11	2830.5	2561.56	2287.48	2114.2	2007.59	1930.56	1806.45	1596.02	1548.72	1525.73	1368.06	1162.46	1016.61	832.85	680.678	633.512	609.669	578.638	549.293	510.802	479.745	444.577	416.793	401.61	386.318	343.501	271.16	239.61	214.998	181.992	156.958	149.796	137.479	122.586	120.732	102.594	90.7292	82.5769	75.7955	55.4498	50.4864	46.5369	42.2102	39.0874	35.708	33.3848
5765.87	4616.3	3825.93	2813.29	2536.5	2276.97	2069.77	1776.47	1508.55	1266.76	1122.56	994.343	883.369	768.696	695.636	580.674	553.641	505.94	473.36	458.364	426.07	404.823	393.314	378.455	371.314	335.695	287.038	275.439	255.621	230.873	226.747	222.993	215.001	208.023	199.048	189.658	158.586	153.102	118.227	83.5358	64.8505	62.798	56.7636	43.4723	39.0586	34.3478	31.2162	27.0893	23.58	22.0735
7204.37	6007.01	4784.09	3848.24	3189.24	2309.7	1966.75	1803.92	1666.07	1501.22	1377.5	1336.41	1192.73	1072.58	978.805	909.068	877.162	850.663	809.968	607.181	547.518	536.402	522.503	431.155	421.725	389.098	375.9	302.607	275.616	244.502	216.078	180.131	155.144	126.141	114.755	104.837	68.6129	62.97	59.5601	53.9141	48.6416	47.8864	43.039	37.1164	34.1005	33.4238	31.188	29.8138	28.6189	27.4814
5936.48	4669.67	4582.39	3656.29	3329.23	2935.69	2728.64	2247.31	2081.9	1792.44	1357.07	1257.3	1218.63	1177.91	1123.49	988.915	938.754	924.851	914.364	904.273	661.94	416.835	395.067	312.461	269.563	207.738	193.1	169.261	157.737	149.748	137.47	118.225	107.14	101.381	99.7833	86.1716	75.9049	69.6552	59.2878	57.5724	55.5502	53.3442	51.9617	48.8328	47.3008	40.846	36.9984	28.7247	24.386	22.6398
7117.66	6156.45	5875.26	5071.47	4333.85	3716.79	3079.13	2749.61	2336.03	2076.51	1684.78	1542.12	1431.78	1341.56	1216.26	1110.3	1031.46	975.206	901.691	862.324	828.77	672.585	615.516	587.747	527.337	472.896	441.438	386.097	341.101	306.861	251.145	232.021	221.312	213.148	208	188.919	177.538	171.47	86.521	83.0047	74.1218	70.1336	67.817	64.1769	61.976	60.0615	57.5911	45.59	38.4836	30.7796
4903.46	4402.42	3672.46	3370.52	2571.66	2126.95	2024.89	1819.56	1588.31	1243.09	1017.13	946.875	850.39	776.571	738.9	575.952	506.379	464.713	415.252	394.607	365.364	304.93	271.94	251.014	233.595	207.063	194.955	180.828	174.099	108.569	96.1025	87.2403	79.9553	75.6426	72.4229	70.4192	67.8353	59.2358	53.8586	47.8449	45.503	40.1548	36.0268	29.3151	26.536	22.1506	17.5659	14.356	13.7465	11.8663
5448.07	4358.32	3834.12	3440.01	3039.02	2514.12	2262.66	2130.62	1876.85	1764.49	1668.83	1454.32	1332.29	1218.18	967.227	785.308	699.529	604.294	545.115	492.681	437.437	405.557	383.249	354.337	338.753	303.857	293.778	276.36	257.561	248.046	231.42	211.424	203.487	176.277	157.011	138.696	113.61	106.654	103.498	97.6223	95.5144	93.9051	91.7564	90.1233	85.8883	75.7761	61.7888	50.2967	48.7291	43.8181
6253.67	4365.36	3874.95	3226.58	2924.01	2551.76	2328.15	2107.55	1976.55	1904.44	1820.44	1593.25	1481.89	1384.91	1207.5	1030.65	919.345	848.445	778.803	666.711	630.727	579.084	544.36	407.39	373.343	352.921	330.696	274.783	251.7	217.909	194.152	186.171	164.102	146.243	139.818	136.758	119.115	106.335	93.2223	82.8963	77.0079	63.3535	61.5682	58.1995	55.4672	49.6304	44.7207	39.9676	36.726	35.069
8208.53	7405.18	6119.5	5222.7	4935.01	4264.34	3729.03	3603.54	3469.76	3121.08	2923.49	2167.13	1485.9	1369.5	1263.72	1181.58	1057.79	973.142	873.496	799.125	695.439	642.838	600.862	582.256	549.891	470.656	427.654	394.435	356.929	245.702	199.442	170.056	163.703	158.286	145.002	129.108	121.496	112.612	105.766	100.551	89.4829	82.5114	78.1701	70.3718	63.3938	56.3043	50.4448	46.3493	43.7951	41.2795
6476.92	5706.03	5001.57	4088.53	3545.68	3120.03	2904.83	2480.66	2150.58	1907.62	1692.4	1492.69	1402.9	1373.48	1322	1183.44	1105.09	915.463	822.986	688.678	540.403	513.506	469.376	407.948	364.248	322.659	306.178	288.085	277.784	258.13	234.729	217.104	208.462	182.261	168.273	146.673	142.168	138.245	135.799	97.0947	87.5214	85.9778	78.7248	69.2013	63.575	56.7821	50.7793	44.0823	37.0138	31.4998
4932.37	4428.48	4230.86	3821.73	3453.2	3151.88	3025.96	2815.07	2407.37	2234.49	2163.5	1766.78	1355.36	1111.82	1042.92	983.937	912.468	792.196	628.556	535.057	462.285	419.562	396.39	376.747	363.201	335.66	299.363	248.151	207.186	126.707	122.78	110.094	105.931	102.308	92.3444	79.7877	67.9493	62.5883	58.6559	51.7595	45.2485	42.7874	41.4302	39.6021	37.1874	35.3838	32.8895	31.0822	27.5964	23.2468
4933.58	4611.33	3715.8	3238.4	2905.85	2657.5	2341.67	2196.11	1964.99	1747.69	1528.45	1464.32	1327.24	1214.03	1145.72	927.971	784.503	744.003	682.209	632.408	582.647	492.539	449.12	382.323	338.761	306.174	263.964	224.079	183.791	158.423	148.939	140.903	116.558	111.822	103.588	97.3707	84.6089	76.44	66.3995	58.2938	54.3909	42.2555	40.4636	38.8508	37.1953	36.1532	35.6089	30.7951	29.2573	29.1471
6537.27	5971.94	4661.46	3811.53	3093.3	2821.7	2690.51	2561.37	2451.61	2270.71	2154.14	2021.65	1934.75	1829.28	1800.47	1615.88	1441.47	1222.04	926.969	665.425	511.88	476.869	452.269	437.132	416.269	397.93	371.929	354.113	341.507	334.959	325.233	300.279	287.605	274.497	266.869	253.848	249.439	226.895	205.833	154.944	138.128	132.127	124.925	119.944	116.463	113.38	111.017	81.0964	77.5035	70.7472
5124.05	3867.59	2410.04	2214.67	2019.09	1673.74	1501.67	1379.15	1305.13	1205.79	1161.16	1084.7	1037.23	1001.08	967.313	864.781	716.587	606.808	513.109	447.901	406.083	391.129	359.724	306.859	291.07	286.694	280.34	271.26	237.422	208.501	175.729	153.999	141.219	130.906	122.998	110.547	102.765	82.3636	79.6465	73.894	69.1606	63.6151	59.084	55.8811	53.2341	49.7358	45.9713	43.0486	40.9922	38.6305
6896.06	6066.92	4697.72	3739.7	3511.99	3274.72	2955.44	2643.93	2210.54	1809.16	1605.8	1536.84	1381.75	1215.14	958.489	902.409	734.373	610.872	563.97	515.821	476.714	458.327	439.141	384.84	352.278	320.559	298.397	271.564	157.098	126.65	113.035	93.7378	85.0949	76.0005	73.0051	70.508	62.7168	58.2887	57.4275	54.2876	43.0964	38.5153	35.246	31.4843	28.632	27.3477	23.5941	17.6776	12.4919	10.1991
7591.95	6258.49	4937.41	3849.44	3123.1	2563.04	2427.22	2108.9	2002.22	1855.4	1636.87	1526.65	1461.49	1390.28	1237.53	1100.14	1046.31	989.12	893.252	805.78	792.292	758.73	726.696	671.574	648.536	623.381	591.612	574.248	548.191	512.59	484.23	452.716	406.991	380.262	321.97	275.8	240.632	175.421	145.374	120.376	114.613	108.766	101.136	93.9064	90.3513	85.4783	78.1865	71.4969	66.0905	60.5489
8284.52	6026.61	4851.04	4305.35	3998.23	3382.14	2863.95	2568.06	2353.15	2054.3	1872.51	1710.52	1407.92	1345.67	1239.52	1098.8	935.781	840.925	736.462	616.715	557.057	506.347	456.383	416.019	378.4	336.406	313.553	286.26	265.44	244.613	214.239	206.403	181.055	175.14	158.227	149.67	121.987	111.447	101.053	87.1124	80.9196	76.8613	74.4769	72.2021	69.9665	67.7725	66.5141	59.1958	55.1993	53.8336
7324.91	5706.11	4071.49	3665.55	2841.42	2483.64	2272.23	1998.06	1821.88	1648.47	1448.72	1238.45	1153.46	1092.12	901.461	828.073	790.139	760.521	735.042	675.34	633.994	580.54	545.296	488.62	452.357	408.118	351.079	337.183	320.106	309.607	231.127	214.229	195.416	170.13	138.231	115.466	96.0843	89.4221	83.2565	80.4005	66.5736	41.9821	32.9373	26.7172	25.3529	24.0653	20.5615	17.9469	17.1011	13.8459
5699.19	3787.99	3787.99	2699.17	2634.84	2183.18	1874.71	1604.52	1464.63	1317.25	1271.95	1209.59	1084.38	1000.78	940.601	858.321	763.021	690.415	649.07	610.943	567	527.237	476.723	462.655	451.969	428.697	328.726	302.797	280.402	262.328	239.19	227.52	188.564	177.635	158.013	139.6	127.291	117.221	109	94.974	80.5833	73.4506	63.76	52.9545	47.4694	36.2619	35.6168	33.9316	32.557	25.9559
6488.56	5541.66	4617.59	3859.67	3685.72	2998.26	2301.06	1860.31	1445.86	1162.42	1070.68	988.454	901.653	772.621	685.743	596.022	546.887	525.452	504.112	429.625	388.966	359.355	311.726	286.416	234.393	225.739	220.968	188.791	188.393	185.013	152.746	129.774	118.019	107.685	97.9865	90.8796	78.8962	61.3658	42.6747	37.348	31.253	29.1326	27.0307	24.3002	23.0543	21.9146	20.8647	19.4302	17.4487	14.9697
6446.9	5207.05	4383.22	3635.21	3146.13	2737.74	2445.67	2199.07	1976.21	1775.04	1582.13	1409.42	1254.36	1136.32	1036.65	921.448	834.005	754.41	677.982	606.66	544.263	488.379	451.104	409.31	380.514	349.927	320.301	289.816	259.555	230.342	205.674	186.203	169.362	154.28	141.549	127.816	113.588	101.461	88.6826	77.5421	69.8002	64.523	58.9137	53.3571	49.9912	45.9092	40.778	35.2608	32.4082	29.4813
[truncated: 250 more columns]
