# Supplementary material for: A new imperialist competitive algorithm with spiral rising mechanism for solving path optimization problems
Source: PeerJ Comput Sci. 2022 Sep 7;8:e1075. doi: 10.7717/peerj-cs.1075 (PMC9575848; doi:10.7717/peerj-cs.1075)
Supplement: Supplemental Information 11 [file peerj-cs-08-1075-s011.zip › WOA ICA SRICA DEICA/F12/WOA.xlsx]

## Sheet: Sheet1
8417.14	6397.89	4086.45	2264.44	1495.94	1232.99	596.592	338.293	203.813	140.271	110.103	38.9981	32.1745	20.0274	12.6235	7.62141	5.9685	3.81586	1.43298	0.978694	0.576167	0.368498	0.338456	0.244668	0.152684	0.0626299	0.0496036	0.0224566	0.0180601	0.0157679	0.0125594	0.0119633	0.00733208	0.00289036	0.0013756	0.00125289	0.000973468	0.000881408	0.000808699	0.000416336	0.000334104	0.000266898	0.000256941	0.000213217	0.000147259	8.7542e-05	8.15863e-05	3.23777e-05	2.90078e-05	2.13696e-05
8221.44	7658.58	3599.66	2543.43	1881.45	844.248	474.956	294.108	241.236	195.245	69.842	39.4741	19.5258	2.67024	2.34028	0.506701	0.333769	0.175662	0.147355	0.0863772	0.0440629	0.0333569	0.020813	0.0176797	0.00792836	0.00455852	0.00390551	0.00351282	0.00271523	0.00220634	0.00184605	0.00147415	0.00116646	0.000199335	0.000158684	0.000145455	0.000117475	0.000102489	8.58855e-05	6.03319e-05	4.18294e-05	1.67636e-05	1.3094e-05	9.41027e-06	8.02483e-06	6.58848e-06	4.03971e-06	2.79766e-06	2.46861e-06	1.65685e-06
8247.93	6431.34	3763.4	1436.45	1234.1	908.796	471.557	389.079	288.144	170.756	95.6467	45.3163	24.3194	16.5156	9.3781	8.13325	4.29077	2.36053	1.68329	1.38621	0.886157	0.465408	0.155993	0.137718	0.0745793	0.0464054	0.0233798	0.013988	0.013988	0.012275	0.00375409	0.00169998	0.00129658	0.000732764	0.000681449	0.000415386	0.000348125	0.000292427	0.000220916	0.000196075	0.000165044	0.00016299	0.000142872	0.000118804	6.82158e-05	6.46224e-05	6.1203e-05	6.04768e-05	5.02006e-05	3.99346e-05
8123.88	7069.42	3201.66	2906.44	2247.26	1494.09	763.873	488.617	266.321	195.575	80.574	70.2319	45.3053	28.4245	16.9627	14.4489	9.34268	6.04265	4.09704	2.7292	2.40222	1.36185	1.22075	0.483459	0.313055	0.190325	0.14648	0.0743104	0.0513819	0.0220879	0.0147067	0.0105603	0.00595413	0.00357518	0.00103851	0.000537704	0.00033664	0.000241822	0.000241084	0.000148017	0.000116859	0.000111235	8.17946e-05	6.15998e-05	3.61743e-05	2.02934e-05	1.20541e-05	6.52189e-06	5.85528e-06	3.88681e-06
9202.36	8167.7	3326.48	1570.87	1269.85	589.561	332.102	159.541	103.344	43.5398	21.4989	8.66416	3.27258	2.35264	0.703716	0.25497	0.251319	0.238254	0.216467	0.182807	0.120651	0.0832719	0.0631941	0.0383261	0.0179658	0.0133693	0.00759913	0.00313433	0.00228075	0.00168529	0.00126668	0.000186437	9.45067e-05	8.12374e-05	6.57816e-05	6.11801e-05	5.50924e-05	4.83383e-05	4.26322e-05	4.26322e-05	3.99368e-05	3.31091e-05	2.01088e-05	2.01088e-05	1.14477e-05	1.07754e-05	8.71035e-06	7.16476e-06	3.86665e-06	3.04067e-06
7048.97	5311.69	3768.97	2016.85	894.008	674.46	467.913	292.209	266.28	162.822	103.779	86.6719	42.1245	23.7031	16.5347	8.70503	5.65945	2.01206	1.36419	0.809392	0.185896	0.0874066	0.0811883	0.0532651	0.0476237	0.0298645	0.026917	0.0192567	0.015571	0.0115463	0.00589568	0.00373308	0.00133664	0.00124836	0.000695103	0.000650145	0.000426914	0.000381313	0.000255688	0.000255688	0.000214711	0.000192439	0.000181286	0.00012434	0.000104782	8.96818e-05	8.22026e-05	6.54517e-05	3.48697e-05	2.38771e-05
7825.8	6186.83	4887.91	2475.22	1389.07	793.921	572.857	212.431	94.4611	55.9548	49.6153	39.136	18.6374	14.3149	9.4498	4.28019	2.08693	1.17857	0.774504	0.505146	0.118963	0.091987	0.0587654	0.0556709	0.0361822	0.0291657	0.0199511	0.0178272	0.0121838	0.00794987	0.00584489	0.00198374	0.000868947	0.000583979	0.000488375	0.000310411	0.000127774	6.51274e-05	4.4902e-05	3.50373e-05	1.8696e-05	8.08007e-06	8.08007e-06	7.91705e-06	5.39278e-06	1.79561e-06	1.48856e-06	1.36204e-06	1.23977e-06	1.10142e-06
8281.88	7869.85	3597.16	2246.32	1462.87	846.646	340.32	285.42	171.521	111.176	68.3597	51.3619	30.1807	14.1958	7.65135	4.33932	3.28612	2.31836	1.5011	1.15323	1.01997	0.715641	0.520999	0.320447	0.174077	0.0559417	0.0539468	0.0537156	0.0404766	0.0270321	0.0108548	0.00357173	0.0034219	0.00305727	0.00215208	0.00184728	0.00104205	0.000547397	0.000511384	0.000242963	0.000181263	0.000159958	0.000146287	4.35441e-05	3.22444e-05	1.24068e-05	1.0391e-05	5.12464e-06	5.12464e-06	2.28146e-06
6792.73	6107.57	3215.86	1856.07	927.754	524.227	305.657	120.356	59.0611	51.1614	41.4596	7.75723	5.48416	4.80679	4.33273	2.50964	1.32282	1.02603	0.526603	0.319877	0.237312	0.131921	0.116863	0.112087	0.0951326	0.0367895	0.0319678	0.0212493	0.019478	0.0168775	0.0136117	0.00717756	0.00427321	0.00421685	0.00406755	0.00375751	0.00312867	0.00219051	0.00112702	0.000970259	0.000828225	0.000794528	0.00076687	0.000760459	0.000542468	0.000220247	0.00015178	0.000132955	0.000124635	0.000121456
8638.43	6890.02	2938.88	1682.51	902.286	689.598	383.176	282.154	126.628	98.6316	62.4708	57.9532	19.0052	14.2769	6.70651	4.94343	3.69098	2.89817	1.6565	1.48928	1.04812	0.68603	0.231793	0.191655	0.149176	0.100167	0.0936021	0.0719623	0.040914	0.0311795	0.0168697	0.010212	0.00743169	0.00504211	0.00409091	0.00357783	0.00312589	0.00250948	0.00081533	0.000661297	0.000428279	0.000272462	0.0001098	9.7447e-05	8.93558e-05	6.6983e-05	5.60304e-05	4.40946e-05	4.07935e-05	2.59304e-05
9210.84	9019.83	6995.76	3855.68	1480.24	1181.93	508.82	353.24	231.261	79.1989	64.415	26.9622	14.942	13.4168	8.21766	5.50264	3.29914	1.70225	1.48888	1.2303	1.10497	0.553464	0.540161	0.379681	0.125572	0.11517	0.0778396	0.0297537	0.0154107	0.012667	0.00836093	0.00695277	0.00609815	0.00537968	0.00443115	0.00318865	0.00178895	0.00178895	0.00138257	0.00110782	0.00093594	0.000745717	0.000457048	0.00035116	0.000264803	0.000234129	0.000175405	0.000134177	0.00010483	9.10718e-05
8982.05	7998.31	4155.11	2735.85	1174.15	874.967	584.744	404.615	300.203	223.921	83.7074	51.4407	19.5657	16.8685	15.6589	9.1125	5.72942	3.63288	1.77774	1.31544	0.781278	0.600683	0.511502	0.37323	0.14915	0.0964618	0.0809934	0.0597125	0.0524725	0.0397654	0.0306389	0.012432	0.00123873	0.00117532	0.00113346	0.00102983	0.00047311	0.000243761	0.000227389	0.000163536	0.000149089	0.000124625	0.000102865	0.000102865	9.76855e-05	8.73291e-05	6.40987e-05	6.37961e-05	6.21482e-05	4.28675e-05
7432.19	5112.48	3325.68	2353.63	941.102	636.064	528.187	313.057	233.824	167.596	88.4505	69.5988	53.5866	31.5556	20.8865	10.4492	2.87135	1.85419	0.969407	0.885575	0.732542	0.350255	0.215948	0.157711	0.11634	0.105844	0.0166876	0.0143484	0.011894	0.00930226	0.00583354	0.00477173	0.00387451	0.00229299	0.00128729	0.000695173	0.000405366	0.000355787	0.000175887	0.000174863	0.000141364	0.000138357	0.000107691	0.000101571	8.27408e-05	7.43113e-05	4.70431e-05	4.39601e-05	2.23727e-05	1.60841e-05
9136.55	8887.72	6537.84	2516.3	2417.6	1571.04	658.549	528.171	211.677	124.927	81.4545	40.775	20.3279	14.7333	4.3272	2.52947	1.69777	1.19409	0.998004	0.776577	0.485132	0.215805	0.188048	0.164545	0.0787128	0.0664031	0.0397864	0.0385138	0.0372795	0.0364601	0.0325862	0.0314156	0.0267733	0.0203162	0.0118367	0.00863509	0.00597741	0.00515576	0.00375379	0.00253865	0.00155163	0.00120849	0.00107166	0.000567748	0.000417902	0.000321169	0.000205891	0.000131375	5.40756e-05	3.96949e-05
8574.07	6768.02	5633.33	3402.34	2502.98	2049.88	1060.6	658.266	378.518	244.607	156.204	122.642	52.2523	23.2304	18.5873	12.8975	7.75962	6.28207	4.27491	2.72985	2.2087	1.49774	1.23631	1.04976	0.347558	0.143735	0.11437	0.0866643	0.0666304	0.045337	0.0439001	0.0379674	0.0309163	0.0252957	0.013193	0.00924236	0.00695635	0.00366714	0.00295168	0.00241751	0.00107635	0.000378424	8.75222e-05	4.35379e-05	4.35379e-05	3.15147e-05	2.50221e-05	1.04732e-05	9.98471e-06	9.24066e-06
8610.13	7783.39	6256.11	3874.57	2161.19	1925.97	1163.65	816.502	334.513	204.797	125.342	69.8915	37.2736	15.3116	10.3693	7.95123	6.72799	2.86677	1.44965	1.2985	1.15251	0.948874	0.561585	0.292503	0.230472	0.187942	0.129434	0.118297	0.0877293	0.0319965	0.0220718	0.0165741	0.00958363	0.00709735	0.00404828	0.00340954	0.00174644	0.00169222	0.00153192	0.00097226	0.000835953	0.000488066	0.000381505	0.000305514	0.000209035	3.50727e-05	2.44948e-05	2.18023e-05	1.92886e-05	1.67467e-05
8754.99	7848.08	5232.84	3848.44	2173.86	1665.56	1351.43	985.785	739.084	282.895	173.148	135.329	98.5262	35.2563	18.1739	13.2872	5.23562	3.18919	1.71571	0.766673	0.391026	0.262533	0.242606	0.224753	0.167335	0.138422	0.102774	0.0737787	0.0452007	0.0222994	0.0149627	0.0109973	0.00919634	0.0024361	0.00199758	0.00173251	0.00154449	0.00122384	0.000328172	0.00028292	0.000154011	0.000133151	9.89121e-05	7.12796e-05	5.61129e-05	3.24496e-05	2.33309e-05	2.19803e-05	1.46922e-05	1.19464e-05
8628.89	6678.02	3941.75	1882.73	1531.56	566.727	439.138	274.49	162.607	62.5014	35.7338	23.6776	14.0878	7.71401	3.99521	2.41956	2.07548	0.477289	0.386888	0.307963	0.254428	0.177048	0.102736	0.0643133	0.0570453	0.0352905	0.0301528	0.0189105	0.0161767	0.00835451	0.00804541	0.00753663	0.00662983	0.00549964	0.00149494	0.000218479	0.000128564	0.000102805	5.26015e-05	4.97912e-05	3.6502e-05	3.30243e-05	3.02081e-05	1.92224e-05	1.73883e-05	1.71238e-05	9.22729e-06	6.7276e-06	5.41782e-06	1.62556e-06
7888.14	6486.81	3301.53	931.273	769.727	592.141	260.016	247.868	149.344	116.7	40.0322	23.2733	16.8914	14.7968	10.5602	6.61389	5.13945	2.63424	0.840175	0.366169	0.236091	0.12404	0.0443491	0.043927	0.0435365	0.0295693	0.020985	0.0172829	0.0140255	0.00829674	0.00678485	0.00556548	0.00454501	0.00306763	0.00164898	0.00163509	0.00155434	0.00104369	0.000678705	0.000570246	0.000260107	0.00023516	0.00023516	0.00017405	0.000162451	0.000151333	0.000142762	9.47422e-05	7.81165e-05	2.32825e-05
9056.47	4681.4	3128.75	2016.85	1667.84	1036.95	718.946	462.613	316.395	151.841	124.755	116.189	94.417	67.9262	53.6797	32.99	18.9845	15.2914	7.44199	4.37915	4.12625	2.75293	2.11798	0.776113	0.67986	0.460987	0.170382	0.118915	0.061254	0.0227362	0.0104093	0.00818678	0.00803181	0.00525512	0.00314393	0.00213551	0.00154911	0.00149898	0.000961815	0.000835042	0.000704	0.000330583	0.000121141	7.58245e-05	2.51326e-05	2.05837e-05	1.61917e-05	1.37157e-05	1.18018e-05	5.83665e-06
7326.52	5685.11	3524.41	2207.18	1579.87	1343.91	542.147	526.891	258.061	156.567	134.43	113.065	79.3529	53.072	45.3283	16.1906	11.5907	7.6801	3.90527	2.12515	0.98236	0.840116	0.294962	0.252917	0.0617139	0.0579839	0.0308434	0.0251074	0.0201337	0.0168691	0.0112741	0.0104278	0.00880637	0.00676062	0.00567753	0.0049768	0.00357196	0.00323752	0.00209691	0.00165224	0.000651864	0.000465386	0.000383379	0.0002649	0.000182178	0.000139126	0.000127194	0.000110295	5.09464e-05	4.45459e-05
6531.64	5576.24	4189.81	2148.53	1484.58	1015.05	823.22	238.216	151.687	93.4021	59.1477	48.5028	28.6627	12.5885	8.37922	4.84238	3.90234	2.65397	1.25261	0.918812	0.470394	0.416514	0.333803	0.257953	0.185816	0.0567329	0.0414165	0.0294622	0.0284278	0.0218809	0.0155419	0.0124419	0.00827133	0.00511523	0.00469767	0.00325074	0.00198101	0.000478761	0.000315402	0.000263974	6.85531e-05	4.80856e-05	3.6728e-05	2.43436e-05	1.58821e-05	1.5439e-05	1.5439e-05	1.47375e-05	1.40893e-05	1.39086e-05
6269.92	6090.47	3445.45	1887.19	1361.98	895.986	468.038	374.712	183.54	88.503	40.0959	23.3313	17.32	6.95979	5.30709	4.19033	2.66008	1.51543	1.02731	0.651225	0.573285	0.518737	0.43839	0.372492	0.136982	0.0866609	0.0779588	0.0504161	0.0450294	0.0268795	0.0187569	0.0171611	0.0129409	0.00725698	0.0068291	0.00534417	0.00489768	0.00283336	0.0016004	0.00148592	0.00129063	0.000795086	0.000511262	0.000356176	0.000301371	0.000106337	7.11083e-05	5.84188e-05	2.02418e-05	1.77487e-05
7739.87	6421.25	3791.26	1853.24	1563.43	1207.59	622.962	289.469	157.843	86.8962	65.7852	58.2015	21.9477	16.7767	10.2136	8.8678	5.49964	3.94651	3.59119	2.04834	1.92617	0.626908	0.390551	0.221129	0.191234	0.116092	0.0690503	0.0462717	0.0342145	0.0270498	0.0228913	0.0105293	0.00875993	0.00362173	0.0029153	0.00262979	0.00196632	0.0014323	0.000842363	0.000515948	0.000238735	0.000195148	7.2168e-05	5.30081e-05	2.90344e-05	2.86414e-05	2.69789e-05	2.25689e-05	1.96372e-05	1.65276e-05
8623.31	6974.2	2186.69	1394.24	851.657	304.012	269.053	232.779	154.463	118.782	98.1815	67.1755	55.3247	26.6496	18.1356	13.269	9.68099	4.21502	2.11806	0.971694	0.9339	0.714521	0.517029	0.179727	0.148054	0.104078	0.0788807	0.0501771	0.0162236	0.0151701	0.00969511	0.00740988	0.00445486	0.00345343	0.00203178	0.00123647	0.00115346	0.000814713	0.000622101	0.000511762	0.000418293	0.000243208	0.000124716	0.000102208	7.67794e-05	5.94082e-05	5.05047e-05	2.21305e-05	2.21305e-05	1.70305e-05
8386.41	6625.15	2679.01	1904.83	1227.8	374.53	287.256	187.727	119.347	75.1069	32.5277	26.1828	14.1385	12.3169	7.81072	5.89417	2.40381	1.04331	0.704432	0.426298	0.330829	0.282703	0.0994745	0.0671558	0.0616384	0.0336249	0.0280715	0.0226104	0.022104	0.0187633	0.018471	0.0157081	0.0113449	0.00607807	0.00383193	0.00250009	0.00159976	0.00137721	0.000940424	0.000445219	0.000289314	0.000211972	0.000159861	4.81165e-05	2.01026e-05	1.64368e-05	1.20536e-05	9.45828e-06	8.49312e-06	7.03544e-06
8309.67	7501.22	5141.56	3034.79	2704.31	1832.88	918.66	722.806	325.295	230.388	114.521	107.213	73.7235	37.1405	30.8033	16.4175	9.85508	7.3832	3.35219	2.65665	0.806156	0.545932	0.391166	0.31	0.20147	0.157144	0.0837892	0.0532923	0.0398486	0.0266682	0.0189466	0.0174816	0.0162883	0.0118847	0.00951175	0.00590237	0.00575688	0.000720309	0.000566792	0.000461115	0.000195706	6.50235e-05	5.51671e-05	5.05073e-05	3.02831e-05	2.53172e-05	2.26194e-05	1.70053e-05	9.97177e-06	7.26647e-06
9730.15	7696.31	6209.64	3026.94	1830.3	1289.12	552.898	342.204	297.351	177.243	140.749	124.665	78.358	58.3103	35.5527	29.0938	18.6413	12.4341	9.71186	6.43049	4.16016	3.0909	0.757423	0.588369	0.492064	0.424059	0.374573	0.167073	0.135926	0.0972305	0.0484904	0.0140353	0.0138263	0.0103111	0.0101707	0.00722711	0.00619714	0.00448292	0.00381513	0.00204681	0.00131948	0.00118436	0.000443025	0.000344725	0.000173264	0.000116438	0.00010294	8.49854e-05	6.57988e-05	4.09882e-05
7826.71	6013.66	3178.09	2124.79	1482.87	971.638	656.852	198.479	130.693	46.0454	30.3202	8.63582	7.13982	5.73437	3.21405	1.94009	1.29973	0.861916	0.564403	0.436061	0.308531	0.205127	0.115377	0.0666919	0.0426409	0.0405881	0.0191838	0.0137125	0.00312661	0.00299149	0.00166473	0.0010678	0.000933534	0.000414351	0.000250275	0.000202786	9.15189e-05	7.73518e-05	5.49291e-05	5.28821e-05	4.17449e-05	3.5787e-05	3.40597e-05	3.34342e-05	1.80958e-05	1.52169e-05	1.2521e-05	1.13857e-05	1.03021e-05	9.97097e-06
7315.32	5396.76	3061.97	2115.26	1370.25	636.071	320.255	249.891	161.759	65.0408	38.9281	32.7194	28.0501	18.6175	8.81785	7.15966	4.54082	1.61806	1.48296	0.716597	0.691331	0.480559	0.396777	0.235356	0.167356	0.117062	0.0617694	0.049397	0.0434792	0.0236355	0.0235041	0.0125942	0.0109015	0.00947385	0.00933978	0.00820127	0.00755002	0.00495403	0.00408909	0.00257418	0.00245391	0.000527067	0.000465533	0.000356818	0.000164592	0.000164592	0.000100611	8.96552e-05	8.23356e-05	8.15605e-05
8171.15	6777.84	4076.77	2337.11	1532.73	1019.02	581.481	375.666	227.276	134.07	81.0425	57.8345	35.5306	21.0088	14.1567	8.91204	5.5276	3.48474	2.08179	1.36926	0.976519	0.641025	0.410167	0.257777	0.158432	0.104769	0.0702098	0.0461704	0.0337879	0.0220987	0.0153347	0.0104606	0.00788639	0.00546044	0.0038095	0.00286499	0.00221907	0.00148139	0.00103805	0.000738377	0.000506071	0.000320173	0.000223558	0.000163462	0.000114458	7.57635e-05	5.81641e-05	4.47239e-05	3.28245e-05	2.53171e-05
[truncated: 250 more columns]
