# Supplementary material for: A new imperialist competitive algorithm with spiral rising mechanism for solving path optimization problems
Source: PeerJ Comput Sci. 2022 Sep 7;8:e1075. doi: 10.7717/peerj-cs.1075 (PMC9575848; doi:10.7717/peerj-cs.1075)
Supplement: Supplemental Information 11 [file peerj-cs-08-1075-s011.zip › WOA ICA SRICA DEICA/F13/DEICA.xlsx]

## Sheet: Sheet1
48.6129	34.07	27.6294	19.7432	14.1114	8.98372	7.81716	6.89793	6.04065	4.2382	3.69299	2.49849	1.72928	1.52026	1.42325	1.4007	1.28497	1.20072	1.08302	1.06964	1.05728	1.0237	0.890541	0.840645	0.779316	0.700123	0.700123	0.700123	0.643057	0.633053	0.616882	0.616882	0.500156	0.399737	0.395939	0.360739	0.360739	0.331534	0.331534	0.3262	0.3262	0.3262	0.3262	0.326052	0.31087	0.288421	0.288421	0.278124	0.275776	0.271646
61.3073	34.5433	27.7233	23.1125	18.5905	17.1131	11.8446	9.4434	6.45237	5.13621	3.16412	2.34696	1.93786	1.74634	1.5721	1.49831	1.42506	1.28603	1.25034	1.06273	0.878968	0.833083	0.79956	0.79956	0.794697	0.738393	0.670162	0.467019	0.467019	0.298658	0.298658	0.270425	0.263129	0.220952	0.205855	0.19414	0.19414	0.19414	0.19414	0.146452	0.13985	0.134976	0.134976	0.134976	0.134451	0.134451	0.134451	0.134451	0.134451	0.134451
87.2105	46.1759	41.8475	33.9172	24.8739	20.4069	14.4887	12.9357	11.9453	11.1079	10.0831	9.06399	8.25634	7.80296	7.48256	6.31645	5.54005	4.46657	3.93399	3.31353	3.05521	2.68163	2.58305	2.45606	2.41111	2.0711	1.66429	1.53063	1.46514	1.38506	1.16873	0.868084	0.868084	0.787129	0.708099	0.707883	0.648804	0.575496	0.51551	0.483781	0.483781	0.471513	0.466186	0.466186	0.466186	0.466186	0.466186	0.46053	0.382995	0.356683
76.3658	52.3529	30.6871	30.034	23.2003	18.7935	15.5259	12.752	11.4376	9.66406	8.48741	7.10494	5.61119	4.53894	3.23349	2.97051	2.76271	2.51606	2.12994	1.82397	1.4755	1.19574	1.19574	0.97198	0.7828	0.665419	0.635592	0.578038	0.544199	0.528202	0.326097	0.290762	0.274621	0.268587	0.250382	0.208294	0.208294	0.208294	0.20649	0.201339	0.201339	0.201339	0.201339	0.201339	0.185021	0.16199	0.156727	0.15493	0.152094	0.144031
64.7617	56.305	41.0086	23.2383	18.9258	16.553	13.8318	12.1238	8.97401	7.69958	6.8351	5.645	5.15009	4.61192	3.94246	3.69406	3.02927	2.45849	2.16889	2.07378	1.81311	1.6989	1.52491	1.25107	1.09371	0.585081	0.585081	0.551956	0.482656	0.382476	0.360844	0.360844	0.331102	0.309833	0.292627	0.292627	0.283325	0.283325	0.283325	0.273385	0.273385	0.273385	0.273385	0.265868	0.265868	0.26485	0.259288	0.205368	0.186563	0.16067
72.256	60.8281	44.4905	27.6432	18.4328	13.3733	10.8887	7.00993	6.69327	5.14871	4.50548	4.23998	4.02457	3.23465	2.14847	1.97787	1.51094	1.35309	1.35273	1.14551	1.06706	0.894154	0.75428	0.625719	0.578139	0.467486	0.43887	0.376481	0.286164	0.266659	0.246198	0.205632	0.204015	0.204015	0.18392	0.18392	0.183027	0.175934	0.175934	0.15964	0.15964	0.152952	0.152952	0.152952	0.152952	0.150963	0.150963	0.150963	0.150963	0.150963
44.7892	38.1235	25.9564	21.1055	15.8023	12.5377	9.36114	7.45951	5.72278	4.93108	4.40359	4.1416	3.75492	3.35308	2.96062	2.72488	2.58369	2.37095	2.19919	1.62179	1.3459	1.32711	1.31042	1.16221	1.08607	0.953473	0.857938	0.810687	0.722454	0.69135	0.69135	0.683036	0.637371	0.623464	0.570166	0.515294	0.502837	0.432762	0.405913	0.381668	0.375189	0.375189	0.375189	0.371101	0.371101	0.371101	0.338519	0.322887	0.306505	0.306505
71.247	42.7125	34.4922	28.4902	23.0181	18.1676	14.9425	11.7029	10.6883	9.79751	7.65312	4.78899	3.35875	2.64115	2.08073	1.76608	1.54129	1.33411	1.2601	1.16539	1.07225	1.07225	1.07225	0.792021	0.729376	0.704605	0.66103	0.637961	0.581436	0.559501	0.506268	0.506268	0.482575	0.482575	0.468448	0.447173	0.397713	0.334792	0.334792	0.334792	0.334792	0.334792	0.334792	0.328924	0.328924	0.328924	0.328924	0.328924	0.328924	0.289009
56.392	36.8879	34.5957	26.2816	21.601	18.4721	13.7752	11.5687	10.2166	8.5869	7.93989	7.28321	6.00973	5.69243	5.48483	4.55537	3.79105	3.40447	3.03466	2.83777	2.71753	2.4478	2.39351	2.11435	1.92697	1.92697	1.92098	1.6846	1.45777	1.3494	0.897436	0.721427	0.637973	0.558596	0.558537	0.51369	0.505201	0.402143	0.402143	0.39593	0.335672	0.316065	0.294454	0.294454	0.27677	0.27677	0.274355	0.274355	0.274355	0.274355
76.5573	55.357	48.0079	38.8333	33.625	26.7875	22.1623	18.5987	15.5464	13.1653	12.3411	11.7112	10.7439	9.60926	8.237	7.00327	6.38922	6.21119	4.89062	3.65908	3.48379	2.85078	2.38018	2.0553	2.03362	1.82938	1.71645	1.62594	1.50593	1.47256	1.29945	1.18782	1.1003	0.986333	0.839636	0.784557	0.725821	0.712731	0.564524	0.552523	0.515333	0.50804	0.49516	0.426814	0.371395	0.371395	0.355561	0.349446	0.349446	0.343258
35.9524	26.0496	20.8493	10.044	8.19242	6.2096	4.95583	4.2805	3.85256	3.49115	3.14835	2.9824	2.7451	2.3563	2.19212	2.11951	1.99821	1.83518	1.26722	1.13872	1.00387	0.891137	0.891137	0.848196	0.679016	0.614657	0.516156	0.439094	0.422343	0.412182	0.350657	0.350657	0.350657	0.331517	0.291316	0.274941	0.262562	0.233206	0.232429	0.232429	0.229637	0.229637	0.226577	0.226577	0.216114	0.211675	0.211675	0.211675	0.207245	0.207245
87.9077	59.8588	45.155	33.6142	28.4241	26.3007	22.5121	19.3767	14.8119	11.7165	8.22124	6.29157	5.39644	4.34574	3.85185	3.2086	2.89707	2.52412	2.16028	1.89827	1.67221	1.45906	1.34471	1.34471	1.31397	1.29395	1.1166	0.934588	0.885309	0.817445	0.773988	0.689919	0.689919	0.689919	0.670026	0.639933	0.610453	0.610453	0.606439	0.602581	0.594128	0.584529	0.514417	0.494597	0.448224	0.443022	0.436627	0.436055	0.396961	0.331231
83.9439	58.2841	38.2575	27.3436	22.7208	19.8847	16.6136	14.4325	9.67334	8.27538	7.26424	6.04978	5.07231	3.7341	3.04174	2.72606	2.342	2.1892	1.71065	1.23539	1.21787	1.14882	1.06752	0.97148	0.954486	0.873382	0.866024	0.843753	0.786795	0.715639	0.715639	0.694707	0.650779	0.405002	0.263345	0.229952	0.193621	0.144556	0.144556	0.138225	0.136091	0.100946	0.100946	0.0934592	0.0856554	0.0798634	0.0646226	0.0646226	0.0646226	0.0646226
62.2991	41.0589	34.7846	17.4445	14.7783	12.5292	8.86184	7.0721	5.05851	4.42487	4.00678	3.57359	3.11319	2.75071	2.35113	1.98223	1.60092	1.40079	1.28642	1.2252	1.14318	1.0849	1.05712	0.858886	0.765446	0.697221	0.618849	0.543813	0.471551	0.437929	0.437929	0.437929	0.40153	0.342027	0.305374	0.275601	0.275601	0.270329	0.258576	0.178785	0.141815	0.141815	0.135202	0.116299	0.116299	0.116299	0.116299	0.116299	0.113107	0.113107
73.9642	73.9642	58.2653	38.4402	32.0338	23.1084	19.3512	15.4245	13.1959	11.7121	10.1989	8.44845	6.6904	6.03254	5.66001	5.35218	4.08517	3.69516	3.05729	2.58395	2.37574	2.15749	1.98766	1.72253	1.47477	1.37683	1.09837	0.998809	0.916881	0.916881	0.908784	0.894748	0.844199	0.630675	0.538846	0.512206	0.506115	0.440761	0.440761	0.424829	0.395794	0.379331	0.376502	0.356653	0.352309	0.321769	0.308616	0.275313	0.255786	0.255786
60.3029	47.8751	37.5654	30.1534	15.8793	12.1228	9.9679	7.99538	6.42113	5.929	5.36834	4.77489	4.0499	3.5457	3.04191	2.75141	2.51174	2.44415	1.80904	1.42921	1.42921	1.31758	1.19555	1.16029	1.16029	1.09846	1.09846	1.08177	1.07911	1.05639	0.950771	0.920328	0.902533	0.839413	0.809971	0.806679	0.746304	0.678251	0.64061	0.576465	0.543981	0.537042	0.53001	0.492719	0.389902	0.389902	0.389902	0.359058	0.330237	0.290793
83.831	39.5329	34.5095	23.0634	16.8077	13.3358	11.3662	9.63112	9.37456	7.86542	6.06821	4.45313	2.63084	2.30833	2.1582	1.75668	1.64072	1.57311	1.26479	0.950148	0.950148	0.950148	0.931239	0.796003	0.659725	0.652774	0.633718	0.618892	0.587746	0.587746	0.561524	0.516198	0.492239	0.492239	0.3922	0.345063	0.324237	0.209055	0.20292	0.194838	0.187622	0.187622	0.187037	0.187037	0.187037	0.187037	0.182417	0.182417	0.182417	0.182417
81.4037	64.2843	46.4691	38.4339	29.7853	26.5631	20.2471	16.4225	14.0379	12.8986	9.26758	9.05047	7.85029	6.21335	4.53635	4.20648	3.88725	2.90504	2.602	2.29325	2.21025	2.19637	1.83328	1.66278	1.48353	1.34688	1.20226	1.19806	1.19806	1.17152	1.13562	1.08469	1.01021	0.897463	0.887769	0.696203	0.515379	0.464439	0.464439	0.457196	0.445616	0.389397	0.364651	0.285036	0.202074	0.195088	0.161143	0.152046	0.152046	0.146012
73.0377	57.4806	40.6179	29.7996	24.4525	21.0712	16.7037	13.4452	10.1359	8.86675	7.8194	6.80111	6.29322	4.38203	3.23565	2.91488	2.55468	2.48361	2.05601	2.05523	1.91285	1.88361	1.5439	1.41135	1.38251	1.22319	1.02397	0.845359	0.74047	0.682746	0.582096	0.582096	0.579029	0.57887	0.558165	0.50927	0.460388	0.414434	0.390653	0.370767	0.361562	0.356627	0.341983	0.317103	0.317103	0.313427	0.282399	0.245868	0.230255	0.205233
73.7969	32.7439	32.0484	25.394	20.6166	15.4688	13.3165	10.0005	8.96912	8.50588	6.75401	6.04352	5.67169	5.42489	4.08619	3.14305	2.27728	1.84789	1.33279	1.20758	1.12858	1.06779	1.06779	0.936186	0.840101	0.813989	0.792176	0.768486	0.768486	0.648743	0.584332	0.487666	0.417453	0.346251	0.334876	0.323449	0.285408	0.277847	0.272103	0.248043	0.248043	0.243689	0.243689	0.243689	0.24061	0.235302	0.235302	0.233769	0.225831	0.215627
82.9864	53.4556	47.0028	37.1579	31.2316	23.4042	18.9606	16.4001	13.5073	11.5949	8.53784	7.58697	6.94705	5.69774	4.23071	3.2145	2.2817	1.8402	1.56882	1.49778	1.31514	1.15667	1.01017	1.01017	0.996329	0.92206	0.787822	0.770734	0.658776	0.658776	0.644314	0.644314	0.564407	0.544511	0.401842	0.401842	0.395511	0.388063	0.35607	0.316613	0.308374	0.308374	0.305083	0.273248	0.261336	0.261336	0.251205	0.251205	0.239976	0.239976
66.1773	53.8378	26.408	15.5244	11.8247	10.9003	8.14719	7.45668	6.2349	5.11911	4.67248	3.53497	3.23079	3.08508	2.42117	2.08367	1.94806	1.86486	1.81937	1.57144	1.38689	1.3164	1.19121	1.07294	1.04413	0.869019	0.846491	0.758149	0.620702	0.605656	0.526831	0.498214	0.498214	0.498134	0.496243	0.473242	0.444741	0.440844	0.396344	0.327855	0.266023	0.260476	0.233188	0.213033	0.195229	0.192859	0.192859	0.190789	0.149452	0.144535
83.0934	14.3161	12.1309	9.17546	7.84541	6.70397	5.88708	4.65507	3.48759	2.86953	2.77805	2.25499	2.04056	1.97035	1.69137	1.63932	1.40724	1.0654	0.936413	0.787676	0.773516	0.742343	0.74002	0.654093	0.64899	0.607352	0.581799	0.541535	0.507574	0.496944	0.496944	0.496944	0.356833	0.325034	0.319098	0.319098	0.31747	0.311139	0.242774	0.208251	0.196883	0.192754	0.192754	0.184268	0.184268	0.184268	0.184268	0.182054	0.182054	0.182054
60.3012	49.9737	37.0204	23.5373	17.9209	13.9189	11.7986	10.4839	8.55501	6.65005	6.31988	5.5512	3.72056	2.37946	2.32651	1.89504	1.37857	1.2872	1.24431	1.04584	0.950416	0.817403	0.73016	0.649328	0.563798	0.512226	0.503628	0.459375	0.436761	0.409637	0.409637	0.356048	0.221079	0.206349	0.206349	0.206349	0.206349	0.206349	0.196743	0.152115	0.1514	0.130473	0.125383	0.125383	0.125383	0.118247	0.118247	0.118247	0.115657	0.115657
92.4522	54.9263	45.9833	25.1696	20.0581	15.0518	10.9536	8.72135	7.11025	5.26385	4.08118	3.49738	3.03236	2.07425	1.6656	1.37601	1.04834	0.963185	0.863458	0.830538	0.783427	0.661375	0.608024	0.549684	0.501661	0.488858	0.488858	0.443726	0.443726	0.443726	0.443726	0.443726	0.442319	0.439675	0.439675	0.439675	0.402987	0.402987	0.402987	0.401593	0.401593	0.401593	0.367549	0.367549	0.359346	0.35598	0.331799	0.292988	0.292988	0.280925
59.9362	42.1329	27.5902	20.1194	12.3361	10.1318	8.34551	6.33453	4.93101	3.23414	2.46314	2.29964	2.22696	1.89823	1.69371	1.5699	1.48131	1.4415	1.42416	1.42405	1.30219	1.08357	0.972846	0.923294	0.889994	0.751921	0.717004	0.702101	0.702101	0.675226	0.650654	0.494533	0.381692	0.335604	0.326396	0.311838	0.279252	0.279252	0.279252	0.269903	0.269903	0.265627	0.241515	0.229287	0.229287	0.212694	0.168312	0.158183	0.158183	0.154652
92.4186	64.1697	51.7808	41.2285	26.0665	19.5773	14.0422	10.6496	8.94383	7.61585	6.64571	5.77425	5.03854	4.4897	4.40012	4.07662	2.82914	2.0576	1.56895	1.29145	1.11719	1.06692	1.05438	0.928573	0.922252	0.922252	0.91734	0.837738	0.76348	0.749279	0.652071	0.557919	0.48689	0.408275	0.330816	0.294015	0.294015	0.294015	0.294015	0.277278	0.277278	0.277278	0.277278	0.277278	0.272839	0.227833	0.227833	0.227833	0.227833	0.221254
80.9367	51.078	30.2227	24.7192	18.864	11.8043	10.8158	8.76332	7.53826	5.88373	5.15254	4.92777	4.67444	4.30738	4.07528	3.50847	2.85103	2.37255	2.11906	1.91893	1.4423	1.28714	0.95278	0.783402	0.714455	0.634316	0.634316	0.616313	0.595253	0.582394	0.540673	0.521704	0.521704	0.519286	0.479128	0.442925	0.442925	0.438252	0.438252	0.341214	0.341214	0.296313	0.21393	0.21393	0.209533	0.196218	0.183925	0.164625	0.160452	0.160452
76.4256	44.2702	35.7363	27.7787	20.9467	15.8084	13.1605	11.5137	9.34301	7.97419	7.06733	6.0763	5.71935	5.50878	5.29439	4.7675	4.58467	4.06357	2.37268	1.83711	1.55055	1.44532	1.39624	1.19845	1.01652	0.958458	0.870801	0.800505	0.782387	0.733953	0.617462	0.564913	0.54063	0.507485	0.480502	0.480088	0.468104	0.465143	0.465143	0.465143	0.463914	0.463914	0.461349	0.451144	0.410398	0.356265	0.341433	0.341433	0.332693	0.331621
77.987	54.0817	31.0984	27.1476	22.7711	16.2217	13.2123	11.5461	9.97132	8.85545	7.55452	7.40085	6.80718	5.60106	4.65319	4.51062	3.67047	3.41686	3.26467	3.16049	2.89843	2.35289	2.05715	1.83319	1.81937	1.74159	1.606	1.43301	1.33807	1.26944	1.19364	1.15665	1.01096	0.899204	0.871878	0.830713	0.754501	0.748439	0.649016	0.616529	0.613281	0.613281	0.599802	0.599225	0.595408	0.567185	0.567185	0.528883	0.528883	0.518127
71.6218	48.0243	36.3311	26.5896	20.5246	16.3768	13.1286	10.8366	8.96235	7.6074	6.41652	5.53992	4.78426	4.09522	3.50576	3.09034	2.63779	2.32909	1.96773	1.70518	1.55102	1.40374	1.28458	1.14615	1.06824	0.968047	0.892372	0.819975	0.762047	0.721306	0.652973	0.603503	0.55542	0.502605	0.462581	0.434047	0.406527	0.378965	0.359613	0.335212	0.323978	0.315172	0.303116	0.290539	0.275397	0.266044	0.256982	0.246445	0.236292	0.22643
[truncated: 250 more columns]
