# Supplementary material for: A new imperialist competitive algorithm with spiral rising mechanism for solving path optimization problems
Source: PeerJ Comput Sci. 2022 Sep 7;8:e1075. doi: 10.7717/peerj-cs.1075 (PMC9575848; doi:10.7717/peerj-cs.1075)
Supplement: Supplemental Information 11 [file peerj-cs-08-1075-s011.zip › WOA ICA SRICA DEICA/F13/ICA.xlsx]

## Sheet: Sheet1
83.1831	37.52	26.7243	25.4238	21.4931	15.5432	13.8782	12.5823	10.0113	8.16864	6.7596	6.31479	5.96507	5.6071	5.36902	5.36902	5.22913	4.76884	4.56119	4.28435	3.96921	3.76332	3.22689	3.0673	2.4652	1.84375	1.66473	1.15372	1.05686	0.879429	0.726475	0.622514	0.563284	0.517606	0.517606	0.517606	0.517606	0.437802	0.392832	0.330948	0.293716	0.286533	0.286533	0.26822	0.26822	0.26822	0.26822	0.232992	0.220951	0.219231
74.1809	60.4985	40.8442	29.3111	24.8573	21.074	16.7742	13.5505	11.731	10.0507	9.22303	8.11619	7.31018	6.90693	6.55225	6.36991	6.31906	5.40038	5.08764	4.80421	3.08688	2.97313	2.56904	2.47424	2.43265	2.24943	2.09515	1.64964	1.55217	1.53028	1.40394	1.40394	1.3812	1.36714	1.2507	1.03857	1.03857	1.03857	1.03648	1.02186	1.02186	0.990196	0.990196	0.925346	0.892833	0.818966	0.618794	0.462589	0.410053	0.410053
48.7374	43.7518	39.2476	18.4869	15.281	13.5171	10.6423	9.44943	7.98983	7.14313	6.44325	6.01796	5.55826	5.45472	5.39016	5.36445	5.34261	4.12693	3.77244	3.44917	3.01803	2.04162	1.593	1.55098	1.55098	1.54066	1.51689	1.49979	1.49757	1.45503	1.42072	1.38129	1.36185	1.17567	1.05241	0.694247	0.656666	0.639589	0.624655	0.581904	0.553162	0.553162	0.553162	0.550812	0.550812	0.50462	0.50462	0.490377	0.490377	0.488868
39.849	38.541	36.3507	27.3459	23.3088	17.8014	15.4217	13.959	10.9576	9.9993	8.74614	7.91025	7.29858	6.70339	5.89632	4.23085	4.15691	3.61295	3.04449	2.9291	2.77743	2.15907	2.05763	1.9674	1.95602	1.95602	1.8375	1.66212	1.5629	1.45325	1.43369	1.43369	1.09505	0.917926	0.917926	0.917926	0.89774	0.867633	0.867633	0.867633	0.867633	0.867633	0.867633	0.867633	0.747013	0.747013	0.747013	0.737347	0.57359	0.57359
92.0881	79.6141	62.0115	48.6491	41.6877	33.4286	26.8077	22.5581	18.2531	13.8615	9.03125	7.85858	6.19841	5.48899	3.85044	2.49603	2.28607	2.24772	2.17508	1.98405	1.7468	1.65871	1.54395	1.48053	1.41252	0.935578	0.835496	0.813722	0.80058	0.797798	0.76115	0.76115	0.76115	0.76115	0.76115	0.752387	0.749857	0.749857	0.720945	0.61812	0.600188	0.600188	0.598691	0.598691	0.497317	0.483458	0.455661	0.455661	0.453429	0.452215
67.515	58.7298	46.8174	29.6815	12.0063	10.0898	8.56825	5.353	5.17124	3.72621	3.34288	3.17879	2.80391	2.486	2.31415	2.24036	1.7048	1.39894	1.24252	1.24252	1.23743	1.19632	1.19288	1.19288	1.19288	1.18538	1.18538	1.12034	0.583762	0.460804	0.427154	0.404905	0.404905	0.404905	0.404905	0.404905	0.404905	0.404905	0.404905	0.404905	0.404905	0.404905	0.403442	0.403442	0.355915	0.330468	0.330468	0.330468	0.330468	0.330468
59.0449	38.0173	21.1123	20.3713	17.805	13.6901	12.272	10.5206	7.27805	6.74445	5.81661	3.49752	2.95775	2.60279	2.53129	2.36384	2.36384	2.17837	2.10734	1.66301	1.59211	1.54787	1.52868	1.52639	1.46299	1.46299	1.46299	1.46299	1.46299	1.39596	1.3306	1.31428	1.09406	1.01816	0.99899	0.923717	0.913233	0.913233	0.766979	0.762009	0.762009	0.737571	0.69566	0.678587	0.638403	0.638403	0.638403	0.614774	0.597939	0.555607
94.1741	60.1715	50.0524	34.5429	28.547	25.6306	21.2105	18.7239	17.0345	16.3935	11.4827	10.4384	9.95809	9.93332	8.38803	6.92103	5.75077	5.50682	5.39092	5.29904	4.55915	4.22019	4.0692	3.798	3.30677	2.95211	2.61186	2.55437	2.31725	1.80926	1.66524	1.58963	1.58963	1.44589	1.43553	1.4096	1.4096	1.40824	1.39999	1.39207	1.2681	1.2681	1.26106	1.22506	1.21096	1.08753	1.00964	1.00964	0.919054	0.69173
67.3789	52.6163	38.6845	33.1134	23.8495	18.4279	15.278	13.566	11.9773	10.3478	8.928	8.16276	6.97249	5.43362	5.23598	4.62356	4.54488	4.13626	3.39435	3.26713	2.77574	2.71463	2.23471	2.00716	1.91458	1.86713	1.60249	1.55961	1.42975	1.36337	1.35792	1.35792	1.33605	1.28822	1.21165	1.21165	1.08689	0.91439	0.846578	0.846578	0.837377	0.796579	0.796579	0.796579	0.796579	0.796579	0.796579	0.796579	0.796579	0.796579
80.7665	76.986	59.3134	53.0099	46.205	41.4559	31.947	23.283	21.4809	20.697	18.5447	15.9588	13.9391	10.4983	9.69574	8.9897	8.28482	7.08415	6.05543	5.51472	5.03919	4.7243	4.66786	3.92991	3.28108	2.88066	2.43215	2.2604	2.03443	1.68423	1.68423	1.62625	1.61355	1.61355	1.60537	1.3452	1.17176	1.02135	0.902334	0.767188	0.661486	0.620954	0.620954	0.620954	0.607352	0.607352	0.607352	0.607352	0.607352	0.60572
84.1802	66.6284	52.0724	40.5891	31.8737	24.3825	20.8878	18.0543	14.9123	12.2055	11.1623	10.3109	10.0564	9.72154	7.96683	7.1276	6.79858	6.55101	6.18915	5.24464	4.76486	4.3305	3.20648	2.41316	2.35374	2.25026	2.20354	1.47291	1.32149	1.27577	1.26652	1.19664	0.991164	0.952551	0.939358	0.939327	0.912471	0.907406	0.907406	0.907406	0.833088	0.827179	0.775554	0.665606	0.660325	0.655623	0.655623	0.655623	0.655623	0.608652
75.6617	39.9084	37.4145	31.5287	27.3054	21.8567	19.4779	17.0584	16.1967	13.3751	11.3128	10.7851	10.1699	9.22735	8.39484	6.55362	5.38505	4.61697	4.35732	4.23951	3.96037	3.22063	3.10094	2.6813	2.60237	2.49568	2.3094	2.23571	2.22026	2.08824	1.999	1.88464	1.8179	1.7687	1.56544	1.3951	1.27273	1.08986	0.83464	0.759402	0.737324	0.731622	0.731622	0.728182	0.722248	0.68838	0.685597	0.681999	0.645495	0.645495
65.5818	55.0219	43.3965	37.7999	28.5315	22.7214	18.9936	16.4769	14.9537	12.9659	11.9946	11.3837	11.1163	10.448	9.24992	9.00998	8.35464	5.32698	4.10687	3.90515	3.7008	3.24603	2.80521	2.77477	2.59381	2.43615	2.16596	2.09354	2.09132	1.9126	1.67807	1.67807	1.67771	1.64748	1.33024	1.33024	1.14608	1.05086	0.807119	0.679146	0.672038	0.649767	0.644379	0.636912	0.616989	0.593438	0.555029	0.511467	0.510427	0.510427
71.194	56.0669	43.5631	27.9449	18.3431	15.3817	11.6015	9.37428	8.4753	7.50901	6.9786	5.44386	3.45625	2.48705	2.23536	2.01011	1.92788	1.71981	0.853412	0.686215	0.686215	0.670294	0.664588	0.638153	0.631486	0.631486	0.631486	0.631486	0.631486	0.578406	0.573244	0.556141	0.556141	0.52379	0.483222	0.481483	0.464745	0.464745	0.430499	0.430499	0.430499	0.416588	0.416588	0.395	0.258718	0.234675	0.234675	0.234675	0.234675	0.234675
75.8501	63.8859	46.5294	36.9788	27.3842	22.7781	15.5315	13.183	12.0849	11.1195	9.73821	9.14367	7.88614	6.2049	4.80165	3.94274	2.88749	2.4618	2.43044	2.26534	2.21926	1.88476	1.81594	1.79165	1.71651	1.64797	1.60597	1.43516	1.4112	1.3564	1.27977	1.2113	1.19233	0.936946	0.845146	0.659294	0.657382	0.617586	0.617586	0.617586	0.571631	0.504261	0.430204	0.413469	0.397709	0.397709	0.392914	0.392914	0.348102	0.348102
63.5798	53.2239	46.1769	39.346	31.6363	25.3195	22.562	17.6023	15.8053	12.5081	9.70171	8.24087	7.1943	7.03761	6.75444	5.7445	3.27308	2.71395	2.23245	2.22144	1.97493	1.92049	1.8927	1.84109	1.6304	1.60184	1.56312	1.38837	1.36396	1.36396	1.36396	1.36047	1.36047	1.36047	1.30011	0.585701	0.585701	0.581429	0.533067	0.533067	0.533067	0.533067	0.533067	0.533067	0.525958	0.471971	0.437208	0.242811	0.200158	0.200158
78.869	53.8148	41.462	34.7906	27.941	23.9011	19.9828	17.1277	15.2587	13.838	10.362	9.24506	8.5418	8.18754	8.13944	8.00128	7.40981	6.7994	2.57627	2.21366	1.64102	1.29737	0.95398	0.799747	0.662166	0.660906	0.660906	0.660906	0.654214	0.653437	0.653437	0.653437	0.620728	0.620728	0.620728	0.619905	0.57605	0.57605	0.557243	0.557243	0.557243	0.553417	0.553417	0.553417	0.553417	0.553417	0.553417	0.510709	0.486042	0.484898
50.6661	32.0645	20.7243	15.8784	11.6097	9.33591	7.72992	6.67592	6.16659	5.97941	5.59638	4.9341	4.62485	4.3596	4.27319	2.98256	2.74737	2.50146	2.22478	1.92953	1.70194	1.67949	1.61257	1.61257	1.59749	1.50505	1.42367	1.3973	1.3973	1.37402	1.37033	1.30695	1.23789	1.22521	1.21971	1.19253	1.10037	1.07943	1.05725	1.05722	0.980991	0.932937	0.928012	0.911134	0.832392	0.777494	0.777494	0.777494	0.776477	0.774698
87.733	54.8734	43.6355	28.5246	24.6557	21.4173	20.4274	17.9985	16.024	14.7687	14.0426	13.2408	12.046	11.584	11.4591	11.1326	9.67743	9.39294	9.15105	6.66693	4.86899	3.82743	3.20145	3.08134	2.92058	2.88837	2.30595	1.91711	1.87034	1.87034	1.82244	1.71829	1.24552	1.17231	1.17231	0.913845	0.815549	0.814565	0.814565	0.805586	0.805586	0.805586	0.774502	0.763796	0.763796	0.763703	0.763703	0.763703	0.755813	0.755813
46.0232	29.0357	16.0749	11.5558	8.23693	6.8407	6.00309	5.00151	4.00938	3.42411	3.23176	2.72967	2.22395	1.2871	1.14129	0.90198	0.852446	0.77318	0.77318	0.769916	0.696452	0.679255	0.679255	0.669296	0.612449	0.573456	0.573456	0.573456	0.550467	0.550467	0.489411	0.489411	0.370425	0.306233	0.306233	0.306233	0.306233	0.297488	0.297488	0.297488	0.297488	0.297488	0.297488	0.296591	0.296591	0.296591	0.296591	0.296591	0.296591	0.296591
89.319	57.8013	41.5894	32.0333	25.1196	21.6249	18.9289	17.2373	15.5385	13.9993	12.6027	11.1131	9.82139	9.24157	8.0447	5.91615	3.80512	2.58981	2.1447	1.87248	1.58163	1.44472	1.39544	1.2803	1.17377	1.10976	0.742752	0.585448	0.585448	0.585448	0.585448	0.585448	0.581252	0.544909	0.544909	0.536547	0.5208	0.485677	0.454081	0.403428	0.403428	0.403428	0.402432	0.400365	0.391587	0.383511	0.346246	0.314739	0.269746	0.269746
48.7574	24.1569	20.1463	15.1203	12.0796	11.1271	9.09643	8.57592	7.24274	5.89253	4.94985	3.84826	3.60619	3.52969	2.69501	2.46924	1.98723	1.57031	1.55281	1.51236	1.47557	1.42327	1.33451	1.19022	1.19022	1.18467	1.15798	1.14924	1.14924	1.14924	1.14924	1.0506	1.01009	0.871985	0.843427	0.824638	0.813043	0.78742	0.78742	0.75646	0.702304	0.666065	0.653924	0.653924	0.642713	0.642713	0.590285	0.548052	0.442429	0.442429
37.1763	37.1763	27.6343	23.6592	19.2875	15.2078	12.7283	11.0651	10.0198	7.67628	6.82528	5.17355	4.82777	4.30162	4.29851	4.15965	4.15103	4.07059	3.68835	2.62422	2.04431	1.86266	1.57784	1.55932	1.4227	0.919491	0.765886	0.715283	0.715283	0.635425	0.625868	0.583051	0.583051	0.580529	0.580529	0.580529	0.580529	0.580529	0.540519	0.538697	0.53553	0.53553	0.480015	0.369138	0.369138	0.365285	0.350674	0.350674	0.350674	0.350674
86.1315	57.1047	41.0534	34.6843	28.9612	24.0495	22.434	19.7579	16.9137	13.2938	11.4023	10.3161	9.403	8.67813	7.87224	6.76825	6.29734	5.99467	4.61141	4.23071	3.39146	3.00528	2.7665	2.55987	2.18961	1.51673	1.28808	1.27593	1.21091	0.969054	0.914634	0.909859	0.905357	0.905357	0.893353	0.871085	0.859134	0.859134	0.859134	0.859134	0.859134	0.825559	0.713281	0.71254	0.64563	0.638036	0.632969	0.632969	0.632969	0.631038
57.1308	49.9617	37.3262	28.8191	23.0546	19.1588	14.8978	12.8409	10.8292	9.30899	7.7407	6.56574	5.30432	3.70177	3.24501	2.85454	2.64682	2.19432	2.19432	1.98441	1.52458	1.44768	1.41802	1.41799	1.41799	1.41799	1.22951	1.11999	0.92472	0.92472	0.876081	0.844117	0.795683	0.75043	0.708809	0.681305	0.632266	0.576319	0.576319	0.467033	0.451855	0.41878	0.408924	0.400861	0.367998	0.367998	0.367998	0.367998	0.367998	0.364471
88.9249	62.9661	43.2141	40.4424	36.2982	26.9008	21.0302	16.7303	15.1179	14.5299	13.8364	11.3556	10.1024	8.60667	7.49553	7.14617	6.37809	5.56114	5.19041	4.12434	3.71753	3.1803	2.94736	2.67668	2.55986	2.40431	2.35236	2.15661	2.12336	1.79968	1.76087	1.76087	1.68356	1.65596	1.65596	1.65596	1.65596	1.54225	0.976558	0.755566	0.753137	0.753137	0.522843	0.45728	0.371921	0.371921	0.352343	0.327169	0.29235	0.284104
88.7073	51.1775	42.3495	33.7801	27.1891	19.113	15.0181	12.7792	10.2516	8.61491	7.85757	5.51173	3.62013	3.11159	2.87531	2.7172	2.70538	2.66759	2.48252	2.20446	2.07004	1.55446	1.46184	1.4226	1.4226	1.25363	1.13751	1.12705	1.10183	1.0481	0.95763	0.919714	0.905694	0.73752	0.659615	0.60169	0.60169	0.58269	0.58269	0.58269	0.58269	0.576069	0.576069	0.576069	0.576069	0.576069	0.576069	0.565286	0.565286	0.560158
90.5005	64.2621	53.8074	31.1939	21.2902	18.4223	14.3748	13.1478	11.4057	9.78769	5.61693	4.61976	3.93541	3.88324	3.77485	3.77485	2.97601	2.78722	2.06672	1.74969	1.47795	1.40514	1.34714	1.33653	1.24906	0.880341	0.790464	0.774961	0.725255	0.725255	0.723075	0.723075	0.723075	0.686276	0.686276	0.669251	0.669251	0.669251	0.666918	0.666918	0.665047	0.665047	0.568481	0.511077	0.511077	0.47598	0.453844	0.416937	0.375452	0.369899
48.2371	26.9366	22.2564	15.7186	10.0095	8.47896	6.8976	5.79435	4.69503	4.12143	3.96415	3.81118	3.81118	3.33933	3.02361	2.80151	2.02233	1.51677	1.50685	1.47839	1.46447	1.33792	1.30553	1.26387	1.20825	1.1821	1.18116	1.18116	1.13273	1.02483	1.02483	1.01575	1.00687	1.00687	0.930476	0.880486	0.854217	0.854217	0.752126	0.752126	0.724243	0.50838	0.467368	0.467368	0.467368	0.467368	0.46707	0.350471	0.350471	0.333116
68.7097	62.0954	50.4568	38.1431	25.8273	23.4081	20.9747	19.3158	17.5903	15.7041	14.1381	13.737	10.837	9.55797	9.12015	8.00489	6.86273	5.96567	5.16173	4.89203	4.64052	4.37229	4.28753	3.68012	3.29844	2.17818	2.15993	2.11304	2.04727	2.04727	1.94646	1.89564	1.59501	1.52423	1.52423	1.51472	1.41706	0.948533	0.874198	0.853092	0.853092	0.853092	0.853092	0.84827	0.84827	0.84827	0.84827	0.84827	0.835309	0.772946
70.3284	51.487	39.7347	30.6156	24.0558	19.7361	16.4126	13.9781	12.1792	10.5918	9.04577	7.96546	7.05155	6.32038	5.73614	5.09961	4.50429	3.94123	3.41087	3.04176	2.64683	2.35964	2.14862	1.98951	1.84764	1.65374	1.51646	1.39138	1.31755	1.2254	1.17572	1.1413	1.06869	1.00962	0.965544	0.881856	0.842936	0.792033	0.729672	0.695767	0.673995	0.65276	0.626839	0.607646	0.579511	0.561759	0.543826	0.517611	0.493063	0.478738
[truncated: 250 more columns]
