# Supplementary material for: A new imperialist competitive algorithm with spiral rising mechanism for solving path optimization problems
Source: PeerJ Comput Sci. 2022 Sep 7;8:e1075. doi: 10.7717/peerj-cs.1075 (PMC9575848; doi:10.7717/peerj-cs.1075)
Supplement: Supplemental Information 11 [file peerj-cs-08-1075-s011.zip › WOA ICA SRICA DEICA/F13/WOA.xlsx]

## Sheet: Sheet1
67.5755	43.9493	30.4612	6.02883	2.51263	0.546528	0.393469	0.324934	0.324934	0.324934	0.31689	0.31689	0.31689	0.31689	0.285401	0.284114	0.261875	0.188991	0.166056	0.166056	0.166056	0.142619	0.120758	0.120268	0.120268	0.119294	0.0907101	0.0907101	0.0414731	0.0414731	0.0414731	0.0289396	0.0289396	0.0289396	0.0220158	0.0220158	0.0192061	0.0149537	0.0149537	0.0149537	0.0149537	0.0149537	0.00900227	0.00900227	0.00649574	0.00649574	0.00601266	0.00353296	0.00353296	0.00318085
68.3374	52.9417	15.0992	8.02357	5.7151	1.33055	1.03222	0.974655	0.662427	0.246071	0.246071	0.246071	0.246071	0.217558	0.154495	0.0804201	0.048403	0.039148	0.039148	0.039148	0.039148	0.039148	0.039148	0.0388788	0.0388788	0.036785	0.036785	0.036785	0.036785	0.036785	0.036785	0.036785	0.036785	0.036785	0.036785	0.036785	0.036785	0.0360656	0.0360656	0.0333161	0.0333161	0.0305234	0.0305234	0.0179263	0.0179263	0.0179263	0.0179263	0.0179263	0.0179263	0.0178293
65.7074	60.4435	45.2977	27.9874	19.0484	13.5501	4.08286	3.21003	2.6426	1.39571	1.14388	0.770343	0.67092	0.580246	0.580246	0.508321	0.491945	0.410864	0.194958	0.182976	0.154002	0.0385538	0.0385538	0.0385538	0.0385538	0.0385538	0.0385538	0.0385538	0.0266943	0.0266943	0.0266943	0.0239614	0.0239614	0.0239614	0.0239614	0.0239614	0.0239614	0.0189353	0.0189353	0.0140967	0.0140967	0.0140967	0.0140967	0.0140967	0.0111255	0.0111255	0.0111255	0.0111255	0.0111255	0.0111255
99.5312	64.9781	23.4672	15.0157	4.45509	1.03562	0.717912	0.515654	0.187435	0.176102	0.12077	0.0727815	0.0727815	0.0727815	0.0710534	0.0710534	0.041784	0.041784	0.041784	0.041784	0.041784	0.0408671	0.0408671	0.0408671	0.0408671	0.0408671	0.0405953	0.0405953	0.0405953	0.0222028	0.0222028	0.0222028	0.0222028	0.0222028	0.0222028	0.0222028	0.0222028	0.0222028	0.0222028	0.0222028	0.0222028	0.0222028	0.0222028	0.0222028	0.0205636	0.0205636	0.0205636	0.0205636	0.0205636	0.0205636
106.328	81.0528	63.0209	36.3583	22.9826	10.4506	2.88695	1.90261	1.85835	0.40517	0.231908	0.0873641	0.0800438	0.068691	0.0657081	0.0477281	0.0477281	0.0438327	0.0438327	0.0438327	0.0438327	0.0438327	0.0438327	0.0438327	0.0438327	0.0438327	0.0438327	0.0438327	0.0438327	0.0438327	0.0438327	0.0438327	0.0438327	0.0438327	0.0438327	0.0438327	0.0438327	0.0438327	0.0438327	0.0438327	0.0438327	0.0438327	0.0438327	0.0438327	0.0438327	0.0403709	0.0403709	0.0403709	0.0403709	0.0403709
108.311	102.073	59.5434	39.5265	21.7758	7.91013	6.16683	2.78982	1.17833	0.879678	0.781036	0.286405	0.21056	0.21056	0.185842	0.158735	0.158735	0.158735	0.094051	0.0565251	0.0389387	0.0366533	0.0366533	0.0366533	0.0366533	0.0366533	0.0366533	0.0366533	0.0366533	0.0366533	0.0366533	0.0366533	0.0366533	0.0366533	0.0366533	0.0366533	0.0366533	0.0366533	0.0366533	0.0366533	0.0366533	0.0366533	0.0366533	0.0366533	0.0286979	0.0286979	0.0286979	0.0286979	0.0286979	0.0286979
75.2774	30.192	18.8652	4.37245	3.3608	1.53431	0.509333	0.509333	0.509333	0.465744	0.423396	0.156248	0.130358	0.103632	0.0695709	0.0693446	0.0645382	0.0645382	0.0430688	0.0262091	0.0262091	0.0262091	0.0262091	0.0239895	0.0165246	0.0165246	0.0165246	0.0165246	0.0165246	0.0165246	0.0165246	0.0165246	0.0165246	0.0165246	0.0165246	0.0165246	0.0165246	0.0165246	0.0165246	0.0165246	0.0139423	0.0105142	0.0105142	0.0105142	0.0105142	0.0105142	0.00732431	0.00732431	0.00732431	0.00732431
100.242	58.6823	39.3569	20.1138	4.40041	0.158183	0.0549084	0.0384576	0.0272016	0.0272016	0.0198529	0.0198529	0.0198529	0.0198529	0.0198529	0.0198529	0.0198529	0.0198529	0.0198529	0.0198529	0.0198529	0.0196321	0.0196321	0.0196321	0.0196321	0.0196321	0.0196321	0.0196321	0.0166747	0.0166747	0.0166747	0.0166747	0.0166747	0.0166747	0.0166747	0.0166747	0.0166747	0.0166747	0.0166747	0.0166747	0.0166747	0.0166747	0.0166747	0.0166747	0.0166747	0.0166747	0.0166747	0.0166747	0.0166747	0.0166747
85.3897	76.325	24.507	11.1363	2.59561	2.38786	2.03463	0.667168	0.0949484	0.0611534	0.040264	0.040264	0.040264	0.0371183	0.0371183	0.0371183	0.0371183	0.03459	0.03459	0.03459	0.03459	0.03459	0.0312636	0.0272318	0.0262986	0.0262986	0.0241058	0.0241058	0.022703	0.022703	0.022703	0.022703	0.022703	0.022703	0.022703	0.0153004	0.0153004	0.0153004	0.0145078	0.0145078	0.0145078	0.0145078	0.0128083	0.0128083	0.0128083	0.0128083	0.0128083	0.0128083	0.0128083	0.0128083
82.4183	62.8587	42.4724	33.9916	16.6536	10.9197	2.57978	1.36051	0.574995	0.396416	0.283268	0.230022	0.141879	0.130559	0.101469	0.0807764	0.0807764	0.0807764	0.0803767	0.0730011	0.0730011	0.0730011	0.0730011	0.0730011	0.0730011	0.0676694	0.0676694	0.0676694	0.0676694	0.0649482	0.0649482	0.064834	0.0351029	0.0351029	0.0316956	0.0316956	0.0316956	0.0316956	0.0316956	0.0227477	0.0227477	0.0165294	0.0108438	0.0108438	0.0108438	0.0108438	0.0108438	0.0091402	0.0091402	0.0091402
114.053	43.8417	28.8704	11.0812	3.43217	1.96946	1.17844	0.580541	0.467992	0.152354	0.152354	0.150601	0.114426	0.114426	0.114426	0.113035	0.105786	0.0831701	0.0831701	0.0214613	0.0214613	0.0214613	0.0214613	0.02129	0.02129	0.00556923	0.00556923	0.00556923	0.00556923	0.00467188	0.00467188	0.00433109	0.00433109	0.00433109	0.00433109	0.00433109	0.00433109	0.00433109	0.00433109	0.00433109	0.00433109	0.00433109	0.00433109	0.00433109	0.00433109	0.00433109	0.00433109	0.00433109	0.00433109	0.00433109
97.5133	90.1672	61.0722	9.70062	3.92272	1.03583	0.133519	0.133519	0.102966	0.0617363	0.0137044	0.0137044	0.0116273	0.0116273	0.0116273	0.0116273	0.0116273	0.00974523	0.00974523	0.00714199	0.00714199	0.00714199	0.00714199	0.00714199	0.00714199	0.00714199	0.00714199	0.00714199	0.00714199	0.00714199	0.00714199	0.00714199	0.00714199	0.00714199	0.00714199	0.00714199	0.00714199	0.00714199	0.00714199	0.00714199	0.00714199	0.00714199	0.00377419	0.00377419	0.00377419	0.00377419	0.00377419	0.00377419	0.00377419	0.00377419
98.735	88.5959	44.0797	8.36221	7.25901	3.37853	2.26666	1.49867	1.07745	0.802398	0.313246	0.249317	0.249317	0.247936	0.242088	0.231089	0.231089	0.222211	0.174565	0.0478651	0.0467067	0.03827	0.0118393	0.0118393	0.0118393	0.0118393	0.0118393	0.00926213	0.00926213	0.00926213	0.00586984	0.00302971	0.00302971	0.00302971	0.000399356	0.000399356	0.000399356	0.000399356	0.000399356	0.000399356	0.000399356	0.000399356	0.000399356	0.000399356	0.000399356	0.000399356	0.000399356	0.000399356	0.000399356	0.000399356
107.479	105.354	60.7535	23.5491	7.36379	2.88398	2.23279	0.794266	0.52906	0.255482	0.046014	0.0355121	0.0355121	0.0355121	0.0355121	0.0355121	0.0355121	0.0355121	0.0355121	0.0355121	0.025176	0.025176	0.025176	0.025176	0.025176	0.025176	0.025176	0.0145802	0.0145802	0.0145802	0.0145802	0.0142955	0.0142955	0.0115637	0.0115637	0.0115637	0.00954194	0.00954194	0.00954194	0.00954194	0.00954194	0.00954194	0.00954194	0.00954194	0.00954194	0.00954194	0.00954194	0.00954194	0.00954194	0.00954194
107.718	95.2491	62.6612	20.5645	13.4396	2.49903	0.900113	0.591796	0.370062	0.306009	0.306009	0.306009	0.226312	0.142282	0.106189	0.102487	0.0925032	0.0865805	0.0842908	0.0842908	0.0692973	0.047988	0.047988	0.038057	0.038057	0.038057	0.038057	0.038057	0.038057	0.038057	0.038057	0.038057	0.0365894	0.0365894	0.0365894	0.0365894	0.0365894	0.0365894	0.0311924	0.0311924	0.0311924	0.0311924	0.0311924	0.0311924	0.0311924	0.0311924	0.0311924	0.0311924	0.0311924	0.0311924
75.7477	71.5295	44.9257	5.77727	4.4809	2.86524	2.51578	0.63082	0.575423	0.413576	0.227497	0.206347	0.206347	0.177599	0.165859	0.131088	0.130817	0.117766	0.0130302	0.0130302	0.0130302	0.0130302	0.0130302	0.0130302	0.0130302	0.0130302	0.0130302	0.0130302	0.0130302	0.0130302	0.0130302	0.0130302	0.0130302	0.0130302	0.00691931	0.00691931	0.00691931	0.00691931	0.00691931	0.00691931	0.00691931	0.00691931	0.00653095	0.00653095	0.00653095	0.00653095	0.00653095	0.00653095	0.00653095	0.00653095
123.486	107.878	70.0393	38.9503	18.3759	4.62302	3.02462	2.36555	2.1791	2.11519	1.29846	0.933444	0.844909	0.613684	0.355697	0.305962	0.22525	0.21624	0.199207	0.199207	0.108	0.0931452	0.0931452	0.0930166	0.0930166	0.0761329	0.0761329	0.0761329	0.0761329	0.0761329	0.0751983	0.072226	0.072226	0.072226	0.0555938	0.0555938	0.0555938	0.0555938	0.0555938	0.0555938	0.0555938	0.0555938	0.0555938	0.0555938	0.0555938	0.0555938	0.0555938	0.0555938	0.0555938	0.0555938
66.7973	54.8428	26.231	13.9992	7.86554	3.53213	1.44169	0.538843	0.263609	0.0501862	0.0501862	0.0478374	0.0478374	0.0478374	0.0478374	0.0478374	0.0478374	0.0478374	0.0391153	0.0389257	0.033432	0.0295276	0.0295276	0.0295276	0.0295276	0.0223344	0.0223344	0.0223344	0.0223344	0.0223344	0.0223344	0.0159862	0.0159862	0.0141163	0.0141163	0.012175	0.012175	0.012175	0.012175	0.012175	0.012175	0.012175	0.012175	0.012175	0.012175	0.012175	0.012175	0.0109551	0.0109551	0.0109551
62.2281	42.9491	20.5488	6.13806	3.51663	1.71282	1.32925	0.896124	0.6154	0.277751	0.0453442	0.0453442	0.0361873	0.0361873	0.0361873	0.0361873	0.0361873	0.0361873	0.0361873	0.0361873	0.0348606	0.0348606	0.0346762	0.0346762	0.0346762	0.0346762	0.0346762	0.0346762	0.0346762	0.0343848	0.0164927	0.0164927	0.0164927	0.014874	0.014874	0.014874	0.014874	0.014874	0.014874	0.014874	0.014874	0.014874	0.014874	0.014874	0.014874	0.0113204	0.0113204	0.0113204	0.0113204	0.0113204
118.002	81.4581	38.3514	21.8027	14.1182	4.33864	3.00905	1.15322	0.71264	0.71264	0.657628	0.406606	0.406606	0.232326	0.189934	0.155998	0.107242	0.107242	0.107242	0.107242	0.107242	0.0771732	0.0771732	0.0771732	0.0740042	0.0729864	0.0729864	0.0729864	0.0657428	0.0657428	0.0657428	0.0657428	0.0571831	0.0571831	0.0509322	0.0509322	0.0502527	0.0502527	0.0502527	0.0502527	0.0241531	0.00601123	0.00601123	0.00601123	0.00601123	0.00601123	0.00399498	0.00399498	0.00382905	0.00382905
123.055	100.7	28.5545	21.7815	11.3607	6.23123	2.72934	1.09581	0.421665	0.421665	0.392349	0.330428	0.144935	0.0592998	0.0381271	0.0183438	0.0183438	0.0183438	0.0183438	0.0165707	0.0160707	0.0160707	0.0159705	0.0159705	0.0159705	0.0159705	0.0159705	0.0159705	0.0159705	0.0159705	0.0159705	0.0159705	0.0159705	0.0159705	0.0159705	0.0159705	0.0159705	0.0159705	0.0140064	0.0115287	0.0103141	0.0103141	0.00507194	0.00507194	0.00507194	0.00507194	0.00507194	0.00507194	0.00367099	0.00367099
50.3646	41.7899	32.5896	4.4802	1.35059	0.436607	0.238071	0.195062	0.195062	0.195062	0.195062	0.185129	0.185129	0.16133	0.065033	0.065033	0.065033	0.065033	0.065033	0.0641973	0.0597328	0.0597328	0.0597328	0.0597328	0.0574404	0.0498109	0.0498109	0.0309646	0.0309646	0.0309646	0.0309646	0.0309646	0.0309646	0.0309646	0.0309646	0.0309646	0.0309646	0.0309646	0.0309646	0.0309646	0.0309646	0.0309646	0.0309646	0.0309646	0.0309646	0.0309646	0.0309646	0.0309646	0.0309646	0.0309646
49.1148	46.8979	24.9239	13.6503	8.98371	2.32018	0.500306	0.448535	0.319526	0.26219	0.201327	0.201327	0.201327	0.165578	0.119095	0.0968385	0.0287002	0.0287002	0.0287002	0.0287002	0.0287002	0.0287002	0.0281342	0.0281342	0.0281342	0.0281342	0.0281342	0.0279479	0.0279479	0.0279479	0.0279479	0.0236285	0.0236285	0.0141715	0.00844725	0.00844725	0.00844725	0.00844725	0.00844725	0.00844725	0.00844725	0.00844725	0.00844725	0.00844725	0.00664149	0.00664149	0.00651624	0.00651624	0.00651624	0.00651624
110.446	73.8839	40.7977	28.0171	5.64008	2.88055	1.33843	0.556216	0.221346	0.221346	0.14887	0.0813006	0.0236049	0.0180152	0.0180152	0.00196927	0.00196927	0.00196927	0.00196927	0.00196927	0.00196927	0.00196927	0.000405515	0.000405515	0.000405515	0.000405515	0.00030619	0.00030619	0.00030619	0.00030619	0.00030619	0.00030619	0.00030619	0.00030619	0.00030619	0.000192273	0.000192273	0.000192273	0.000192273	0.000192273	0.000192273	0.000192273	0.000192273	0.000192273	0.000192273	0.000192273	0.000192273	0.000192273	0.000192273	0.000192273
72.7631	69.4082	48.7333	14.9639	10.0754	4.47819	2.57066	1.19795	0.855103	0.632829	0.322827	0.322827	0.285092	0.267526	0.174161	0.140238	0.126455	0.0836688	0.0747615	0.0698443	0.0698443	0.0698443	0.0698443	0.0698443	0.0698443	0.0698443	0.0698443	0.0698443	0.0698443	0.0698443	0.0579971	0.0418834	0.0418834	0.0208559	0.0106049	0.0106049	0.0106049	0.0106049	0.0106049	0.0106049	0.0106049	0.0106049	0.0106049	0.0106049	0.0106049	0.0106049	0.0106049	0.0106049	0.0100762	0.0100762
77.7184	72.6077	51.7614	13.5692	10.0583	6.58212	1.31516	0.912425	0.147829	0.12143	0.0614444	0.0614444	0.0614444	0.0614444	0.0586654	0.0416437	0.0416437	0.0416437	0.0416437	0.0354596	0.0354596	0.0354596	0.0354596	0.0354596	0.0354596	0.0354596	0.0354596	0.0354596	0.0354596	0.0354596	0.0354596	0.0354596	0.0354596	0.0354596	0.0354596	0.0354596	0.0354596	0.0354596	0.0181808	0.0181808	0.0181808	0.0181808	0.0181808	0.0181808	0.0171378	0.0171378	0.0171378	0.0171378	0.0125681	0.0125681
91.1512	76.1812	43.0285	11.9842	2.8292	1.45981	0.964856	0.424744	0.424744	0.424744	0.374099	0.329014	0.237337	0.204075	0.184145	0.184145	0.184145	0.18306	0.171006	0.081492	0.0576048	0.0576048	0.0576048	0.0576048	0.0576048	0.0576048	0.0576048	0.0576048	0.0576048	0.0554253	0.0397527	0.0358388	0.0358388	0.0358388	0.0269649	0.0201331	0.0201331	0.0201331	0.0167421	0.0167421	0.0167421	0.0151474	0.0151474	0.0151474	0.0151474	0.0151474	0.0151474	0.0151474	0.0151474	0.0151474
94.8767	67.5541	33.4484	11.8546	8.29027	2.81294	2.6382	1.46225	0.55505	0.334222	0.124208	0.0970173	0.0782712	0.0782712	0.0782712	0.0654964	0.0526411	0.0510795	0.0510795	0.0510795	0.0510795	0.0510795	0.0510795	0.0510795	0.0510795	0.0437619	0.0437619	0.0437619	0.0437619	0.0437619	0.0437619	0.0437619	0.0437619	0.0437619	0.0437619	0.0437619	0.0407671	0.0407671	0.0332321	0.028739	0.028739	0.0257543	0.0257543	0.0257543	0.0203417	0.0203417	0.0203417	0.0203417	0.0203417	0.0203417
99.2301	95.6624	64.5206	28.7034	5.14711	4.08097	2.51158	1.81307	0.88687	0.275465	0.138136	0.0972794	0.0972794	0.0537697	0.0537697	0.0537697	0.0537697	0.0511389	0.0511389	0.0511389	0.047552	0.047552	0.047552	0.0379073	0.0379073	0.0379073	0.0379073	0.0379073	0.0305475	0.0305475	0.0305475	0.0305475	0.0305475	0.0296611	0.0247391	0.0247391	0.0247391	0.0247391	0.0247391	0.017899	0.017899	0.017899	0.017899	0.017899	0.0109778	0.00821014	0.00821014	0.00821014	0.00821014	0.00821014
87.9582	74.1264	56.7306	22.4349	7.93991	5.69439	3.57065	0.480516	0.322288	0.225885	0.180814	0.180814	0.16606	0.163837	0.14886	0.131866	0.131866	0.105534	0.105534	0.0740033	0.0740033	0.0491566	0.0295813	0.0295813	0.0295813	0.0295813	0.0295813	0.0295813	0.0295813	0.0295813	0.0295813	0.0295813	0.0295813	0.0295813	0.0295813	0.0295813	0.0295813	0.0268037	0.0268037	0.0268037	0.0268037	0.0268037	0.0268037	0.0268037	0.0268037	0.0268037	0.0268037	0.0268037	0.0268037	0.0268037
89.5852	71.1391	41.4904	17.7973	8.63166	3.85465	1.8956	1.0021	0.643458	0.421345	0.295231	0.216918	0.186306	0.155015	0.127142	0.110921	0.0993725	0.0891925	0.0716332	0.0583098	0.051526	0.043335	0.0408814	0.0399852	0.0395232	0.0373845	0.0363462	0.0352727	0.032604	0.031788	0.03013	0.0283795	0.0270543	0.0258012	0.0234103	0.0228674	0.0225838	0.022158	0.020946	0.0199345	0.0189379	0.0177659	0.0170214	0.0166015	0.015593	0.0152669	0.0150731	0.014893	0.0146708	0.0146558
[truncated: 250 more columns]
