# Supplementary material for: A new imperialist competitive algorithm with spiral rising mechanism for solving path optimization problems
Source: PeerJ Comput Sci. 2022 Sep 7;8:e1075. doi: 10.7717/peerj-cs.1075 (PMC9575848; doi:10.7717/peerj-cs.1075)
Supplement: Supplemental Information 11 [file peerj-cs-08-1075-s011.zip › WOA ICA SRICA DEICA/F14/DEICA.xlsx]

## Sheet: Sheet1
1.00988e+09	4.89175e+08	3.63229e+08	2.4934e+08	1.90319e+08	1.65104e+08	1.4006e+08	1.19267e+08	1.00692e+08	9.04929e+07	6.74573e+07	6.35353e+07	5.77439e+07	4.63759e+07	3.81711e+07	3.04985e+07	2.55517e+07	2.04089e+07	1.77389e+07	1.60987e+07	1.35701e+07	1.22046e+07	1.13703e+07	1.05795e+07	9.422e+06	8.71346e+06	8.33035e+06	7.44053e+06	7.18678e+06	6.85467e+06	6.43314e+06	5.09239e+06	3.5595e+06	3.33696e+06	2.88782e+06	2.51864e+06	1.96858e+06	1.59635e+06	1.54507e+06	1.48611e+06	1.45464e+06	1.39821e+06	1.34235e+06	1.28526e+06	1.0468e+06	953230	910999	854138	740838	702065
6.06349e+08	2.77855e+08	2.22696e+08	1.40047e+08	1.24776e+08	8.99568e+07	7.97924e+07	6.52469e+07	5.12042e+07	4.21767e+07	3.51364e+07	2.68361e+07	2.19179e+07	1.79728e+07	1.49667e+07	1.42985e+07	1.29855e+07	9.66349e+06	8.63949e+06	7.22252e+06	6.29289e+06	6.02322e+06	5.65934e+06	5.50152e+06	5.33922e+06	5.06717e+06	4.68579e+06	4.3251e+06	4.12342e+06	3.92337e+06	3.70523e+06	3.37772e+06	3.08447e+06	2.84175e+06	2.71655e+06	2.43366e+06	2.01955e+06	1.74996e+06	1.5788e+06	1.32283e+06	1.24951e+06	1.05372e+06	919925	708948	465795	423365	393791	373712	354074	320436
1.40488e+09	6.94104e+08	4.6103e+08	2.99332e+08	1.80554e+08	1.43866e+08	1.07429e+08	9.49551e+07	8.46752e+07	7.55335e+07	6.5927e+07	5.67094e+07	4.88264e+07	4.51695e+07	3.89005e+07	3.34254e+07	1.8437e+07	1.37461e+07	1.18355e+07	1.00749e+07	8.12601e+06	7.7719e+06	7.0143e+06	6.65039e+06	6.42282e+06	6.20761e+06	5.88759e+06	4.96743e+06	4.45996e+06	4.06551e+06	3.80208e+06	3.49263e+06	2.80922e+06	2.2442e+06	1.82629e+06	1.79347e+06	1.75297e+06	1.67503e+06	1.61827e+06	1.56611e+06	1.511e+06	1.44834e+06	1.39471e+06	1.34539e+06	1.22316e+06	984398	836287	805380	748855	706186
7.97767e+08	4.43248e+08	3.60079e+08	2.28071e+08	1.15051e+08	8.63537e+07	7.10323e+07	6.55396e+07	4.92968e+07	2.78301e+07	2.4147e+07	2.05994e+07	1.76977e+07	1.62225e+07	1.47882e+07	1.28938e+07	1.20911e+07	1.17123e+07	1.12678e+07	1.0872e+07	9.6596e+06	8.64084e+06	7.08074e+06	6.72681e+06	5.88037e+06	4.48599e+06	3.96759e+06	3.53914e+06	3.21836e+06	3.05336e+06	2.84417e+06	2.05752e+06	1.38088e+06	1.35065e+06	1.28474e+06	1.17898e+06	1.12109e+06	1.0909e+06	1.06619e+06	1.02011e+06	958575	886755	769127	699648	669659	615385	590851	564621	553147	441416
1.43506e+09	6.1235e+08	4.1107e+08	2.92655e+08	1.81755e+08	1.40511e+08	9.04132e+07	7.10613e+07	5.67998e+07	4.87499e+07	4.1979e+07	3.15738e+07	2.62528e+07	2.1253e+07	2.01284e+07	1.92443e+07	1.86324e+07	1.50127e+07	1.28891e+07	9.97118e+06	7.65695e+06	6.51435e+06	6.08226e+06	5.85971e+06	4.7587e+06	3.97109e+06	3.44257e+06	3.09182e+06	2.83e+06	2.70852e+06	2.46323e+06	2.28461e+06	2.07498e+06	1.78271e+06	1.67708e+06	1.57892e+06	1.54884e+06	1.50734e+06	1.16675e+06	830625	682965	630145	567516	520988	484477	467434	436694	412239	383316	372593
6.51356e+08	3.88753e+08	2.99552e+08	1.94774e+08	1.43545e+08	1.20285e+08	8.93638e+07	6.83977e+07	5.64592e+07	4.8627e+07	3.86308e+07	3.46465e+07	3.01069e+07	2.58841e+07	2.11849e+07	1.8093e+07	1.58297e+07	1.42201e+07	1.23297e+07	1.05982e+07	9.00472e+06	8.24827e+06	7.89713e+06	6.00944e+06	5.69768e+06	5.40433e+06	4.76363e+06	3.83051e+06	2.91935e+06	2.40021e+06	2.11073e+06	1.95944e+06	1.81376e+06	1.67798e+06	1.59524e+06	1.55917e+06	1.47245e+06	1.1386e+06	834823	686246	589566	483344	457341	432089	417073	342536	319340	277545	255706	245630
6.07319e+08	4.33527e+08	2.0705e+08	1.54769e+08	1.2739e+08	8.54329e+07	7.11459e+07	6.12978e+07	5.16056e+07	4.52531e+07	3.7758e+07	3.29106e+07	2.9878e+07	2.73573e+07	2.45306e+07	2.0742e+07	1.96561e+07	1.77332e+07	1.61006e+07	1.46272e+07	1.07337e+07	8.92495e+06	7.41236e+06	6.44942e+06	5.76282e+06	4.4883e+06	3.95852e+06	3.17921e+06	2.89819e+06	2.57149e+06	2.04973e+06	1.78673e+06	1.57751e+06	1.52446e+06	1.48393e+06	1.44668e+06	1.41244e+06	1.37879e+06	1.36063e+06	1.34062e+06	1.32571e+06	1.31775e+06	1.30988e+06	1.29827e+06	1.28692e+06	1.2688e+06	1.24592e+06	1.15896e+06	951341	728162
9.5232e+08	7.43539e+08	4.57513e+08	3.12761e+08	1.77165e+08	1.50766e+08	1.13546e+08	9.11148e+07	7.72005e+07	6.61126e+07	5.91169e+07	5.0103e+07	4.35407e+07	4.1528e+07	3.65612e+07	2.8638e+07	2.14587e+07	1.62241e+07	1.48506e+07	1.43018e+07	1.32061e+07	1.09122e+07	9.9338e+06	8.79594e+06	8.02118e+06	7.70882e+06	7.32301e+06	5.3433e+06	4.3885e+06	4.19135e+06	3.81218e+06	2.09924e+06	1.82432e+06	1.70757e+06	1.5094e+06	1.27457e+06	1.21699e+06	1.18846e+06	1.15258e+06	1.11563e+06	1.08099e+06	1.06925e+06	1.06235e+06	1.05834e+06	1.03166e+06	965654	937248	824235	778260	705460
6.24965e+08	3.72937e+08	1.98701e+08	1.73323e+08	9.68586e+07	6.48055e+07	4.19423e+07	3.81045e+07	3.21073e+07	2.42166e+07	1.84137e+07	1.46087e+07	1.21345e+07	1.08899e+07	1.01965e+07	9.16991e+06	8.13447e+06	7.19315e+06	6.76586e+06	5.8828e+06	5.41213e+06	4.90322e+06	4.10252e+06	3.85242e+06	3.57228e+06	3.16295e+06	3.05422e+06	2.82036e+06	2.01472e+06	1.24946e+06	965448	910880	811209	748523	725331	699139	687658	664820	637454	604828	567257	543747	490988	432329	373259	333135	318212	289500	251032	234664
8.80621e+08	4.93304e+08	2.46483e+08	2.00742e+08	1.38903e+08	1.03351e+08	8.10111e+07	6.91909e+07	6.07946e+07	5.37977e+07	4.26329e+07	3.38293e+07	3.01449e+07	2.73914e+07	2.47976e+07	2.24023e+07	2.10258e+07	2.04397e+07	1.81434e+07	1.61931e+07	1.39584e+07	1.16859e+07	9.60326e+06	8.8512e+06	7.91666e+06	5.72073e+06	4.62735e+06	4.19806e+06	3.7343e+06	3.24888e+06	3.07849e+06	2.64991e+06	2.3125e+06	2.09979e+06	1.91901e+06	1.69707e+06	1.56115e+06	1.35323e+06	1.21667e+06	1.17323e+06	1.10976e+06	993327	791144	696767	653928	472521	416485	403839	383821	365648
9.00922e+08	4.87087e+08	3.1233e+08	1.53457e+08	1.44975e+08	1.14319e+08	7.00465e+07	6.03756e+07	5.57271e+07	5.12517e+07	4.89777e+07	4.72164e+07	4.17861e+07	3.87344e+07	3.57485e+07	2.61716e+07	1.73967e+07	1.25774e+07	1.1413e+07	6.81707e+06	6.31273e+06	6.12884e+06	5.55368e+06	5.15336e+06	4.82754e+06	4.50222e+06	3.68045e+06	3.07953e+06	2.8688e+06	2.77032e+06	2.7064e+06	2.60343e+06	2.53312e+06	2.46732e+06	2.36822e+06	2.27085e+06	2.25422e+06	2.22192e+06	2.19301e+06	2.0977e+06	2.06454e+06	2.04947e+06	1.94502e+06	1.79849e+06	1.48339e+06	1.1237e+06	657495	338265	270741	247004
1.24893e+09	5.0106e+08	4.88762e+08	4.08163e+08	2.73317e+08	2.20375e+08	1.67257e+08	1.45413e+08	1.33393e+08	1.09843e+08	9.09663e+07	8.18249e+07	6.41022e+07	4.88262e+07	3.52414e+07	2.79107e+07	2.65426e+07	2.35446e+07	2.11528e+07	1.72717e+07	1.55829e+07	1.43244e+07	1.33906e+07	1.22362e+07	1.15257e+07	1.10028e+07	9.07871e+06	7.29394e+06	5.73682e+06	4.78174e+06	4.12186e+06	3.43212e+06	2.37205e+06	2.2431e+06	1.98901e+06	1.8707e+06	1.61961e+06	1.52653e+06	1.4003e+06	1.29457e+06	1.20021e+06	1.16795e+06	1.12953e+06	1.10534e+06	1.04893e+06	1.04281e+06	1.01142e+06	912193	620449	383908
1.28882e+09	1.00105e+09	4.32696e+08	2.93091e+08	1.87708e+08	1.36886e+08	9.13935e+07	6.65688e+07	5.31035e+07	4.43959e+07	3.29216e+07	2.22327e+07	1.3413e+07	1.19757e+07	1.03012e+07	9.09748e+06	8.51005e+06	7.97877e+06	7.27436e+06	6.64289e+06	5.89847e+06	5.42201e+06	5.05262e+06	4.6731e+06	4.44743e+06	4.19613e+06	3.64039e+06	2.8619e+06	2.6156e+06	2.37615e+06	2.23535e+06	2.16075e+06	2.03244e+06	1.95662e+06	1.74169e+06	1.68354e+06	1.66125e+06	1.36112e+06	994168	681257	581452	528923	482657	453976	440755	426847	413755	401523	394924	388768
9.1613e+08	4.02081e+08	2.30577e+08	1.95059e+08	1.38863e+08	1.01566e+08	8.24071e+07	6.26912e+07	4.88242e+07	3.6363e+07	3.33215e+07	2.71042e+07	2.17294e+07	1.89314e+07	1.6499e+07	1.50149e+07	1.33021e+07	1.05902e+07	7.27074e+06	5.13415e+06	4.4605e+06	3.81294e+06	3.58449e+06	3.31913e+06	2.88157e+06	2.43992e+06	2.28601e+06	2.10795e+06	1.95211e+06	1.80913e+06	1.51402e+06	1.33978e+06	1.1829e+06	1.06329e+06	997342	855102	691935	679038	646303	548513	520669	460419	402083	395564	374208	357438	347835	329633	303683	266019
9.78196e+08	4.39057e+08	2.88191e+08	2.07983e+08	1.05081e+08	9.37083e+07	7.47141e+07	6.7989e+07	5.51945e+07	5.01023e+07	4.53139e+07	3.82341e+07	3.05946e+07	2.43402e+07	1.68091e+07	1.08247e+07	8.78517e+06	6.51532e+06	5.20491e+06	4.62105e+06	4.03561e+06	3.6273e+06	3.21021e+06	2.91756e+06	2.50525e+06	2.48018e+06	2.40533e+06	2.35972e+06	2.23241e+06	2.16628e+06	2.14729e+06	2.07594e+06	2.0575e+06	1.9952e+06	1.96003e+06	1.89022e+06	1.75195e+06	1.60791e+06	1.48736e+06	1.38608e+06	1.33603e+06	1.2661e+06	1.16419e+06	1.06107e+06	957193	856528	771940	752274	720824	365453
6.19118e+08	4.7366e+08	3.30161e+08	2.08781e+08	1.39088e+08	1.25246e+08	9.13764e+07	8.14217e+07	5.01546e+07	4.13158e+07	3.62226e+07	3.30013e+07	3.03576e+07	2.90814e+07	2.75586e+07	2.45031e+07	1.99027e+07	1.80568e+07	1.59454e+07	1.19041e+07	1.11094e+07	8.16478e+06	5.7156e+06	5.12409e+06	4.83052e+06	4.5116e+06	4.2585e+06	3.93672e+06	3.64447e+06	3.29513e+06	1.79867e+06	1.48828e+06	1.40094e+06	1.22679e+06	1.13011e+06	1.06157e+06	988257	894243	827073	780406	745704	541006	416049	383038	366059	325781	281054	256813	239611	221172
6.72767e+08	4.9796e+08	2.61812e+08	1.37085e+08	1.19817e+08	8.77357e+07	7.13443e+07	6.15955e+07	4.84528e+07	4.44942e+07	3.88103e+07	3.39831e+07	2.67604e+07	2.30291e+07	1.71653e+07	1.10739e+07	7.44536e+06	6.50398e+06	6.2709e+06	5.79437e+06	5.15731e+06	4.7921e+06	4.72072e+06	4.55202e+06	4.24699e+06	3.80998e+06	3.6991e+06	3.61651e+06	3.58013e+06	3.31404e+06	3.13687e+06	2.97306e+06	2.64115e+06	2.50944e+06	2.23413e+06	1.63337e+06	1.39073e+06	1.34637e+06	1.27541e+06	1.20674e+06	1.13098e+06	1.07033e+06	1.02629e+06	941485	857302	817997	626218	437660	420571	402054
7.85852e+08	4.18533e+08	1.64019e+08	1.51444e+08	1.07111e+08	8.21223e+07	6.85115e+07	5.28008e+07	3.23531e+07	2.56053e+07	2.22014e+07	1.73579e+07	1.49318e+07	1.32713e+07	1.20456e+07	1.14044e+07	9.30295e+06	8.09354e+06	5.89137e+06	5.17934e+06	4.58516e+06	3.99682e+06	3.50023e+06	3.19189e+06	2.77436e+06	2.39459e+06	2.12697e+06	1.83374e+06	1.67671e+06	1.35377e+06	1.14621e+06	1.02972e+06	977504	904529	863194	736009	696055	674495	647369	617275	607447	589309	573908	551816	522754	513040	504057	482205	411620	371325
6.5789e+08	4.60651e+08	2.75691e+08	1.67772e+08	1.27373e+08	1.02152e+08	8.61933e+07	7.96359e+07	7.29824e+07	4.87313e+07	3.44999e+07	2.53253e+07	2.26346e+07	2.059e+07	1.93552e+07	1.77665e+07	1.51994e+07	1.3634e+07	1.16267e+07	1.05129e+07	1.0265e+07	1.01448e+07	9.86218e+06	9.71766e+06	9.47027e+06	9.38819e+06	8.57091e+06	7.17888e+06	4.72194e+06	4.25753e+06	4.10372e+06	3.99867e+06	3.83779e+06	3.612e+06	3.32834e+06	3.07045e+06	2.72777e+06	2.40182e+06	1.91751e+06	1.66215e+06	1.41939e+06	1.17512e+06	996162	867973	841255	633327	611895	607087	540546	537926
7.96622e+08	6.14053e+08	4.24176e+08	2.45208e+08	2.01745e+08	1.38566e+08	1.26123e+08	1.0386e+08	7.28205e+07	5.80239e+07	4.41827e+07	3.44418e+07	2.34959e+07	1.91329e+07	1.45358e+07	1.33457e+07	8.92365e+06	7.94552e+06	7.27362e+06	6.47552e+06	6.2471e+06	6.00675e+06	5.53211e+06	5.12952e+06	4.68474e+06	4.00299e+06	3.44693e+06	2.75131e+06	2.23081e+06	2.17206e+06	2.07305e+06	1.98468e+06	1.83191e+06	1.68149e+06	1.52232e+06	1.35189e+06	1.12324e+06	1.01175e+06	960896	902253	858538	724252	470751	432662	411866	384009	343632	322487	306299	281408
6.79376e+08	5.47259e+08	4.39897e+08	2.52263e+08	1.9643e+08	1.47824e+08	1.27791e+08	1.06465e+08	9.42365e+07	9.31794e+07	6.20037e+07	4.4509e+07	4.1271e+07	4.0291e+07	3.94863e+07	3.11711e+07	2.06611e+07	1.16252e+07	9.0623e+06	6.94435e+06	6.06646e+06	4.78088e+06	3.79088e+06	2.98246e+06	2.73925e+06	2.39624e+06	2.09128e+06	1.94297e+06	1.8665e+06	1.79319e+06	1.75069e+06	1.69699e+06	1.58505e+06	1.41611e+06	1.3256e+06	1.27847e+06	1.24461e+06	919739	586839	507115	499994	480706	477991	456900	438368	415783	406746	401224	397515	381284
8.78454e+08	3.89226e+08	2.37968e+08	2.02437e+08	1.78502e+08	1.59956e+08	1.37421e+08	1.19436e+08	9.9797e+07	8.4748e+07	6.61287e+07	5.67396e+07	4.936e+07	4.14111e+07	3.2365e+07	2.58001e+07	2.3909e+07	2.19669e+07	1.77945e+07	1.52028e+07	1.29987e+07	1.12599e+07	1.00536e+07	9.78164e+06	9.11963e+06	6.29797e+06	4.86219e+06	4.46317e+06	4.18202e+06	4.00435e+06	3.87875e+06	3.72669e+06	3.2969e+06	2.83433e+06	2.43743e+06	1.88937e+06	1.73831e+06	1.61399e+06	1.32342e+06	930712	773310	709125	625627	604134	580009	537773	515745	500649	486999	481058
7.18968e+08	3.47929e+08	3.23079e+08	2.62926e+08	1.91619e+08	1.52493e+08	1.28303e+08	1.11546e+08	9.76749e+07	8.55568e+07	7.80535e+07	4.37491e+07	2.9586e+07	2.61529e+07	1.81639e+07	1.61494e+07	1.14926e+07	9.34241e+06	8.51119e+06	6.85803e+06	5.44819e+06	4.63859e+06	4.09115e+06	3.82879e+06	3.6108e+06	3.43054e+06	3.25876e+06	2.33517e+06	1.95428e+06	1.56333e+06	1.29168e+06	1.26865e+06	1.16494e+06	1.07938e+06	967873	823530	621567	516898	439707	410513	384870	358387	336999	306717	294664	279578	263236	258789	254926	246038
7.73781e+08	4.50867e+08	2.81942e+08	2.15979e+08	1.33351e+08	6.99979e+07	3.92888e+07	2.95881e+07	2.38403e+07	1.91742e+07	1.62504e+07	1.424e+07	1.29338e+07	1.1782e+07	8.80715e+06	6.32934e+06	4.88129e+06	4.62904e+06	4.35353e+06	4.13568e+06	3.90666e+06	3.67666e+06	3.19031e+06	3.02354e+06	2.83498e+06	2.57498e+06	2.30934e+06	2.09109e+06	1.94455e+06	1.81947e+06	1.68336e+06	1.383e+06	1.16268e+06	1.12673e+06	1.07268e+06	1.03374e+06	996378	920772	910892	882994	854631	816489	786067	682116	643136	561932	458544	385993	369240	344304
1.0854e+09	5.39837e+08	3.44872e+08	2.9381e+08	2.50197e+08	1.9955e+08	1.50322e+08	1.20709e+08	8.07216e+07	6.93467e+07	5.26698e+07	3.99676e+07	3.15257e+07	2.78125e+07	2.68784e+07	2.29247e+07	1.25702e+07	1.08393e+07	9.7247e+06	8.61823e+06	8.18158e+06	7.89542e+06	6.90679e+06	6.392e+06	6.14283e+06	5.95478e+06	5.66802e+06	4.71411e+06	4.005e+06	2.91081e+06	2.28662e+06	1.88317e+06	1.73814e+06	1.6766e+06	1.62076e+06	1.49583e+06	1.34443e+06	1.22533e+06	1.15338e+06	754815	600040	560090	382809	345274	306081	283046	254625	234530	219723	206251
6.36174e+08	5.15089e+08	3.29187e+08	1.84066e+08	1.65507e+08	1.13882e+08	6.39583e+07	5.40047e+07	5.14392e+07	4.56514e+07	4.36753e+07	4.26993e+07	4.13141e+07	3.85835e+07	3.63431e+07	3.37923e+07	2.96029e+07	2.77263e+07	2.5434e+07	2.43469e+07	2.22621e+07	1.62205e+07	1.48042e+07	1.37718e+07	1.3182e+07	1.27001e+07	1.17255e+07	5.06148e+06	3.15437e+06	2.75419e+06	2.41255e+06	2.33883e+06	2.14521e+06	1.78889e+06	1.4307e+06	1.35877e+06	1.26462e+06	1.20098e+06	1.19153e+06	1.15782e+06	1.13485e+06	1.09442e+06	1.06241e+06	999861	914777	849229	755766	678343	560828	475138
7.14108e+08	4.73942e+08	3.29425e+08	1.96523e+08	1.66831e+08	1.42727e+08	9.83002e+07	8.88142e+07	7.39556e+07	6.21668e+07	5.20959e+07	4.30107e+07	3.58615e+07	3.18853e+07	2.86835e+07	2.46597e+07	2.22246e+07	1.97742e+07	1.7602e+07	1.4983e+07	1.37628e+07	1.22808e+07	1.04308e+07	9.92971e+06	9.67247e+06	8.28511e+06	8.11966e+06	7.9561e+06	4.72049e+06	2.88185e+06	2.72453e+06	2.4682e+06	2.28126e+06	2.07452e+06	1.95323e+06	1.80152e+06	1.65365e+06	1.49762e+06	1.33311e+06	1.27904e+06	1.25474e+06	1.18459e+06	1.12367e+06	1.02714e+06	847098	762052	739954	681718	667999	637053
9.26477e+08	5.16191e+08	3.93045e+08	2.44502e+08	1.28907e+08	1.23141e+08	8.81928e+07	7.62477e+07	6.29614e+07	5.73896e+07	5.43663e+07	4.92432e+07	2.96408e+07	2.51792e+07	1.8596e+07	1.56615e+07	1.35545e+07	1.21113e+07	9.69617e+06	8.53795e+06	7.29716e+06	6.06741e+06	4.44782e+06	3.90663e+06	3.21172e+06	2.79967e+06	2.51488e+06	2.05144e+06	1.72172e+06	1.56712e+06	1.43775e+06	1.3488e+06	1.2769e+06	1.23998e+06	1.22507e+06	1.19645e+06	1.08508e+06	966087	834071	733590	713602	683438	650919	644594	558462	519805	479283	425804	355812	323530
7.42882e+08	4.88385e+08	2.80535e+08	2.32743e+08	1.64131e+08	1.33887e+08	1.17482e+08	1.04704e+08	9.33997e+07	8.61556e+07	7.63869e+07	6.24903e+07	5.29017e+07	4.75231e+07	4.21023e+07	3.59993e+07	3.03914e+07	2.27521e+07	1.62265e+07	1.29344e+07	1.12153e+07	1.01375e+07	9.13534e+06	8.13406e+06	7.49661e+06	6.91351e+06	6.24537e+06	4.90468e+06	4.25592e+06	3.79651e+06	3.47883e+06	3.19918e+06	2.72938e+06	1.84215e+06	1.60972e+06	1.5209e+06	1.42862e+06	1.34025e+06	1.28621e+06	1.17584e+06	1.15139e+06	894708	738072	699687	660860	600984	582914	571176	497078	467296
5.58514e+08	4.22876e+08	1.94891e+08	1.28756e+08	8.54033e+07	6.45647e+07	5.15756e+07	4.27935e+07	3.25078e+07	2.66309e+07	2.17153e+07	1.79333e+07	1.57836e+07	1.39462e+07	1.31735e+07	1.16561e+07	9.22326e+06	8.19518e+06	7.82497e+06	6.99262e+06	5.54308e+06	4.4398e+06	4.20897e+06	3.71459e+06	3.2465e+06	2.95889e+06	2.19012e+06	1.97934e+06	1.76166e+06	1.53209e+06	1.25138e+06	1.06119e+06	791494	723210	693764	663452	580440	537353	511320	478588	445786	401866	348995	312765	295228	282033	269865	260255	248554	239391
8.51663e+08	4.97853e+08	3.19689e+08	2.20929e+08	1.56076e+08	1.22038e+08	9.39246e+07	7.93611e+07	6.51458e+07	5.54305e+07	4.60654e+07	3.80219e+07	3.16076e+07	2.77508e+07	2.38028e+07	2.00221e+07	1.62541e+07	1.36919e+07	1.18705e+07	1.01916e+07	8.93189e+06	7.78825e+06	6.91127e+06	6.35854e+06	5.87483e+06	5.26569e+06	4.74063e+06	3.90851e+06	3.28666e+06	2.9062e+06	2.6148e+06	2.30574e+06	2.00959e+06	1.82588e+06	1.66989e+06	1.5222e+06	1.38748e+06	1.26026e+06	1.13657e+06	1.02114e+06	960272	886043	808185	751621	683171	613338	556727	506760	456278	402955
[truncated: 250 more columns]
