# Supplementary material for: A new imperialist competitive algorithm with spiral rising mechanism for solving path optimization problems
Source: PeerJ Comput Sci. 2022 Sep 7;8:e1075. doi: 10.7717/peerj-cs.1075 (PMC9575848; doi:10.7717/peerj-cs.1075)
Supplement: Supplemental Information 11 [file peerj-cs-08-1075-s011.zip › WOA ICA SRICA DEICA/F14/ICA.xlsx]

## Sheet: Sheet1
1.01154e+09	6.69671e+08	4.62893e+08	3.98771e+08	3.5265e+08	3.32554e+08	3.16248e+08	2.53392e+08	2.09982e+08	1.62287e+08	1.09037e+08	9.86844e+07	7.17591e+07	3.9831e+07	3.65645e+07	3.31065e+07	3.23507e+07	3.1007e+07	3.01751e+07	2.60624e+07	1.97217e+07	1.79623e+07	1.56245e+07	1.40775e+07	7.70991e+06	6.48177e+06	5.57204e+06	4.83992e+06	4.58602e+06	3.97447e+06	3.66995e+06	2.83624e+06	2.44519e+06	2.35623e+06	2.30547e+06	2.17496e+06	2.09408e+06	2.04435e+06	1.95505e+06	1.87626e+06	1.82236e+06	1.79839e+06	1.78519e+06	1.77309e+06	1.74376e+06	1.70314e+06	1.68121e+06	1.67302e+06	1.6527e+06	1.37299e+06
9.89296e+08	5.83866e+08	4.58974e+08	2.85632e+08	2.29406e+08	1.61544e+08	1.29204e+08	1.10762e+08	9.45003e+07	8.24371e+07	6.68918e+07	4.10572e+07	3.24557e+07	2.75478e+07	2.44177e+07	1.92703e+07	1.70418e+07	1.56782e+07	1.49209e+07	1.26078e+07	1.12666e+07	1.04596e+07	9.77215e+06	8.87991e+06	8.04435e+06	7.19318e+06	6.21637e+06	5.85291e+06	5.41602e+06	4.85734e+06	4.50174e+06	4.34977e+06	4.23948e+06	4.18578e+06	3.67986e+06	3.43838e+06	3.293e+06	3.24932e+06	3.22926e+06	3.20535e+06	2.5748e+06	2.01927e+06	1.58875e+06	1.50373e+06	1.45895e+06	1.11592e+06	908146	691920	506242	394085
9.20955e+08	4.672e+08	3.75785e+08	2.27095e+08	1.89371e+08	1.78343e+08	1.59411e+08	1.55311e+08	1.43191e+08	9.3487e+07	5.62265e+07	4.21688e+07	3.49953e+07	3.03526e+07	2.68043e+07	2.0769e+07	2.00214e+07	1.69068e+07	1.49388e+07	1.33381e+07	1.11818e+07	7.39126e+06	6.74833e+06	6.52303e+06	6.25011e+06	5.90615e+06	5.64806e+06	5.43696e+06	4.00493e+06	3.59865e+06	3.2413e+06	3.08976e+06	2.67156e+06	2.53605e+06	2.30605e+06	2.16568e+06	1.97042e+06	1.81002e+06	1.74061e+06	1.71766e+06	1.71393e+06	1.69045e+06	1.32897e+06	1.09792e+06	897446	691552	627154	530412	515271	467233
8.72695e+08	5.46528e+08	5.00539e+08	4.15477e+08	3.19142e+08	1.73227e+08	1.62434e+08	1.54409e+08	1.3873e+08	1.30857e+08	1.16062e+08	9.96898e+07	8.33907e+07	6.15609e+07	3.3771e+07	2.74707e+07	2.53784e+07	2.16128e+07	1.93704e+07	1.8455e+07	1.59992e+07	1.44428e+07	1.35825e+07	1.20483e+07	1.10115e+07	9.68009e+06	8.83274e+06	8.25238e+06	7.61644e+06	7.04693e+06	6.5044e+06	6.37978e+06	5.8657e+06	5.46993e+06	5.22087e+06	4.81641e+06	4.16886e+06	3.66547e+06	3.36582e+06	3.17447e+06	3.01868e+06	2.72249e+06	2.50519e+06	2.33987e+06	2.27318e+06	2.21268e+06	2.19285e+06	2.09744e+06	2.04144e+06	1.35588e+06
5.02987e+08	3.17167e+08	2.60759e+08	2.1053e+08	1.40318e+08	1.02415e+08	8.76032e+07	7.29069e+07	5.14055e+07	4.65242e+07	3.72935e+07	3.60337e+07	3.17275e+07	3.12459e+07	2.94815e+07	2.78257e+07	2.56377e+07	2.05101e+07	1.8015e+07	1.67175e+07	1.56424e+07	1.27036e+07	1.00965e+07	7.02874e+06	6.21688e+06	5.50554e+06	5.38452e+06	5.02242e+06	3.49198e+06	3.3905e+06	3.24888e+06	3.23158e+06	3.18971e+06	3.11779e+06	3.07731e+06	3.05405e+06	2.99777e+06	2.9396e+06	2.82806e+06	2.66814e+06	2.46418e+06	2.23406e+06	1.96872e+06	1.64692e+06	1.22026e+06	895761	834219	783677	752786	731713
9.05144e+08	5.98669e+08	3.54285e+08	2.55467e+08	2.1862e+08	1.97769e+08	1.86103e+08	1.61629e+08	1.30333e+08	1.17819e+08	1.11885e+08	8.95259e+07	6.68862e+07	5.60757e+07	5.37472e+07	4.72163e+07	3.84039e+07	3.39512e+07	2.49826e+07	2.0855e+07	1.8408e+07	1.76083e+07	1.72235e+07	1.70113e+07	1.15197e+07	7.33256e+06	6.04777e+06	5.90922e+06	5.70218e+06	5.49152e+06	4.35659e+06	2.962e+06	2.91794e+06	2.70693e+06	2.65031e+06	2.58467e+06	2.48141e+06	2.33965e+06	2.15715e+06	1.96533e+06	1.80095e+06	1.75996e+06	1.70872e+06	1.66076e+06	1.60729e+06	1.55146e+06	1.43755e+06	1.30267e+06	899345	731799
1.1253e+09	5.21258e+08	3.96843e+08	3.13208e+08	2.46486e+08	2.29679e+08	2.14932e+08	1.90804e+08	1.65815e+08	1.59743e+08	1.33405e+08	1.21585e+08	1.15917e+08	1.08517e+08	9.96144e+07	7.24627e+07	3.02179e+07	2.96006e+07	2.90439e+07	2.82785e+07	2.65854e+07	2.511e+07	2.29955e+07	2.14583e+07	1.97344e+07	1.66457e+07	1.35646e+07	1.23573e+07	1.17825e+07	1.16899e+07	1.16223e+07	1.14272e+07	1.11595e+07	1.09768e+07	1.09324e+07	8.46402e+06	7.88634e+06	7.53561e+06	7.42484e+06	7.1768e+06	6.47113e+06	5.78606e+06	5.5399e+06	5.29893e+06	5.16116e+06	4.99148e+06	4.75579e+06	4.50081e+06	4.26648e+06	2.75027e+06
8.15984e+08	7.11215e+08	3.58994e+08	2.72109e+08	1.97854e+08	1.5751e+08	1.34818e+08	1.25313e+08	1.06791e+08	1.00821e+08	9.82609e+07	8.10063e+07	5.58172e+07	4.51761e+07	3.44878e+07	3.20409e+07	3.03351e+07	2.85875e+07	2.76939e+07	2.66446e+07	2.54485e+07	2.4489e+07	2.3101e+07	2.1523e+07	1.84063e+07	1.42125e+07	1.08005e+07	8.51395e+06	7.92163e+06	7.15818e+06	6.44457e+06	6.2078e+06	5.83896e+06	5.62489e+06	5.21477e+06	4.83522e+06	4.76972e+06	4.06899e+06	3.76851e+06	2.91614e+06	2.72481e+06	2.66017e+06	2.49745e+06	2.37671e+06	2.23854e+06	1.94599e+06	1.86259e+06	1.83992e+06	1.83054e+06	1.67814e+06
7.68258e+08	3.97496e+08	2.94391e+08	2.47712e+08	1.53861e+08	1.18265e+08	7.59375e+07	6.67602e+07	4.7254e+07	4.08574e+07	3.26514e+07	2.6355e+07	2.40981e+07	1.95232e+07	1.66704e+07	1.41397e+07	1.26477e+07	1.07777e+07	7.87935e+06	5.73557e+06	5.19462e+06	4.91337e+06	4.7258e+06	4.5018e+06	4.17879e+06	4.02031e+06	3.80007e+06	3.29294e+06	3.28382e+06	3.00905e+06	2.06176e+06	1.70298e+06	1.42832e+06	1.37511e+06	1.19978e+06	1.07299e+06	1.00051e+06	927923	885541	866935	832243	749158	640697	530450	448236	434240	419698	337318	314859	312139
8.636e+08	3.20037e+08	3.20037e+08	2.25231e+08	2.00274e+08	1.74848e+08	1.52736e+08	1.27097e+08	1.10525e+08	1.01358e+08	9.51376e+07	8.86784e+07	7.86765e+07	7.11896e+07	5.66263e+07	4.81765e+07	3.45142e+07	2.90942e+07	2.34053e+07	2.04265e+07	1.74449e+07	1.45006e+07	1.18224e+07	1.07645e+07	1.00484e+07	8.01891e+06	6.30907e+06	5.2638e+06	4.81507e+06	4.38632e+06	3.71037e+06	3.17507e+06	3.15419e+06	2.96035e+06	2.73528e+06	2.41996e+06	2.26975e+06	2.04233e+06	1.74792e+06	1.32992e+06	1.22959e+06	1.14277e+06	1.09561e+06	914366	904150	788864	769875	748796	703819	679339
6.68042e+08	3.45533e+08	2.35014e+08	1.4517e+08	1.25302e+08	8.12807e+07	7.78526e+07	6.11145e+07	5.71872e+07	5.44323e+07	5.15244e+07	4.86418e+07	4.4547e+07	4.10053e+07	3.89923e+07	3.50369e+07	3.18684e+07	2.62431e+07	2.27981e+07	2.16317e+07	2.08209e+07	1.97165e+07	1.6197e+07	1.33494e+07	1.12097e+07	1.03571e+07	9.9923e+06	7.29646e+06	7.10279e+06	6.95942e+06	6.54047e+06	5.76192e+06	5.36415e+06	4.88035e+06	4.54714e+06	3.55131e+06	3.20149e+06	2.93339e+06	2.79559e+06	2.68775e+06	2.36628e+06	2.15104e+06	1.9787e+06	1.79977e+06	1.48595e+06	1.33106e+06	1.26211e+06	1.22729e+06	1.1862e+06	1.12664e+06
6.31173e+08	4.61741e+08	3.5468e+08	2.70499e+08	2.41153e+08	1.93147e+08	1.53131e+08	1.11007e+08	8.16696e+07	6.50988e+07	5.63062e+07	4.77491e+07	4.12124e+07	3.63707e+07	3.22793e+07	2.7512e+07	2.35253e+07	2.04935e+07	1.66939e+07	1.5659e+07	1.51292e+07	1.30901e+07	1.26169e+07	1.22029e+07	1.16853e+07	1.13758e+07	1.04447e+07	9.9664e+06	9.41448e+06	9.31132e+06	9.18029e+06	8.66911e+06	6.9038e+06	5.95711e+06	5.31576e+06	4.93579e+06	4.61005e+06	3.06e+06	2.69631e+06	2.38827e+06	2.21379e+06	2.06888e+06	1.94113e+06	1.82916e+06	1.71068e+06	1.66568e+06	1.61036e+06	1.51771e+06	1.42413e+06	1.27274e+06
6.10546e+08	3.39157e+08	2.13126e+08	1.4175e+08	1.06089e+08	8.43166e+07	6.21243e+07	4.47579e+07	3.69746e+07	3.39836e+07	3.08113e+07	2.94827e+07	2.78692e+07	2.43513e+07	2.26375e+07	2.12189e+07	1.89162e+07	1.71277e+07	1.54912e+07	1.41742e+07	1.28371e+07	1.21119e+07	1.12854e+07	9.25909e+06	5.73476e+06	3.73742e+06	3.02392e+06	1.81963e+06	1.50763e+06	1.1579e+06	1.08633e+06	1.00114e+06	952253	914210	816587	712169	622704	568528	547326	502633	449164	432990	425196	397524	391781	367565	351619	349421	336188	314222
9.08566e+08	3.90995e+08	2.93251e+08	2.7661e+08	2.15408e+08	1.52956e+08	1.18572e+08	8.94239e+07	6.45329e+07	5.88384e+07	5.0284e+07	4.44393e+07	3.77081e+07	2.65927e+07	2.1641e+07	2.04869e+07	1.88797e+07	1.60717e+07	1.4506e+07	1.33726e+07	1.19788e+07	1.03619e+07	9.70081e+06	9.07366e+06	8.74833e+06	8.38709e+06	7.94885e+06	7.55096e+06	7.30813e+06	7.097e+06	6.91748e+06	6.82313e+06	5.4525e+06	4.11605e+06	3.42172e+06	2.77341e+06	2.56204e+06	2.36835e+06	2.11976e+06	1.9963e+06	1.94793e+06	1.86042e+06	1.78989e+06	1.73786e+06	1.67589e+06	1.62012e+06	1.51245e+06	1.38591e+06	1.24615e+06	1.04715e+06
1.07481e+09	7.58729e+08	4.79083e+08	3.78227e+08	3.04354e+08	2.30346e+08	2.21227e+08	1.84104e+08	1.62097e+08	1.27413e+08	9.73374e+07	7.96256e+07	6.83403e+07	6.54809e+07	5.89472e+07	5.30352e+07	3.11574e+07	2.30584e+07	2.22269e+07	2.02288e+07	1.95706e+07	1.80594e+07	1.34667e+07	1.07024e+07	9.61498e+06	9.04619e+06	8.92492e+06	8.51781e+06	8.1594e+06	7.8776e+06	7.55371e+06	6.88541e+06	5.70246e+06	4.95605e+06	3.96322e+06	3.71342e+06	3.54256e+06	3.29391e+06	3.11822e+06	2.87241e+06	2.75433e+06	2.50317e+06	2.22825e+06	2.02562e+06	1.83619e+06	1.80853e+06	1.61187e+06	1.47711e+06	1.34101e+06	1.25741e+06
9.74276e+08	5.82284e+08	3.29295e+08	1.43414e+08	1.02451e+08	1.02258e+08	8.16728e+07	7.43765e+07	6.51829e+07	5.75323e+07	5.21421e+07	4.91153e+07	4.74969e+07	4.52139e+07	3.19095e+07	1.78323e+07	1.06521e+07	9.46916e+06	8.88653e+06	8.4403e+06	7.51445e+06	6.92974e+06	6.21068e+06	5.78764e+06	5.50166e+06	5.37587e+06	3.69274e+06	3.12962e+06	2.94976e+06	2.71678e+06	2.57287e+06	2.48892e+06	2.42951e+06	2.38032e+06	2.32526e+06	2.23982e+06	2.04472e+06	1.74879e+06	1.47314e+06	1.27836e+06	1.1293e+06	945952	779208	666788	607679	539730	503058	464726	449786	429187
1.01124e+09	4.80754e+08	2.42617e+08	1.87417e+08	1.42248e+08	1.38718e+08	1.05996e+08	9.65885e+07	8.50266e+07	7.55269e+07	6.66263e+07	5.7646e+07	5.19631e+07	4.78191e+07	4.51048e+07	4.12788e+07	3.7556e+07	3.10847e+07	2.85595e+07	2.70454e+07	2.4535e+07	2.15334e+07	2.00349e+07	1.90654e+07	1.70346e+07	1.60071e+07	1.14918e+07	9.05998e+06	8.95345e+06	8.44972e+06	7.97982e+06	7.46087e+06	5.18953e+06	4.58718e+06	3.36531e+06	2.62864e+06	2.13522e+06	1.9321e+06	1.61562e+06	1.44718e+06	1.32984e+06	1.21983e+06	925050	886254	860931	805786	724268	558912	464861	412176
5.44504e+08	2.95029e+08	2.526e+08	2.01878e+08	1.47152e+08	1.24363e+08	1.0316e+08	9.55528e+07	8.50524e+07	7.36382e+07	7.0555e+07	6.87926e+07	6.72276e+07	6.58413e+07	5.22982e+07	4.57849e+07	4.23456e+07	3.80124e+07	3.14351e+07	2.48682e+07	2.00408e+07	1.83459e+07	1.71e+07	1.62387e+07	1.53459e+07	1.49788e+07	1.44698e+07	1.4188e+07	1.4088e+07	1.39475e+07	1.21316e+07	9.91231e+06	7.07207e+06	5.49079e+06	5.15886e+06	4.79985e+06	4.72179e+06	4.65195e+06	4.05325e+06	3.93999e+06	3.91619e+06	3.73328e+06	3.48646e+06	2.87032e+06	2.57613e+06	2.2813e+06	2.21212e+06	2.19351e+06	2.18072e+06	2.15025e+06
5.1683e+08	3.85241e+08	3.25658e+08	2.59396e+08	2.30227e+08	1.98784e+08	1.85133e+08	1.48239e+08	1.3292e+08	9.62913e+07	6.50621e+07	5.45505e+07	4.67725e+07	3.51905e+07	2.96196e+07	2.32151e+07	2.01645e+07	1.88719e+07	1.78883e+07	1.66769e+07	1.48512e+07	1.24111e+07	1.1771e+07	1.10809e+07	1.06686e+07	9.89889e+06	9.66864e+06	9.17104e+06	6.43424e+06	5.84348e+06	5.31256e+06	4.95718e+06	4.6292e+06	4.23777e+06	3.89257e+06	3.65167e+06	3.40595e+06	2.68103e+06	2.47926e+06	2.39907e+06	2.27858e+06	2.17062e+06	2.11764e+06	2.06505e+06	2.02087e+06	1.96702e+06	1.81138e+06	1.34541e+06	932549	654137
1.25116e+09	4.64086e+08	3.58845e+08	2.78517e+08	2.07052e+08	1.27804e+08	1.02094e+08	7.51682e+07	6.52478e+07	6.29067e+07	5.73332e+07	4.97305e+07	4.67513e+07	4.38139e+07	4.08501e+07	3.7605e+07	3.18914e+07	2.8389e+07	2.72481e+07	2.64695e+07	2.29685e+07	2.06164e+07	1.87422e+07	1.73146e+07	1.61914e+07	1.19421e+07	9.90967e+06	8.23699e+06	7.66055e+06	7.43989e+06	7.27904e+06	7.14029e+06	6.50316e+06	6.29815e+06	6.0673e+06	5.99453e+06	5.40618e+06	5.32324e+06	4.16873e+06	3.05007e+06	2.42187e+06	2.3098e+06	1.85989e+06	1.77659e+06	1.7224e+06	1.68295e+06	1.64914e+06	1.62903e+06	1.53836e+06	1.47561e+06
5.05864e+08	4.21782e+08	2.79653e+08	2.28787e+08	1.2345e+08	1.01927e+08	8.93337e+07	7.71903e+07	7.17929e+07	6.21173e+07	5.70501e+07	5.45478e+07	5.06839e+07	4.43213e+07	3.20497e+07	2.92098e+07	2.68634e+07	2.48026e+07	2.34093e+07	2.27091e+07	2.21853e+07	1.91545e+07	1.5626e+07	1.39606e+07	1.15731e+07	9.43369e+06	8.23674e+06	7.08959e+06	6.85392e+06	5.4217e+06	3.8996e+06	3.62811e+06	3.06245e+06	2.86591e+06	2.70761e+06	2.54283e+06	2.46328e+06	2.39255e+06	2.35926e+06	2.31914e+06	2.25254e+06	2.22098e+06	2.06801e+06	1.99564e+06	1.95272e+06	1.8615e+06	1.74725e+06	1.57184e+06	1.42039e+06	1.33984e+06
9.55918e+08	4.32325e+08	2.95735e+08	1.74002e+08	1.37134e+08	9.07621e+07	7.26523e+07	3.84964e+07	3.62439e+07	3.13516e+07	2.86011e+07	2.48938e+07	2.28133e+07	2.189e+07	2.14319e+07	1.75726e+07	1.44224e+07	1.21777e+07	1.19247e+07	1.13979e+07	9.52982e+06	6.73617e+06	5.95608e+06	5.57994e+06	5.18718e+06	4.5224e+06	4.05859e+06	3.21574e+06	2.66716e+06	2.43106e+06	2.38331e+06	2.21172e+06	1.93542e+06	1.92164e+06	1.91869e+06	1.90903e+06	1.89227e+06	1.87705e+06	1.8582e+06	1.60626e+06	1.32388e+06	1.04644e+06	841473	653519	626803	598942	576077	494926	488138	476610
1.01336e+09	6.78088e+08	3.22695e+08	2.43854e+08	2.24925e+08	2.02907e+08	1.90086e+08	1.18919e+08	7.13276e+07	5.04566e+07	4.29293e+07	3.86875e+07	3.6225e+07	3.23783e+07	2.73395e+07	2.52706e+07	2.31791e+07	2.16622e+07	1.96051e+07	1.67884e+07	1.35417e+07	1.12207e+07	9.99804e+06	8.95502e+06	8.59091e+06	8.21162e+06	8.07209e+06	7.40753e+06	7.00586e+06	6.32907e+06	5.93376e+06	4.29537e+06	3.91693e+06	3.51232e+06	3.08028e+06	2.71191e+06	2.41608e+06	1.98641e+06	1.63491e+06	1.35497e+06	1.19634e+06	994945	873289	794838	742167	664854	605622	548622	509302	467986
7.90305e+08	5.39928e+08	3.49515e+08	2.41088e+08	1.61603e+08	1.26956e+08	9.26657e+07	8.59689e+07	6.95813e+07	6.52776e+07	5.35519e+07	4.62479e+07	4.45359e+07	4.36131e+07	4.26732e+07	2.5469e+07	1.54736e+07	1.38805e+07	1.37116e+07	1.25309e+07	1.12814e+07	1.03275e+07	9.91333e+06	8.69246e+06	7.71117e+06	6.85984e+06	6.55979e+06	6.48514e+06	5.76784e+06	4.78397e+06	3.92802e+06	3.4859e+06	3.40277e+06	3.32791e+06	3.04177e+06	2.47138e+06	2.142e+06	1.77191e+06	1.66993e+06	1.58073e+06	1.38286e+06	1.14894e+06	961186	889047	836520	782313	731604	699706	666715	596173
1.02502e+09	8.25088e+08	5.98487e+08	3.93722e+08	1.95015e+08	1.76607e+08	1.5686e+08	1.33348e+08	1.04185e+08	8.81458e+07	6.92882e+07	6.13358e+07	5.30826e+07	4.8245e+07	3.24644e+07	2.76372e+07	2.38194e+07	2.34196e+07	2.22845e+07	2.08525e+07	1.97598e+07	1.8301e+07	1.54917e+07	1.33535e+07	1.23845e+07	1.0298e+07	9.48755e+06	8.52004e+06	8.24173e+06	7.53466e+06	6.98428e+06	6.54019e+06	6.21631e+06	6.00631e+06	5.11304e+06	3.88839e+06	3.65506e+06	3.57102e+06	3.42467e+06	3.32738e+06	3.22726e+06	2.69909e+06	2.44095e+06	2.19037e+06	1.70252e+06	1.5117e+06	1.26141e+06	1.17855e+06	1.09678e+06	1.02057e+06
7.69158e+08	3.82749e+08	2.86263e+08	2.05307e+08	1.34448e+08	1.02443e+08	9.90457e+07	7.18552e+07	5.17518e+07	4.22217e+07	4.10615e+07	3.85164e+07	3.33372e+07	3.03626e+07	2.82091e+07	2.58556e+07	2.30377e+07	1.88987e+07	1.68773e+07	1.41557e+07	1.27884e+07	1.15007e+07	1.07124e+07	1.03297e+07	1.01185e+07	9.77039e+06	7.07908e+06	6.22011e+06	5.37908e+06	5.08469e+06	4.71091e+06	4.47525e+06	4.20679e+06	3.51693e+06	3.47193e+06	3.41939e+06	3.30069e+06	3.23579e+06	3.1757e+06	3.11395e+06	2.11787e+06	1.97605e+06	1.89247e+06	1.7785e+06	1.65963e+06	1.55138e+06	1.42833e+06	1.21983e+06	1.00406e+06	900583
6.62036e+08	5.16529e+08	3.99165e+08	2.43762e+08	2.14114e+08	1.51592e+08	1.24319e+08	1.07833e+08	9.82416e+07	8.45765e+07	7.18067e+07	6.7981e+07	6.37417e+07	5.07564e+07	3.16097e+07	2.52117e+07	2.2887e+07	1.85329e+07	1.707e+07	1.64284e+07	1.42783e+07	1.28595e+07	1.12459e+07	8.66469e+06	7.83097e+06	6.90904e+06	6.1861e+06	5.84707e+06	5.74564e+06	5.6766e+06	5.58614e+06	5.50288e+06	5.42725e+06	5.33606e+06	3.88468e+06	3.29007e+06	2.76901e+06	2.54326e+06	2.46944e+06	2.40427e+06	1.93433e+06	1.88505e+06	1.68713e+06	1.15344e+06	1.07117e+06	1.04073e+06	1.02774e+06	952483	935114	928724
8.72716e+08	3.5261e+08	2.68432e+08	1.87765e+08	1.65272e+08	1.54953e+08	1.51728e+08	1.45028e+08	1.38215e+08	1.21216e+08	1.08434e+08	9.50074e+07	8.16758e+07	7.03931e+07	6.07638e+07	5.61935e+07	5.19973e+07	4.61001e+07	4.00016e+07	3.38214e+07	2.81851e+07	2.56711e+07	2.40656e+07	2.20247e+07	2.10019e+07	1.93249e+07	1.74499e+07	1.53041e+07	1.19944e+07	8.39865e+06	6.84551e+06	6.04483e+06	5.06749e+06	4.81524e+06	4.52895e+06	4.03579e+06	3.43842e+06	3.33809e+06	3.00001e+06	2.84977e+06	2.7723e+06	2.67758e+06	2.16707e+06	2.08009e+06	2.02029e+06	2.00371e+06	1.98079e+06	1.94054e+06	1.92464e+06	1.89713e+06
6.58254e+08	4.67054e+08	2.20886e+08	1.42862e+08	1.09884e+08	8.77479e+07	6.6101e+07	5.60295e+07	4.83958e+07	4.25704e+07	3.88742e+07	3.76225e+07	3.57252e+07	3.51064e+07	3.39772e+07	3.16784e+07	2.98489e+07	2.91219e+07	2.56965e+07	2.2635e+07	1.9423e+07	1.51003e+07	1.39744e+07	1.31751e+07	1.18298e+07	1.1124e+07	1.04002e+07	9.99674e+06	9.3994e+06	8.60861e+06	8.19295e+06	7.08171e+06	6.89661e+06	6.22251e+06	5.71355e+06	5.20374e+06	4.63936e+06	3.82598e+06	2.97106e+06	2.82058e+06	2.73035e+06	2.67622e+06	2.63249e+06	2.57957e+06	2.54731e+06	2.39021e+06	2.13086e+06	1.74398e+06	1.42163e+06	957540
8.54824e+08	5.37037e+08	3.19961e+08	2.09529e+08	1.55716e+08	1.20682e+08	1.00975e+08	8.58213e+07	7.5102e+07	6.60752e+07	6.15361e+07	5.59441e+07	5.06316e+07	3.70514e+07	2.89216e+07	2.29883e+07	1.69472e+07	1.35732e+07	1.32238e+07	1.2349e+07	1.03092e+07	9.15077e+06	8.38643e+06	7.79411e+06	6.72839e+06	6.21504e+06	5.58005e+06	5.18349e+06	4.78393e+06	3.92561e+06	3.68084e+06	3.57432e+06	3.18803e+06	2.78707e+06	2.58489e+06	2.51445e+06	2.47215e+06	2.38899e+06	2.18226e+06	2.03554e+06	2.00728e+06	1.92954e+06	1.88229e+06	1.79043e+06	1.71637e+06	1.6688e+06	1.64394e+06	1.62976e+06	1.62577e+06	1.43299e+06
8.35812e+08	4.92995e+08	3.40282e+08	2.46826e+08	1.89699e+08	1.52557e+08	1.32472e+08	1.1064e+08	9.33085e+07	7.98621e+07	6.75989e+07	5.91781e+07	5.16021e+07	4.45606e+07	3.75302e+07	3.17524e+07	2.6066e+07	2.29572e+07	2.06655e+07	1.87119e+07	1.66141e+07	1.47593e+07	1.32729e+07	1.2014e+07	1.05937e+07	9.2924e+06	8.16178e+06	7.29828e+06	6.66793e+06	6.11994e+06	5.60204e+06	5.11009e+06	4.54764e+06	4.18132e+06	3.80804e+06	3.40046e+06	3.14576e+06	2.87052e+06	2.63051e+06	2.42905e+06	2.2135e+06	2.04045e+06	1.85457e+06	1.70344e+06	1.59057e+06	1.4825e+06	1.3957e+06	1.28784e+06	1.1892e+06	1.02104e+06
[truncated: 250 more columns]
