# Supplementary material for: A new imperialist competitive algorithm with spiral rising mechanism for solving path optimization problems
Source: PeerJ Comput Sci. 2022 Sep 7;8:e1075. doi: 10.7717/peerj-cs.1075 (PMC9575848; doi:10.7717/peerj-cs.1075)
Supplement: Supplemental Information 11 [file peerj-cs-08-1075-s011.zip › WOA ICA SRICA DEICA/F14/WOA.xlsx]

## Sheet: Sheet1
1.33075e+09	1.1851e+09	9.66165e+08	5.1791e+08	1.26422e+08	1.14096e+08	7.68763e+07	6.13847e+07	3.50456e+07	2.44719e+07	1.25678e+07	1.06453e+07	5.85027e+06	4.03567e+06	2.5061e+06	1.66872e+06	1.06265e+06	515327	410580	312573	256273	110078	82355.7	19404.6	16807.1	9369.61	6573.7	5492.74	4445.8	3193.9	1496.41	780.076	732.076	631.025	419.544	215.128	170.431	162.366	85.0023	75.8221	62.2801	61.7369	48.5016	45.9306	40.5338	37.5027	36.9922	29.0307	14.2896	11.3028
9.16866e+08	7.0308e+08	5.13999e+08	2.62469e+08	1.74903e+08	1.25051e+08	8.27632e+07	5.6109e+07	2.87783e+07	2.23434e+07	1.64881e+07	1.49646e+07	5.61181e+06	4.51459e+06	1.95217e+06	890147	731296	471737	350369	223725	177133	98573.5	55888	35340.5	30579	27606.2	19088.5	13980.5	5323.92	4269.9	3947.77	3042.26	1695.07	874.039	806.89	684.476	389.292	255.099	157.141	141.336	62.0903	45.6371	39.4892	16.9547	6.15495	6.15495	4.96853	4.9336	2.76085	2.4082
2.10338e+09	1.40707e+09	7.08429e+08	5.6139e+08	2.55966e+08	1.9197e+08	7.05741e+07	5.3764e+07	3.88768e+07	2.96005e+07	2.04489e+07	1.35867e+07	5.30667e+06	3.31054e+06	2.3452e+06	1.44579e+06	686855	566116	474443	242353	74125.4	65925	38628.1	31536.6	25049.3	15518.8	8956.12	5344.22	4702.45	3536.62	1352.69	734.158	474.119	286.201	224.948	213.36	144.535	129.864	102.804	86.8039	53.4785	45.4588	31.2867	29.0482	17.4766	15.9643	12.4511	2.88797	2.30476	1.3283
1.35248e+09	1.09001e+09	6.40693e+08	4.26089e+08	2.9822e+08	1.11078e+08	7.11983e+07	2.49037e+07	2.09392e+07	1.76182e+07	1.40663e+07	1.18138e+07	8.86744e+06	3.34102e+06	2.9006e+06	1.4989e+06	873652	676307	372375	279577	247520	120496	34358.6	4381.5	809.387	482.963	318.858	172.148	75.0667	54.4665	45.5362	33.7972	32.9645	27.0332	26.1499	20.5436	9.02963	8.77049	7.97522	5.01182	4.66178	3.7339	3.19364	1.27013	1.15436	1.04008	0.966994	0.895262	0.828318	0.780662
1.28475e+09	8.7492e+08	4.74785e+08	3.55908e+08	2.88054e+08	1.70609e+08	8.84936e+07	6.36687e+07	3.33173e+07	3.02322e+07	2.12293e+07	1.14314e+07	6.81258e+06	4.62496e+06	1.39617e+06	894919	777173	635621	224041	196117	195578	161842	108524	72793.4	65585.2	44196.3	28501.2	21820.9	19859	13017.8	11197.6	7479.68	4369.57	2329.32	1617.07	888.063	665.635	654.394	494.719	415.604	374.417	312.771	287.572	273.097	137.097	114.565	77.1542	50.0899	40.7254	31.4858
1.89558e+09	1.43441e+09	1.06036e+09	8.17376e+08	5.746e+08	3.14982e+08	1.64805e+08	8.14807e+07	4.37751e+07	1.63556e+07	8.7029e+06	7.60741e+06	6.5106e+06	5.34881e+06	2.40569e+06	1.78345e+06	763496	495629	233000	28149.6	11701.9	6257.54	5236.05	2069.33	1962.09	1681.5	1552.87	1263.09	1187.93	1063.14	1015.31	846.107	535.38	101.819	100.647	36.3488	27.8729	21.9043	21.9043	19.7443	19.6328	17.844	16.9125	14.9187	13.4631	8.40521	7.50673	6.54259	4.67211	2.94234
1.67402e+09	1.05972e+09	7.83201e+08	5.87922e+08	2.29498e+08	1.57794e+08	6.10735e+07	5.18146e+07	3.21543e+07	2.10713e+07	1.37934e+07	1.11883e+07	9.72882e+06	6.43496e+06	4.14915e+06	3.58274e+06	1.76429e+06	1.21412e+06	429817	263537	142497	102019	55475.3	48008.2	37004.8	27513.5	15030.3	7258.38	3458.58	3059.53	2390.02	1648.88	568.511	307.402	221.887	197.624	137.096	92.6104	37.5132	29.3851	14.157	4.62995	4.20486	3.57846	2.99527	2.74761	1.96482	1.75843	1.59641	1.11783
1.45365e+09	1.18933e+09	5.49712e+08	3.72241e+08	2.71617e+08	1.14057e+08	8.62527e+07	3.86372e+07	2.84424e+07	2.08823e+07	8.50425e+06	6.60266e+06	1.73781e+06	1.10082e+06	627390	469482	294747	250391	110716	70576.1	62636.9	46865.7	42681.4	32241	23902.2	18408.4	10007.5	8695.75	3359.84	1267.99	1043.94	931.356	765.084	373.888	222.977	178.537	157.485	129.397	91.6604	79.174	63.5628	51.0046	45.4715	37.2153	23.4047	11.1193	11.1193	6.73652	6.06147	5.63237
1.30479e+09	9.17698e+08	5.44765e+08	4.10241e+08	2.39213e+08	1.5626e+08	1.32148e+08	9.17796e+07	5.32182e+07	3.65929e+07	1.38666e+07	1.11865e+07	9.21143e+06	6.20035e+06	3.58663e+06	1.40763e+06	1.17939e+06	303664	220517	98055.3	78045.3	30084.2	25847.9	24684.6	22094.4	15577	13401	8944.93	7697.71	7154.67	6447.77	5667.23	5110.1	4592.92	1365	1047.46	218.277	146.98	135.936	69.223	26.0438	26.0311	23.4781	22.9946	13.2511	10.5304	4.78779	2.81979	1.77813	1.59601
1.3833e+09	9.83224e+08	7.03159e+08	3.0778e+08	1.77415e+08	1.43349e+08	1.09136e+08	4.54806e+07	3.89137e+07	2.90934e+07	1.75881e+07	1.08196e+07	6.17022e+06	3.13198e+06	2.3078e+06	1.90207e+06	1.55735e+06	1.03361e+06	689980	578624	265546	58645.3	24112.5	14791.6	5908.89	4941.84	3724.37	3195.85	2475.4	1184.49	966.801	492.163	465.742	427.123	320.472	286.742	261.988	197.601	172.474	112.801	78.2265	56.8535	25.98	20.5527	17.3518	7.9446	7.91433	6.70796	6.27144	5.38989
1.11769e+09	3.3835e+08	2.4413e+08	1.4876e+08	5.35431e+07	4.23739e+07	3.54882e+07	2.26188e+07	1.29485e+07	9.73572e+06	5.68966e+06	3.04894e+06	2.14803e+06	1.29925e+06	536769	248456	220296	175266	142262	128584	121318	70085.1	52284.4	33003.3	21621.5	15744	6065.05	2767.74	1111.96	1009.77	981.949	815.712	421.575	370.077	130.921	50.3586	36.1011	28.7847	17.3939	16.7663	12.1325	10.5369	10.4324	9.58022	5.69545	4.02787	3.52791	3.06064	2.02768	1.91714
1.68642e+09	8.10087e+08	7.57117e+08	6.0748e+08	2.15511e+08	2.02406e+08	7.02841e+07	5.30818e+07	3.2465e+07	2.18594e+07	1.54309e+07	1.14864e+07	5.42426e+06	2.48019e+06	1.76865e+06	1.07893e+06	588261	309534	92892.3	50428.6	37994.5	22743.3	16545	11396.8	3826.43	553.869	269.62	259.365	191.916	147.434	143.364	73.0805	68.2468	42.4807	41.1563	37.2127	21.4371	19.628	12.598	9.0144	8.6666	2.07518	1.62528	1.00238	0.927184	0.789139	0.610534	0.334338	0.323266	0.195971
6.54719e+08	5.71611e+08	3.09183e+08	2.92217e+08	2.22939e+08	9.28027e+07	6.65544e+07	5.5406e+07	4.91557e+07	3.44147e+07	2.67484e+07	1.21004e+07	9.57756e+06	8.25539e+06	4.55886e+06	2.9601e+06	804057	479439	325879	302918	225540	168676	29778.8	28045.1	22736.7	10997.3	7312.21	3394.68	2622.64	2399.08	2303.75	1634.47	1054.24	974.48	311.514	211.327	111.521	51.223	25.9356	17.2808	14.7276	10.6437	8.9548	8.19477	4.86202	4.27526	3.73884	3.41688	1.4799	1.03391
1.4441e+09	5.37459e+08	4.31263e+08	3.86696e+08	2.32549e+08	1.94302e+08	1.39606e+08	8.05329e+07	6.3626e+07	3.26257e+07	2.33157e+07	7.72681e+06	1.94048e+06	637166	557684	517421	154743	125248	46784.9	12816.6	9488.83	7375.08	6503.62	6013.37	3145.19	1404.74	962.553	405.215	240.929	110.943	103.708	103.708	94.2808	74.8195	47.3614	29.6474	18.9761	16.4683	13.0336	5.24624	2.04504	1.56154	1.09924	0.656229	0.479458	0.41911	0.367985	0.245463	0.143608	0.096148
1.28568e+09	1.0894e+09	5.87676e+08	3.21804e+08	1.28621e+08	8.56425e+07	4.96921e+07	3.72869e+07	3.24619e+07	9.9571e+06	7.70114e+06	4.88775e+06	3.84432e+06	2.66306e+06	1.57724e+06	635964	460006	395585	316312	162430	87445.7	32079.9	29667.9	15082.5	13237.2	11862.4	10318.4	4050.43	2819.76	219.457	11.1497	10.1178	8.65017	7.34718	6.03788	5.25031	4.95735	4.82705	3.17456	2.7818	1.92614	1.36879	0.551111	0.362736	0.28291	0.281921	0.241122	0.202406	0.191874	0.177251
1.73592e+09	1.10012e+09	6.60533e+08	4.23714e+08	2.50304e+08	1.88732e+08	5.56357e+07	4.05327e+07	2.68401e+07	7.10201e+06	5.66126e+06	2.56318e+06	1.58665e+06	794616	542124	320945	255087	197662	82801.7	57618.9	38486.2	25286.7	22278.1	14387.7	3863.52	1679.35	454.623	147.361	143.544	130.766	111.5	100.463	85.3736	41.5348	36.5888	33.1971	24.0571	20.1142	12.7128	8.73935	1.43792	1.26992	1.02869	0.728679	0.596459	0.596459	0.50221	0.359507	0.240861	0.221986
9.3921e+08	6.14959e+08	4.25602e+08	3.18696e+08	1.29483e+08	1.17457e+08	8.54546e+07	6.55374e+07	4.9477e+07	3.51496e+07	2.57199e+07	1.54986e+07	1.15625e+07	8.67549e+06	5.23962e+06	3.83777e+06	1.58704e+06	1.16688e+06	121826	121826	60147.7	45405	29862.1	24105.4	13038.5	11002.7	10121.6	8605.41	5990.29	2847.47	2264.63	1235.17	978.56	490.32	444.604	340.465	230.175	153.592	130.397	70.9193	65.3023	39.385	32.2015	28.1999	25.7323	25.0312	21.7533	13.7372	6.98212	4.4245
1.59097e+09	1.30756e+09	6.54176e+08	4.85681e+08	2.94626e+08	2.09655e+08	1.24914e+08	9.83773e+07	8.24878e+07	5.80703e+07	2.90458e+07	1.58891e+07	1.22307e+07	1.05821e+07	8.52634e+06	2.44489e+06	1.36118e+06	1.24582e+06	795952	624676	488875	210314	110980	30561.1	20017	14522.2	10292.7	7995.39	5712.89	4320.54	3014.6	2730.52	2186.9	1371.7	1248.08	1069.93	918.46	785.773	730.49	674.789	608.797	429.414	54.9823	22.9473	22.8761	19.0564	11.3804	9.89647	3.43024	3.22424
2.00173e+09	7.93433e+08	4.90423e+08	2.79895e+08	2.3936e+08	1.94434e+08	1.48233e+08	5.52606e+07	4.11168e+07	2.11715e+07	1.60854e+07	9.86351e+06	8.45464e+06	6.38141e+06	4.01667e+06	2.91217e+06	757283	360461	170931	86792.7	57639	27614.6	20714.4	6053.81	4842.26	3200.51	2276.56	1393.44	933.562	624.585	343.652	130.033	86.3029	64.1937	57.4674	57.4674	35.803	25.3069	17.5187	16.6555	15.8185	15.4214	13.4417	12.9468	10.9824	5.55084	4.71252	3.97949	3.26259	2.18165
1.25024e+09	1.10207e+09	4.05648e+08	3.12231e+08	2.0038e+08	1.13132e+08	6.66584e+07	5.56757e+07	3.31103e+07	1.12856e+07	9.91995e+06	8.43013e+06	5.74957e+06	4.23848e+06	3.1768e+06	1.71554e+06	898521	751668	634564	473630	376835	325442	122733	79791.9	51817	40910.3	34634.5	30721.9	28437.4	24155.3	18564.6	8409.2	7173.92	6131.57	4336.08	1228.46	763.834	650.729	306.576	214.353	201.09	178.56	57.0668	49.5117	39.9297	37.8885	30.9893	25.6129	19.2059	16.3728
2.07193e+09	7.92711e+08	7.33334e+08	5.74596e+08	4.19022e+08	2.40742e+08	1.89055e+08	1.28057e+08	7.28236e+07	5.77595e+07	2.83736e+07	9.8758e+06	7.05528e+06	3.69164e+06	3.22958e+06	1.51704e+06	1.08373e+06	753287	701334	381586	240437	174226	111006	96153	78288.9	60754.4	25251.4	5229.6	2810.92	1325.76	1120.41	1004.59	968.565	842.965	558.442	341.59	170.381	146.196	106.688	97.4313	58.614	54.9466	38.301	33.549	23.1553	18.5895	16.859	14.1436	13.2677	7.96026
1.30177e+09	1.04566e+09	8.7392e+08	6.01479e+08	2.42566e+08	1.39559e+08	1.27867e+08	9.57279e+07	6.59593e+07	5.321e+07	3.34597e+07	2.13694e+07	8.34402e+06	3.568e+06	2.42603e+06	958571	480865	370928	156725	80723	56713.7	51751.1	34822.6	27815.2	26510.9	23212.1	17791.1	14988	9142.06	8398.62	6602.91	5177.55	4542.16	3963.75	3482.57	3133.96	2421.24	1404.52	917.801	649.275	578.226	399.852	242.686	178.537	110.776	94.3862	61.0743	37.6558	32.8793	22.0463
1.37572e+09	1.02401e+09	7.99415e+08	4.74115e+08	3.68782e+08	1.40999e+08	1.21217e+08	6.36115e+07	4.11883e+07	1.43177e+07	1.17676e+07	5.58386e+06	4.04085e+06	3.04859e+06	1.58307e+06	481866	422203	380926	250840	160786	103329	55923.7	55548.9	38078.9	17578.4	11117	8256.51	3540.44	3456.64	1818.18	1141.75	753.702	531.512	504.67	312.119	284.309	187.449	24.3742	21.4831	19.5924	17.4828	15.4033	12.0929	9.03323	7.1469	4.42996	3.76375	3.51743	2.94656	2.93302
1.65103e+09	7.00324e+08	3.94883e+08	2.31204e+08	2.05882e+08	1.46414e+08	1.09639e+08	6.81848e+07	4.17502e+07	2.38805e+07	1.15539e+07	6.41109e+06	4.12036e+06	2.6874e+06	1.76296e+06	830036	675037	447256	49307.7	47696.9	42896.3	31710.2	15312.1	10181.7	8090.37	4969.01	3438.68	3118.4	2659.06	2004.59	1551.72	1389.47	704.422	568.957	490.21	417.735	302.335	226.509	150.747	87.6132	61.3059	39.8033	28.0853	19.0457	14.492	7.85484	7.60159	5.96941	4.44517	3.72461
1.7901e+09	1.34428e+09	9.21473e+08	7.63294e+08	6.36631e+08	4.01538e+08	2.97406e+08	1.89274e+08	5.90087e+07	4.90095e+07	3.91276e+07	3.02089e+07	1.28508e+07	4.65352e+06	3.8945e+06	2.87961e+06	1.92359e+06	1.45436e+06	425286	237338	161614	74627.4	36728.4	22729	15243.5	6222.66	5257.86	4957.57	3149.74	2721.44	1388.72	1062.34	638.763	528.432	416.779	295.399	202.934	189.76	161.753	155.375	95.1279	87.8176	51.2654	44.2025	31.3241	30.6628	16.9449	15.0711	9.92478	4.90972
1.87203e+09	1.42454e+09	1.10342e+09	6.54612e+08	2.52517e+08	2.2591e+08	9.80381e+07	6.72174e+07	6.01375e+07	3.87843e+07	2.49482e+07	1.65295e+07	1.06692e+07	6.06452e+06	5.23609e+06	1.55732e+06	1.38796e+06	672571	356532	187327	130573	105604	86957.7	70594.7	56848.7	36480.6	31122	29135.8	24319.1	20318.5	17666.1	12603.6	9374.86	6957.33	3368.08	2334.98	722.682	344.181	300.454	212.225	194.398	192.943	149.076	94.102	60.181	11.87	7.32719	6.55799	6.07263	4.90503
1.58671e+09	5.91481e+08	5.08856e+08	3.99231e+08	3.10772e+08	2.03411e+08	1.31751e+08	1.13456e+08	6.26271e+07	4.29139e+07	2.95254e+07	9.08041e+06	6.69595e+06	4.71963e+06	3.69456e+06	2.83853e+06	1.22443e+06	1.04091e+06	337693	215674	169405	126208	107531	51608.2	37874.8	29036.3	24972.5	21751.1	15214.7	9728.15	4548.78	3746.35	2546.02	1538.21	1016.7	548.941	282.226	169.245	131.2	31.2322	24.8288	19.1719	17.9006	17.1655	16.5107	15.0609	13.388	10.4453	5.98308	5.92703
1.30582e+09	6.67724e+08	4.4311e+08	3.17467e+08	1.77353e+08	1.36847e+08	6.88757e+07	4.96942e+07	1.68791e+07	1.13098e+07	8.9541e+06	4.95929e+06	4.03191e+06	3.31705e+06	1.54353e+06	1.17285e+06	829530	607533	536829	437933	237239	173510	134626	100298	39887.7	37072.2	30828.3	14955.1	8944.87	4935.72	4879.83	4248.45	3422.49	2423.27	2150.59	1452.28	1313.53	1211.28	1142.35	650.626	514.437	198.648	100.861	78.0118	43.2956	33.5503	13.7548	6.19096	4.00346	2.26847
1.52742e+09	9.4178e+08	5.82174e+08	4.92339e+08	3.68124e+08	3.01899e+08	1.48192e+08	1.09915e+08	8.42199e+07	4.51708e+07	1.1369e+07	3.22822e+06	1.55888e+06	705770	596087	194558	151252	85146.6	53854.5	31429.7	28100.9	11638.8	6583.06	410.204	108.127	1.05706	1.04125	1.03882	1.025	1.01737	0.904043	0.628286	0.558029	0.520528	0.515366	0.515366	0.48967	0.244984	0.181645	0.181645	0.181645	0.146781	0.146781	0.143392	0.143392	0.129156	0.128303	0.128054	0.104113	0.0711327
1.83242e+09	1.42672e+09	5.6068e+08	4.25471e+08	3.79811e+08	3.46599e+08	1.81071e+08	1.28168e+08	7.17163e+07	5.59147e+07	2.33047e+07	1.76532e+07	1.57631e+07	1.30831e+07	1.07139e+07	8.1927e+06	6.87857e+06	3.0723e+06	2.22392e+06	1.33457e+06	870287	347854	113844	97752.8	76336	44164.2	22591.5	10074.5	7440.1	3339.53	2839.18	2080.89	1092.77	851.048	665.207	569.444	262.421	233.369	129.913	116.1	108.715	99.4823	90.6758	85.4215	44.5335	40.5354	29.9376	17.2731	10.8361	7.84535
1.49071e+09	9.68961e+08	6.27743e+08	4.37677e+08	2.65489e+08	1.7747e+08	1.08632e+08	7.15546e+07	4.51153e+07	2.93968e+07	1.78319e+07	1.08747e+07	6.78189e+06	4.453e+06	2.9786e+06	1.7613e+06	1.06115e+06	675177	377945	247669	168514	96295.4	53913.8	34977.1	24820.5	17673.4	11979.1	8122.04	5930.96	4278.65	3316.24	2298.86	1690.96	1256.61	814.887	540.359	340.422	250.17	187.984	136.37	111.46	80.8051	47.9522	38.6301	24.5602	19.032	13.8143	9.67335	6.96799	5.21403
[truncated: 250 more columns]
