# Supplementary material for: A new imperialist competitive algorithm with spiral rising mechanism for solving path optimization problems
Source: PeerJ Comput Sci. 2022 Sep 7;8:e1075. doi: 10.7717/peerj-cs.1075 (PMC9575848; doi:10.7717/peerj-cs.1075)
Supplement: Supplemental Information 11 [file peerj-cs-08-1075-s011.zip › WOA ICA SRICA DEICA/F15/DEICA.xlsx]

## Sheet: Sheet1
-0.933907	-0.936219	-0.958207	-0.979714	-0.997633	-0.998672	-0.999803	-0.999972	-0.999999	-0.999999	-1	-1	-1	-1	-1	-1	-1	-1	-1	-1	-1	-1	-1	-1	-1	-1	-1	-1	-1	-1	-1	-1	-1	-1	-1	-1	-1	-1	-1	-1	-1	-1	-1	-1	-1	-1	-1	-1	-1	-1
-0.924467	-0.935934	-0.936111	-0.968406	-0.994628	-0.99884	-0.99947	-0.999963	-0.999995	-1	-1	-1	-1	-1	-1	-1	-1	-1	-1	-1	-1	-1	-1	-1	-1	-1	-1	-1	-1	-1	-1	-1	-1	-1	-1	-1	-1	-1	-1	-1	-1	-1	-1	-1	-1	-1	-1	-1	-1	-1
-0.936187	-0.936187	-0.936187	-0.986236	-0.997587	-0.997587	-0.999582	-0.999811	-0.999997	-0.999999	-1	-1	-1	-1	-1	-1	-1	-1	-1	-1	-1	-1	-1	-1	-1	-1	-1	-1	-1	-1	-1	-1	-1	-1	-1	-1	-1	-1	-1	-1	-1	-1	-1	-1	-1	-1	-1	-1	-1	-1
-0.936079	-0.936079	-0.984147	-0.999871	-0.999957	-0.999957	-0.999982	-1	-1	-1	-1	-1	-1	-1	-1	-1	-1	-1	-1	-1	-1	-1	-1	-1	-1	-1	-1	-1	-1	-1	-1	-1	-1	-1	-1	-1	-1	-1	-1	-1	-1	-1	-1	-1	-1	-1	-1	-1	-1	-1
-0.936099	-0.936099	-0.936227	-0.936239	-0.936244	-0.936245	-0.936245	-0.937271	-0.985723	-0.995647	-0.998292	-0.999127	-0.999981	-0.999991	-0.999999	-1	-1	-1	-1	-1	-1	-1	-1	-1	-1	-1	-1	-1	-1	-1	-1	-1	-1	-1	-1	-1	-1	-1	-1	-1	-1	-1	-1	-1	-1	-1	-1	-1	-1	-1
-0.928657	-0.942763	-0.942763	-0.999182	-0.999514	-0.999514	-0.999779	-0.999958	-0.999991	-1	-1	-1	-1	-1	-1	-1	-1	-1	-1	-1	-1	-1	-1	-1	-1	-1	-1	-1	-1	-1	-1	-1	-1	-1	-1	-1	-1	-1	-1	-1	-1	-1	-1	-1	-1	-1	-1	-1	-1	-1
-0.930543	-0.936237	-0.996808	-0.996808	-0.998115	-0.999226	-0.999891	-0.999947	-0.99997	-0.999999	-1	-1	-1	-1	-1	-1	-1	-1	-1	-1	-1	-1	-1	-1	-1	-1	-1	-1	-1	-1	-1	-1	-1	-1	-1	-1	-1	-1	-1	-1	-1	-1	-1	-1	-1	-1	-1	-1	-1	-1
-0.936007	-0.936217	-0.936217	-0.936242	-0.955399	-0.981001	-0.983353	-0.999359	-0.999972	-0.999999	-1	-1	-1	-1	-1	-1	-1	-1	-1	-1	-1	-1	-1	-1	-1	-1	-1	-1	-1	-1	-1	-1	-1	-1	-1	-1	-1	-1	-1	-1	-1	-1	-1	-1	-1	-1	-1	-1	-1	-1
-0.912171	-0.936207	-0.936216	-0.936239	-0.982723	-0.995988	-0.99974	-0.99988	-0.99988	-0.999938	-0.999983	-0.999999	-1	-1	-1	-1	-1	-1	-1	-1	-1	-1	-1	-1	-1	-1	-1	-1	-1	-1	-1	-1	-1	-1	-1	-1	-1	-1	-1	-1	-1	-1	-1	-1	-1	-1	-1	-1	-1	-1
-0.936235	-0.936235	-0.956295	-0.989077	-0.99917	-0.999668	-0.999951	-0.999972	-0.999993	-1	-1	-1	-1	-1	-1	-1	-1	-1	-1	-1	-1	-1	-1	-1	-1	-1	-1	-1	-1	-1	-1	-1	-1	-1	-1	-1	-1	-1	-1	-1	-1	-1	-1	-1	-1	-1	-1	-1	-1	-1
-0.935971	-0.935971	-0.936241	-0.975103	-0.987695	-0.99914	-0.999819	-0.999946	-0.999984	-0.999993	-1	-1	-1	-1	-1	-1	-1	-1	-1	-1	-1	-1	-1	-1	-1	-1	-1	-1	-1	-1	-1	-1	-1	-1	-1	-1	-1	-1	-1	-1	-1	-1	-1	-1	-1	-1	-1	-1	-1	-1
-0.934832	-0.936152	-0.984667	-0.984667	-0.994016	-0.998872	-0.999931	-0.999999	-0.999999	-1	-1	-1	-1	-1	-1	-1	-1	-1	-1	-1	-1	-1	-1	-1	-1	-1	-1	-1	-1	-1	-1	-1	-1	-1	-1	-1	-1	-1	-1	-1	-1	-1	-1	-1	-1	-1	-1	-1	-1	-1
-0.93374	-0.991432	-0.993401	-0.998275	-0.999196	-0.999987	-0.999987	-1	-1	-1	-1	-1	-1	-1	-1	-1	-1	-1	-1	-1	-1	-1	-1	-1	-1	-1	-1	-1	-1	-1	-1	-1	-1	-1	-1	-1	-1	-1	-1	-1	-1	-1	-1	-1	-1	-1	-1	-1	-1	-1
-0.936211	-0.936211	-0.936211	-0.936245	-0.936245	-0.936245	-0.936245	-0.936245	-0.936245	-0.936245	-0.936245	-0.936245	-0.936245	-0.936245	-0.936245	-0.936245	-0.936245	-0.936245	-0.936245	-0.936245	-0.936245	-0.936245	-0.936245	-0.936245	-0.936245	-0.936245	-0.936245	-0.936245	-0.936245	-0.936245	-0.936245	-0.936245	-0.936245	-0.936245	-0.936245	-0.936245	-0.936245	-0.936245	-0.948066	-0.99901	-0.99992	-0.999991	-0.999997	-0.999999	-1	-1	-1	-1	-1	-1
-0.935273	-0.959248	-0.96153	-0.981259	-0.998865	-0.9999	-0.99998	-0.999996	-1	-1	-1	-1	-1	-1	-1	-1	-1	-1	-1	-1	-1	-1	-1	-1	-1	-1	-1	-1	-1	-1	-1	-1	-1	-1	-1	-1	-1	-1	-1	-1	-1	-1	-1	-1	-1	-1	-1	-1	-1	-1
-0.935773	-0.935773	-0.936227	-0.936242	-0.936245	-0.936245	-0.936245	-0.936245	-0.936245	-0.936245	-0.936245	-0.936245	-0.936245	-0.936245	-0.936245	-0.936245	-0.936245	-0.936245	-0.936245	-0.936245	-0.936245	-0.936245	-0.936245	-0.936245	-0.936245	-0.936245	-0.936245	-0.936245	-0.936245	-0.951294	-0.992103	-0.999464	-0.999859	-0.999912	-0.999962	-0.999983	-0.999994	-1	-1	-1	-1	-1	-1	-1	-1	-1	-1	-1	-1	-1
-0.934883	-0.936237	-0.98441	-0.98441	-0.989681	-0.991037	-0.995587	-0.999972	-0.999993	-0.999995	-0.999999	-1	-1	-1	-1	-1	-1	-1	-1	-1	-1	-1	-1	-1	-1	-1	-1	-1	-1	-1	-1	-1	-1	-1	-1	-1	-1	-1	-1	-1	-1	-1	-1	-1	-1	-1	-1	-1	-1	-1
-0.935779	-0.945286	-0.986663	-0.986663	-0.999361	-0.999658	-0.999873	-0.999932	-0.99999	-0.999999	-1	-1	-1	-1	-1	-1	-1	-1	-1	-1	-1	-1	-1	-1	-1	-1	-1	-1	-1	-1	-1	-1	-1	-1	-1	-1	-1	-1	-1	-1	-1	-1	-1	-1	-1	-1	-1	-1	-1	-1
-0.881817	-0.936221	-0.936221	-0.936239	-0.936244	-0.936245	-0.936245	-0.936245	-0.936245	-0.936245	-0.936245	-0.936245	-0.936245	-0.936245	-0.936245	-0.975928	-0.976758	-0.998667	-0.999871	-0.999962	-0.999989	-0.999999	-1	-1	-1	-1	-1	-1	-1	-1	-1	-1	-1	-1	-1	-1	-1	-1	-1	-1	-1	-1	-1	-1	-1	-1	-1	-1	-1	-1
-0.914441	-0.9354	-0.936127	-0.936238	-0.997717	-0.997717	-0.999103	-0.999802	-0.999931	-0.999987	-1	-1	-1	-1	-1	-1	-1	-1	-1	-1	-1	-1	-1	-1	-1	-1	-1	-1	-1	-1	-1	-1	-1	-1	-1	-1	-1	-1	-1	-1	-1	-1	-1	-1	-1	-1	-1	-1	-1	-1
-0.935383	-0.936094	-0.936206	-0.994931	-0.994931	-0.994931	-0.999713	-0.999728	-0.999988	-0.999997	-0.999997	-1	-1	-1	-1	-1	-1	-1	-1	-1	-1	-1	-1	-1	-1	-1	-1	-1	-1	-1	-1	-1	-1	-1	-1	-1	-1	-1	-1	-1	-1	-1	-1	-1	-1	-1	-1	-1	-1	-1
-0.935356	-0.935489	-0.993151	-0.993151	-0.999907	-0.999907	-0.999989	-0.999992	-0.999996	-0.999999	-1	-1	-1	-1	-1	-1	-1	-1	-1	-1	-1	-1	-1	-1	-1	-1	-1	-1	-1	-1	-1	-1	-1	-1	-1	-1	-1	-1	-1	-1	-1	-1	-1	-1	-1	-1	-1	-1	-1	-1
-0.935824	-0.996531	-0.996531	-0.997071	-0.999997	-0.999997	-0.999997	-0.999999	-1	-1	-1	-1	-1	-1	-1	-1	-1	-1	-1	-1	-1	-1	-1	-1	-1	-1	-1	-1	-1	-1	-1	-1	-1	-1	-1	-1	-1	-1	-1	-1	-1	-1	-1	-1	-1	-1	-1	-1	-1	-1
-0.93605	-0.93623	-0.945401	-0.998364	-0.998364	-0.998904	-0.999464	-0.999814	-0.999988	-0.999991	-0.999998	-1	-1	-1	-1	-1	-1	-1	-1	-1	-1	-1	-1	-1	-1	-1	-1	-1	-1	-1	-1	-1	-1	-1	-1	-1	-1	-1	-1	-1	-1	-1	-1	-1	-1	-1	-1	-1	-1	-1
-0.931427	-0.935989	-0.935989	-0.936233	-0.936233	-0.936245	-0.936245	-0.936245	-0.936245	-0.936245	-0.936245	-0.936245	-0.936245	-0.936245	-0.968123	-0.971111	-0.998254	-0.999898	-0.999904	-0.999975	-1	-1	-1	-1	-1	-1	-1	-1	-1	-1	-1	-1	-1	-1	-1	-1	-1	-1	-1	-1	-1	-1	-1	-1	-1	-1	-1	-1	-1	-1
-0.932562	-0.936241	-0.936241	-0.936241	-0.989094	-0.999058	-0.999058	-0.999924	-0.999993	-0.999993	-0.999999	-1	-1	-1	-1	-1	-1	-1	-1	-1	-1	-1	-1	-1	-1	-1	-1	-1	-1	-1	-1	-1	-1	-1	-1	-1	-1	-1	-1	-1	-1	-1	-1	-1	-1	-1	-1	-1	-1	-1
-0.933581	-0.935782	-0.936229	-0.944229	-0.999789	-0.999789	-0.999977	-0.999998	-0.999999	-1	-1	-1	-1	-1	-1	-1	-1	-1	-1	-1	-1	-1	-1	-1	-1	-1	-1	-1	-1	-1	-1	-1	-1	-1	-1	-1	-1	-1	-1	-1	-1	-1	-1	-1	-1	-1	-1	-1	-1	-1
-0.924486	-0.936167	-0.936167	-0.936245	-0.936245	-0.936245	-0.944803	-0.99481	-0.99481	-0.999396	-0.99998	-0.999985	-0.999995	-1	-1	-1	-1	-1	-1	-1	-1	-1	-1	-1	-1	-1	-1	-1	-1	-1	-1	-1	-1	-1	-1	-1	-1	-1	-1	-1	-1	-1	-1	-1	-1	-1	-1	-1	-1	-1
-0.935675	-0.935861	-0.958711	-0.984006	-0.996475	-0.998961	-0.999496	-0.999997	-1	-1	-1	-1	-1	-1	-1	-1	-1	-1	-1	-1	-1	-1	-1	-1	-1	-1	-1	-1	-1	-1	-1	-1	-1	-1	-1	-1	-1	-1	-1	-1	-1	-1	-1	-1	-1	-1	-1	-1	-1	-1
-0.906923	-0.93621	-0.961176	-0.975537	-0.99912	-0.999516	-0.999981	-0.999996	-0.999996	-0.999998	-1	-1	-1	-1	-1	-1	-1	-1	-1	-1	-1	-1	-1	-1	-1	-1	-1	-1	-1	-1	-1	-1	-1	-1	-1	-1	-1	-1	-1	-1	-1	-1	-1	-1	-1	-1	-1	-1	-1	-1
-0.929878	-0.941223	-0.954889	-0.969312	-0.98288	-0.98551	-0.986651	-0.989167	-0.990839	-0.99133	-0.991441	-0.99147	-0.991499	-0.991499	-0.992562	-0.993984	-0.994917	-0.995702	-0.995742	-0.995748	-0.995749	-0.99575	-0.99575	-0.99575	-0.99575	-0.99575	-0.99575	-0.99575	-0.99575	-0.996251	-0.997612	-0.997857	-0.99787	-0.997872	-0.997874	-0.997874	-0.997875	-0.997875	-0.998269	-0.999967	-0.999997	-1	-1	-1	-1	-1	-1	-1	-1	-1
[truncated: 250 more columns]
