# Supplementary material for: A new imperialist competitive algorithm with spiral rising mechanism for solving path optimization problems
Source: PeerJ Comput Sci. 2022 Sep 7;8:e1075. doi: 10.7717/peerj-cs.1075 (PMC9575848; doi:10.7717/peerj-cs.1075)
Supplement: Supplemental Information 11 [file peerj-cs-08-1075-s011.zip › WOA ICA SRICA DEICA/F15/ICA.xlsx]

## Sheet: Sheet1
-0.855206	-0.936153	-0.936153	-0.936226	-0.940217	-0.940217	-0.98978	-0.999594	-0.999594	-0.999937	-0.999994	-0.999999	-1	-1	-1	-1	-1	-1	-1	-1	-1	-1	-1	-1	-1	-1	-1	-1	-1	-1	-1	-1	-1	-1	-1	-1	-1	-1	-1	-1	-1	-1	-1	-1	-1	-1	-1	-1	-1	-1
-0.923893	-0.936112	-0.936232	-0.936239	-0.936245	-0.936245	-0.936245	-0.936245	-0.936245	-0.936245	-0.936245	-0.936245	-0.968083	-0.968083	-0.988788	-0.988866	-0.989483	-0.994147	-0.999717	-0.999895	-0.999984	-0.999996	-0.999999	-0.999999	-1	-1	-1	-1	-1	-1	-1	-1	-1	-1	-1	-1	-1	-1	-1	-1	-1	-1	-1	-1	-1	-1	-1	-1	-1	-1
-0.78533	-0.936234	-0.998219	-0.998219	-0.999551	-0.999914	-0.99999	-0.999995	-0.999999	-1	-1	-1	-1	-1	-1	-1	-1	-1	-1	-1	-1	-1	-1	-1	-1	-1	-1	-1	-1	-1	-1	-1	-1	-1	-1	-1	-1	-1	-1	-1	-1	-1	-1	-1	-1	-1	-1	-1	-1	-1
-0.921069	-0.936208	-0.976701	-0.982025	-0.998142	-0.999961	-0.999985	-0.999999	-0.999999	-1	-1	-1	-1	-1	-1	-1	-1	-1	-1	-1	-1	-1	-1	-1	-1	-1	-1	-1	-1	-1	-1	-1	-1	-1	-1	-1	-1	-1	-1	-1	-1	-1	-1	-1	-1	-1	-1	-1	-1	-1
-0.936008	-0.936008	-0.936245	-0.936245	-0.966825	-0.966825	-0.992856	-0.998639	-0.999971	-0.999986	-0.999994	-0.999998	-0.999999	-1	-1	-1	-1	-1	-1	-1	-1	-1	-1	-1	-1	-1	-1	-1	-1	-1	-1	-1	-1	-1	-1	-1	-1	-1	-1	-1	-1	-1	-1	-1	-1	-1	-1	-1	-1	-1
-0.935061	-0.935962	-0.936122	-0.936243	-0.936245	-0.936245	-0.936245	-0.936245	-0.936245	-0.936245	-0.936245	-0.936245	-0.936245	-0.936245	-0.936245	-0.936245	-0.936245	-0.936245	-0.936245	-0.936245	-0.936245	-0.936245	-0.936245	-0.936245	-0.936245	-0.936245	-0.936245	-0.936245	-0.936245	-0.936245	-0.936245	-0.936245	-0.936245	-0.936245	-0.936245	-0.936245	-0.936245	-0.936245	-0.936245	-0.936245	-0.936245	-0.936245	-0.936245	-0.936245	-0.936245	-0.936245	-0.936245	-0.936245	-0.936245	-0.936245
-0.930796	-0.936243	-0.936243	-0.936243	-0.936245	-0.936245	-0.936245	-0.936245	-0.936245	-0.936245	-0.936245	-0.936245	-0.936245	-0.936245	-0.936245	-0.936245	-0.936245	-0.936245	-0.936245	-0.936245	-0.936245	-0.936245	-0.936245	-0.936245	-0.936245	-0.936245	-0.936245	-0.936245	-0.936245	-0.936245	-0.936245	-0.936245	-0.936245	-0.936245	-0.936245	-0.936245	-0.936245	-0.936245	-0.936245	-0.936245	-0.936245	-0.936245	-0.936245	-0.936245	-0.936245	-0.936245	-0.936245	-0.936245	-0.936245	-0.936245
-0.993361	-0.993361	-0.993361	-0.999223	-0.999741	-0.999989	-0.999989	-0.999996	-1	-1	-1	-1	-1	-1	-1	-1	-1	-1	-1	-1	-1	-1	-1	-1	-1	-1	-1	-1	-1	-1	-1	-1	-1	-1	-1	-1	-1	-1	-1	-1	-1	-1	-1	-1	-1	-1	-1	-1	-1	-1
-0.936165	-0.936229	-0.936238	-0.936238	-0.936244	-0.936245	-0.936245	-0.936245	-0.936245	-0.936245	-0.936245	-0.936245	-0.936245	-0.936245	-0.936245	-0.936245	-0.936245	-0.936245	-0.936245	-0.936245	-0.936245	-0.936245	-0.936245	-0.936245	-0.936245	-0.936245	-0.936245	-0.936245	-0.936245	-0.936245	-0.936245	-0.936245	-0.936245	-0.936245	-0.936245	-0.936245	-0.936245	-0.936245	-0.936245	-0.936245	-0.936245	-0.936245	-0.936245	-0.979167	-0.979167	-0.997725	-0.997725	-0.999184	-0.999995	-1
-0.936244	-0.936244	-0.936244	-0.936244	-0.936244	-0.936245	-0.936245	-0.936245	-0.936245	-0.936245	-0.936245	-0.936245	-0.936245	-0.936245	-0.936245	-0.936245	-0.936245	-0.936245	-0.936245	-0.936245	-0.936245	-0.936245	-0.936245	-0.936245	-0.936245	-0.936245	-0.936245	-0.936245	-0.936245	-0.936245	-0.936245	-0.936245	-0.936245	-0.992217	-0.992217	-0.999244	-0.999675	-0.99996	-0.999982	-0.999992	-0.999997	-1	-1	-1	-1	-1	-1	-1	-1	-1
-0.934756	-0.935984	-0.936233	-0.936245	-0.936245	-0.936245	-0.936245	-0.936245	-0.936245	-0.936245	-0.936245	-0.936245	-0.936245	-0.936245	-0.936245	-0.936245	-0.936245	-0.936245	-0.936245	-0.936245	-0.936245	-0.936245	-0.936245	-0.936245	-0.936245	-0.936245	-0.936245	-0.936245	-0.936245	-0.936245	-0.936245	-0.936245	-0.936245	-0.936245	-0.936245	-0.936245	-0.936245	-0.936245	-0.936245	-0.936245	-0.936245	-0.936245	-0.936245	-0.953188	-0.953188	-0.987058	-0.999426	-0.999858	-0.999956	-0.999997
-0.929167	-0.935378	-0.935783	-0.936216	-0.936239	-0.936245	-0.936245	-0.936245	-0.936245	-0.936245	-0.936245	-0.936245	-0.936245	-0.936245	-0.936245	-0.936245	-0.936245	-0.936245	-0.936245	-0.936245	-0.936245	-0.936245	-0.936245	-0.936245	-0.936245	-0.936245	-0.936245	-0.936245	-0.936245	-0.936245	-0.936245	-0.936245	-0.936245	-0.936245	-0.936245	-0.936245	-0.936245	-0.936245	-0.936245	-0.936245	-0.936245	-0.936245	-0.936245	-0.936245	-0.936245	-0.936245	-0.936245	-0.936245	-0.936245	-0.936245
-0.932914	-0.936143	-0.936222	-0.997933	-0.997933	-0.999334	-0.999842	-0.999986	-0.999998	-1	-1	-1	-1	-1	-1	-1	-1	-1	-1	-1	-1	-1	-1	-1	-1	-1	-1	-1	-1	-1	-1	-1	-1	-1	-1	-1	-1	-1	-1	-1	-1	-1	-1	-1	-1	-1	-1	-1	-1	-1
-0.93731	-0.992376	-0.999256	-0.999256	-0.999941	-0.999941	-0.999961	-0.999999	-0.999999	-1	-1	-1	-1	-1	-1	-1	-1	-1	-1	-1	-1	-1	-1	-1	-1	-1	-1	-1	-1	-1	-1	-1	-1	-1	-1	-1	-1	-1	-1	-1	-1	-1	-1	-1	-1	-1	-1	-1	-1	-1
-0.925544	-0.936239	-0.972833	-0.99221	-0.99221	-0.999826	-0.999976	-0.999976	-1	-1	-1	-1	-1	-1	-1	-1	-1	-1	-1	-1	-1	-1	-1	-1	-1	-1	-1	-1	-1	-1	-1	-1	-1	-1	-1	-1	-1	-1	-1	-1	-1	-1	-1	-1	-1	-1	-1	-1	-1	-1
-0.923265	-0.927498	-0.936196	-0.936236	-0.936239	-0.936245	-0.936245	-0.936245	-0.936245	-0.936245	-0.936245	-0.936245	-0.936245	-0.936245	-0.936245	-0.936245	-0.936245	-0.936245	-0.936245	-0.936245	-0.936245	-0.936245	-0.936245	-0.936245	-0.936245	-0.936245	-0.936245	-0.936245	-0.936245	-0.936245	-0.936245	-0.936245	-0.936245	-0.936245	-0.936245	-0.936245	-0.936245	-0.936245	-0.936245	-0.936245	-0.936245	-0.936245	-0.936245	-0.936245	-0.936245	-0.936245	-0.936245	-0.936245	-0.936245	-0.936245
-0.934146	-0.935978	-0.936243	-0.936243	-0.936245	-0.936245	-0.936245	-0.936245	-0.936245	-0.936245	-0.936245	-0.936245	-0.936245	-0.936245	-0.936245	-0.936245	-0.936245	-0.936245	-0.936245	-0.936245	-0.936245	-0.936245	-0.936245	-0.936245	-0.936245	-0.936245	-0.936245	-0.936245	-0.936245	-0.936245	-0.936245	-0.936245	-0.936245	-0.936245	-0.936245	-0.936245	-0.936245	-0.936245	-0.936245	-0.936245	-0.936245	-0.936245	-0.936245	-0.936245	-0.936245	-0.936245	-0.936245	-0.936245	-0.936245	-0.936245
-0.931701	-0.935793	-0.936211	-0.936228	-0.936244	-0.936245	-0.936245	-0.936245	-0.936245	-0.936245	-0.936245	-0.936245	-0.936245	-0.936245	-0.936245	-0.936245	-0.936245	-0.936245	-0.936245	-0.936245	-0.936245	-0.936245	-0.936245	-0.936245	-0.936245	-0.936245	-0.936245	-0.936245	-0.936245	-0.936245	-0.936245	-0.936245	-0.936245	-0.936245	-0.936245	-0.936245	-0.936245	-0.936245	-0.936245	-0.936245	-0.936245	-0.936245	-0.936245	-0.936245	-0.936245	-0.936245	-0.936245	-0.936245	-0.936245	-0.936245
-0.934497	-0.934497	-0.934497	-0.936153	-0.936245	-0.936245	-0.936245	-0.936245	-0.936245	-0.936245	-0.936245	-0.936245	-0.936245	-0.936245	-0.936245	-0.936245	-0.936245	-0.936245	-0.936245	-0.936245	-0.936245	-0.936245	-0.936245	-0.936245	-0.936245	-0.936245	-0.936245	-0.936245	-0.936245	-0.936245	-0.936245	-0.936245	-0.936245	-0.936245	-0.936245	-0.936245	-0.936245	-0.936245	-0.936245	-0.936245	-0.936245	-0.936245	-0.936245	-0.936245	-0.936245	-0.936245	-0.936245	-0.936245	-0.936245	-0.936245
-0.935516	-0.936186	-0.936233	-0.994601	-0.994601	-0.996121	-0.996958	-0.999755	-0.999755	-0.999946	-0.999992	-0.999998	-0.999998	-1	-1	-1	-1	-1	-1	-1	-1	-1	-1	-1	-1	-1	-1	-1	-1	-1	-1	-1	-1	-1	-1	-1	-1	-1	-1	-1	-1	-1	-1	-1	-1	-1	-1	-1	-1	-1
-0.917454	-0.936101	-0.936243	-0.973869	-0.982994	-0.995183	-0.996715	-0.999956	-0.999956	-0.999997	-0.999997	-0.999999	-0.999999	-1	-1	-1	-1	-1	-1	-1	-1	-1	-1	-1	-1	-1	-1	-1	-1	-1	-1	-1	-1	-1	-1	-1	-1	-1	-1	-1	-1	-1	-1	-1	-1	-1	-1	-1	-1	-1
-0.933411	-0.936221	-0.942263	-0.944119	-0.992276	-0.997379	-0.999907	-0.999907	-0.999965	-0.999999	-1	-1	-1	-1	-1	-1	-1	-1	-1	-1	-1	-1	-1	-1	-1	-1	-1	-1	-1	-1	-1	-1	-1	-1	-1	-1	-1	-1	-1	-1	-1	-1	-1	-1	-1	-1	-1	-1	-1	-1
-0.93617	-0.93617	-0.936244	-0.984877	-0.984877	-0.997826	-0.998604	-0.99996	-0.999977	-1	-1	-1	-1	-1	-1	-1	-1	-1	-1	-1	-1	-1	-1	-1	-1	-1	-1	-1	-1	-1	-1	-1	-1	-1	-1	-1	-1	-1	-1	-1	-1	-1	-1	-1	-1	-1	-1	-1	-1	-1
-0.906134	-0.945248	-0.986173	-0.998891	-0.999826	-0.999898	-0.999998	-0.999999	-1	-1	-1	-1	-1	-1	-1	-1	-1	-1	-1	-1	-1	-1	-1	-1	-1	-1	-1	-1	-1	-1	-1	-1	-1	-1	-1	-1	-1	-1	-1	-1	-1	-1	-1	-1	-1	-1	-1	-1	-1	-1
-0.790246	-0.936226	-0.977606	-0.977606	-0.989818	-0.995981	-0.998688	-0.99973	-0.999959	-0.999994	-0.999998	-0.999999	-1	-1	-1	-1	-1	-1	-1	-1	-1	-1	-1	-1	-1	-1	-1	-1	-1	-1	-1	-1	-1	-1	-1	-1	-1	-1	-1	-1	-1	-1	-1	-1	-1	-1	-1	-1	-1	-1
-0.933698	-0.980606	-0.993209	-0.999297	-0.999568	-0.999851	-0.999917	-0.999975	-0.999984	-0.999995	-0.999998	-0.999999	-1	-1	-1	-1	-1	-1	-1	-1	-1	-1	-1	-1	-1	-1	-1	-1	-1	-1	-1	-1	-1	-1	-1	-1	-1	-1	-1	-1	-1	-1	-1	-1	-1	-1	-1	-1	-1	-1
-0.923287	-0.936219	-0.936219	-0.936219	-0.936245	-0.936245	-0.936245	-0.936245	-0.936245	-0.936245	-0.936245	-0.936245	-0.936245	-0.936245	-0.936245	-0.936245	-0.936245	-0.936245	-0.936245	-0.936245	-0.936245	-0.936245	-0.936245	-0.936245	-0.936245	-0.936245	-0.936245	-0.936245	-0.936245	-0.936245	-0.936245	-0.936245	-0.936245	-0.936245	-0.936245	-0.936245	-0.936245	-0.936245	-0.936245	-0.936245	-0.936245	-0.936245	-0.936245	-0.936245	-0.936245	-0.936245	-0.936245	-0.936245	-0.936245	-0.936245
-0.935981	-0.935981	-0.93615	-0.936227	-0.97975	-0.999695	-0.999695	-0.999997	-0.999997	-0.999997	-0.999997	-1	-1	-1	-1	-1	-1	-1	-1	-1	-1	-1	-1	-1	-1	-1	-1	-1	-1	-1	-1	-1	-1	-1	-1	-1	-1	-1	-1	-1	-1	-1	-1	-1	-1	-1	-1	-1	-1	-1
-0.934827	-0.936231	-0.936244	-0.936244	-0.936244	-0.936244	-0.941077	-0.995775	-0.998663	-0.999511	-0.999913	-0.999975	-0.999994	-0.999994	-0.999997	-1	-1	-1	-1	-1	-1	-1	-1	-1	-1	-1	-1	-1	-1	-1	-1	-1	-1	-1	-1	-1	-1	-1	-1	-1	-1	-1	-1	-1	-1	-1	-1	-1	-1	-1
-0.935842	-0.936014	-0.936234	-0.970152	-0.989227	-0.998161	-0.999922	-0.999947	-0.999967	-0.999993	-0.999999	-1	-1	-1	-1	-1	-1	-1	-1	-1	-1	-1	-1	-1	-1	-1	-1	-1	-1	-1	-1	-1	-1	-1	-1	-1	-1	-1	-1	-1	-1	-1	-1	-1	-1	-1	-1	-1	-1	-1
-0.920633	-0.941328	-0.949935	-0.959732	-0.965956	-0.968576	-0.971627	-0.974271	-0.974424	-0.974477	-0.974494	-0.974497	-0.975559	-0.975559	-0.976249	-0.976252	-0.976273	-0.976428	-0.976614	-0.97662	-0.976623	-0.976623	-0.976623	-0.976623	-0.976623	-0.976623	-0.976623	-0.976623	-0.976623	-0.976623	-0.976623	-0.976623	-0.976623	-0.978489	-0.978489	-0.978723	-0.978738	-0.978747	-0.978748	-0.978748	-0.978748	-0.978748	-0.978748	-0.980744	-0.980744	-0.982492	-0.982904	-0.982967	-0.982997	-0.982999
[truncated: 250 more columns]
