# Supplementary material for: A new imperialist competitive algorithm with spiral rising mechanism for solving path optimization problems
Source: PeerJ Comput Sci. 2022 Sep 7;8:e1075. doi: 10.7717/peerj-cs.1075 (PMC9575848; doi:10.7717/peerj-cs.1075)
Supplement: Supplemental Information 11 [file peerj-cs-08-1075-s011.zip › WOA ICA SRICA DEICA/F15/WOA.xlsx]

## Sheet: Sheet1
-0.808242	-0.933859	-0.934654	-0.936116	-0.936195	-0.936245	-0.936245	-0.936245	-0.936245	-0.936245	-0.936245	-0.936245	-0.936245	-0.936245	-0.936245	-0.936245	-0.936245	-0.936245	-0.936245	-0.936245	-0.936245	-0.936245	-0.936245	-0.936245	-0.936245	-0.936245	-0.936245	-0.936245	-0.936245	-0.936245	-0.936245	-0.936245	-0.936245	-0.936245	-0.936245	-0.936245	-0.936245	-0.936245	-0.936245	-0.936245	-0.936245	-0.936245	-0.936245	-0.936245	-0.936245	-0.936245	-0.936245	-0.936245	-0.936245	-0.936245
-0.748156	-0.936245	-0.997403	-0.998988	-0.999222	-0.999901	-0.999973	-0.999978	-0.99998	-0.999985	-0.999985	-0.999988	-0.999994	-0.999996	-0.999999	-0.999999	-0.999999	-1	-1	-1	-1	-1	-1	-1	-1	-1	-1	-1	-1	-1	-1	-1	-1	-1	-1	-1	-1	-1	-1	-1	-1	-1	-1	-1	-1	-1	-1	-1	-1	-1
-0.918776	-0.940708	-0.973989	-0.977981	-0.983771	-0.988821	-0.99272	-0.999394	-0.999485	-0.999735	-0.999868	-0.999905	-0.999953	-0.999991	-0.999997	-0.999999	-1	-1	-1	-1	-1	-1	-1	-1	-1	-1	-1	-1	-1	-1	-1	-1	-1	-1	-1	-1	-1	-1	-1	-1	-1	-1	-1	-1	-1	-1	-1	-1	-1	-1
-0.934119	-0.934131	-0.936046	-0.936046	-0.936245	-0.936245	-0.936245	-0.994537	-0.999252	-0.99981	-0.99981	-0.999922	-0.99999	-0.999999	-0.999999	-1	-1	-1	-1	-1	-1	-1	-1	-1	-1	-1	-1	-1	-1	-1	-1	-1	-1	-1	-1	-1	-1	-1	-1	-1	-1	-1	-1	-1	-1	-1	-1	-1	-1	-1
-0.922161	-0.936072	-0.936241	-0.989509	-0.989509	-0.990761	-0.994356	-0.997292	-0.999715	-0.99972	-0.999881	-0.99997	-0.999974	-0.999995	-0.999997	-0.999999	-1	-1	-1	-1	-1	-1	-1	-1	-1	-1	-1	-1	-1	-1	-1	-1	-1	-1	-1	-1	-1	-1	-1	-1	-1	-1	-1	-1	-1	-1	-1	-1	-1	-1
-0.749272	-0.906459	-0.935029	-0.935029	-0.936244	-0.936244	-0.936244	-0.997088	-0.997139	-0.997709	-0.99906	-0.999391	-0.999767	-0.999926	-0.99998	-0.999986	-0.999992	-0.999999	-0.999999	-0.999999	-1	-1	-1	-1	-1	-1	-1	-1	-1	-1	-1	-1	-1	-1	-1	-1	-1	-1	-1	-1	-1	-1	-1	-1	-1	-1	-1	-1	-1	-1
-0.805004	-0.936239	-0.936239	-0.936245	-0.936245	-0.936245	-0.936245	-0.936245	-0.936245	-0.936245	-0.936245	-0.936245	-0.936245	-0.936245	-0.973539	-0.982691	-0.983907	-0.99698	-0.999566	-0.999949	-0.999965	-0.999988	-0.999994	-0.999996	-0.999997	-0.999998	-0.999999	-1	-1	-1	-1	-1	-1	-1	-1	-1	-1	-1	-1	-1	-1	-1	-1	-1	-1	-1	-1	-1	-1	-1
-0.78457	-0.866895	-0.93534	-0.958963	-0.986333	-0.997898	-0.998776	-0.999802	-0.999966	-0.99998	-0.999983	-0.999991	-0.999999	-0.999999	-0.999999	-0.999999	-1	-1	-1	-1	-1	-1	-1	-1	-1	-1	-1	-1	-1	-1	-1	-1	-1	-1	-1	-1	-1	-1	-1	-1	-1	-1	-1	-1	-1	-1	-1	-1	-1	-1
-0.932025	-0.936171	-0.936241	-0.936244	-0.936245	-0.936245	-0.936245	-0.936245	-0.936245	-0.936245	-0.936245	-0.936245	-0.936245	-0.936245	-0.936245	-0.936245	-0.936245	-0.936245	-0.936245	-0.936245	-0.936245	-0.936245	-0.936245	-0.936245	-0.936245	-0.936245	-0.936245	-0.936245	-0.936245	-0.936245	-0.936245	-0.936245	-0.936245	-0.936245	-0.936245	-0.936245	-0.936245	-0.936245	-0.936245	-0.936245	-0.936245	-0.936245	-0.936245	-0.936245	-0.936245	-0.936245	-0.936245	-0.936245	-0.985189	-0.999281
-0.829897	-0.925434	-0.935652	-0.936188	-0.936243	-0.936245	-0.936245	-0.936245	-0.936245	-0.936245	-0.936245	-0.936245	-0.936245	-0.936245	-0.936245	-0.936245	-0.936245	-0.936245	-0.936245	-0.936245	-0.936245	-0.936245	-0.936245	-0.936245	-0.936245	-0.936245	-0.936245	-0.936245	-0.936245	-0.936245	-0.936245	-0.936245	-0.936245	-0.936245	-0.936245	-0.936245	-0.936245	-0.936245	-0.936245	-0.936245	-0.936245	-0.936245	-0.936245	-0.936245	-0.936245	-0.936245	-0.936245	-0.936245	-0.936245	-0.936245
-0.914935	-0.936055	-0.936055	-0.936243	-0.936243	-0.936243	-0.936244	-0.936244	-0.936245	-0.936245	-0.936245	-0.936245	-0.936245	-0.936245	-0.936245	-0.936245	-0.936245	-0.936245	-0.963137	-0.97619	-0.9831	-0.999496	-0.999984	-0.999998	-0.999999	-0.999999	-1	-1	-1	-1	-1	-1	-1	-1	-1	-1	-1	-1	-1	-1	-1	-1	-1	-1	-1	-1	-1	-1	-1	-1
-0.760609	-0.934233	-0.934884	-0.936137	-0.936244	-0.936245	-0.936245	-0.974572	-0.99869	-0.998755	-0.998803	-0.998823	-0.999517	-0.999744	-0.999842	-0.999998	-0.999998	-0.999999	-1	-1	-1	-1	-1	-1	-1	-1	-1	-1	-1	-1	-1	-1	-1	-1	-1	-1	-1	-1	-1	-1	-1	-1	-1	-1	-1	-1	-1	-1	-1	-1
-0.866277	-0.936201	-0.936201	-0.955918	-0.956917	-0.97826	-0.999707	-0.999761	-0.999957	-0.999987	-0.99999	-0.999991	-0.999993	-0.999998	-0.999998	-0.999998	-0.999999	-1	-1	-1	-1	-1	-1	-1	-1	-1	-1	-1	-1	-1	-1	-1	-1	-1	-1	-1	-1	-1	-1	-1	-1	-1	-1	-1	-1	-1	-1	-1	-1	-1
-0.784752	-0.905964	-0.935945	-0.936225	-0.936241	-0.936245	-0.936245	-0.936245	-0.936245	-0.936245	-0.936245	-0.936245	-0.936245	-0.936245	-0.977683	-0.988065	-0.997551	-0.999779	-0.999923	-0.99999	-0.999993	-0.999996	-0.999998	-0.999998	-1	-1	-1	-1	-1	-1	-1	-1	-1	-1	-1	-1	-1	-1	-1	-1	-1	-1	-1	-1	-1	-1	-1	-1	-1	-1
-0.747238	-0.927323	-0.934234	-0.936217	-0.936237	-0.936245	-0.936245	-0.936245	-0.936245	-0.936245	-0.936245	-0.936245	-0.936245	-0.936245	-0.936245	-0.936245	-0.936245	-0.936245	-0.936245	-0.936245	-0.936245	-0.936245	-0.936245	-0.936245	-0.936245	-0.936245	-0.936245	-0.936245	-0.936245	-0.936245	-0.936245	-0.936245	-0.936245	-0.936245	-0.936245	-0.936245	-0.936245	-0.936245	-0.936245	-0.936245	-0.936245	-0.936245	-0.936245	-0.936245	-0.936245	-0.936245	-0.936245	-0.936245	-0.936245	-0.936245
-0.9338	-0.9338	-0.936014	-0.943027	-0.994827	-0.996821	-0.99906	-0.999613	-0.999818	-0.999976	-0.99999	-1	-1	-1	-1	-1	-1	-1	-1	-1	-1	-1	-1	-1	-1	-1	-1	-1	-1	-1	-1	-1	-1	-1	-1	-1	-1	-1	-1	-1	-1	-1	-1	-1	-1	-1	-1	-1	-1	-1
-0.934171	-0.936242	-0.936242	-0.936242	-0.936242	-0.936245	-0.936245	-0.936245	-0.936245	-0.936245	-0.936245	-0.936245	-0.936245	-0.955598	-0.991849	-0.996482	-0.999128	-0.999983	-0.999984	-0.999988	-0.999996	-0.999999	-0.999999	-1	-1	-1	-1	-1	-1	-1	-1	-1	-1	-1	-1	-1	-1	-1	-1	-1	-1	-1	-1	-1	-1	-1	-1	-1	-1	-1
-0.929217	-0.935935	-0.936245	-0.936245	-0.936245	-0.936245	-0.936245	-0.936245	-0.936245	-0.936245	-0.936245	-0.936245	-0.936245	-0.936245	-0.936245	-0.942227	-0.996271	-0.999896	-0.999896	-0.999896	-0.999945	-0.999995	-0.999996	-0.999999	-1	-1	-1	-1	-1	-1	-1	-1	-1	-1	-1	-1	-1	-1	-1	-1	-1	-1	-1	-1	-1	-1	-1	-1	-1	-1
-0.843005	-0.934901	-0.936088	-0.936088	-0.95315	-0.982545	-0.9995	-0.999782	-0.999963	-0.999995	-0.999995	-0.999995	-0.999996	-1	-1	-1	-1	-1	-1	-1	-1	-1	-1	-1	-1	-1	-1	-1	-1	-1	-1	-1	-1	-1	-1	-1	-1	-1	-1	-1	-1	-1	-1	-1	-1	-1	-1	-1	-1	-1
-0.86829	-0.935534	-0.985404	-0.993578	-0.99459	-0.997025	-0.999171	-0.999542	-0.999637	-0.999732	-0.999799	-0.999894	-0.999929	-0.999952	-0.999974	-0.999995	-0.999997	-0.999998	-0.999998	-0.999999	-0.999999	-0.999999	-0.999999	-1	-1	-1	-1	-1	-1	-1	-1	-1	-1	-1	-1	-1	-1	-1	-1	-1	-1	-1	-1	-1	-1	-1	-1	-1	-1	-1
-0.911248	-0.933394	-0.933967	-0.93622	-0.936245	-0.936245	-0.936245	-0.936245	-0.936245	-0.936245	-0.936245	-0.936245	-0.936245	-0.936245	-0.936245	-0.936245	-0.936245	-0.936245	-0.936245	-0.936245	-0.936245	-0.936245	-0.936245	-0.936245	-0.936245	-0.936245	-0.936245	-0.936245	-0.936245	-0.951309	-0.956751	-0.982368	-0.987696	-0.999635	-0.999671	-0.999912	-0.999954	-0.999992	-0.999994	-1	-1	-1	-1	-1	-1	-1	-1	-1	-1	-1
-0.774705	-0.907623	-0.936153	-0.936244	-0.936244	-0.936245	-0.936245	-0.936245	-0.936245	-0.936245	-0.936245	-0.936245	-0.936245	-0.936245	-0.936245	-0.936245	-0.936245	-0.936245	-0.936245	-0.936245	-0.936245	-0.936245	-0.936245	-0.936245	-0.936245	-0.936245	-0.936245	-0.936245	-0.936245	-0.936245	-0.936245	-0.936245	-0.936245	-0.936245	-0.936245	-0.936245	-0.936245	-0.936245	-0.936245	-0.936245	-0.936245	-0.936245	-0.936245	-0.936245	-0.936245	-0.936245	-0.936245	-0.936245	-0.936245	-0.936245
-0.909035	-0.936189	-0.936189	-0.936217	-0.936217	-0.936219	-0.936219	-0.936245	-0.936245	-0.980185	-0.999997	-0.999997	-0.999997	-0.999997	-0.999998	-0.999999	-0.999999	-1	-1	-1	-1	-1	-1	-1	-1	-1	-1	-1	-1	-1	-1	-1	-1	-1	-1	-1	-1	-1	-1	-1	-1	-1	-1	-1	-1	-1	-1	-1	-1	-1
-0.871835	-0.935997	-0.948181	-0.991669	-0.998425	-0.999363	-0.999568	-0.999983	-0.999994	-0.999994	-0.999995	-0.999998	-0.999998	-1	-1	-1	-1	-1	-1	-1	-1	-1	-1	-1	-1	-1	-1	-1	-1	-1	-1	-1	-1	-1	-1	-1	-1	-1	-1	-1	-1	-1	-1	-1	-1	-1	-1	-1	-1	-1
-0.834595	-0.923433	-0.936185	-0.936245	-0.936245	-0.936245	-0.936245	-0.936245	-0.936245	-0.936245	-0.936245	-0.936245	-0.936245	-0.936245	-0.936245	-0.936245	-0.936245	-0.936245	-0.936245	-0.936245	-0.936245	-0.936245	-0.936245	-0.936245	-0.936245	-0.936245	-0.936245	-0.936245	-0.936245	-0.936245	-0.936245	-0.936245	-0.936245	-0.936245	-0.936245	-0.936245	-0.936245	-0.936245	-0.936245	-0.936245	-0.936245	-0.936245	-0.936245	-0.936245	-0.936245	-0.936245	-0.936245	-0.936245	-0.936245	-0.936245
-0.785224	-0.936119	-0.936159	-0.936159	-0.936221	-0.936245	-0.936245	-0.936245	-0.936245	-0.936245	-0.936245	-0.936245	-0.936245	-0.936245	-0.936245	-0.936245	-0.936245	-0.977859	-0.979012	-0.983245	-0.999896	-0.999925	-0.999925	-0.99998	-0.999988	-0.999995	-0.999998	-1	-1	-1	-1	-1	-1	-1	-1	-1	-1	-1	-1	-1	-1	-1	-1	-1	-1	-1	-1	-1	-1	-1
-0.785385	-0.927844	-0.935749	-0.936244	-0.936244	-0.936245	-0.936245	-0.936245	-0.936245	-0.936245	-0.936245	-0.936245	-0.936245	-0.936245	-0.936245	-0.936245	-0.936245	-0.936245	-0.936245	-0.936245	-0.936245	-0.936245	-0.936245	-0.936245	-0.936245	-0.936245	-0.936245	-0.936245	-0.936245	-0.936245	-0.936245	-0.936245	-0.936245	-0.936245	-0.936245	-0.936245	-0.936245	-0.936245	-0.936245	-0.936245	-0.936245	-0.936245	-0.936245	-0.936245	-0.936245	-0.936245	-0.936245	-0.936245	-0.936245	-0.936245
-0.912337	-0.93616	-0.93616	-0.936209	-0.936229	-0.936229	-0.936229	-0.958191	-0.969504	-0.98576	-0.989694	-0.996437	-0.998632	-0.999806	-0.99999	-0.999998	-1	-1	-1	-1	-1	-1	-1	-1	-1	-1	-1	-1	-1	-1	-1	-1	-1	-1	-1	-1	-1	-1	-1	-1	-1	-1	-1	-1	-1	-1	-1	-1	-1	-1
-0.906081	-0.935976	-0.936021	-0.93624	-0.93624	-0.93624	-0.93624	-0.936243	-0.936245	-0.936245	-0.989247	-0.999445	-0.999754	-0.999912	-0.999978	-0.999996	-0.999996	-0.999997	-1	-1	-1	-1	-1	-1	-1	-1	-1	-1	-1	-1	-1	-1	-1	-1	-1	-1	-1	-1	-1	-1	-1	-1	-1	-1	-1	-1	-1	-1	-1	-1
-0.866219	-0.935108	-0.987375	-0.996104	-0.9962	-0.996785	-0.997598	-0.999766	-0.999925	-0.999992	-0.999999	-1	-1	-1	-1	-1	-1	-1	-1	-1	-1	-1	-1	-1	-1	-1	-1	-1	-1	-1	-1	-1	-1	-1	-1	-1	-1	-1	-1	-1	-1	-1	-1	-1	-1	-1	-1	-1	-1	-1
-0.852373	-0.929208	-0.942876	-0.948826	-0.95259	-0.955101	-0.956843	-0.963307	-0.964765	-0.966833	-0.969451	-0.970039	-0.970164	-0.97087	-0.974717	-0.97573	-0.977976	-0.980023	-0.981049	-0.981641	-0.982429	-0.982979	-0.982995	-0.982998	-0.982998	-0.982998	-0.982999	-0.982999	-0.982999	-0.983501	-0.983682	-0.984536	-0.984714	-0.985112	-0.985113	-0.985121	-0.985122	-0.985124	-0.985124	-0.985124	-0.985124	-0.985124	-0.985124	-0.985124	-0.985124	-0.985124	-0.985124	-0.985124	-0.986755	-0.987225
[truncated: 250 more columns]
