# Supplementary material for: A new imperialist competitive algorithm with spiral rising mechanism for solving path optimization problems
Source: PeerJ Comput Sci. 2022 Sep 7;8:e1075. doi: 10.7717/peerj-cs.1075 (PMC9575848; doi:10.7717/peerj-cs.1075)
Supplement: Supplemental Information 11 [file peerj-cs-08-1075-s011.zip › WOA ICA SRICA DEICA/F16/DEICA.xlsx]

## Sheet: Sheet1
0.0435024	0.014156	0.00072381	0.00072381	0.000231748	9.85025e-05	7.15416e-06	6.16496e-06	7.85806e-07	4.02403e-07	1.43221e-07	2.62553e-09	1.32395e-09	2.67171e-10	4.47595e-11	5.3435e-12	3.09575e-12	1.38556e-13	6.66134e-16	6.66134e-16	2.22045e-16	2.22045e-16	0	0	0	0	0	0	0	0	0	0	0	0	0	0	0	0	0	0	0	0	0	0	0	0	0	0	0	0
0.0237951	0.00192787	0.00192787	1.21026e-05	1.21026e-05	1.14437e-05	1.38151e-08	1.38151e-08	1.38151e-08	9.19571e-10	3.58171e-11	3.58171e-11	3.58171e-11	8.94729e-12	4.4964e-13	9.92539e-14	2.19824e-14	4.44089e-15	1.11022e-15	2.22045e-16	0	0	0	0	0	0	0	0	0	0	0	0	0	0	0	0	0	0	0	0	0	0	0	0	0	0	0	0	0	0
0.106318	0.00983577	0.00983577	0.00104193	0.00104193	0.00104193	7.6251e-05	5.47875e-06	1.3575e-08	1.3575e-08	9.29519e-09	4.93038e-09	3.13116e-09	6.96261e-11	2.84195e-12	1.23257e-12	8.00471e-13	2.70006e-13	7.92699e-14	1.77636e-14	3.55271e-15	0	0	0	0	0	0	0	0	0	0	0	0	0	0	0	0	0	0	0	0	0	0	0	0	0	0	0	0	0
0.0144248	0.0144248	8.24471e-05	8.24471e-05	8.24471e-05	8.24471e-05	6.58427e-05	6.23572e-07	1.84049e-07	2.52828e-08	5.64485e-09	7.8514e-10	2.14329e-10	2.15729e-11	5.22826e-12	2.93765e-13	1.03029e-13	2.22045e-14	2.22045e-15	2.22045e-15	2.22045e-16	2.22045e-16	2.22045e-16	0	0	0	0	0	0	0	0	0	0	0	0	0	0	0	0	0	0	0	0	0	0	0	0	0	0	0
0.0857446	0.0311044	0.00266053	0.00266053	0.000169033	2.10874e-05	1.65817e-06	8.77786e-07	1.71513e-07	6.78242e-08	3.39713e-09	4.59224e-10	1.66664e-10	6.00199e-11	1.77287e-11	2.51643e-12	2.51643e-12	7.34968e-14	2.70894e-14	5.32907e-15	2.22045e-16	2.22045e-16	0	0	0	0	0	0	0	0	0	0	0	0	0	0	0	0	0	0	0	0	0	0	0	0	0	0	0	0
0.0284049	1.20125e-05	1.20125e-05	1.20125e-05	1.04929e-05	2.57952e-06	7.52316e-07	1.06738e-07	4.70811e-09	3.56881e-09	9.13676e-10	1.36223e-10	1.09545e-10	1.14508e-12	1.14508e-12	3.19744e-14	3.19744e-14	4.88498e-15	1.77636e-15	4.44089e-16	0	0	0	0	0	0	0	0	0	0	0	0	0	0	0	0	0	0	0	0	0	0	0	0	0	0	0	0	0	0
0.0853793	0.021654	0.008196	0.00722507	0.00212945	0.000344593	5.41065e-05	1.70598e-05	3.15053e-07	1.04107e-08	1.04107e-08	2.14905e-09	2.14905e-09	1.17427e-09	1.02125e-10	1.20903e-12	7.49623e-13	2.35811e-13	2.93099e-14	4.88498e-15	6.66134e-16	4.44089e-16	0	0	0	0	0	0	0	0	0	0	0	0	0	0	0	0	0	0	0	0	0	0	0	0	0	0	0	0
0.122062	0.0762165	3.30007e-05	3.30007e-05	3.30007e-05	1.23011e-05	1.23011e-05	4.99609e-06	6.88155e-07	3.43143e-08	4.87341e-10	1.31707e-10	9.0205e-11	7.27811e-11	3.30836e-11	9.15207e-12	1.08646e-12	9.64118e-13	1.17684e-14	1.17684e-14	2.22045e-16	2.22045e-16	0	0	0	0	0	0	0	0	0	0	0	0	0	0	0	0	0	0	0	0	0	0	0	0	0	0	0	0
0.00354954	0.00354954	9.62436e-05	9.62436e-05	9.62436e-05	3.50652e-05	3.41387e-07	8.31185e-08	1.08619e-08	3.46638e-09	8.51319e-10	1.64051e-10	2.75356e-11	5.45963e-12	2.28728e-12	4.37872e-13	1.86517e-13	7.74936e-14	1.02141e-14	2.44249e-15	0	0	0	0	0	0	0	0	0	0	0	0	0	0	0	0	0	0	0	0	0	0	0	0	0	0	0	0	0	0
0.0120588	0.00634155	2.03391e-05	2.03391e-05	1.80528e-05	1.49551e-05	6.59952e-07	5.2017e-08	9.4534e-09	7.72249e-10	4.02678e-11	4.02678e-11	9.09922e-12	1.67022e-12	1.9762e-13	1.73417e-13	4.55191e-14	8.43769e-15	4.44089e-16	2.22045e-16	0	0	0	0	0	0	0	0	0	0	0	0	0	0	0	0	0	0	0	0	0	0	0	0	0	0	0	0	0	0
0.00205833	0.000237667	0.000237667	0.000237667	0.000113592	1.2846e-06	2.45916e-07	4.56627e-08	8.39035e-09	1.4011e-09	2.32472e-10	2.0531e-10	1.42916e-11	8.08464e-13	9.61453e-14	2.68674e-14	1.93179e-14	3.33067e-15	2.22045e-16	2.22045e-16	0	0	0	0	0	0	0	0	0	0	0	0	0	0	0	0	0	0	0	0	0	0	0	0	0	0	0	0	0	0
0.0888118	0.00767979	0.00767979	0.000120155	2.1513e-06	2.1513e-06	5.52281e-07	3.96057e-08	3.40044e-08	2.34254e-09	4.74778e-10	4.39576e-11	4.39576e-11	5.71038e-12	1.44329e-14	1.44329e-14	1.44329e-14	1.11022e-15	4.44089e-16	4.44089e-16	0	0	0	0	0	0	0	0	0	0	0	0	0	0	0	0	0	0	0	0	0	0	0	0	0	0	0	0	0	0
0.0119377	0.0119377	0.00936668	0.000983577	2.29708e-05	2.29708e-05	3.83602e-06	9.16197e-09	9.16197e-09	9.16197e-09	4.41284e-09	7.23052e-10	1.07826e-10	6.10095e-12	3.612e-12	2.39142e-13	8.14904e-14	1.55431e-15	1.55431e-15	1.55431e-15	0	0	0	0	0	0	0	0	0	0	0	0	0	0	0	0	0	0	0	0	0	0	0	0	0	0	0	0	0	0
0.123203	0.0106808	0.0105398	0.00183003	0.00183003	0.000284103	7.13806e-06	7.13806e-06	1.44853e-06	1.80625e-07	1.09783e-07	6.3975e-09	6.01535e-10	2.10369e-10	2.37715e-11	1.02275e-11	2.97451e-12	3.25295e-13	1.88738e-14	1.11022e-15	2.22045e-16	2.22045e-16	0	0	0	0	0	0	0	0	0	0	0	0	0	0	0	0	0	0	0	0	0	0	0	0	0	0	0	0
0.094112	0.016342	0.00875095	0.00875095	0.000617928	0.000175686	1.03838e-06	3.07181e-07	2.57206e-07	7.26974e-08	1.84003e-08	3.46342e-09	4.75957e-10	3.01551e-10	3.07462e-11	1.16146e-11	2.1938e-13	3.4861e-14	5.77316e-15	3.77476e-15	8.88178e-16	2.22045e-16	0	0	0	0	0	0	0	0	0	0	0	0	0	0	0	0	0	0	0	0	0	0	0	0	0	0	0	0
0.0210744	0.0210744	0.0191093	0.0106326	0.00209076	1.21006e-06	1.21006e-06	1.18343e-06	7.1893e-07	5.59315e-08	1.62537e-08	4.22501e-09	3.10106e-10	9.98776e-11	3.99893e-11	4.97158e-13	4.97158e-13	1.00808e-13	3.57492e-14	5.77316e-15	4.44089e-16	2.22045e-16	0	0	0	0	0	0	0	0	0	0	0	0	0	0	0	0	0	0	0	0	0	0	0	0	0	0	0	0
0.038622	0.0250362	0.0229853	0.0196758	0.000838986	9.02737e-05	2.7188e-06	4.02608e-07	3.13735e-08	3.13735e-08	7.41735e-09	2.50056e-09	1.125e-09	3.06503e-10	8.4415e-11	5.72903e-12	2.76357e-12	7.08322e-13	1.34115e-13	4.17444e-14	4.88498e-15	2.22045e-16	0	0	0	0	0	0	0	0	0	0	0	0	0	0	0	0	0	0	0	0	0	0	0	0	0	0	0	0
0.0745116	0.0138841	0.0106528	0.0106528	0.00169175	2.87283e-06	6.23855e-07	3.77293e-07	9.21469e-09	4.39643e-09	5.6781e-10	1.65174e-10	1.85076e-11	1.85076e-11	1.02118e-12	6.95222e-13	1.43219e-13	1.9984e-15	1.9984e-15	6.66134e-16	0	0	0	0	0	0	0	0	0	0	0	0	0	0	0	0	0	0	0	0	0	0	0	0	0	0	0	0	0	0
0.0241609	0.00349948	0.00349948	0.00349948	0.00184102	5.76253e-05	1.83191e-05	5.36012e-06	1.63982e-06	2.00749e-07	1.35912e-08	1.60296e-09	4.07892e-10	1.21463e-10	1.50346e-11	1.15735e-11	6.39711e-13	5.88418e-13	3.5616e-13	3.93019e-14	1.77636e-14	2.22045e-16	2.22045e-16	0	0	0	0	0	0	0	0	0	0	0	0	0	0	0	0	0	0	0	0	0	0	0	0	0	0	0
0.0550467	0.00896611	0.00896611	0.00529449	0.0010724	7.29204e-06	1.94183e-06	1.44411e-08	1.44411e-08	1.33336e-08	6.70799e-09	1.55464e-09	1.12115e-10	1.93055e-11	1.50218e-11	2.22444e-12	1.12133e-13	7.70495e-14	2.19824e-14	4.44089e-15	1.11022e-15	2.22045e-16	2.22045e-16	0	0	0	0	0	0	0	0	0	0	0	0	0	0	0	0	0	0	0	0	0	0	0	0	0	0	0
0.0703471	0.000120238	0.000120238	3.64126e-05	3.64126e-05	1.76748e-05	1.59678e-06	1.50092e-07	3.93255e-08	1.03863e-08	1.10193e-09	1.33225e-11	1.33225e-11	2.95475e-12	1.26565e-13	8.88178e-15	8.88178e-15	8.88178e-15	1.77636e-15	0	0	0	0	0	0	0	0	0	0	0	0	0	0	0	0	0	0	0	0	0	0	0	0	0	0	0	0	0	0	0
0.052599	0.0154459	0.00602138	0.00391894	0.00377499	0.000210715	6.19897e-05	4.93491e-07	6.99321e-08	9.75241e-10	9.75241e-10	3.73818e-10	2.06632e-10	5.01552e-11	1.07927e-11	1.19305e-12	6.75016e-14	6.75016e-14	1.77636e-15	1.77636e-15	8.88178e-16	0	0	0	0	0	0	0	0	0	0	0	0	0	0	0	0	0	0	0	0	0	0	0	0	0	0	0	0	0
0.0542832	0.00282429	0.00128704	4.10836e-07	4.10836e-07	4.10836e-07	6.16923e-08	2.84746e-08	7.33545e-09	9.72671e-10	1.06121e-10	9.49379e-12	4.22418e-12	2.35367e-14	2.35367e-14	2.35367e-14	1.9984e-14	5.32907e-15	6.66134e-16	6.66134e-16	2.22045e-16	0	0	0	0	0	0	0	0	0	0	0	0	0	0	0	0	0	0	0	0	0	0	0	0	0	0	0	0	0
0.0784599	0.0566716	0.036164	0.00459922	0.00173507	1.54621e-05	5.48385e-06	1.47467e-06	3.16753e-08	3.23606e-09	3.23606e-09	1.77032e-09	7.02661e-10	7.76513e-11	1.27707e-11	8.57314e-13	2.66454e-13	2.66454e-13	2.06501e-14	1.33227e-14	3.10862e-15	0	0	0	0	0	0	0	0	0	0	0	0	0	0	0	0	0	0	0	0	0	0	0	0	0	0	0	0	0
0.0699389	0.00328954	0.00328954	0.000192643	0.000192643	5.78945e-05	1.32806e-05	5.28282e-06	5.86715e-08	1.5406e-08	2.5813e-09	5.17694e-10	2.20231e-10	1.98151e-10	4.26326e-13	4.26326e-13	4.26326e-13	4.66294e-15	2.88658e-15	2.22045e-16	2.22045e-16	2.22045e-16	0	0	0	0	0	0	0	0	0	0	0	0	0	0	0	0	0	0	0	0	0	0	0	0	0	0	0	0
0.0217432	0.0107085	2.26406e-05	2.26406e-05	9.85141e-06	9.58844e-06	4.64595e-06	2.30592e-07	1.55905e-08	1.72278e-09	1.72278e-09	1.18449e-10	1.15006e-10	3.53838e-11	3.35931e-12	6.68798e-13	1.19904e-14	1.19904e-14	2.44249e-15	8.88178e-16	4.44089e-16	2.22045e-16	0	0	0	0	0	0	0	0	0	0	0	0	0	0	0	0	0	0	0	0	0	0	0	0	0	0	0	0
0.0657588	0.0348667	0.00784199	0.00784199	0.00337777	1.92224e-05	2.18097e-06	3.54937e-07	2.10727e-07	1.76233e-09	1.76233e-09	8.88569e-11	1.72529e-13	1.72529e-13	1.72529e-13	9.50351e-14	4.10783e-14	1.15463e-14	2.22045e-16	2.22045e-16	0	0	0	0	0	0	0	0	0	0	0	0	0	0	0	0	0	0	0	0	0	0	0	0	0	0	0	0	0	0
0.0753454	0.0165248	5.46963e-06	5.46963e-06	5.46963e-06	2.97126e-06	1.18259e-06	9.68232e-07	1.90874e-07	5.86638e-09	1.54492e-09	2.25504e-10	1.32178e-11	1.32178e-11	2.92433e-13	2.39808e-14	2.44249e-15	1.77636e-15	2.22045e-16	0	0	0	0	0	0	0	0	0	0	0	0	0	0	0	0	0	0	0	0	0	0	0	0	0	0	0	0	0	0	0
0.029625	0.0046138	0.0046138	0.000489035	0.000287577	0.000243714	3.78508e-05	5.66116e-06	1.79936e-06	7.71569e-07	3.32346e-09	3.32346e-09	3.32346e-09	4.66124e-10	9.33747e-11	2.15062e-11	2.04947e-13	2.04947e-13	1.5854e-13	2.9754e-14	6.66134e-16	6.66134e-16	2.22045e-16	0	0	0	0	0	0	0	0	0	0	0	0	0	0	0	0	0	0	0	0	0	0	0	0	0	0	0
0.0338239	0.000593387	0.000593387	0.000593387	0.000556247	4.46585e-05	2.54141e-06	2.54141e-06	5.13221e-08	4.57737e-08	1.65004e-09	5.37729e-11	2.89597e-11	1.90349e-11	2.94675e-12	2.19824e-14	2.19824e-14	2.19824e-14	4.66294e-15	3.10862e-15	6.66134e-16	2.22045e-16	0	0	0	0	0	0	0	0	0	0	0	0	0	0	0	0	0	0	0	0	0	0	0	0	0	0	0	0
0.0536901	0.0148073	0.00617784	0.00304284	0.000797418	9.77563e-05	1.29173e-05	2.25067e-06	2.94763e-07	6.64073e-08	1.23381e-08	1.29446e-09	5.03414e-10	1.21191e-10	1.82618e-11	2.93856e-12	5.72475e-13	1.41576e-13	3.11529e-14	6.49851e-15	1.22125e-15	1.33227e-16	2.96059e-17	0	0	0	0	0	0	0	0	0	0	0	0	0	0	0	0	0	0	0	0	0	0	0	0	0	0	0
[truncated: 250 more columns]
