# Supplementary material for: A new imperialist competitive algorithm with spiral rising mechanism for solving path optimization problems
Source: PeerJ Comput Sci. 2022 Sep 7;8:e1075. doi: 10.7717/peerj-cs.1075 (PMC9575848; doi:10.7717/peerj-cs.1075)
Supplement: Supplemental Information 11 [file peerj-cs-08-1075-s011.zip › WOA ICA SRICA DEICA/F16/ICA.xlsx]

## Sheet: Sheet1
0.0638853	0.0587355	6.89984e-05	6.89984e-05	6.89984e-05	5.98763e-07	2.53216e-07	7.16046e-08	3.81388e-09	9.53052e-10	6.70339e-11	3.73479e-11	9.5095e-12	3.43059e-13	3.43059e-13	5.77316e-14	1.31006e-14	8.88178e-16	0	0	0	0	0	0	0	0	0	0	0	0	0	0	0	0	0	0	0	0	0	0	0	0	0	0	0	0	0	0	0	0
0.0341154	0.0162083	0.00685649	0.00685649	0.00685649	6.06994e-05	6.06994e-05	5.59098e-05	2.90803e-05	5.14119e-07	3.07546e-07	1.33516e-09	1.33341e-10	1.33341e-10	5.26992e-11	1.14175e-12	1.14175e-12	1.75859e-13	1.03473e-13	2.88658e-14	2.88658e-15	2.22045e-16	2.22045e-16	2.22045e-16	0	0	0	0	0	0	0	0	0	0	0	0	0	0	0	0	0	0	0	0	0	0	0	0	0	0
0.0644382	0.0244966	0.0244966	0.00942686	0.00426223	0.001272	0.000471055	1.10959e-06	1.10959e-06	6.6083e-08	6.42893e-09	1.18223e-09	1.07083e-10	7.0921e-13	7.0921e-13	4.94937e-13	1.65867e-13	7.77156e-15	2.88658e-15	1.9984e-15	8.88178e-16	2.22045e-16	0	0	0	0	0	0	0	0	0	0	0	0	0	0	0	0	0	0	0	0	0	0	0	0	0	0	0	0
0.0431737	0.0419665	0.0111928	0.00935078	0.00654203	0.000204359	2.52042e-05	4.2576e-06	6.79714e-07	5.16198e-07	2.77558e-07	6.18373e-08	7.82911e-09	3.88386e-10	3.79264e-11	1.22403e-11	3.44169e-13	3.44169e-13	9.9476e-14	7.10543e-15	5.55112e-15	2.44249e-15	8.88178e-16	0	0	0	0	0	0	0	0	0	0	0	0	0	0	0	0	0	0	0	0	0	0	0	0	0	0	0
0.080973	0.059962	0.0192877	0.0167503	0.0142706	0.00555565	0.004128	0.00407807	0.00322378	0.00312784	4.76582e-05	1.11275e-06	3.88466e-07	1.90953e-08	1.47656e-08	1.14744e-09	4.37195e-10	2.78422e-11	8.78941e-12	1.69087e-12	1.04361e-13	6.01741e-14	2.5091e-14	3.77476e-15	1.33227e-15	2.22045e-16	0	0	0	0	0	0	0	0	0	0	0	0	0	0	0	0	0	0	0	0	0	0	0	0
0.0940286	0.0355696	0.0042737	0.00300628	0.000227117	4.3607e-05	1.43636e-05	2.60833e-07	2.30049e-07	4.3301e-08	1.52304e-08	4.78408e-10	3.06133e-11	3.06133e-11	1.38578e-12	1.00786e-12	5.31797e-13	6.03961e-14	1.4877e-14	7.32747e-15	8.88178e-16	4.44089e-16	0	0	0	0	0	0	0	0	0	0	0	0	0	0	0	0	0	0	0	0	0	0	0	0	0	0	0	0
0.108341	0.018717	0.012764	0.00502604	0.00502604	0.000344082	6.11534e-05	6.11534e-05	2.12031e-05	1.76727e-06	2.65388e-07	2.20415e-08	2.92548e-09	1.54425e-09	1.73268e-10	8.10185e-11	2.53315e-11	4.47842e-12	3.90799e-14	3.90799e-14	2.66454e-14	8.88178e-16	4.44089e-16	0	0	0	0	0	0	0	0	0	0	0	0	0	0	0	0	0	0	0	0	0	0	0	0	0	0	0
0.0530365	0.0163131	0.0148691	0.00440277	0.00322275	0.00228056	1.5204e-05	7.39154e-07	5.74427e-07	5.77042e-08	6.36122e-09	6.08574e-10	2.66493e-10	1.69485e-10	3.92257e-11	5.71126e-12	1.72085e-13	1.72085e-13	1.32339e-13	6.86118e-14	1.24345e-14	6.66134e-16	4.44089e-16	0	0	0	0	0	0	0	0	0	0	0	0	0	0	0	0	0	0	0	0	0	0	0	0	0	0	0
0.0520556	0.0366272	1.05577e-05	1.05577e-05	1.05577e-05	1.05577e-05	3.39544e-06	1.75946e-06	3.31394e-07	2.06612e-09	2.06612e-09	3.33854e-10	1.99158e-11	1.60931e-11	6.03739e-12	1.31739e-12	2.66009e-13	3.84137e-14	1.9984e-15	6.66134e-16	2.22045e-16	0	0	0	0	0	0	0	0	0	0	0	0	0	0	0	0	0	0	0	0	0	0	0	0	0	0	0	0	0
0.0461365	0.0186775	0.00135169	0.00135169	0.000469219	0.000469219	0.000234781	8.6713e-05	1.07075e-05	9.069e-08	1.92523e-08	9.7644e-09	1.07993e-09	6.19362e-10	4.83679e-10	7.07552e-11	1.05116e-11	1.06803e-12	8.21565e-14	5.26246e-14	3.28626e-14	1.77636e-15	2.22045e-16	0	0	0	0	0	0	0	0	0	0	0	0	0	0	0	0	0	0	0	0	0	0	0	0	0	0	0
0.10122	0.0342978	0.00631076	2.78825e-05	2.78825e-05	3.78477e-06	2.22018e-06	3.57373e-07	1.91806e-08	1.76547e-09	1.02079e-09	1.15183e-10	7.96651e-11	1.49207e-11	2.67963e-12	2.8777e-13	2.8777e-13	3.28626e-14	1.55431e-14	0	0	0	0	0	0	0	0	0	0	0	0	0	0	0	0	0	0	0	0	0	0	0	0	0	0	0	0	0	0	0
0.189109	0.0149289	0.0149289	0.00943623	0.00326678	0.000109026	2.04694e-05	1.23788e-06	8.8698e-07	8.37034e-08	9.5249e-09	1.03784e-09	7.37857e-10	1.21922e-10	4.92431e-11	1.71826e-11	2.78333e-12	2.08944e-13	8.77076e-14	2.22045e-16	2.22045e-16	2.22045e-16	2.22045e-16	0	0	0	0	0	0	0	0	0	0	0	0	0	0	0	0	0	0	0	0	0	0	0	0	0	0	0
0.0997494	0.0571492	0.0159561	0.00270326	0.000280231	7.49858e-05	9.35172e-06	9.45009e-08	6.3545e-08	4.95105e-08	7.78591e-09	7.40495e-10	2.85227e-10	5.09681e-12	4.84346e-12	7.5584e-13	1.34115e-13	2.22045e-15	2.22045e-15	6.66134e-16	2.22045e-16	0	0	0	0	0	0	0	0	0	0	0	0	0	0	0	0	0	0	0	0	0	0	0	0	0	0	0	0	0
0.0459918	0.00878981	0.00269348	0.00232078	0.000597232	0.000597232	3.56978e-05	2.63078e-06	7.78303e-07	1.20268e-08	1.0818e-09	1.0818e-09	6.01119e-12	6.01119e-12	6.01119e-12	5.30465e-13	4.52971e-13	5.10703e-15	8.88178e-16	8.88178e-16	6.66134e-16	2.22045e-16	0	0	0	0	0	0	0	0	0	0	0	0	0	0	0	0	0	0	0	0	0	0	0	0	0	0	0	0
0.0750431	0.0189175	0.008271	0.00384952	0.00238624	0.00155369	0.0012705	1.2724e-06	1.2724e-06	2.64865e-07	6.24891e-09	6.24891e-09	2.90725e-09	2.76955e-10	2.76955e-10	5.91213e-11	1.80567e-11	3.17013e-12	1.84519e-13	2.30926e-14	2.30926e-14	6.66134e-16	0	0	0	0	0	0	0	0	0	0	0	0	0	0	0	0	0	0	0	0	0	0	0	0	0	0	0	0
0.0707428	0.0349042	0.0107947	0.00159562	4.13615e-05	4.13615e-05	2.6738e-05	9.47311e-06	4.58052e-07	2.11421e-08	1.01656e-08	6.7673e-09	9.39587e-10	3.27226e-10	1.17348e-10	1.31705e-11	2.54685e-13	2.54685e-13	1.57652e-14	1.11022e-14	8.65974e-15	4.44089e-16	0	0	0	0	0	0	0	0	0	0	0	0	0	0	0	0	0	0	0	0	0	0	0	0	0	0	0	0
0.0820374	0.0289689	0.0145874	0.00253361	0.00054476	1.16495e-05	8.58618e-06	1.76909e-06	4.43603e-07	1.76143e-08	1.90953e-09	3.00237e-10	7.70424e-11	9.12675e-12	3.15015e-12	6.6458e-13	9.21485e-14	5.10703e-15	3.10862e-15	4.44089e-16	2.22045e-16	0	0	0	0	0	0	0	0	0	0	0	0	0	0	0	0	0	0	0	0	0	0	0	0	0	0	0	0	0
0.124509	0.0138737	0.0101842	0.00139438	6.5736e-05	4.76037e-06	3.9556e-06	5.50546e-08	2.27495e-08	6.46875e-09	2.19434e-09	9.95111e-10	1.47774e-10	1.33755e-11	9.242e-12	7.7649e-13	3.74811e-13	4.24105e-14	5.10703e-15	4.44089e-16	2.22045e-16	0	0	0	0	0	0	0	0	0	0	0	0	0	0	0	0	0	0	0	0	0	0	0	0	0	0	0	0	0
0.0418771	0.000392155	5.29905e-05	4.23058e-05	2.88269e-05	5.30764e-07	2.09646e-07	7.40304e-08	4.793e-08	1.30314e-08	1.50969e-09	1.83646e-10	5.88424e-12	1.2097e-12	1.2097e-12	2.34701e-13	1.17684e-13	3.4861e-14	6.66134e-16	4.44089e-16	2.22045e-16	0	0	0	0	0	0	0	0	0	0	0	0	0	0	0	0	0	0	0	0	0	0	0	0	0	0	0	0	0
0.0950594	0.0099338	0.0099338	5.22808e-06	5.22808e-06	5.22808e-06	3.695e-07	5.11881e-09	5.11881e-09	4.72106e-09	1.64664e-09	8.71908e-10	7.16982e-12	6.90492e-12	3.15525e-13	3.15525e-13	6.30607e-14	3.86358e-14	1.46549e-14	3.9968e-15	1.55431e-15	0	0	0	0	0	0	0	0	0	0	0	0	0	0	0	0	0	0	0	0	0	0	0	0	0	0	0	0	0
0.0752921	0.0207707	0.00693158	0.00293858	0.00120035	3.1281e-05	9.23053e-06	4.32122e-07	1.97431e-07	2.41991e-08	2.23921e-09	1.00879e-09	6.01012e-11	5.57376e-12	2.30704e-12	2.25198e-12	1.52989e-13	1.95399e-14	1.02141e-14	0	0	0	0	0	0	0	0	0	0	0	0	0	0	0	0	0	0	0	0	0	0	0	0	0	0	0	0	0	0	0
0.000887971	0.000887971	0.000887971	0.000644409	0.000633017	9.57216e-05	4.83625e-07	4.83625e-07	1.14927e-07	7.49042e-08	1.90321e-08	9.09171e-10	3.10728e-11	3.75144e-12	3.19744e-14	3.19744e-14	4.44089e-16	4.44089e-16	0	0	0	0	0	0	0	0	0	0	0	0	0	0	0	0	0	0	0	0	0	0	0	0	0	0	0	0	0	0	0	0
0.195254	0.0447319	0.0295717	0.00986303	0.00491466	0.00286374	0.000758957	3.24778e-06	2.08466e-06	1.15291e-06	2.29097e-07	4.1113e-08	1.78374e-08	5.02631e-09	1.62004e-10	2.17952e-11	1.10491e-11	3.0842e-13	9.32587e-15	9.32587e-15	3.9968e-15	2.66454e-15	2.22045e-16	0	0	0	0	0	0	0	0	0	0	0	0	0	0	0	0	0	0	0	0	0	0	0	0	0	0	0
0.0805995	0.00654713	0.000259327	4.85288e-05	4.58536e-06	2.38254e-06	1.05596e-06	1.86949e-07	2.531e-08	1.10292e-08	2.09234e-09	8.67116e-11	7.37975e-11	2.57144e-11	1.6398e-12	9.31255e-13	1.82077e-13	2.35367e-14	1.9984e-15	4.44089e-16	0	0	0	0	0	0	0	0	0	0	0	0	0	0	0	0	0	0	0	0	0	0	0	0	0	0	0	0	0	0
0.0329391	0.0266806	0.000813417	0.000352982	5.45125e-05	6.70068e-06	3.51478e-06	5.56254e-07	7.0353e-08	8.54204e-09	2.64451e-09	3.60829e-10	2.47913e-10	2.47219e-11	5.93797e-12	5.64215e-13	4.76508e-13	3.06422e-14	7.99361e-15	7.99361e-15	1.9984e-15	4.44089e-16	0	0	0	0	0	0	0	0	0	0	0	0	0	0	0	0	0	0	0	0	0	0	0	0	0	0	0	0
0.0549701	0.0287235	0.000964941	2.20115e-05	4.52189e-07	3.36446e-07	4.4163e-08	3.90412e-08	2.42977e-08	4.62207e-09	3.75268e-10	1.12493e-10	4.15435e-11	3.12594e-12	1.77214e-12	2.08056e-13	1.13243e-14	6.43929e-15	1.9984e-15	6.66134e-16	0	0	0	0	0	0	0	0	0	0	0	0	0	0	0	0	0	0	0	0	0	0	0	0	0	0	0	0	0	0
0.00770571	0.00770571	0.00102932	0.000828094	0.000522544	2.09788e-06	9.70545e-07	5.32038e-07	3.64769e-08	3.89525e-10	3.89525e-10	2.59783e-10	4.45618e-11	9.37656e-12	8.41993e-13	1.24345e-14	1.24345e-14	1.9984e-15	1.9984e-15	0	0	0	0	0	0	0	0	0	0	0	0	0	0	0	0	0	0	0	0	0	0	0	0	0	0	0	0	0	0	0
0.0542511	0.00148233	0.000925808	0.000181452	2.422e-05	1.34131e-06	2.4134e-07	2.4134e-07	9.6725e-09	7.36078e-09	1.92674e-10	6.94603e-11	2.52613e-11	1.91736e-11	2.02061e-14	2.02061e-14	2.02061e-14	1.9984e-15	6.66134e-16	4.44089e-16	0	0	0	0	0	0	0	0	0	0	0	0	0	0	0	0	0	0	0	0	0	0	0	0	0	0	0	0	0	0
0.00171458	5.8845e-07	5.8845e-07	4.90027e-08	2.96673e-08	2.96673e-08	9.46857e-09	6.09359e-09	2.52626e-09	5.16072e-11	2.462e-11	2.03415e-12	9.02833e-13	3.9968e-14	3.10862e-15	3.10862e-15	2.22045e-16	0	0	0	0	0	0	0	0	0	0	0	0	0	0	0	0	0	0	0	0	0	0	0	0	0	0	0	0	0	0	0	0	0
0.00948887	0.00948887	0.00192582	0.00106411	0.000748272	0.000113417	9.28332e-06	5.92907e-08	8.14897e-09	1.93033e-09	1.24332e-09	8.17085e-11	7.0661e-11	1.05937e-12	7.30083e-13	5.83089e-13	4.996e-14	1.02141e-14	1.11022e-15	6.66134e-16	4.44089e-16	0	0	0	0	0	0	0	0	0	0	0	0	0	0	0	0	0	0	0	0	0	0	0	0	0	0	0	0	0
0.0692875	0.023215	0.00773984	0.00320343	0.00187676	0.000525354	0.0002392	0.00014376	0.000109809	0.000104422	1.62862e-06	4.24238e-08	1.41498e-08	9.29983e-10	5.40238e-10	4.80208e-11	1.70082e-11	1.27955e-12	3.21039e-13	6.52663e-14	7.60873e-15	2.38328e-15	9.25186e-16	1.33227e-16	4.44089e-17	7.40149e-18	0	0	0	0	0	0	0	0	0	0	0	0	0	0	0	0	0	0	0	0	0	0	0	0
[truncated: 250 more columns]
