# Supplementary material for: A new imperialist competitive algorithm with spiral rising mechanism for solving path optimization problems
Source: PeerJ Comput Sci. 2022 Sep 7;8:e1075. doi: 10.7717/peerj-cs.1075 (PMC9575848; doi:10.7717/peerj-cs.1075)
Supplement: Supplemental Information 11 [file peerj-cs-08-1075-s011.zip › WOA ICA SRICA DEICA/F16/SRICA.xlsx]

## Sheet: Sheet1
0.00115759	0.000369175	3.0583e-05	4.47984e-07	2.21397e-08	5.81912e-10	1.61955e-11	2.74669e-13	2.24265e-14	1.4877e-14	9.99201e-15	6.21725e-15	1.11022e-15	0	0	0	0	0	0	0	0	0	0	0	0	0	0	0	0	0	0	0	0	0	0	0	0	0	0	0	0	0	0	0	0	0	0	0	0	0
0.00564712	3.09376e-05	1.2385e-05	3.68532e-07	1.25109e-08	2.35691e-10	1.39781e-11	1.39781e-11	9.7905e-12	1.8483e-12	6.66134e-16	6.66134e-16	4.44089e-16	0	0	0	0	0	0	0	0	0	0	0	0	0	0	0	0	0	0	0	0	0	0	0	0	0	0	0	0	0	0	0	0	0	0	0	0	0
0.0655058	0.0154495	1.91882e-05	4.75319e-06	1.61291e-08	1.20026e-09	3.85717e-10	1.54321e-13	1.54321e-13	1.54321e-13	2.4869e-14	8.88178e-16	2.22045e-16	0	0	0	0	0	0	0	0	0	0	0	0	0	0	0	0	0	0	0	0	0	0	0	0	0	0	0	0	0	0	0	0	0	0	0	0	0
0.0298659	0.0298659	0.00533129	0.00172659	1.75402e-05	3.50229e-08	3.25148e-08	2.19756e-09	8.12114e-10	1.47133e-10	1.69826e-11	6.86784e-13	6.19504e-14	8.65974e-15	5.10703e-15	8.88178e-16	2.22045e-16	0	0	0	0	0	0	0	0	0	0	0	0	0	0	0	0	0	0	0	0	0	0	0	0	0	0	0	0	0	0	0	0	0
0.0470146	0.0180464	0.00312872	0.00026794	2.63059e-06	3.73209e-07	6.32833e-08	2.37623e-09	6.27056e-10	3.55704e-10	1.07253e-10	1.89759e-12	1.89759e-12	7.61613e-14	6.66134e-16	6.66134e-16	0	0	0	0	0	0	0	0	0	0	0	0	0	0	0	0	0	0	0	0	0	0	0	0	0	0	0	0	0	0	0	0	0	0
0.00473986	0.000408054	3.48603e-07	6.67148e-09	1.84604e-09	1.78683e-09	9.91077e-10	6.39266e-13	2.44693e-13	5.12923e-14	1.11022e-14	2.22045e-16	0	0	0	0	0	0	0	0	0	0	0	0	0	0	0	0	0	0	0	0	0	0	0	0	0	0	0	0	0	0	0	0	0	0	0	0	0	0
0.0218728	0.00822577	5.85921e-05	1.15602e-06	5.66036e-07	6.40008e-09	2.67363e-09	8.92547e-11	7.65832e-13	3.70814e-14	1.13243e-14	4.88498e-15	0	0	0	0	0	0	0	0	0	0	0	0	0	0	0	0	0	0	0	0	0	0	0	0	0	0	0	0	0	0	0	0	0	0	0	0	0	0
0.0984553	0.0401271	0.036867	0.000111187	8.37633e-07	1.332e-08	7.85515e-09	4.20558e-10	2.06697e-10	1.54225e-10	6.40017e-11	1.82188e-12	4.92939e-14	7.54952e-15	0	0	0	0	0	0	0	0	0	0	0	0	0	0	0	0	0	0	0	0	0	0	0	0	0	0	0	0	0	0	0	0	0	0	0	0
0.0349934	0.000746951	0.000746181	0.000151378	3.34993e-05	2.14627e-06	2.952e-07	1.11e-08	3.65613e-10	2.1788e-11	1.96065e-12	6.57918e-13	1.06581e-14	9.10383e-15	4.44089e-16	0	0	0	0	0	0	0	0	0	0	0	0	0	0	0	0	0	0	0	0	0	0	0	0	0	0	0	0	0	0	0	0	0	0	0
0.0265963	0.00475876	0.000122757	9.55684e-08	6.77698e-09	1.51266e-09	2.15394e-10	7.59615e-13	8.01581e-14	2.06501e-14	9.99201e-15	9.76996e-15	2.88658e-15	6.66134e-16	2.22045e-16	0	0	0	0	0	0	0	0	0	0	0	0	0	0	0	0	0	0	0	0	0	0	0	0	0	0	0	0	0	0	0	0	0	0	0
0.0008409	0.000713054	0.000712496	0.000218617	7.29951e-06	7.5327e-08	4.08528e-09	7.26318e-10	2.51067e-10	2.38356e-11	8.67773e-12	1.34781e-12	8.21565e-13	1.34115e-13	1.24345e-14	5.9952e-15	3.10862e-15	4.44089e-16	0	0	0	0	0	0	0	0	0	0	0	0	0	0	0	0	0	0	0	0	0	0	0	0	0	0	0	0	0	0	0	0
0.0177781	7.49251e-05	3.36601e-05	5.58005e-07	9.25607e-08	3.26334e-08	2.04616e-09	2.22042e-11	2.39231e-12	1.58651e-12	1.36002e-12	7.17204e-14	5.55112e-15	4.66294e-15	2.22045e-16	0	0	0	0	0	0	0	0	0	0	0	0	0	0	0	0	0	0	0	0	0	0	0	0	0	0	0	0	0	0	0	0	0	0	0
0.0292055	0.00747614	0.000765887	1.45559e-06	3.45914e-08	1.84499e-09	1.55624e-09	1.01485e-09	1.01409e-09	3.28954e-10	4.28295e-11	1.89804e-11	2.5504e-12	3.64153e-14	1.33227e-15	2.22045e-16	0	0	0	0	0	0	0	0	0	0	0	0	0	0	0	0	0	0	0	0	0	0	0	0	0	0	0	0	0	0	0	0	0	0
0.107524	0.0284942	0.00243518	0.000159824	1.10511e-06	1.48786e-09	2.38143e-10	8.14414e-11	1.87056e-11	2.41207e-12	7.81597e-13	9.76996e-15	1.11022e-15	0	0	0	0	0	0	0	0	0	0	0	0	0	0	0	0	0	0	0	0	0	0	0	0	0	0	0	0	0	0	0	0	0	0	0	0	0
0.0269029	0.00163698	3.02638e-06	1.25366e-06	1.13195e-06	3.2091e-08	1.16227e-09	1.164e-10	1.16567e-11	7.30749e-13	4.44089e-15	3.9968e-15	6.66134e-16	0	0	0	0	0	0	0	0	0	0	0	0	0	0	0	0	0	0	0	0	0	0	0	0	0	0	0	0	0	0	0	0	0	0	0	0	0
0.0102794	0.00572557	0.000182536	3.08069e-05	2.67095e-06	8.63522e-08	7.77289e-08	4.86335e-11	4.86335e-11	7.68124e-12	1.75659e-12	4.50529e-13	1.38112e-13	1.17684e-14	1.9984e-15	0	0	0	0	0	0	0	0	0	0	0	0	0	0	0	0	0	0	0	0	0	0	0	0	0	0	0	0	0	0	0	0	0	0	0
0.00448214	6.62972e-05	4.30748e-08	4.30748e-08	1.06404e-08	1.14423e-09	1.70711e-10	3.51043e-11	5.65265e-12	1.49147e-12	1.7919e-13	1.11466e-13	1.4877e-14	2.66454e-15	0	0	0	0	0	0	0	0	0	0	0	0	0	0	0	0	0	0	0	0	0	0	0	0	0	0	0	0	0	0	0	0	0	0	0	0
0.02476	0.00131423	8.08358e-05	2.42278e-06	1.52685e-06	3.86922e-08	3.79033e-08	2.16363e-09	2.30901e-10	6.10714e-11	8.36442e-13	4.37428e-13	3.19744e-14	1.75415e-14	5.77316e-15	1.9984e-15	4.44089e-16	0	0	0	0	0	0	0	0	0	0	0	0	0	0	0	0	0	0	0	0	0	0	0	0	0	0	0	0	0	0	0	0	0
0.0376744	2.54951e-05	1.46777e-08	3.71792e-09	5.93932e-10	1.01265e-10	2.21415e-11	7.03348e-12	1.22458e-12	5.94413e-13	9.10383e-15	2.22045e-16	2.22045e-16	2.22045e-16	0	0	0	0	0	0	0	0	0	0	0	0	0	0	0	0	0	0	0	0	0	0	0	0	0	0	0	0	0	0	0	0	0	0	0	0
0.0179747	0.0176864	0.0124238	0.00911561	3.51785e-05	1.28859e-07	8.00308e-10	8.00308e-10	6.77172e-11	1.23133e-11	4.2979e-12	3.32845e-13	5.4623e-14	2.24265e-14	4.44089e-15	0	0	0	0	0	0	0	0	0	0	0	0	0	0	0	0	0	0	0	0	0	0	0	0	0	0	0	0	0	0	0	0	0	0	0
0.0343297	0.0080545	0.00218565	0.000224175	1.20815e-06	1.93631e-08	6.05054e-10	2.15443e-10	1.06851e-11	2.22045e-14	1.64313e-14	1.77636e-15	2.22045e-16	2.22045e-16	0	0	0	0	0	0	0	0	0	0	0	0	0	0	0	0	0	0	0	0	0	0	0	0	0	0	0	0	0	0	0	0	0	0	0	0
0.0290241	0.0123145	4.04781e-05	1.43938e-06	6.74191e-08	4.90364e-09	9.95176e-10	1.53718e-10	1.14275e-11	1.72973e-13	4.39648e-14	0	0	0	0	0	0	0	0	0	0	0	0	0	0	0	0	0	0	0	0	0	0	0	0	0	0	0	0	0	0	0	0	0	0	0	0	0	0	0
0.0345682	0.0062074	0.00358036	2.36076e-05	4.94238e-06	3.04184e-08	2.04178e-09	1.65613e-09	7.10874e-11	1.87145e-11	2.84217e-14	2.30926e-14	1.55431e-14	2.22045e-15	4.44089e-16	0	0	0	0	0	0	0	0	0	0	0	0	0	0	0	0	0	0	0	0	0	0	0	0	0	0	0	0	0	0	0	0	0	0	0
2.03889e-06	3.09758e-07	8.0991e-09	1.86471e-09	3.99453e-10	1.00491e-10	5.61338e-11	1.43706e-11	2.37166e-12	2.34479e-13	5.86198e-14	8.65974e-15	2.22045e-15	4.44089e-16	2.22045e-16	0	0	0	0	0	0	0	0	0	0	0	0	0	0	0	0	0	0	0	0	0	0	0	0	0	0	0	0	0	0	0	0	0	0	0
0.0248454	0.00253058	2.91048e-05	4.71498e-08	4.65889e-08	7.71762e-09	4.19515e-10	2.40304e-10	2.76177e-11	2.35129e-11	1.12088e-12	7.69163e-13	3.84137e-14	1.11022e-15	0	0	0	0	0	0	0	0	0	0	0	0	0	0	0	0	0	0	0	0	0	0	0	0	0	0	0	0	0	0	0	0	0	0	0	0
0.0116432	0.0116432	5.71526e-05	1.04971e-08	3.49598e-09	2.0151e-09	2.84785e-10	2.85186e-11	2.13609e-11	8.83515e-13	1.50324e-13	2.22045e-16	0	0	0	0	0	0	0	0	0	0	0	0	0	0	0	0	0	0	0	0	0	0	0	0	0	0	0	0	0	0	0	0	0	0	0	0	0	0
0.0050356	9.01115e-06	2.56085e-06	8.29152e-08	9.53922e-09	1.2726e-09	4.90893e-11	5.65259e-12	8.58869e-13	3.94795e-13	1.9984e-15	0	0	0	0	0	0	0	0	0	0	0	0	0	0	0	0	0	0	0	0	0	0	0	0	0	0	0	0	0	0	0	0	0	0	0	0	0	0	0
0.018138	0.000532301	0.000288716	1.57329e-05	4.6251e-07	3.5707e-08	5.65558e-09	2.83191e-10	2.05787e-11	1.8898e-11	3.29781e-12	2.24487e-13	6.92779e-14	9.76996e-15	1.11022e-15	0	0	0	0	0	0	0	0	0	0	0	0	0	0	0	0	0	0	0	0	0	0	0	0	0	0	0	0	0	0	0	0	0	0	0
0.00619837	0.000156731	2.25107e-05	5.56691e-06	8.98371e-08	3.78586e-08	5.13757e-09	7.66522e-10	8.20208e-11	4.37694e-12	4.74509e-13	1.69864e-13	8.10463e-14	1.17684e-14	4.44089e-15	0	0	0	0	0	0	0	0	0	0	0	0	0	0	0	0	0	0	0	0	0	0	0	0	0	0	0	0	0	0	0	0	0	0	0
0.0980784	0.00384909	0.000378079	2.487e-06	4.46475e-08	4.64946e-10	4.07834e-11	6.43335e-12	1.27942e-12	5.9952e-14	1.46549e-14	4.44089e-15	6.66134e-16	2.22045e-16	0	0	0	0	0	0	0	0	0	0	0	0	0	0	0	0	0	0	0	0	0	0	0	0	0	0	0	0	0	0	0	0	0	0	0	0
0.0291711	0.00755132	0.00231797	0.000402256	3.70198e-06	1.0393e-07	1.81383e-08	8.19521e-10	1.30796e-10	3.96306e-11	8.54022e-12	9.3449e-13	1.95022e-13	1.19238e-14	1.29526e-15	3.25665e-16	1.25825e-16	1.4803e-17	0	0	0	0	0	0	0	0	0	0	0	0	0	0	0	0	0	0	0	0	0	0	0	0	0	0	0	0	0	0	0	0
[truncated: 250 more columns]
