# Supplementary material for: A new imperialist competitive algorithm with spiral rising mechanism for solving path optimization problems
Source: PeerJ Comput Sci. 2022 Sep 7;8:e1075. doi: 10.7717/peerj-cs.1075 (PMC9575848; doi:10.7717/peerj-cs.1075)
Supplement: Supplemental Information 11 [file peerj-cs-08-1075-s011.zip › WOA ICA SRICA DEICA/F16/WOA.xlsx]

## Sheet: Sheet1
0.158083	0.101155	0.020793	0.020793	0.0150341	0.0136402	0.010043	0.00236148	0.00225155	0.00225155	0.00220967	0.00220967	0.00220967	0.00219935	0.00219935	0.00219935	0.00219926	0.00219926	0.00219926	0.00219926	0.00219926	0.00219926	0.00219926	0.00219926	0.00219926	0.00219926	0.00219926	0.00219926	0.00219926	0.00219922	0.00219922	0.000933715	1.60028e-06	1.57583e-06	6.93133e-07	3.84112e-07	1.33348e-07	2.12095e-08	1.55511e-08	6.3296e-09	4.67363e-10	1.95094e-10	1.56235e-10	9.29501e-11	3.59296e-11	8.94557e-12	5.13589e-13	1.40554e-13	4.17444e-14	4.08562e-14
0.0821854	0.00670181	0.000607354	3.14472e-05	6.42227e-06	6.15388e-06	6.50159e-07	5.702e-07	2.65435e-08	4.70923e-10	4.75363e-11	4.75363e-11	4.75363e-11	2.22478e-11	1.93057e-11	1.41012e-11	1.19432e-11	9.47159e-12	2.97584e-12	1.24567e-13	6.79456e-14	6.79456e-14	6.79456e-14	1.24345e-14	1.24345e-14	6.66134e-15	6.66134e-15	6.66134e-15	6.66134e-15	6.66134e-15	6.66134e-15	6.66134e-15	6.66134e-15	6.66134e-15	6.66134e-15	6.66134e-15	6.66134e-15	8.88178e-16	6.66134e-16	6.66134e-16	6.66134e-16	6.66134e-16	2.22045e-16	0	0	0	0	0	0	0
0.0253062	0.0222176	0.0222176	0.0146365	0.000982875	2.65168e-05	2.21148e-06	8.58118e-07	5.45766e-07	4.16574e-07	2.35863e-07	2.08107e-07	7.83812e-08	5.99035e-08	2.22129e-08	1.3266e-08	1.12728e-08	7.25644e-09	4.94174e-09	4.36735e-09	3.46681e-09	2.25887e-09	4.00791e-10	4.15609e-11	7.63434e-12	6.43574e-12	6.43574e-12	5.42655e-12	1.14064e-12	3.28182e-13	3.28182e-13	2.86215e-13	2.72227e-13	2.70672e-13	2.01839e-13	1.7053e-13	1.39444e-13	7.70495e-14	6.26166e-14	4.10783e-14	3.77476e-14	6.66134e-16	2.22045e-16	2.22045e-16	0	0	0	0	0	0
0.0611918	0.0145699	0.0010346	0.0010346	0.0010346	0.0010346	0.0010346	0.000785377	0.000727688	0.000698463	0.000698463	0.000675606	0.000675606	0.000675606	0.000675606	0.000675606	0.000675606	0.000675606	0.000672801	0.000672801	0.000672801	0.000672801	0.000672801	0.000672801	0.000672702	0.000672702	0.000672702	0.000672277	0.000672277	0.000672277	0.000672277	0.000672277	0.00067222	0.000672083	0.000671956	0.000671956	0.000670951	0.000670951	0.000669911	0.00066988	0.00066988	0.00066988	0.00066988	0.00066988	0.000669778	0.000669671	0.000668978	0.000668978	0.000668975	0.000668975
0.0859352	0.0654172	0.0654172	0.0654172	0.0402979	0.0343357	0.0256332	0.00812503	0.00586235	0.00401142	2.00166e-05	1.27469e-07	5.35956e-08	5.07896e-08	3.75069e-08	2.59045e-08	1.92405e-08	2.69439e-09	3.95106e-10	1.63443e-10	1.63443e-10	1.52577e-10	1.30482e-10	7.40942e-11	6.78826e-11	6.78826e-11	6.78826e-11	8.95617e-12	8.95617e-12	4.57079e-12	1.5874e-12	1.38067e-12	9.58789e-13	6.27276e-13	6.00631e-13	6.00631e-13	6.00631e-13	6.00631e-13	1.67422e-13	1.43885e-13	1.07914e-13	7.99361e-15	1.11022e-15	1.11022e-15	4.44089e-16	2.22045e-16	0	0	0	0
0.175776	0.0436867	0.0409713	0.0291056	0.028645	0.0225523	0.0225523	0.0225523	0.015193	0.015193	0.015193	0.015193	0.015193	0.0112411	0.0112411	0.00841635	0.00508743	0.00327268	0.00327268	0.00284004	4.9031e-05	7.019e-08	7.019e-08	6.12696e-08	4.28113e-08	2.29327e-08	1.57513e-08	1.19101e-08	1.06572e-08	6.09213e-09	2.40726e-09	2.38641e-09	1.46205e-09	2.77078e-10	2.49887e-10	2.40864e-10	2.11592e-10	1.99418e-10	3.6573e-11	3.6573e-11	2.72933e-11	5.18763e-12	2.80442e-13	6.08402e-14	2.75335e-14	1.28786e-14	1.28786e-14	1.28786e-14	1.28786e-14	6.66134e-15
0.276296	0.103195	0.0502527	0.0179679	0.00812292	0.0074533	0.00702004	0.00408839	0.00150466	0.000596063	0.000556197	0.000147987	9.97704e-06	9.6005e-06	9.6005e-06	9.6005e-06	9.46525e-06	9.14259e-06	7.95721e-06	7.94565e-06	7.94565e-06	7.85197e-06	7.80924e-06	7.10414e-06	5.75858e-06	5.53906e-06	5.50448e-06	5.325e-06	5.23282e-06	4.57648e-06	3.51636e-06	2.53488e-06	2.12358e-06	2.99256e-07	6.76021e-08	1.78678e-08	8.93459e-09	6.89367e-09	5.14489e-09	3.54473e-09	1.9825e-09	1.27392e-09	2.33566e-10	2.33566e-10	1.82102e-10	1.08977e-10	1.99732e-11	1.09395e-11	7.38076e-12	6.31895e-12
0.187977	0.0527897	0.0143241	0.0143241	0.00231622	0.00231622	0.00231622	0.000707146	0.000707146	0.000693902	0.000693902	0.000693902	0.000693902	0.000693897	0.000693623	0.000693623	0.000693601	0.000693601	0.000693521	0.000693521	0.000693521	0.000693521	0.000693521	0.000693521	0.000693521	0.000693521	0.000693521	0.000693521	0.000693521	0.000693521	0.000693521	0.000693521	0.000693521	0.000693521	0.000693497	0.000693431	3.22836e-06	1.38225e-06	1.33189e-06	7.74032e-07	5.66391e-07	4.04896e-07	5.24615e-08	9.42394e-09	7.69138e-10	4.18219e-10	7.99336e-11	6.99203e-11	5.58062e-11	1.29852e-11
0.0762253	0.0527116	0.0044171	0.000141272	0.000141272	0.00014089	0.000134752	0.000134515	0.000134191	0.000134004	0.000133959	0.000133959	0.000133959	0.000133825	0.00013382	0.000133777	0.000133763	0.000133761	0.000133734	0.000133734	0.000133733	0.000133725	0.000133522	0.000132651	0.000132259	0.000131974	0.000131442	4.77085e-05	1.12135e-05	9.27571e-06	8.7719e-06	1.64033e-08	7.12862e-09	6.42393e-09	9.98557e-10	5.82516e-10	1.50536e-10	1.43893e-10	1.15065e-10	3.3515e-11	2.8022e-13	2.8022e-13	1.14131e-13	1.14131e-13	1.03917e-13	1.03917e-13	9.81437e-14	7.86038e-14	4.81837e-14	1.42109e-14
0.212429	0.101425	0.0259459	0.0249039	0.0249039	0.0204972	0.0188048	0.00916904	0.00494667	0.00494667	0.00282956	0.00282956	0.00276847	0.00276847	0.00276847	0.000865256	5.02686e-06	2.43089e-06	2.43089e-06	1.98668e-06	1.89411e-06	1.39e-06	6.93564e-07	4.85367e-07	1.33017e-07	1.28883e-09	8.13113e-10	4.95502e-10	1.97273e-10	9.84302e-11	4.68105e-11	2.34185e-11	1.10734e-11	5.67169e-12	5.06351e-12	2.39941e-12	3.33289e-13	7.17204e-14	6.70575e-14	5.35127e-14	2.4647e-14	1.17684e-14	3.9968e-15	2.88658e-15	2.44249e-15	2.44249e-15	1.33227e-15	4.44089e-16	2.22045e-16	2.22045e-16
0.317374	0.147245	0.107328	0.0852105	0.0504221	0.0258237	0.0122582	0.00123734	0.000815715	4.38831e-05	9.15609e-08	4.71477e-08	1.55869e-08	1.55869e-08	1.16097e-09	1.04148e-09	1.04148e-09	1.04148e-09	1.02172e-09	9.89068e-10	9.89068e-10	7.13933e-10	7.13933e-10	4.03625e-10	1.43285e-12	3.21965e-14	2.15383e-14	2.15383e-14	2.15383e-14	7.77156e-15	4.44089e-15	3.77476e-15	3.77476e-15	3.77476e-15	1.33227e-15	0	0	0	0	0	0	0	0	0	0	0	0	0	0	0
0.195911	0.123162	0.0296381	0.000108338	6.66518e-05	1.58737e-06	1.53839e-06	1.43916e-06	3.67931e-07	3.67931e-07	3.47253e-07	2.30074e-07	2.68408e-08	6.43206e-09	6.43206e-09	6.43003e-09	5.60686e-09	1.09308e-09	9.29413e-10	6.09403e-10	2.25332e-10	1.27151e-10	1.19309e-10	8.62119e-11	3.0073e-11	2.75807e-11	2.47931e-11	1.8234e-11	1.61188e-11	1.03051e-11	1.03051e-11	9.15246e-12	3.99303e-12	2.89524e-12	7.38964e-13	5.34905e-13	2.47802e-13	1.95177e-13	6.01741e-14	5.21805e-14	4.79616e-14	1.53211e-14	4.66294e-15	4.66294e-15	4.44089e-16	2.22045e-16	2.22045e-16	2.22045e-16	2.22045e-16	0
0.118782	0.118782	0.0409419	0.0220623	0.0144242	0.0144242	0.011534	0.000300178	6.33483e-06	1.19559e-06	1.16436e-06	7.39327e-07	3.99142e-07	1.95407e-07	1.18923e-07	5.65175e-08	3.38461e-08	3.38461e-08	3.15366e-09	2.36284e-09	1.68559e-09	1.40368e-09	8.0373e-10	4.89733e-10	3.9397e-10	2.94892e-10	2.80613e-10	2.32385e-10	1.68604e-11	1.68604e-11	4.37339e-12	1.56986e-13	1.56986e-13	1.56986e-13	1.14575e-13	1.14575e-13	7.03881e-14	6.43929e-15	2.44249e-15	1.55431e-15	1.55431e-15	1.55431e-15	0	0	0	0	0	0	0	0
0.153571	0.112915	0.0610826	0.0575656	0.0531724	0.0479851	0.039108	0.0296526	0.0296526	0.0296526	0.0229464	0.0105038	0.00963122	0.00724799	0.000512616	3.77903e-05	1.1896e-05	1.1896e-05	1.14376e-05	1.13213e-05	1.12055e-05	1.10867e-05	1.10138e-05	8.6635e-06	8.66239e-06	8.2568e-06	7.43352e-06	7.0157e-06	5.88085e-06	4.76148e-06	4.10542e-06	3.87774e-06	2.87785e-06	1.07823e-06	2.54598e-08	5.841e-10	1.63562e-10	8.26954e-11	2.61534e-11	2.61534e-11	2.54343e-11	2.54343e-11	1.84715e-11	1.44613e-11	6.77058e-12	1.88272e-12	5.13811e-13	8.57092e-14	1.5099e-14	1.5099e-14
0.287787	0.139641	0.101909	0.0192087	0.0192087	0.0192087	0.0192087	0.0121119	0.00522812	0.00329125	0.00327258	0.00327258	0.000905962	0.000323102	0.000323102	0.000322905	0.000322332	0.000319725	0.000319725	0.000319725	0.000319725	0.000319444	0.000319444	0.000319444	0.000319444	0.000319443	0.000319443	0.000319443	0.000319443	0.000319443	0.000319433	0.000319333	0.0003192	0.0003192	0.0003192	0.000319191	0.000319191	0.000319135	0.000319125	0.000224534	1.30116e-06	1.04021e-06	2.04112e-07	4.21317e-09	3.0012e-09	1.28188e-09	3.89324e-10	1.30074e-10	9.12598e-11	6.29047e-11
0.179512	0.0821258	0.0726466	0.0489036	0.00633413	0.00633413	6.76504e-06	1.16867e-06	1.1479e-06	7.85085e-09	1.98593e-09	1.98593e-09	1.98593e-09	1.62299e-09	1.15263e-09	8.59377e-10	2.73565e-10	2.51873e-10	1.82678e-10	1.53804e-10	1.53804e-10	1.33731e-10	5.8177e-11	4.15004e-11	2.62075e-11	2.43123e-11	2.43123e-11	2.43064e-11	2.43064e-11	2.2192e-11	3.16303e-12	2.3046e-12	2.3046e-12	2.09655e-12	2.02771e-12	9.17044e-13	7.02327e-13	4.32099e-13	2.60236e-13	1.54099e-13	7.72715e-14	7.72715e-14	7.72715e-14	5.21805e-14	5.17364e-14	5.17364e-14	5.17364e-14	1.4877e-14	1.55431e-15	1.55431e-15
0.294312	0.199704	0.127878	0.106932	0.101844	0.0736572	0.0390086	0.0302545	0.0302545	0.0302545	0.028746	0.0265006	0.0202622	0.00844255	0.00728162	0.00613027	0.00613027	0.00469602	0.00469602	0.00469602	0.00469602	0.00469602	0.00181142	0.00181142	0.00181142	0.00181142	0.00165709	0.0016276	0.0016276	0.0016276	0.00162723	0.00162723	0.00162676	0.00162676	0.00162676	0.000657406	0.000573066	0.000573066	0.000567282	0.000567282	0.000567282	0.000567282	0.000567282	0.000566337	0.000566295	0.000566286	0.00056628	0.000566238	0.000566064	0.000566008
0.175263	0.175263	0.145089	0.0925216	0.0391407	0.0300427	0.00957516	0.00957516	0.00339813	0.00267819	0.00253822	0.00253822	0.00253822	0.00253719	0.00253666	0.00253666	0.00253666	0.00253666	0.00253666	0.00253666	0.00253666	0.00253666	0.00253666	0.00253666	0.00253666	0.00253666	0.00253666	0.00253666	0.00253666	0.00253666	0.00253666	0.00253666	0.00253666	0.00253666	0.00253666	0.00253666	0.00253662	0.00253662	0.00253662	0.00253662	0.00253662	0.00253662	0.00253662	0.00253662	0.00253662	0.00253662	0.00253643	0.000283075	1.64298e-06	9.07241e-07
0.230603	0.0613144	0.0350443	0.0279218	0.0203815	0.0146518	0.0129435	0.000578034	2.18935e-05	2.18935e-05	3.16495e-07	1.52248e-07	1.52248e-07	1.18836e-07	4.83989e-08	1.64418e-08	1.33264e-08	9.82158e-11	9.82158e-11	9.82158e-11	1.54974e-11	1.54974e-11	4.10338e-12	4.10338e-12	4.10338e-12	3.67706e-13	3.11751e-13	3.11751e-13	2.89324e-13	2.89324e-13	2.89324e-13	2.89324e-13	2.12497e-13	2.12497e-13	1.36335e-13	4.75175e-14	4.08562e-14	2.55351e-14	1.59872e-14	7.99361e-15	6.88338e-15	4.66294e-15	3.77476e-15	3.77476e-15	1.55431e-15	6.66134e-16	6.66134e-16	0	0	0
0.32985	0.128008	0.0617611	0.0143191	0.0133518	0.0113317	0.000615662	0.000615662	0.000615662	0.000544003	0.000544003	0.000544003	0.000544003	0.000543651	0.00054283	0.00054283	0.000539839	0.000539839	0.000539839	0.000539839	0.000539839	0.000539802	0.000539802	0.000223511	2.66834e-06	2.61358e-07	5.32673e-08	2.04902e-09	1.92439e-09	1.6549e-09	1.6549e-09	1.4811e-09	1.43995e-10	1.43995e-10	1.08935e-10	8.7496e-11	5.45832e-11	3.23817e-11	1.34883e-11	2.37166e-12	5.59996e-13	1.80744e-13	1.80744e-13	5.17364e-14	2.84217e-14	2.4647e-14	2.10942e-14	2.10942e-14	3.77476e-15	3.77476e-15
0.0868808	0.0284645	0.00103062	4.85528e-05	4.85528e-05	8.64219e-06	8.45372e-06	6.29354e-06	6.29354e-06	6.19566e-06	6.19566e-06	5.85598e-06	4.97382e-06	3.12148e-06	3.07858e-06	2.99902e-06	2.97881e-06	2.97191e-06	2.71631e-06	2.6255e-06	2.55938e-06	2.34111e-06	2.12809e-06	1.82798e-06	1.02755e-06	4.08649e-07	1.41051e-07	6.35452e-09	4.76922e-09	1.55039e-09	5.84749e-10	4.09897e-10	2.32701e-10	1.65367e-11	1.65367e-11	1.41254e-11	9.28546e-12	7.16205e-12	2.66454e-12	2.43428e-12	5.05596e-13	1.32783e-13	9.54792e-14	2.04281e-14	1.75415e-14	1.46549e-14	4.44089e-16	4.44089e-16	4.44089e-16	2.22045e-16
0.270522	0.118627	0.00773908	0.00773908	0.00652442	0.00652442	0.00645374	0.00645374	0.00645374	0.00557673	0.00328301	0.00328301	0.00328151	0.00328151	0.00326022	0.00326022	0.0032599	0.00208725	0.000488711	0.000172195	0.000172195	0.000167172	0.000167172	0.000165896	0.000165896	0.000165896	0.000165725	0.000165436	0.00016341	0.00016341	0.000163339	0.000162983	0.000162731	0.000162395	0.000162334	0.000161616	0.000161158	0.000161158	0.000160599	0.000160599	0.000160599	0.000160405	0.000160342	0.000160342	0.000160261	0.000160249	0.000160033	0.000159807	0.000158719	6.57795e-06
0.208402	0.0769298	0.0639627	0.0592355	0.0431787	0.0431787	0.0142287	0.00895139	0.00843787	0.00843787	0.00843787	0.00616311	0.00578795	0.00578795	0.00578795	0.00578795	0.00578795	0.00578795	0.00578795	0.00578365	0.00578365	0.00578278	0.00518555	0.00271658	0.000749483	0.000716344	0.000716344	0.000704467	0.000686819	0.000681562	0.000681562	0.000681562	0.000681562	0.000681307	0.000681307	0.000681307	0.000681307	4.37057e-05	3.07567e-05	1.84413e-05	5.53459e-06	7.97805e-07	4.77765e-08	8.34948e-09	8.14034e-09	7.63172e-10	6.57752e-10	4.16728e-10	2.63343e-10	1.90525e-10
0.22079	0.22079	0.111088	0.0253164	0.00932251	0.00932251	0.00300539	0.00300539	0.00250399	0.00233288	0.00233288	0.00233288	0.00233148	0.00233148	0.00233148	0.00233068	0.00233068	0.00233068	0.00233068	0.00233068	0.00233068	0.00233068	0.00233068	0.00233041	0.00233041	0.00233041	0.00233041	0.00233029	0.00233009	0.00233009	0.00097044	3.94668e-06	6.57173e-08	6.02309e-09	3.74499e-09	9.12524e-10	3.24962e-10	2.08415e-10	7.19252e-11	5.43584e-11	4.75436e-11	3.7648e-11	7.63611e-12	3.89866e-12	1.00386e-12	8.90621e-13	8.35332e-13	5.84199e-13	3.27738e-13	1.37668e-13
0.221673	0.142602	0.0630265	0.05325	0.0346429	0.0299327	0.0114043	0.00891789	0.00371807	0.00371807	0.00274647	0.00169038	0.00134583	0.00134583	0.00134153	0.00134153	0.00134153	0.00134125	0.00134125	0.00134124	0.00134124	0.00134116	0.00134116	0.00134116	0.00134116	0.00134116	0.00134116	0.00134116	0.000166313	1.91564e-05	2.27209e-06	7.73282e-09	7.73282e-09	7.26872e-09	6.85462e-09	5.82979e-09	4.10294e-09	2.94176e-09	2.10656e-09	9.96359e-12	9.65655e-12	8.97993e-12	8.97993e-12	7.37987e-12	5.82157e-12	4.8952e-12	2.34635e-12	1.41576e-12	1.49214e-13	1.02585e-13
0.277231	0.168505	0.168505	0.128575	0.0586563	0.0578231	0.0424844	0.0424844	0.0424844	0.023491	0.0231331	0.0150221	0.0103062	0.00786788	0.00105172	8.5503e-05	8.5503e-05	6.51865e-05	6.51865e-05	6.48529e-05	6.48529e-05	6.46729e-05	6.46729e-05	6.32029e-05	6.32029e-05	6.26246e-05	6.26246e-05	6.23038e-05	6.2145e-05	6.15665e-05	6.15665e-05	6.14576e-05	6.11742e-05	6.11742e-05	2.10976e-05	7.28828e-06	7.23533e-06	5.61401e-06	4.92439e-06	4.74497e-06	3.6948e-06	3.33679e-06	4.361e-07	2.95389e-07	1.37148e-07	1.94277e-09	1.13106e-11	1.13106e-11	7.49534e-12	4.13225e-13
0.171511	0.0357344	0.000737784	0.000737784	0.000221698	1.34195e-05	1.34195e-05	8.93072e-06	8.86851e-06	8.86837e-06	8.86837e-06	8.86837e-06	8.86837e-06	8.86763e-06	8.72138e-06	8.61508e-06	8.57933e-06	8.27264e-06	7.84095e-06	7.77601e-06	7.09628e-06	6.58306e-06	5.17839e-06	4.21199e-08	1.09168e-08	6.42358e-09	1.87754e-09	7.1396e-10	5.44254e-12	1.2248e-12	1.10778e-12	1.10778e-12	1.05671e-12	4.53859e-13	3.16636e-13	2.79776e-13	2.42473e-13	2.42473e-13	2.21823e-13	6.86118e-14	4.4631e-14	2.24265e-14	4.44089e-16	4.44089e-16	4.44089e-16	4.44089e-16	4.44089e-16	4.44089e-16	4.44089e-16	2.22045e-16
0.142055	0.0509302	0.0339425	0.0190752	0.00431595	0.00431595	0.00431595	0.0042365	0.0042365	0.00421839	0.00420798	0.00420798	0.00420798	0.00420798	0.00420798	0.00300267	0.000111404	2.31375e-06	1.02854e-06	2.23865e-08	8.84048e-09	4.36005e-09	4.12962e-09	2.76238e-09	1.84884e-09	1.4858e-09	1.32742e-09	1.19119e-10	1.98308e-12	1.98308e-12	1.8312e-12	1.7677e-12	5.25358e-13	5.25358e-13	5.25358e-13	3.30846e-14	3.30846e-14	2.84217e-14	2.84217e-14	2.77556e-14	2.77556e-14	2.77556e-14	2.77556e-14	2.77556e-14	2.77556e-14	2.77556e-14	2.77556e-14	2.77556e-14	2.77556e-14	1.9984e-14
0.251648	0.0695916	0.0228428	0.014236	0.00412246	0.00167434	0.00167434	0.00167434	0.00167434	0.00163687	0.00161287	0.00161085	0.00161085	0.00161085	0.00102963	0.000288017	1.44268e-05	1.74645e-06	9.43227e-07	7.7695e-07	9.85346e-08	4.90179e-08	3.94191e-08	9.27564e-09	5.04203e-09	4.17663e-09	3.89352e-09	5.40514e-10	6.97626e-11	6.97626e-11	8.61e-12	8.61e-12	8.61e-12	3.76366e-12	1.23568e-12	4.5941e-13	4.5941e-13	3.00648e-13	2.8666e-13	2.33147e-13	1.61648e-13	7.63833e-14	7.63833e-14	6.06182e-14	3.21965e-14	2.22045e-14	4.21885e-15	4.21885e-15	3.33067e-15	3.10862e-15
0.321108	0.0467611	0.0277433	0.0155085	0.0155085	0.00677126	0.00524664	0.00447842	0.00447842	0.00392446	0.00386581	0.00263295	0.00263295	0.000533906	0.000533906	0.000468744	0.000465761	0.000465761	0.000465761	0.000465744	0.000463974	0.000463699	0.000463586	0.000463586	0.000463586	0.000463586	0.000463586	0.000463281	0.000463281	0.000463281	0.000462749	0.000462749	0.000462739	0.00046258	0.000462535	0.000462532	0.000462532	0.000462514	0.000462514	0.000462465	0.000462465	0.000462465	0.000462465	0.000462464	0.000462441	0.000462441	0.000462441	0.000462441	0.000462411	0.000179408
0.193206	0.0936988	0.0509973	0.0328944	0.0205458	0.0168343	0.0106879	0.00708233	0.00584416	0.00494549	0.00433397	0.00340674	0.00290285	0.00212654	0.00161583	0.0013047	0.00105847	0.000906135	0.000852605	0.000827414	0.000734267	0.000732359	0.000616206	0.000522943	0.00044991	0.00044865	0.000443437	0.000439192	0.000398106	0.00039288	0.000346889	0.000272063	0.000240775	0.000240622	0.000239205	0.000206393	0.000180514	0.000159139	0.000158436	0.000154845	0.000146931	0.000146741	0.000146578	0.000146532	0.000146518	0.000146509	0.000146472	7.13513e-05	6.19271e-05	4.73959e-05
[truncated: 250 more columns]
