# Supplementary material for: A new imperialist competitive algorithm with spiral rising mechanism for solving path optimization problems
Source: PeerJ Comput Sci. 2022 Sep 7;8:e1075. doi: 10.7717/peerj-cs.1075 (PMC9575848; doi:10.7717/peerj-cs.1075)
Supplement: Supplemental Information 11 [file peerj-cs-08-1075-s011.zip › WOA ICA SRICA DEICA/F17/DEICA.xlsx]

## Sheet: Sheet1
-2.05524	-2.06131	-2.06241	-2.06255	-2.06261	-2.06261	-2.06261	-2.06261	-2.06261	-2.06261	-2.06261	-2.06261	-2.06261	-2.06261	-2.06261	-2.06261	-2.06261	-2.06261	-2.06261	-2.06261	-2.06261	-2.06261	-2.06261	-2.06261	-2.06261	-2.06261	-2.06261	-2.06261	-2.06261	-2.06261	-2.06261	-2.06261	-2.06261	-2.06261	-2.06261	-2.06261	-2.06261	-2.06261	-2.06261	-2.06261	-2.06261	-2.06261	-2.06261	-2.06261	-2.06261	-2.06261	-2.06261	-2.06261	-2.06261	-2.06261
-2.06185	-2.06247	-2.06247	-2.06257	-2.06261	-2.06261	-2.06261	-2.06261	-2.06261	-2.06261	-2.06261	-2.06261	-2.06261	-2.06261	-2.06261	-2.06261	-2.06261	-2.06261	-2.06261	-2.06261	-2.06261	-2.06261	-2.06261	-2.06261	-2.06261	-2.06261	-2.06261	-2.06261	-2.06261	-2.06261	-2.06261	-2.06261	-2.06261	-2.06261	-2.06261	-2.06261	-2.06261	-2.06261	-2.06261	-2.06261	-2.06261	-2.06261	-2.06261	-2.06261	-2.06261	-2.06261	-2.06261	-2.06261	-2.06261	-2.06261
-2.06245	-2.06245	-2.06248	-2.06261	-2.06261	-2.06261	-2.06261	-2.06261	-2.06261	-2.06261	-2.06261	-2.06261	-2.06261	-2.06261	-2.06261	-2.06261	-2.06261	-2.06261	-2.06261	-2.06261	-2.06261	-2.06261	-2.06261	-2.06261	-2.06261	-2.06261	-2.06261	-2.06261	-2.06261	-2.06261	-2.06261	-2.06261	-2.06261	-2.06261	-2.06261	-2.06261	-2.06261	-2.06261	-2.06261	-2.06261	-2.06261	-2.06261	-2.06261	-2.06261	-2.06261	-2.06261	-2.06261	-2.06261	-2.06261	-2.06261
-2.06189	-2.06189	-2.06253	-2.06253	-2.0626	-2.06261	-2.06261	-2.06261	-2.06261	-2.06261	-2.06261	-2.06261	-2.06261	-2.06261	-2.06261	-2.06261	-2.06261	-2.06261	-2.06261	-2.06261	-2.06261	-2.06261	-2.06261	-2.06261	-2.06261	-2.06261	-2.06261	-2.06261	-2.06261	-2.06261	-2.06261	-2.06261	-2.06261	-2.06261	-2.06261	-2.06261	-2.06261	-2.06261	-2.06261	-2.06261	-2.06261	-2.06261	-2.06261	-2.06261	-2.06261	-2.06261	-2.06261	-2.06261	-2.06261	-2.06261
-2.06097	-2.06251	-2.06257	-2.0626	-2.06261	-2.06261	-2.06261	-2.06261	-2.06261	-2.06261	-2.06261	-2.06261	-2.06261	-2.06261	-2.06261	-2.06261	-2.06261	-2.06261	-2.06261	-2.06261	-2.06261	-2.06261	-2.06261	-2.06261	-2.06261	-2.06261	-2.06261	-2.06261	-2.06261	-2.06261	-2.06261	-2.06261	-2.06261	-2.06261	-2.06261	-2.06261	-2.06261	-2.06261	-2.06261	-2.06261	-2.06261	-2.06261	-2.06261	-2.06261	-2.06261	-2.06261	-2.06261	-2.06261	-2.06261	-2.06261
-2.06083	-2.0624	-2.0624	-2.06261	-2.06261	-2.06261	-2.06261	-2.06261	-2.06261	-2.06261	-2.06261	-2.06261	-2.06261	-2.06261	-2.06261	-2.06261	-2.06261	-2.06261	-2.06261	-2.06261	-2.06261	-2.06261	-2.06261	-2.06261	-2.06261	-2.06261	-2.06261	-2.06261	-2.06261	-2.06261	-2.06261	-2.06261	-2.06261	-2.06261	-2.06261	-2.06261	-2.06261	-2.06261	-2.06261	-2.06261	-2.06261	-2.06261	-2.06261	-2.06261	-2.06261	-2.06261	-2.06261	-2.06261	-2.06261	-2.06261
-2.06218	-2.06232	-2.06254	-2.06259	-2.06261	-2.06261	-2.06261	-2.06261	-2.06261	-2.06261	-2.06261	-2.06261	-2.06261	-2.06261	-2.06261	-2.06261	-2.06261	-2.06261	-2.06261	-2.06261	-2.06261	-2.06261	-2.06261	-2.06261	-2.06261	-2.06261	-2.06261	-2.06261	-2.06261	-2.06261	-2.06261	-2.06261	-2.06261	-2.06261	-2.06261	-2.06261	-2.06261	-2.06261	-2.06261	-2.06261	-2.06261	-2.06261	-2.06261	-2.06261	-2.06261	-2.06261	-2.06261	-2.06261	-2.06261	-2.06261
-2.05866	-2.06252	-2.06259	-2.06259	-2.06261	-2.06261	-2.06261	-2.06261	-2.06261	-2.06261	-2.06261	-2.06261	-2.06261	-2.06261	-2.06261	-2.06261	-2.06261	-2.06261	-2.06261	-2.06261	-2.06261	-2.06261	-2.06261	-2.06261	-2.06261	-2.06261	-2.06261	-2.06261	-2.06261	-2.06261	-2.06261	-2.06261	-2.06261	-2.06261	-2.06261	-2.06261	-2.06261	-2.06261	-2.06261	-2.06261	-2.06261	-2.06261	-2.06261	-2.06261	-2.06261	-2.06261	-2.06261	-2.06261	-2.06261	-2.06261
-2.06178	-2.06252	-2.06252	-2.06258	-2.06261	-2.06261	-2.06261	-2.06261	-2.06261	-2.06261	-2.06261	-2.06261	-2.06261	-2.06261	-2.06261	-2.06261	-2.06261	-2.06261	-2.06261	-2.06261	-2.06261	-2.06261	-2.06261	-2.06261	-2.06261	-2.06261	-2.06261	-2.06261	-2.06261	-2.06261	-2.06261	-2.06261	-2.06261	-2.06261	-2.06261	-2.06261	-2.06261	-2.06261	-2.06261	-2.06261	-2.06261	-2.06261	-2.06261	-2.06261	-2.06261	-2.06261	-2.06261	-2.06261	-2.06261	-2.06261
-2.06112	-2.0618	-2.06257	-2.06259	-2.06261	-2.06261	-2.06261	-2.06261	-2.06261	-2.06261	-2.06261	-2.06261	-2.06261	-2.06261	-2.06261	-2.06261	-2.06261	-2.06261	-2.06261	-2.06261	-2.06261	-2.06261	-2.06261	-2.06261	-2.06261	-2.06261	-2.06261	-2.06261	-2.06261	-2.06261	-2.06261	-2.06261	-2.06261	-2.06261	-2.06261	-2.06261	-2.06261	-2.06261	-2.06261	-2.06261	-2.06261	-2.06261	-2.06261	-2.06261	-2.06261	-2.06261	-2.06261	-2.06261	-2.06261	-2.06261
-2.06248	-2.06248	-2.06258	-2.0626	-2.06261	-2.06261	-2.06261	-2.06261	-2.06261	-2.06261	-2.06261	-2.06261	-2.06261	-2.06261	-2.06261	-2.06261	-2.06261	-2.06261	-2.06261	-2.06261	-2.06261	-2.06261	-2.06261	-2.06261	-2.06261	-2.06261	-2.06261	-2.06261	-2.06261	-2.06261	-2.06261	-2.06261	-2.06261	-2.06261	-2.06261	-2.06261	-2.06261	-2.06261	-2.06261	-2.06261	-2.06261	-2.06261	-2.06261	-2.06261	-2.06261	-2.06261	-2.06261	-2.06261	-2.06261	-2.06261
-2.06144	-2.06156	-2.06254	-2.0626	-2.06261	-2.06261	-2.06261	-2.06261	-2.06261	-2.06261	-2.06261	-2.06261	-2.06261	-2.06261	-2.06261	-2.06261	-2.06261	-2.06261	-2.06261	-2.06261	-2.06261	-2.06261	-2.06261	-2.06261	-2.06261	-2.06261	-2.06261	-2.06261	-2.06261	-2.06261	-2.06261	-2.06261	-2.06261	-2.06261	-2.06261	-2.06261	-2.06261	-2.06261	-2.06261	-2.06261	-2.06261	-2.06261	-2.06261	-2.06261	-2.06261	-2.06261	-2.06261	-2.06261	-2.06261	-2.06261
-2.05679	-2.0621	-2.06258	-2.06258	-2.06261	-2.06261	-2.06261	-2.06261	-2.06261	-2.06261	-2.06261	-2.06261	-2.06261	-2.06261	-2.06261	-2.06261	-2.06261	-2.06261	-2.06261	-2.06261	-2.06261	-2.06261	-2.06261	-2.06261	-2.06261	-2.06261	-2.06261	-2.06261	-2.06261	-2.06261	-2.06261	-2.06261	-2.06261	-2.06261	-2.06261	-2.06261	-2.06261	-2.06261	-2.06261	-2.06261	-2.06261	-2.06261	-2.06261	-2.06261	-2.06261	-2.06261	-2.06261	-2.06261	-2.06261	-2.06261
-2.06099	-2.06165	-2.06254	-2.06255	-2.06261	-2.06261	-2.06261	-2.06261	-2.06261	-2.06261	-2.06261	-2.06261	-2.06261	-2.06261	-2.06261	-2.06261	-2.06261	-2.06261	-2.06261	-2.06261	-2.06261	-2.06261	-2.06261	-2.06261	-2.06261	-2.06261	-2.06261	-2.06261	-2.06261	-2.06261	-2.06261	-2.06261	-2.06261	-2.06261	-2.06261	-2.06261	-2.06261	-2.06261	-2.06261	-2.06261	-2.06261	-2.06261	-2.06261	-2.06261	-2.06261	-2.06261	-2.06261	-2.06261	-2.06261	-2.06261
-2.06254	-2.06254	-2.06261	-2.06261	-2.06261	-2.06261	-2.06261	-2.06261	-2.06261	-2.06261	-2.06261	-2.06261	-2.06261	-2.06261	-2.06261	-2.06261	-2.06261	-2.06261	-2.06261	-2.06261	-2.06261	-2.06261	-2.06261	-2.06261	-2.06261	-2.06261	-2.06261	-2.06261	-2.06261	-2.06261	-2.06261	-2.06261	-2.06261	-2.06261	-2.06261	-2.06261	-2.06261	-2.06261	-2.06261	-2.06261	-2.06261	-2.06261	-2.06261	-2.06261	-2.06261	-2.06261	-2.06261	-2.06261	-2.06261	-2.06261
-2.05922	-2.06244	-2.06244	-2.06256	-2.0626	-2.06261	-2.06261	-2.06261	-2.06261	-2.06261	-2.06261	-2.06261	-2.06261	-2.06261	-2.06261	-2.06261	-2.06261	-2.06261	-2.06261	-2.06261	-2.06261	-2.06261	-2.06261	-2.06261	-2.06261	-2.06261	-2.06261	-2.06261	-2.06261	-2.06261	-2.06261	-2.06261	-2.06261	-2.06261	-2.06261	-2.06261	-2.06261	-2.06261	-2.06261	-2.06261	-2.06261	-2.06261	-2.06261	-2.06261	-2.06261	-2.06261	-2.06261	-2.06261	-2.06261	-2.06261
-2.0585	-2.06219	-2.06254	-2.06259	-2.06261	-2.06261	-2.06261	-2.06261	-2.06261	-2.06261	-2.06261	-2.06261	-2.06261	-2.06261	-2.06261	-2.06261	-2.06261	-2.06261	-2.06261	-2.06261	-2.06261	-2.06261	-2.06261	-2.06261	-2.06261	-2.06261	-2.06261	-2.06261	-2.06261	-2.06261	-2.06261	-2.06261	-2.06261	-2.06261	-2.06261	-2.06261	-2.06261	-2.06261	-2.06261	-2.06261	-2.06261	-2.06261	-2.06261	-2.06261	-2.06261	-2.06261	-2.06261	-2.06261	-2.06261	-2.06261
-2.05982	-2.06247	-2.06247	-2.06259	-2.06261	-2.06261	-2.06261	-2.06261	-2.06261	-2.06261	-2.06261	-2.06261	-2.06261	-2.06261	-2.06261	-2.06261	-2.06261	-2.06261	-2.06261	-2.06261	-2.06261	-2.06261	-2.06261	-2.06261	-2.06261	-2.06261	-2.06261	-2.06261	-2.06261	-2.06261	-2.06261	-2.06261	-2.06261	-2.06261	-2.06261	-2.06261	-2.06261	-2.06261	-2.06261	-2.06261	-2.06261	-2.06261	-2.06261	-2.06261	-2.06261	-2.06261	-2.06261	-2.06261	-2.06261	-2.06261
-2.05793	-2.06233	-2.06248	-2.0626	-2.06261	-2.06261	-2.06261	-2.06261	-2.06261	-2.06261	-2.06261	-2.06261	-2.06261	-2.06261	-2.06261	-2.06261	-2.06261	-2.06261	-2.06261	-2.06261	-2.06261	-2.06261	-2.06261	-2.06261	-2.06261	-2.06261	-2.06261	-2.06261	-2.06261	-2.06261	-2.06261	-2.06261	-2.06261	-2.06261	-2.06261	-2.06261	-2.06261	-2.06261	-2.06261	-2.06261	-2.06261	-2.06261	-2.06261	-2.06261	-2.06261	-2.06261	-2.06261	-2.06261	-2.06261	-2.06261
-2.06247	-2.06247	-2.06249	-2.06261	-2.06261	-2.06261	-2.06261	-2.06261	-2.06261	-2.06261	-2.06261	-2.06261	-2.06261	-2.06261	-2.06261	-2.06261	-2.06261	-2.06261	-2.06261	-2.06261	-2.06261	-2.06261	-2.06261	-2.06261	-2.06261	-2.06261	-2.06261	-2.06261	-2.06261	-2.06261	-2.06261	-2.06261	-2.06261	-2.06261	-2.06261	-2.06261	-2.06261	-2.06261	-2.06261	-2.06261	-2.06261	-2.06261	-2.06261	-2.06261	-2.06261	-2.06261	-2.06261	-2.06261	-2.06261	-2.06261
-2.06154	-2.06212	-2.06251	-2.06261	-2.06261	-2.06261	-2.06261	-2.06261	-2.06261	-2.06261	-2.06261	-2.06261	-2.06261	-2.06261	-2.06261	-2.06261	-2.06261	-2.06261	-2.06261	-2.06261	-2.06261	-2.06261	-2.06261	-2.06261	-2.06261	-2.06261	-2.06261	-2.06261	-2.06261	-2.06261	-2.06261	-2.06261	-2.06261	-2.06261	-2.06261	-2.06261	-2.06261	-2.06261	-2.06261	-2.06261	-2.06261	-2.06261	-2.06261	-2.06261	-2.06261	-2.06261	-2.06261	-2.06261	-2.06261	-2.06261
-2.06236	-2.06247	-2.06254	-2.0626	-2.06261	-2.06261	-2.06261	-2.06261	-2.06261	-2.06261	-2.06261	-2.06261	-2.06261	-2.06261	-2.06261	-2.06261	-2.06261	-2.06261	-2.06261	-2.06261	-2.06261	-2.06261	-2.06261	-2.06261	-2.06261	-2.06261	-2.06261	-2.06261	-2.06261	-2.06261	-2.06261	-2.06261	-2.06261	-2.06261	-2.06261	-2.06261	-2.06261	-2.06261	-2.06261	-2.06261	-2.06261	-2.06261	-2.06261	-2.06261	-2.06261	-2.06261	-2.06261	-2.06261	-2.06261	-2.06261
-2.06199	-2.06252	-2.06259	-2.06259	-2.06261	-2.06261	-2.06261	-2.06261	-2.06261	-2.06261	-2.06261	-2.06261	-2.06261	-2.06261	-2.06261	-2.06261	-2.06261	-2.06261	-2.06261	-2.06261	-2.06261	-2.06261	-2.06261	-2.06261	-2.06261	-2.06261	-2.06261	-2.06261	-2.06261	-2.06261	-2.06261	-2.06261	-2.06261	-2.06261	-2.06261	-2.06261	-2.06261	-2.06261	-2.06261	-2.06261	-2.06261	-2.06261	-2.06261	-2.06261	-2.06261	-2.06261	-2.06261	-2.06261	-2.06261	-2.06261
-2.06137	-2.06254	-2.06261	-2.06261	-2.06261	-2.06261	-2.06261	-2.06261	-2.06261	-2.06261	-2.06261	-2.06261	-2.06261	-2.06261	-2.06261	-2.06261	-2.06261	-2.06261	-2.06261	-2.06261	-2.06261	-2.06261	-2.06261	-2.06261	-2.06261	-2.06261	-2.06261	-2.06261	-2.06261	-2.06261	-2.06261	-2.06261	-2.06261	-2.06261	-2.06261	-2.06261	-2.06261	-2.06261	-2.06261	-2.06261	-2.06261	-2.06261	-2.06261	-2.06261	-2.06261	-2.06261	-2.06261	-2.06261	-2.06261	-2.06261
-2.06237	-2.06237	-2.06237	-2.06261	-2.06261	-2.06261	-2.06261	-2.06261	-2.06261	-2.06261	-2.06261	-2.06261	-2.06261	-2.06261	-2.06261	-2.06261	-2.06261	-2.06261	-2.06261	-2.06261	-2.06261	-2.06261	-2.06261	-2.06261	-2.06261	-2.06261	-2.06261	-2.06261	-2.06261	-2.06261	-2.06261	-2.06261	-2.06261	-2.06261	-2.06261	-2.06261	-2.06261	-2.06261	-2.06261	-2.06261	-2.06261	-2.06261	-2.06261	-2.06261	-2.06261	-2.06261	-2.06261	-2.06261	-2.06261	-2.06261
-2.06019	-2.0625	-2.06253	-2.06254	-2.06261	-2.06261	-2.06261	-2.06261	-2.06261	-2.06261	-2.06261	-2.06261	-2.06261	-2.06261	-2.06261	-2.06261	-2.06261	-2.06261	-2.06261	-2.06261	-2.06261	-2.06261	-2.06261	-2.06261	-2.06261	-2.06261	-2.06261	-2.06261	-2.06261	-2.06261	-2.06261	-2.06261	-2.06261	-2.06261	-2.06261	-2.06261	-2.06261	-2.06261	-2.06261	-2.06261	-2.06261	-2.06261	-2.06261	-2.06261	-2.06261	-2.06261	-2.06261	-2.06261	-2.06261	-2.06261
-2.05792	-2.06222	-2.06251	-2.06261	-2.06261	-2.06261	-2.06261	-2.06261	-2.06261	-2.06261	-2.06261	-2.06261	-2.06261	-2.06261	-2.06261	-2.06261	-2.06261	-2.06261	-2.06261	-2.06261	-2.06261	-2.06261	-2.06261	-2.06261	-2.06261	-2.06261	-2.06261	-2.06261	-2.06261	-2.06261	-2.06261	-2.06261	-2.06261	-2.06261	-2.06261	-2.06261	-2.06261	-2.06261	-2.06261	-2.06261	-2.06261	-2.06261	-2.06261	-2.06261	-2.06261	-2.06261	-2.06261	-2.06261	-2.06261	-2.06261
-2.06232	-2.06232	-2.06257	-2.0626	-2.06261	-2.06261	-2.06261	-2.06261	-2.06261	-2.06261	-2.06261	-2.06261	-2.06261	-2.06261	-2.06261	-2.06261	-2.06261	-2.06261	-2.06261	-2.06261	-2.06261	-2.06261	-2.06261	-2.06261	-2.06261	-2.06261	-2.06261	-2.06261	-2.06261	-2.06261	-2.06261	-2.06261	-2.06261	-2.06261	-2.06261	-2.06261	-2.06261	-2.06261	-2.06261	-2.06261	-2.06261	-2.06261	-2.06261	-2.06261	-2.06261	-2.06261	-2.06261	-2.06261	-2.06261	-2.06261
-2.0624	-2.06259	-2.06259	-2.06261	-2.06261	-2.06261	-2.06261	-2.06261	-2.06261	-2.06261	-2.06261	-2.06261	-2.06261	-2.06261	-2.06261	-2.06261	-2.06261	-2.06261	-2.06261	-2.06261	-2.06261	-2.06261	-2.06261	-2.06261	-2.06261	-2.06261	-2.06261	-2.06261	-2.06261	-2.06261	-2.06261	-2.06261	-2.06261	-2.06261	-2.06261	-2.06261	-2.06261	-2.06261	-2.06261	-2.06261	-2.06261	-2.06261	-2.06261	-2.06261	-2.06261	-2.06261	-2.06261	-2.06261	-2.06261	-2.06261
-2.06211	-2.06211	-2.06259	-2.0626	-2.06261	-2.06261	-2.06261	-2.06261	-2.06261	-2.06261	-2.06261	-2.06261	-2.06261	-2.06261	-2.06261	-2.06261	-2.06261	-2.06261	-2.06261	-2.06261	-2.06261	-2.06261	-2.06261	-2.06261	-2.06261	-2.06261	-2.06261	-2.06261	-2.06261	-2.06261	-2.06261	-2.06261	-2.06261	-2.06261	-2.06261	-2.06261	-2.06261	-2.06261	-2.06261	-2.06261	-2.06261	-2.06261	-2.06261	-2.06261	-2.06261	-2.06261	-2.06261	-2.06261	-2.06261	-2.06261
-2.06079	-2.06227	-2.06253	-2.06259	-2.06261	-2.06261	-2.06261	-2.06261	-2.06261	-2.06261	-2.06261	-2.06261	-2.06261	-2.06261	-2.06261	-2.06261	-2.06261	-2.06261	-2.06261	-2.06261	-2.06261	-2.06261	-2.06261	-2.06261	-2.06261	-2.06261	-2.06261	-2.06261	-2.06261	-2.06261	-2.06261	-2.06261	-2.06261	-2.06261	-2.06261	-2.06261	-2.06261	-2.06261	-2.06261	-2.06261	-2.06261	-2.06261	-2.06261	-2.06261	-2.06261	-2.06261	-2.06261	-2.06261	-2.06261	-2.06261
[truncated: 250 more columns]
