# Supplementary material for: A new imperialist competitive algorithm with spiral rising mechanism for solving path optimization problems
Source: PeerJ Comput Sci. 2022 Sep 7;8:e1075. doi: 10.7717/peerj-cs.1075 (PMC9575848; doi:10.7717/peerj-cs.1075)
Supplement: Supplemental Information 11 [file peerj-cs-08-1075-s011.zip › WOA ICA SRICA DEICA/F17/ICA.xlsx]

## Sheet: Sheet1
-2.06081	-2.06206	-2.06254	-2.06254	-2.06259	-2.06261	-2.06261	-2.06261	-2.06261	-2.06261	-2.06261	-2.06261	-2.06261	-2.06261	-2.06261	-2.06261	-2.06261	-2.06261	-2.06261	-2.06261	-2.06261	-2.06261	-2.06261	-2.06261	-2.06261	-2.06261	-2.06261	-2.06261	-2.06261	-2.06261	-2.06261	-2.06261	-2.06261	-2.06261	-2.06261	-2.06261	-2.06261	-2.06261	-2.06261	-2.06261	-2.06261	-2.06261	-2.06261	-2.06261	-2.06261	-2.06261	-2.06261	-2.06261	-2.06261	-2.06261
-2.05667	-2.06221	-2.0625	-2.06258	-2.06261	-2.06261	-2.06261	-2.06261	-2.06261	-2.06261	-2.06261	-2.06261	-2.06261	-2.06261	-2.06261	-2.06261	-2.06261	-2.06261	-2.06261	-2.06261	-2.06261	-2.06261	-2.06261	-2.06261	-2.06261	-2.06261	-2.06261	-2.06261	-2.06261	-2.06261	-2.06261	-2.06261	-2.06261	-2.06261	-2.06261	-2.06261	-2.06261	-2.06261	-2.06261	-2.06261	-2.06261	-2.06261	-2.06261	-2.06261	-2.06261	-2.06261	-2.06261	-2.06261	-2.06261	-2.06261
-2.06113	-2.0625	-2.06257	-2.06261	-2.06261	-2.06261	-2.06261	-2.06261	-2.06261	-2.06261	-2.06261	-2.06261	-2.06261	-2.06261	-2.06261	-2.06261	-2.06261	-2.06261	-2.06261	-2.06261	-2.06261	-2.06261	-2.06261	-2.06261	-2.06261	-2.06261	-2.06261	-2.06261	-2.06261	-2.06261	-2.06261	-2.06261	-2.06261	-2.06261	-2.06261	-2.06261	-2.06261	-2.06261	-2.06261	-2.06261	-2.06261	-2.06261	-2.06261	-2.06261	-2.06261	-2.06261	-2.06261	-2.06261	-2.06261	-2.06261
-2.06027	-2.06189	-2.06255	-2.06255	-2.06257	-2.06261	-2.06261	-2.06261	-2.06261	-2.06261	-2.06261	-2.06261	-2.06261	-2.06261	-2.06261	-2.06261	-2.06261	-2.06261	-2.06261	-2.06261	-2.06261	-2.06261	-2.06261	-2.06261	-2.06261	-2.06261	-2.06261	-2.06261	-2.06261	-2.06261	-2.06261	-2.06261	-2.06261	-2.06261	-2.06261	-2.06261	-2.06261	-2.06261	-2.06261	-2.06261	-2.06261	-2.06261	-2.06261	-2.06261	-2.06261	-2.06261	-2.06261	-2.06261	-2.06261	-2.06261
-2.0587	-2.06157	-2.06245	-2.06257	-2.06259	-2.06261	-2.06261	-2.06261	-2.06261	-2.06261	-2.06261	-2.06261	-2.06261	-2.06261	-2.06261	-2.06261	-2.06261	-2.06261	-2.06261	-2.06261	-2.06261	-2.06261	-2.06261	-2.06261	-2.06261	-2.06261	-2.06261	-2.06261	-2.06261	-2.06261	-2.06261	-2.06261	-2.06261	-2.06261	-2.06261	-2.06261	-2.06261	-2.06261	-2.06261	-2.06261	-2.06261	-2.06261	-2.06261	-2.06261	-2.06261	-2.06261	-2.06261	-2.06261	-2.06261	-2.06261
-2.06093	-2.06206	-2.06258	-2.06258	-2.06261	-2.06261	-2.06261	-2.06261	-2.06261	-2.06261	-2.06261	-2.06261	-2.06261	-2.06261	-2.06261	-2.06261	-2.06261	-2.06261	-2.06261	-2.06261	-2.06261	-2.06261	-2.06261	-2.06261	-2.06261	-2.06261	-2.06261	-2.06261	-2.06261	-2.06261	-2.06261	-2.06261	-2.06261	-2.06261	-2.06261	-2.06261	-2.06261	-2.06261	-2.06261	-2.06261	-2.06261	-2.06261	-2.06261	-2.06261	-2.06261	-2.06261	-2.06261	-2.06261	-2.06261	-2.06261
-2.0611	-2.06249	-2.06249	-2.0626	-2.06261	-2.06261	-2.06261	-2.06261	-2.06261	-2.06261	-2.06261	-2.06261	-2.06261	-2.06261	-2.06261	-2.06261	-2.06261	-2.06261	-2.06261	-2.06261	-2.06261	-2.06261	-2.06261	-2.06261	-2.06261	-2.06261	-2.06261	-2.06261	-2.06261	-2.06261	-2.06261	-2.06261	-2.06261	-2.06261	-2.06261	-2.06261	-2.06261	-2.06261	-2.06261	-2.06261	-2.06261	-2.06261	-2.06261	-2.06261	-2.06261	-2.06261	-2.06261	-2.06261	-2.06261	-2.06261
-2.05776	-2.06063	-2.06256	-2.06258	-2.06259	-2.06261	-2.06261	-2.06261	-2.06261	-2.06261	-2.06261	-2.06261	-2.06261	-2.06261	-2.06261	-2.06261	-2.06261	-2.06261	-2.06261	-2.06261	-2.06261	-2.06261	-2.06261	-2.06261	-2.06261	-2.06261	-2.06261	-2.06261	-2.06261	-2.06261	-2.06261	-2.06261	-2.06261	-2.06261	-2.06261	-2.06261	-2.06261	-2.06261	-2.06261	-2.06261	-2.06261	-2.06261	-2.06261	-2.06261	-2.06261	-2.06261	-2.06261	-2.06261	-2.06261	-2.06261
-2.06211	-2.06229	-2.0625	-2.06254	-2.06261	-2.06261	-2.06261	-2.06261	-2.06261	-2.06261	-2.06261	-2.06261	-2.06261	-2.06261	-2.06261	-2.06261	-2.06261	-2.06261	-2.06261	-2.06261	-2.06261	-2.06261	-2.06261	-2.06261	-2.06261	-2.06261	-2.06261	-2.06261	-2.06261	-2.06261	-2.06261	-2.06261	-2.06261	-2.06261	-2.06261	-2.06261	-2.06261	-2.06261	-2.06261	-2.06261	-2.06261	-2.06261	-2.06261	-2.06261	-2.06261	-2.06261	-2.06261	-2.06261	-2.06261	-2.06261
-2.06043	-2.06234	-2.06234	-2.06249	-2.06259	-2.06261	-2.06261	-2.06261	-2.06261	-2.06261	-2.06261	-2.06261	-2.06261	-2.06261	-2.06261	-2.06261	-2.06261	-2.06261	-2.06261	-2.06261	-2.06261	-2.06261	-2.06261	-2.06261	-2.06261	-2.06261	-2.06261	-2.06261	-2.06261	-2.06261	-2.06261	-2.06261	-2.06261	-2.06261	-2.06261	-2.06261	-2.06261	-2.06261	-2.06261	-2.06261	-2.06261	-2.06261	-2.06261	-2.06261	-2.06261	-2.06261	-2.06261	-2.06261	-2.06261	-2.06261
-2.06152	-2.0625	-2.0625	-2.06257	-2.06259	-2.06261	-2.06261	-2.06261	-2.06261	-2.06261	-2.06261	-2.06261	-2.06261	-2.06261	-2.06261	-2.06261	-2.06261	-2.06261	-2.06261	-2.06261	-2.06261	-2.06261	-2.06261	-2.06261	-2.06261	-2.06261	-2.06261	-2.06261	-2.06261	-2.06261	-2.06261	-2.06261	-2.06261	-2.06261	-2.06261	-2.06261	-2.06261	-2.06261	-2.06261	-2.06261	-2.06261	-2.06261	-2.06261	-2.06261	-2.06261	-2.06261	-2.06261	-2.06261	-2.06261	-2.06261
-2.05902	-2.06161	-2.06212	-2.06255	-2.06261	-2.06261	-2.06261	-2.06261	-2.06261	-2.06261	-2.06261	-2.06261	-2.06261	-2.06261	-2.06261	-2.06261	-2.06261	-2.06261	-2.06261	-2.06261	-2.06261	-2.06261	-2.06261	-2.06261	-2.06261	-2.06261	-2.06261	-2.06261	-2.06261	-2.06261	-2.06261	-2.06261	-2.06261	-2.06261	-2.06261	-2.06261	-2.06261	-2.06261	-2.06261	-2.06261	-2.06261	-2.06261	-2.06261	-2.06261	-2.06261	-2.06261	-2.06261	-2.06261	-2.06261	-2.06261
-2.06168	-2.06168	-2.06253	-2.06261	-2.06261	-2.06261	-2.06261	-2.06261	-2.06261	-2.06261	-2.06261	-2.06261	-2.06261	-2.06261	-2.06261	-2.06261	-2.06261	-2.06261	-2.06261	-2.06261	-2.06261	-2.06261	-2.06261	-2.06261	-2.06261	-2.06261	-2.06261	-2.06261	-2.06261	-2.06261	-2.06261	-2.06261	-2.06261	-2.06261	-2.06261	-2.06261	-2.06261	-2.06261	-2.06261	-2.06261	-2.06261	-2.06261	-2.06261	-2.06261	-2.06261	-2.06261	-2.06261	-2.06261	-2.06261	-2.06261
-2.06142	-2.06186	-2.06243	-2.06259	-2.0626	-2.06261	-2.06261	-2.06261	-2.06261	-2.06261	-2.06261	-2.06261	-2.06261	-2.06261	-2.06261	-2.06261	-2.06261	-2.06261	-2.06261	-2.06261	-2.06261	-2.06261	-2.06261	-2.06261	-2.06261	-2.06261	-2.06261	-2.06261	-2.06261	-2.06261	-2.06261	-2.06261	-2.06261	-2.06261	-2.06261	-2.06261	-2.06261	-2.06261	-2.06261	-2.06261	-2.06261	-2.06261	-2.06261	-2.06261	-2.06261	-2.06261	-2.06261	-2.06261	-2.06261	-2.06261
-2.06126	-2.06259	-2.06259	-2.0626	-2.06261	-2.06261	-2.06261	-2.06261	-2.06261	-2.06261	-2.06261	-2.06261	-2.06261	-2.06261	-2.06261	-2.06261	-2.06261	-2.06261	-2.06261	-2.06261	-2.06261	-2.06261	-2.06261	-2.06261	-2.06261	-2.06261	-2.06261	-2.06261	-2.06261	-2.06261	-2.06261	-2.06261	-2.06261	-2.06261	-2.06261	-2.06261	-2.06261	-2.06261	-2.06261	-2.06261	-2.06261	-2.06261	-2.06261	-2.06261	-2.06261	-2.06261	-2.06261	-2.06261	-2.06261	-2.06261
-2.06086	-2.06233	-2.06248	-2.06259	-2.0626	-2.06261	-2.06261	-2.06261	-2.06261	-2.06261	-2.06261	-2.06261	-2.06261	-2.06261	-2.06261	-2.06261	-2.06261	-2.06261	-2.06261	-2.06261	-2.06261	-2.06261	-2.06261	-2.06261	-2.06261	-2.06261	-2.06261	-2.06261	-2.06261	-2.06261	-2.06261	-2.06261	-2.06261	-2.06261	-2.06261	-2.06261	-2.06261	-2.06261	-2.06261	-2.06261	-2.06261	-2.06261	-2.06261	-2.06261	-2.06261	-2.06261	-2.06261	-2.06261	-2.06261	-2.06261
-2.05052	-2.06141	-2.06238	-2.0626	-2.0626	-2.06261	-2.06261	-2.06261	-2.06261	-2.06261	-2.06261	-2.06261	-2.06261	-2.06261	-2.06261	-2.06261	-2.06261	-2.06261	-2.06261	-2.06261	-2.06261	-2.06261	-2.06261	-2.06261	-2.06261	-2.06261	-2.06261	-2.06261	-2.06261	-2.06261	-2.06261	-2.06261	-2.06261	-2.06261	-2.06261	-2.06261	-2.06261	-2.06261	-2.06261	-2.06261	-2.06261	-2.06261	-2.06261	-2.06261	-2.06261	-2.06261	-2.06261	-2.06261	-2.06261	-2.06261
-2.06187	-2.06206	-2.0625	-2.0626	-2.06261	-2.06261	-2.06261	-2.06261	-2.06261	-2.06261	-2.06261	-2.06261	-2.06261	-2.06261	-2.06261	-2.06261	-2.06261	-2.06261	-2.06261	-2.06261	-2.06261	-2.06261	-2.06261	-2.06261	-2.06261	-2.06261	-2.06261	-2.06261	-2.06261	-2.06261	-2.06261	-2.06261	-2.06261	-2.06261	-2.06261	-2.06261	-2.06261	-2.06261	-2.06261	-2.06261	-2.06261	-2.06261	-2.06261	-2.06261	-2.06261	-2.06261	-2.06261	-2.06261	-2.06261	-2.06261
-2.0619	-2.06259	-2.0626	-2.0626	-2.06261	-2.06261	-2.06261	-2.06261	-2.06261	-2.06261	-2.06261	-2.06261	-2.06261	-2.06261	-2.06261	-2.06261	-2.06261	-2.06261	-2.06261	-2.06261	-2.06261	-2.06261	-2.06261	-2.06261	-2.06261	-2.06261	-2.06261	-2.06261	-2.06261	-2.06261	-2.06261	-2.06261	-2.06261	-2.06261	-2.06261	-2.06261	-2.06261	-2.06261	-2.06261	-2.06261	-2.06261	-2.06261	-2.06261	-2.06261	-2.06261	-2.06261	-2.06261	-2.06261	-2.06261	-2.06261
-2.06126	-2.06199	-2.06255	-2.0626	-2.06261	-2.06261	-2.06261	-2.06261	-2.06261	-2.06261	-2.06261	-2.06261	-2.06261	-2.06261	-2.06261	-2.06261	-2.06261	-2.06261	-2.06261	-2.06261	-2.06261	-2.06261	-2.06261	-2.06261	-2.06261	-2.06261	-2.06261	-2.06261	-2.06261	-2.06261	-2.06261	-2.06261	-2.06261	-2.06261	-2.06261	-2.06261	-2.06261	-2.06261	-2.06261	-2.06261	-2.06261	-2.06261	-2.06261	-2.06261	-2.06261	-2.06261	-2.06261	-2.06261	-2.06261	-2.06261
-2.05959	-2.06203	-2.06245	-2.06258	-2.06261	-2.06261	-2.06261	-2.06261	-2.06261	-2.06261	-2.06261	-2.06261	-2.06261	-2.06261	-2.06261	-2.06261	-2.06261	-2.06261	-2.06261	-2.06261	-2.06261	-2.06261	-2.06261	-2.06261	-2.06261	-2.06261	-2.06261	-2.06261	-2.06261	-2.06261	-2.06261	-2.06261	-2.06261	-2.06261	-2.06261	-2.06261	-2.06261	-2.06261	-2.06261	-2.06261	-2.06261	-2.06261	-2.06261	-2.06261	-2.06261	-2.06261	-2.06261	-2.06261	-2.06261	-2.06261
-2.06032	-2.06179	-2.06248	-2.06248	-2.06261	-2.06261	-2.06261	-2.06261	-2.06261	-2.06261	-2.06261	-2.06261	-2.06261	-2.06261	-2.06261	-2.06261	-2.06261	-2.06261	-2.06261	-2.06261	-2.06261	-2.06261	-2.06261	-2.06261	-2.06261	-2.06261	-2.06261	-2.06261	-2.06261	-2.06261	-2.06261	-2.06261	-2.06261	-2.06261	-2.06261	-2.06261	-2.06261	-2.06261	-2.06261	-2.06261	-2.06261	-2.06261	-2.06261	-2.06261	-2.06261	-2.06261	-2.06261	-2.06261	-2.06261	-2.06261
-2.06004	-2.06074	-2.06252	-2.06256	-2.06261	-2.06261	-2.06261	-2.06261	-2.06261	-2.06261	-2.06261	-2.06261	-2.06261	-2.06261	-2.06261	-2.06261	-2.06261	-2.06261	-2.06261	-2.06261	-2.06261	-2.06261	-2.06261	-2.06261	-2.06261	-2.06261	-2.06261	-2.06261	-2.06261	-2.06261	-2.06261	-2.06261	-2.06261	-2.06261	-2.06261	-2.06261	-2.06261	-2.06261	-2.06261	-2.06261	-2.06261	-2.06261	-2.06261	-2.06261	-2.06261	-2.06261	-2.06261	-2.06261	-2.06261	-2.06261
-2.06246	-2.06246	-2.06259	-2.0626	-2.06261	-2.06261	-2.06261	-2.06261	-2.06261	-2.06261	-2.06261	-2.06261	-2.06261	-2.06261	-2.06261	-2.06261	-2.06261	-2.06261	-2.06261	-2.06261	-2.06261	-2.06261	-2.06261	-2.06261	-2.06261	-2.06261	-2.06261	-2.06261	-2.06261	-2.06261	-2.06261	-2.06261	-2.06261	-2.06261	-2.06261	-2.06261	-2.06261	-2.06261	-2.06261	-2.06261	-2.06261	-2.06261	-2.06261	-2.06261	-2.06261	-2.06261	-2.06261	-2.06261	-2.06261	-2.06261
-2.05763	-2.062	-2.0624	-2.06259	-2.06261	-2.06261	-2.06261	-2.06261	-2.06261	-2.06261	-2.06261	-2.06261	-2.06261	-2.06261	-2.06261	-2.06261	-2.06261	-2.06261	-2.06261	-2.06261	-2.06261	-2.06261	-2.06261	-2.06261	-2.06261	-2.06261	-2.06261	-2.06261	-2.06261	-2.06261	-2.06261	-2.06261	-2.06261	-2.06261	-2.06261	-2.06261	-2.06261	-2.06261	-2.06261	-2.06261	-2.06261	-2.06261	-2.06261	-2.06261	-2.06261	-2.06261	-2.06261	-2.06261	-2.06261	-2.06261
-2.05997	-2.06119	-2.06237	-2.06256	-2.06261	-2.06261	-2.06261	-2.06261	-2.06261	-2.06261	-2.06261	-2.06261	-2.06261	-2.06261	-2.06261	-2.06261	-2.06261	-2.06261	-2.06261	-2.06261	-2.06261	-2.06261	-2.06261	-2.06261	-2.06261	-2.06261	-2.06261	-2.06261	-2.06261	-2.06261	-2.06261	-2.06261	-2.06261	-2.06261	-2.06261	-2.06261	-2.06261	-2.06261	-2.06261	-2.06261	-2.06261	-2.06261	-2.06261	-2.06261	-2.06261	-2.06261	-2.06261	-2.06261	-2.06261	-2.06261
-2.06258	-2.06258	-2.06258	-2.06258	-2.06261	-2.06261	-2.06261	-2.06261	-2.06261	-2.06261	-2.06261	-2.06261	-2.06261	-2.06261	-2.06261	-2.06261	-2.06261	-2.06261	-2.06261	-2.06261	-2.06261	-2.06261	-2.06261	-2.06261	-2.06261	-2.06261	-2.06261	-2.06261	-2.06261	-2.06261	-2.06261	-2.06261	-2.06261	-2.06261	-2.06261	-2.06261	-2.06261	-2.06261	-2.06261	-2.06261	-2.06261	-2.06261	-2.06261	-2.06261	-2.06261	-2.06261	-2.06261	-2.06261	-2.06261	-2.06261
-2.05592	-2.06156	-2.06248	-2.06255	-2.0626	-2.06261	-2.06261	-2.06261	-2.06261	-2.06261	-2.06261	-2.06261	-2.06261	-2.06261	-2.06261	-2.06261	-2.06261	-2.06261	-2.06261	-2.06261	-2.06261	-2.06261	-2.06261	-2.06261	-2.06261	-2.06261	-2.06261	-2.06261	-2.06261	-2.06261	-2.06261	-2.06261	-2.06261	-2.06261	-2.06261	-2.06261	-2.06261	-2.06261	-2.06261	-2.06261	-2.06261	-2.06261	-2.06261	-2.06261	-2.06261	-2.06261	-2.06261	-2.06261	-2.06261	-2.06261
-2.06029	-2.06177	-2.06257	-2.06259	-2.0626	-2.06261	-2.06261	-2.06261	-2.06261	-2.06261	-2.06261	-2.06261	-2.06261	-2.06261	-2.06261	-2.06261	-2.06261	-2.06261	-2.06261	-2.06261	-2.06261	-2.06261	-2.06261	-2.06261	-2.06261	-2.06261	-2.06261	-2.06261	-2.06261	-2.06261	-2.06261	-2.06261	-2.06261	-2.06261	-2.06261	-2.06261	-2.06261	-2.06261	-2.06261	-2.06261	-2.06261	-2.06261	-2.06261	-2.06261	-2.06261	-2.06261	-2.06261	-2.06261	-2.06261	-2.06261
-2.05696	-2.06097	-2.06238	-2.06249	-2.0626	-2.06261	-2.06261	-2.06261	-2.06261	-2.06261	-2.06261	-2.06261	-2.06261	-2.06261	-2.06261	-2.06261	-2.06261	-2.06261	-2.06261	-2.06261	-2.06261	-2.06261	-2.06261	-2.06261	-2.06261	-2.06261	-2.06261	-2.06261	-2.06261	-2.06261	-2.06261	-2.06261	-2.06261	-2.06261	-2.06261	-2.06261	-2.06261	-2.06261	-2.06261	-2.06261	-2.06261	-2.06261	-2.06261	-2.06261	-2.06261	-2.06261	-2.06261	-2.06261	-2.06261	-2.06261
-2.0599	-2.06192	-2.06249	-2.06257	-2.0626	-2.06261	-2.06261	-2.06261	-2.06261	-2.06261	-2.06261	-2.06261	-2.06261	-2.06261	-2.06261	-2.06261	-2.06261	-2.06261	-2.06261	-2.06261	-2.06261	-2.06261	-2.06261	-2.06261	-2.06261	-2.06261	-2.06261	-2.06261	-2.06261	-2.06261	-2.06261	-2.06261	-2.06261	-2.06261	-2.06261	-2.06261	-2.06261	-2.06261	-2.06261	-2.06261	-2.06261	-2.06261	-2.06261	-2.06261	-2.06261	-2.06261	-2.06261	-2.06261	-2.06261	-2.06261
[truncated: 250 more columns]
