# Supplementary material for: A new imperialist competitive algorithm with spiral rising mechanism for solving path optimization problems
Source: PeerJ Comput Sci. 2022 Sep 7;8:e1075. doi: 10.7717/peerj-cs.1075 (PMC9575848; doi:10.7717/peerj-cs.1075)
Supplement: Supplemental Information 11 [file peerj-cs-08-1075-s011.zip › WOA ICA SRICA DEICA/F17/SRICA.xlsx]

## Sheet: Sheet1
-2.06234	-2.06258	-2.0626	-2.0626	-2.06261	-2.06261	-2.06261	-2.06261	-2.06261	-2.06261	-2.06261	-2.06261	-2.06261	-2.06261	-2.06261	-2.06261	-2.06261	-2.06261	-2.06261	-2.06261	-2.06261	-2.06261	-2.06261	-2.06261	-2.06261	-2.06261	-2.06261	-2.06261	-2.06261	-2.06261	-2.06261	-2.06261	-2.06261	-2.06261	-2.06261	-2.06261	-2.06261	-2.06261	-2.06261	-2.06261	-2.06261	-2.06261	-2.06261	-2.06261	-2.06261	-2.06261	-2.06261	-2.06261	-2.06261	-2.06261
-2.06134	-2.06258	-2.06261	-2.06261	-2.06261	-2.06261	-2.06261	-2.06261	-2.06261	-2.06261	-2.06261	-2.06261	-2.06261	-2.06261	-2.06261	-2.06261	-2.06261	-2.06261	-2.06261	-2.06261	-2.06261	-2.06261	-2.06261	-2.06261	-2.06261	-2.06261	-2.06261	-2.06261	-2.06261	-2.06261	-2.06261	-2.06261	-2.06261	-2.06261	-2.06261	-2.06261	-2.06261	-2.06261	-2.06261	-2.06261	-2.06261	-2.06261	-2.06261	-2.06261	-2.06261	-2.06261	-2.06261	-2.06261	-2.06261	-2.06261
-2.06201	-2.06222	-2.06253	-2.06259	-2.06261	-2.06261	-2.06261	-2.06261	-2.06261	-2.06261	-2.06261	-2.06261	-2.06261	-2.06261	-2.06261	-2.06261	-2.06261	-2.06261	-2.06261	-2.06261	-2.06261	-2.06261	-2.06261	-2.06261	-2.06261	-2.06261	-2.06261	-2.06261	-2.06261	-2.06261	-2.06261	-2.06261	-2.06261	-2.06261	-2.06261	-2.06261	-2.06261	-2.06261	-2.06261	-2.06261	-2.06261	-2.06261	-2.06261	-2.06261	-2.06261	-2.06261	-2.06261	-2.06261	-2.06261	-2.06261
-2.05839	-2.06199	-2.06243	-2.06261	-2.06261	-2.06261	-2.06261	-2.06261	-2.06261	-2.06261	-2.06261	-2.06261	-2.06261	-2.06261	-2.06261	-2.06261	-2.06261	-2.06261	-2.06261	-2.06261	-2.06261	-2.06261	-2.06261	-2.06261	-2.06261	-2.06261	-2.06261	-2.06261	-2.06261	-2.06261	-2.06261	-2.06261	-2.06261	-2.06261	-2.06261	-2.06261	-2.06261	-2.06261	-2.06261	-2.06261	-2.06261	-2.06261	-2.06261	-2.06261	-2.06261	-2.06261	-2.06261	-2.06261	-2.06261	-2.06261
-2.06227	-2.06256	-2.06256	-2.06259	-2.0626	-2.06261	-2.06261	-2.06261	-2.06261	-2.06261	-2.06261	-2.06261	-2.06261	-2.06261	-2.06261	-2.06261	-2.06261	-2.06261	-2.06261	-2.06261	-2.06261	-2.06261	-2.06261	-2.06261	-2.06261	-2.06261	-2.06261	-2.06261	-2.06261	-2.06261	-2.06261	-2.06261	-2.06261	-2.06261	-2.06261	-2.06261	-2.06261	-2.06261	-2.06261	-2.06261	-2.06261	-2.06261	-2.06261	-2.06261	-2.06261	-2.06261	-2.06261	-2.06261	-2.06261	-2.06261
-2.05878	-2.06226	-2.06261	-2.06261	-2.06261	-2.06261	-2.06261	-2.06261	-2.06261	-2.06261	-2.06261	-2.06261	-2.06261	-2.06261	-2.06261	-2.06261	-2.06261	-2.06261	-2.06261	-2.06261	-2.06261	-2.06261	-2.06261	-2.06261	-2.06261	-2.06261	-2.06261	-2.06261	-2.06261	-2.06261	-2.06261	-2.06261	-2.06261	-2.06261	-2.06261	-2.06261	-2.06261	-2.06261	-2.06261	-2.06261	-2.06261	-2.06261	-2.06261	-2.06261	-2.06261	-2.06261	-2.06261	-2.06261	-2.06261	-2.06261
-2.0625	-2.0626	-2.06261	-2.06261	-2.06261	-2.06261	-2.06261	-2.06261	-2.06261	-2.06261	-2.06261	-2.06261	-2.06261	-2.06261	-2.06261	-2.06261	-2.06261	-2.06261	-2.06261	-2.06261	-2.06261	-2.06261	-2.06261	-2.06261	-2.06261	-2.06261	-2.06261	-2.06261	-2.06261	-2.06261	-2.06261	-2.06261	-2.06261	-2.06261	-2.06261	-2.06261	-2.06261	-2.06261	-2.06261	-2.06261	-2.06261	-2.06261	-2.06261	-2.06261	-2.06261	-2.06261	-2.06261	-2.06261	-2.06261	-2.06261
-2.06232	-2.06257	-2.06261	-2.06261	-2.06261	-2.06261	-2.06261	-2.06261	-2.06261	-2.06261	-2.06261	-2.06261	-2.06261	-2.06261	-2.06261	-2.06261	-2.06261	-2.06261	-2.06261	-2.06261	-2.06261	-2.06261	-2.06261	-2.06261	-2.06261	-2.06261	-2.06261	-2.06261	-2.06261	-2.06261	-2.06261	-2.06261	-2.06261	-2.06261	-2.06261	-2.06261	-2.06261	-2.06261	-2.06261	-2.06261	-2.06261	-2.06261	-2.06261	-2.06261	-2.06261	-2.06261	-2.06261	-2.06261	-2.06261	-2.06261
-2.06204	-2.06238	-2.06261	-2.06261	-2.06261	-2.06261	-2.06261	-2.06261	-2.06261	-2.06261	-2.06261	-2.06261	-2.06261	-2.06261	-2.06261	-2.06261	-2.06261	-2.06261	-2.06261	-2.06261	-2.06261	-2.06261	-2.06261	-2.06261	-2.06261	-2.06261	-2.06261	-2.06261	-2.06261	-2.06261	-2.06261	-2.06261	-2.06261	-2.06261	-2.06261	-2.06261	-2.06261	-2.06261	-2.06261	-2.06261	-2.06261	-2.06261	-2.06261	-2.06261	-2.06261	-2.06261	-2.06261	-2.06261	-2.06261	-2.06261
-2.0626	-2.0626	-2.0626	-2.0626	-2.06261	-2.06261	-2.06261	-2.06261	-2.06261	-2.06261	-2.06261	-2.06261	-2.06261	-2.06261	-2.06261	-2.06261	-2.06261	-2.06261	-2.06261	-2.06261	-2.06261	-2.06261	-2.06261	-2.06261	-2.06261	-2.06261	-2.06261	-2.06261	-2.06261	-2.06261	-2.06261	-2.06261	-2.06261	-2.06261	-2.06261	-2.06261	-2.06261	-2.06261	-2.06261	-2.06261	-2.06261	-2.06261	-2.06261	-2.06261	-2.06261	-2.06261	-2.06261	-2.06261	-2.06261	-2.06261
-2.06215	-2.06259	-2.0626	-2.0626	-2.06261	-2.06261	-2.06261	-2.06261	-2.06261	-2.06261	-2.06261	-2.06261	-2.06261	-2.06261	-2.06261	-2.06261	-2.06261	-2.06261	-2.06261	-2.06261	-2.06261	-2.06261	-2.06261	-2.06261	-2.06261	-2.06261	-2.06261	-2.06261	-2.06261	-2.06261	-2.06261	-2.06261	-2.06261	-2.06261	-2.06261	-2.06261	-2.06261	-2.06261	-2.06261	-2.06261	-2.06261	-2.06261	-2.06261	-2.06261	-2.06261	-2.06261	-2.06261	-2.06261	-2.06261	-2.06261
-2.06258	-2.06261	-2.06261	-2.06261	-2.06261	-2.06261	-2.06261	-2.06261	-2.06261	-2.06261	-2.06261	-2.06261	-2.06261	-2.06261	-2.06261	-2.06261	-2.06261	-2.06261	-2.06261	-2.06261	-2.06261	-2.06261	-2.06261	-2.06261	-2.06261	-2.06261	-2.06261	-2.06261	-2.06261	-2.06261	-2.06261	-2.06261	-2.06261	-2.06261	-2.06261	-2.06261	-2.06261	-2.06261	-2.06261	-2.06261	-2.06261	-2.06261	-2.06261	-2.06261	-2.06261	-2.06261	-2.06261	-2.06261	-2.06261	-2.06261
-2.06243	-2.06253	-2.0626	-2.06261	-2.06261	-2.06261	-2.06261	-2.06261	-2.06261	-2.06261	-2.06261	-2.06261	-2.06261	-2.06261	-2.06261	-2.06261	-2.06261	-2.06261	-2.06261	-2.06261	-2.06261	-2.06261	-2.06261	-2.06261	-2.06261	-2.06261	-2.06261	-2.06261	-2.06261	-2.06261	-2.06261	-2.06261	-2.06261	-2.06261	-2.06261	-2.06261	-2.06261	-2.06261	-2.06261	-2.06261	-2.06261	-2.06261	-2.06261	-2.06261	-2.06261	-2.06261	-2.06261	-2.06261	-2.06261	-2.06261
-2.06233	-2.0626	-2.06261	-2.06261	-2.06261	-2.06261	-2.06261	-2.06261	-2.06261	-2.06261	-2.06261	-2.06261	-2.06261	-2.06261	-2.06261	-2.06261	-2.06261	-2.06261	-2.06261	-2.06261	-2.06261	-2.06261	-2.06261	-2.06261	-2.06261	-2.06261	-2.06261	-2.06261	-2.06261	-2.06261	-2.06261	-2.06261	-2.06261	-2.06261	-2.06261	-2.06261	-2.06261	-2.06261	-2.06261	-2.06261	-2.06261	-2.06261	-2.06261	-2.06261	-2.06261	-2.06261	-2.06261	-2.06261	-2.06261	-2.06261
-2.06124	-2.0624	-2.06252	-2.0626	-2.06261	-2.06261	-2.06261	-2.06261	-2.06261	-2.06261	-2.06261	-2.06261	-2.06261	-2.06261	-2.06261	-2.06261	-2.06261	-2.06261	-2.06261	-2.06261	-2.06261	-2.06261	-2.06261	-2.06261	-2.06261	-2.06261	-2.06261	-2.06261	-2.06261	-2.06261	-2.06261	-2.06261	-2.06261	-2.06261	-2.06261	-2.06261	-2.06261	-2.06261	-2.06261	-2.06261	-2.06261	-2.06261	-2.06261	-2.06261	-2.06261	-2.06261	-2.06261	-2.06261	-2.06261	-2.06261
-2.06199	-2.06214	-2.06253	-2.06259	-2.0626	-2.06261	-2.06261	-2.06261	-2.06261	-2.06261	-2.06261	-2.06261	-2.06261	-2.06261	-2.06261	-2.06261	-2.06261	-2.06261	-2.06261	-2.06261	-2.06261	-2.06261	-2.06261	-2.06261	-2.06261	-2.06261	-2.06261	-2.06261	-2.06261	-2.06261	-2.06261	-2.06261	-2.06261	-2.06261	-2.06261	-2.06261	-2.06261	-2.06261	-2.06261	-2.06261	-2.06261	-2.06261	-2.06261	-2.06261	-2.06261	-2.06261	-2.06261	-2.06261	-2.06261	-2.06261
-2.06061	-2.06189	-2.0624	-2.0626	-2.06261	-2.06261	-2.06261	-2.06261	-2.06261	-2.06261	-2.06261	-2.06261	-2.06261	-2.06261	-2.06261	-2.06261	-2.06261	-2.06261	-2.06261	-2.06261	-2.06261	-2.06261	-2.06261	-2.06261	-2.06261	-2.06261	-2.06261	-2.06261	-2.06261	-2.06261	-2.06261	-2.06261	-2.06261	-2.06261	-2.06261	-2.06261	-2.06261	-2.06261	-2.06261	-2.06261	-2.06261	-2.06261	-2.06261	-2.06261	-2.06261	-2.06261	-2.06261	-2.06261	-2.06261	-2.06261
-2.06129	-2.06213	-2.06249	-2.06259	-2.06261	-2.06261	-2.06261	-2.06261	-2.06261	-2.06261	-2.06261	-2.06261	-2.06261	-2.06261	-2.06261	-2.06261	-2.06261	-2.06261	-2.06261	-2.06261	-2.06261	-2.06261	-2.06261	-2.06261	-2.06261	-2.06261	-2.06261	-2.06261	-2.06261	-2.06261	-2.06261	-2.06261	-2.06261	-2.06261	-2.06261	-2.06261	-2.06261	-2.06261	-2.06261	-2.06261	-2.06261	-2.06261	-2.06261	-2.06261	-2.06261	-2.06261	-2.06261	-2.06261	-2.06261	-2.06261
-2.06161	-2.06235	-2.06249	-2.06261	-2.06261	-2.06261	-2.06261	-2.06261	-2.06261	-2.06261	-2.06261	-2.06261	-2.06261	-2.06261	-2.06261	-2.06261	-2.06261	-2.06261	-2.06261	-2.06261	-2.06261	-2.06261	-2.06261	-2.06261	-2.06261	-2.06261	-2.06261	-2.06261	-2.06261	-2.06261	-2.06261	-2.06261	-2.06261	-2.06261	-2.06261	-2.06261	-2.06261	-2.06261	-2.06261	-2.06261	-2.06261	-2.06261	-2.06261	-2.06261	-2.06261	-2.06261	-2.06261	-2.06261	-2.06261	-2.06261
-2.06252	-2.06255	-2.06258	-2.06258	-2.06258	-2.0626	-2.0626	-2.06261	-2.06261	-2.06261	-2.06261	-2.06261	-2.06261	-2.06261	-2.06261	-2.06261	-2.06261	-2.06261	-2.06261	-2.06261	-2.06261	-2.06261	-2.06261	-2.06261	-2.06261	-2.06261	-2.06261	-2.06261	-2.06261	-2.06261	-2.06261	-2.06261	-2.06261	-2.06261	-2.06261	-2.06261	-2.06261	-2.06261	-2.06261	-2.06261	-2.06261	-2.06261	-2.06261	-2.06261	-2.06261	-2.06261	-2.06261	-2.06261	-2.06261	-2.06261
-2.06258	-2.06258	-2.06258	-2.06259	-2.0626	-2.0626	-2.0626	-2.0626	-2.0626	-2.06261	-2.06261	-2.06261	-2.06261	-2.06261	-2.06261	-2.06261	-2.06261	-2.06261	-2.06261	-2.06261	-2.06261	-2.06261	-2.06261	-2.06261	-2.06261	-2.06261	-2.06261	-2.06261	-2.06261	-2.06261	-2.06261	-2.06261	-2.06261	-2.06261	-2.06261	-2.06261	-2.06261	-2.06261	-2.06261	-2.06261	-2.06261	-2.06261	-2.06261	-2.06261	-2.06261	-2.06261	-2.06261	-2.06261	-2.06261	-2.06261
-2.06095	-2.06227	-2.06256	-2.06261	-2.06261	-2.06261	-2.06261	-2.06261	-2.06261	-2.06261	-2.06261	-2.06261	-2.06261	-2.06261	-2.06261	-2.06261	-2.06261	-2.06261	-2.06261	-2.06261	-2.06261	-2.06261	-2.06261	-2.06261	-2.06261	-2.06261	-2.06261	-2.06261	-2.06261	-2.06261	-2.06261	-2.06261	-2.06261	-2.06261	-2.06261	-2.06261	-2.06261	-2.06261	-2.06261	-2.06261	-2.06261	-2.06261	-2.06261	-2.06261	-2.06261	-2.06261	-2.06261	-2.06261	-2.06261	-2.06261
-2.06034	-2.06215	-2.06252	-2.0626	-2.06261	-2.06261	-2.06261	-2.06261	-2.06261	-2.06261	-2.06261	-2.06261	-2.06261	-2.06261	-2.06261	-2.06261	-2.06261	-2.06261	-2.06261	-2.06261	-2.06261	-2.06261	-2.06261	-2.06261	-2.06261	-2.06261	-2.06261	-2.06261	-2.06261	-2.06261	-2.06261	-2.06261	-2.06261	-2.06261	-2.06261	-2.06261	-2.06261	-2.06261	-2.06261	-2.06261	-2.06261	-2.06261	-2.06261	-2.06261	-2.06261	-2.06261	-2.06261	-2.06261	-2.06261	-2.06261
-2.06152	-2.06152	-2.06259	-2.06261	-2.06261	-2.06261	-2.06261	-2.06261	-2.06261	-2.06261	-2.06261	-2.06261	-2.06261	-2.06261	-2.06261	-2.06261	-2.06261	-2.06261	-2.06261	-2.06261	-2.06261	-2.06261	-2.06261	-2.06261	-2.06261	-2.06261	-2.06261	-2.06261	-2.06261	-2.06261	-2.06261	-2.06261	-2.06261	-2.06261	-2.06261	-2.06261	-2.06261	-2.06261	-2.06261	-2.06261	-2.06261	-2.06261	-2.06261	-2.06261	-2.06261	-2.06261	-2.06261	-2.06261	-2.06261	-2.06261
-2.06213	-2.0626	-2.06261	-2.06261	-2.06261	-2.06261	-2.06261	-2.06261	-2.06261	-2.06261	-2.06261	-2.06261	-2.06261	-2.06261	-2.06261	-2.06261	-2.06261	-2.06261	-2.06261	-2.06261	-2.06261	-2.06261	-2.06261	-2.06261	-2.06261	-2.06261	-2.06261	-2.06261	-2.06261	-2.06261	-2.06261	-2.06261	-2.06261	-2.06261	-2.06261	-2.06261	-2.06261	-2.06261	-2.06261	-2.06261	-2.06261	-2.06261	-2.06261	-2.06261	-2.06261	-2.06261	-2.06261	-2.06261	-2.06261	-2.06261
-2.05847	-2.06165	-2.06251	-2.06261	-2.06261	-2.06261	-2.06261	-2.06261	-2.06261	-2.06261	-2.06261	-2.06261	-2.06261	-2.06261	-2.06261	-2.06261	-2.06261	-2.06261	-2.06261	-2.06261	-2.06261	-2.06261	-2.06261	-2.06261	-2.06261	-2.06261	-2.06261	-2.06261	-2.06261	-2.06261	-2.06261	-2.06261	-2.06261	-2.06261	-2.06261	-2.06261	-2.06261	-2.06261	-2.06261	-2.06261	-2.06261	-2.06261	-2.06261	-2.06261	-2.06261	-2.06261	-2.06261	-2.06261	-2.06261	-2.06261
-2.06193	-2.06243	-2.0626	-2.06261	-2.06261	-2.06261	-2.06261	-2.06261	-2.06261	-2.06261	-2.06261	-2.06261	-2.06261	-2.06261	-2.06261	-2.06261	-2.06261	-2.06261	-2.06261	-2.06261	-2.06261	-2.06261	-2.06261	-2.06261	-2.06261	-2.06261	-2.06261	-2.06261	-2.06261	-2.06261	-2.06261	-2.06261	-2.06261	-2.06261	-2.06261	-2.06261	-2.06261	-2.06261	-2.06261	-2.06261	-2.06261	-2.06261	-2.06261	-2.06261	-2.06261	-2.06261	-2.06261	-2.06261	-2.06261	-2.06261
-2.06011	-2.06237	-2.0626	-2.06261	-2.06261	-2.06261	-2.06261	-2.06261	-2.06261	-2.06261	-2.06261	-2.06261	-2.06261	-2.06261	-2.06261	-2.06261	-2.06261	-2.06261	-2.06261	-2.06261	-2.06261	-2.06261	-2.06261	-2.06261	-2.06261	-2.06261	-2.06261	-2.06261	-2.06261	-2.06261	-2.06261	-2.06261	-2.06261	-2.06261	-2.06261	-2.06261	-2.06261	-2.06261	-2.06261	-2.06261	-2.06261	-2.06261	-2.06261	-2.06261	-2.06261	-2.06261	-2.06261	-2.06261	-2.06261	-2.06261
-2.06244	-2.06254	-2.06256	-2.0626	-2.06261	-2.06261	-2.06261	-2.06261	-2.06261	-2.06261	-2.06261	-2.06261	-2.06261	-2.06261	-2.06261	-2.06261	-2.06261	-2.06261	-2.06261	-2.06261	-2.06261	-2.06261	-2.06261	-2.06261	-2.06261	-2.06261	-2.06261	-2.06261	-2.06261	-2.06261	-2.06261	-2.06261	-2.06261	-2.06261	-2.06261	-2.06261	-2.06261	-2.06261	-2.06261	-2.06261	-2.06261	-2.06261	-2.06261	-2.06261	-2.06261	-2.06261	-2.06261	-2.06261	-2.06261	-2.06261
-2.05991	-2.06175	-2.06252	-2.06258	-2.06259	-2.06261	-2.06261	-2.06261	-2.06261	-2.06261	-2.06261	-2.06261	-2.06261	-2.06261	-2.06261	-2.06261	-2.06261	-2.06261	-2.06261	-2.06261	-2.06261	-2.06261	-2.06261	-2.06261	-2.06261	-2.06261	-2.06261	-2.06261	-2.06261	-2.06261	-2.06261	-2.06261	-2.06261	-2.06261	-2.06261	-2.06261	-2.06261	-2.06261	-2.06261	-2.06261	-2.06261	-2.06261	-2.06261	-2.06261	-2.06261	-2.06261	-2.06261	-2.06261	-2.06261	-2.06261
-2.06146	-2.06233	-2.06256	-2.0626	-2.06261	-2.06261	-2.06261	-2.06261	-2.06261	-2.06261	-2.06261	-2.06261	-2.06261	-2.06261	-2.06261	-2.06261	-2.06261	-2.06261	-2.06261	-2.06261	-2.06261	-2.06261	-2.06261	-2.06261	-2.06261	-2.06261	-2.06261	-2.06261	-2.06261	-2.06261	-2.06261	-2.06261	-2.06261	-2.06261	-2.06261	-2.06261	-2.06261	-2.06261	-2.06261	-2.06261	-2.06261	-2.06261	-2.06261	-2.06261	-2.06261	-2.06261	-2.06261	-2.06261	-2.06261	-2.06261
[truncated: 250 more columns]
