# Supplementary material for: A new imperialist competitive algorithm with spiral rising mechanism for solving path optimization problems
Source: PeerJ Comput Sci. 2022 Sep 7;8:e1075. doi: 10.7717/peerj-cs.1075 (PMC9575848; doi:10.7717/peerj-cs.1075)
Supplement: Supplemental Information 11 [file peerj-cs-08-1075-s011.zip › WOA ICA SRICA DEICA/F17/WOA.xlsx]

## Sheet: Sheet1
-2.02272	-2.06247	-2.06247	-2.06256	-2.0626	-2.0626	-2.06261	-2.06261	-2.06261	-2.06261	-2.06261	-2.06261	-2.06261	-2.06261	-2.06261	-2.06261	-2.06261	-2.06261	-2.06261	-2.06261	-2.06261	-2.06261	-2.06261	-2.06261	-2.06261	-2.06261	-2.06261	-2.06261	-2.06261	-2.06261	-2.06261	-2.06261	-2.06261	-2.06261	-2.06261	-2.06261	-2.06261	-2.06261	-2.06261	-2.06261	-2.06261	-2.06261	-2.06261	-2.06261	-2.06261	-2.06261	-2.06261	-2.06261	-2.06261	-2.06261
-2.04628	-2.06087	-2.06235	-2.06252	-2.06253	-2.06254	-2.06256	-2.0626	-2.06261	-2.06261	-2.06261	-2.06261	-2.06261	-2.06261	-2.06261	-2.06261	-2.06261	-2.06261	-2.06261	-2.06261	-2.06261	-2.06261	-2.06261	-2.06261	-2.06261	-2.06261	-2.06261	-2.06261	-2.06261	-2.06261	-2.06261	-2.06261	-2.06261	-2.06261	-2.06261	-2.06261	-2.06261	-2.06261	-2.06261	-2.06261	-2.06261	-2.06261	-2.06261	-2.06261	-2.06261	-2.06261	-2.06261	-2.06261	-2.06261	-2.06261
-2.03083	-2.05947	-2.06188	-2.06188	-2.06218	-2.06218	-2.06227	-2.06261	-2.06261	-2.06261	-2.06261	-2.06261	-2.06261	-2.06261	-2.06261	-2.06261	-2.06261	-2.06261	-2.06261	-2.06261	-2.06261	-2.06261	-2.06261	-2.06261	-2.06261	-2.06261	-2.06261	-2.06261	-2.06261	-2.06261	-2.06261	-2.06261	-2.06261	-2.06261	-2.06261	-2.06261	-2.06261	-2.06261	-2.06261	-2.06261	-2.06261	-2.06261	-2.06261	-2.06261	-2.06261	-2.06261	-2.06261	-2.06261	-2.06261	-2.06261
-2.04805	-2.06196	-2.06237	-2.06247	-2.0625	-2.06257	-2.06257	-2.06258	-2.06261	-2.06261	-2.06261	-2.06261	-2.06261	-2.06261	-2.06261	-2.06261	-2.06261	-2.06261	-2.06261	-2.06261	-2.06261	-2.06261	-2.06261	-2.06261	-2.06261	-2.06261	-2.06261	-2.06261	-2.06261	-2.06261	-2.06261	-2.06261	-2.06261	-2.06261	-2.06261	-2.06261	-2.06261	-2.06261	-2.06261	-2.06261	-2.06261	-2.06261	-2.06261	-2.06261	-2.06261	-2.06261	-2.06261	-2.06261	-2.06261	-2.06261
-1.95412	-2.05569	-2.05915	-2.06226	-2.0624	-2.06243	-2.0626	-2.06261	-2.06261	-2.06261	-2.06261	-2.06261	-2.06261	-2.06261	-2.06261	-2.06261	-2.06261	-2.06261	-2.06261	-2.06261	-2.06261	-2.06261	-2.06261	-2.06261	-2.06261	-2.06261	-2.06261	-2.06261	-2.06261	-2.06261	-2.06261	-2.06261	-2.06261	-2.06261	-2.06261	-2.06261	-2.06261	-2.06261	-2.06261	-2.06261	-2.06261	-2.06261	-2.06261	-2.06261	-2.06261	-2.06261	-2.06261	-2.06261	-2.06261	-2.06261
-2.04092	-2.05644	-2.06032	-2.06169	-2.06192	-2.06238	-2.06253	-2.0626	-2.0626	-2.06261	-2.06261	-2.06261	-2.06261	-2.06261	-2.06261	-2.06261	-2.06261	-2.06261	-2.06261	-2.06261	-2.06261	-2.06261	-2.06261	-2.06261	-2.06261	-2.06261	-2.06261	-2.06261	-2.06261	-2.06261	-2.06261	-2.06261	-2.06261	-2.06261	-2.06261	-2.06261	-2.06261	-2.06261	-2.06261	-2.06261	-2.06261	-2.06261	-2.06261	-2.06261	-2.06261	-2.06261	-2.06261	-2.06261	-2.06261	-2.06261
-2.01016	-2.05927	-2.06251	-2.06259	-2.06259	-2.06259	-2.06259	-2.06259	-2.0626	-2.0626	-2.0626	-2.06261	-2.06261	-2.06261	-2.06261	-2.06261	-2.06261	-2.06261	-2.06261	-2.06261	-2.06261	-2.06261	-2.06261	-2.06261	-2.06261	-2.06261	-2.06261	-2.06261	-2.06261	-2.06261	-2.06261	-2.06261	-2.06261	-2.06261	-2.06261	-2.06261	-2.06261	-2.06261	-2.06261	-2.06261	-2.06261	-2.06261	-2.06261	-2.06261	-2.06261	-2.06261	-2.06261	-2.06261	-2.06261	-2.06261
-2.05627	-2.0617	-2.06253	-2.06256	-2.06258	-2.06261	-2.06261	-2.06261	-2.06261	-2.06261	-2.06261	-2.06261	-2.06261	-2.06261	-2.06261	-2.06261	-2.06261	-2.06261	-2.06261	-2.06261	-2.06261	-2.06261	-2.06261	-2.06261	-2.06261	-2.06261	-2.06261	-2.06261	-2.06261	-2.06261	-2.06261	-2.06261	-2.06261	-2.06261	-2.06261	-2.06261	-2.06261	-2.06261	-2.06261	-2.06261	-2.06261	-2.06261	-2.06261	-2.06261	-2.06261	-2.06261	-2.06261	-2.06261	-2.06261	-2.06261
-2.06121	-2.06128	-2.0614	-2.06247	-2.06254	-2.06259	-2.06261	-2.06261	-2.06261	-2.06261	-2.06261	-2.06261	-2.06261	-2.06261	-2.06261	-2.06261	-2.06261	-2.06261	-2.06261	-2.06261	-2.06261	-2.06261	-2.06261	-2.06261	-2.06261	-2.06261	-2.06261	-2.06261	-2.06261	-2.06261	-2.06261	-2.06261	-2.06261	-2.06261	-2.06261	-2.06261	-2.06261	-2.06261	-2.06261	-2.06261	-2.06261	-2.06261	-2.06261	-2.06261	-2.06261	-2.06261	-2.06261	-2.06261	-2.06261	-2.06261
-2.06243	-2.06243	-2.06247	-2.06252	-2.06257	-2.06259	-2.06259	-2.06259	-2.06261	-2.06261	-2.06261	-2.06261	-2.06261	-2.06261	-2.06261	-2.06261	-2.06261	-2.06261	-2.06261	-2.06261	-2.06261	-2.06261	-2.06261	-2.06261	-2.06261	-2.06261	-2.06261	-2.06261	-2.06261	-2.06261	-2.06261	-2.06261	-2.06261	-2.06261	-2.06261	-2.06261	-2.06261	-2.06261	-2.06261	-2.06261	-2.06261	-2.06261	-2.06261	-2.06261	-2.06261	-2.06261	-2.06261	-2.06261	-2.06261	-2.06261
-2.02796	-2.05942	-2.06225	-2.06225	-2.06239	-2.06248	-2.06251	-2.06253	-2.06258	-2.06259	-2.0626	-2.06261	-2.06261	-2.06261	-2.06261	-2.06261	-2.06261	-2.06261	-2.06261	-2.06261	-2.06261	-2.06261	-2.06261	-2.06261	-2.06261	-2.06261	-2.06261	-2.06261	-2.06261	-2.06261	-2.06261	-2.06261	-2.06261	-2.06261	-2.06261	-2.06261	-2.06261	-2.06261	-2.06261	-2.06261	-2.06261	-2.06261	-2.06261	-2.06261	-2.06261	-2.06261	-2.06261	-2.06261	-2.06261	-2.06261
-2.00993	-2.05921	-2.06188	-2.0624	-2.06255	-2.06256	-2.06256	-2.06256	-2.06259	-2.0626	-2.0626	-2.06261	-2.06261	-2.06261	-2.06261	-2.06261	-2.06261	-2.06261	-2.06261	-2.06261	-2.06261	-2.06261	-2.06261	-2.06261	-2.06261	-2.06261	-2.06261	-2.06261	-2.06261	-2.06261	-2.06261	-2.06261	-2.06261	-2.06261	-2.06261	-2.06261	-2.06261	-2.06261	-2.06261	-2.06261	-2.06261	-2.06261	-2.06261	-2.06261	-2.06261	-2.06261	-2.06261	-2.06261	-2.06261	-2.06261
-2.03147	-2.06064	-2.06172	-2.06223	-2.06259	-2.06259	-2.06259	-2.0626	-2.0626	-2.0626	-2.0626	-2.06261	-2.06261	-2.06261	-2.06261	-2.06261	-2.06261	-2.06261	-2.06261	-2.06261	-2.06261	-2.06261	-2.06261	-2.06261	-2.06261	-2.06261	-2.06261	-2.06261	-2.06261	-2.06261	-2.06261	-2.06261	-2.06261	-2.06261	-2.06261	-2.06261	-2.06261	-2.06261	-2.06261	-2.06261	-2.06261	-2.06261	-2.06261	-2.06261	-2.06261	-2.06261	-2.06261	-2.06261	-2.06261	-2.06261
-2.04981	-2.06137	-2.06255	-2.06255	-2.0626	-2.0626	-2.0626	-2.0626	-2.0626	-2.06261	-2.06261	-2.06261	-2.06261	-2.06261	-2.06261	-2.06261	-2.06261	-2.06261	-2.06261	-2.06261	-2.06261	-2.06261	-2.06261	-2.06261	-2.06261	-2.06261	-2.06261	-2.06261	-2.06261	-2.06261	-2.06261	-2.06261	-2.06261	-2.06261	-2.06261	-2.06261	-2.06261	-2.06261	-2.06261	-2.06261	-2.06261	-2.06261	-2.06261	-2.06261	-2.06261	-2.06261	-2.06261	-2.06261	-2.06261	-2.06261
-2.03288	-2.06088	-2.06101	-2.06173	-2.06191	-2.06222	-2.06234	-2.0626	-2.0626	-2.0626	-2.06261	-2.06261	-2.06261	-2.06261	-2.06261	-2.06261	-2.06261	-2.06261	-2.06261	-2.06261	-2.06261	-2.06261	-2.06261	-2.06261	-2.06261	-2.06261	-2.06261	-2.06261	-2.06261	-2.06261	-2.06261	-2.06261	-2.06261	-2.06261	-2.06261	-2.06261	-2.06261	-2.06261	-2.06261	-2.06261	-2.06261	-2.06261	-2.06261	-2.06261	-2.06261	-2.06261	-2.06261	-2.06261	-2.06261	-2.06261
-2.05546	-2.05854	-2.06073	-2.0626	-2.0626	-2.0626	-2.0626	-2.06261	-2.06261	-2.06261	-2.06261	-2.06261	-2.06261	-2.06261	-2.06261	-2.06261	-2.06261	-2.06261	-2.06261	-2.06261	-2.06261	-2.06261	-2.06261	-2.06261	-2.06261	-2.06261	-2.06261	-2.06261	-2.06261	-2.06261	-2.06261	-2.06261	-2.06261	-2.06261	-2.06261	-2.06261	-2.06261	-2.06261	-2.06261	-2.06261	-2.06261	-2.06261	-2.06261	-2.06261	-2.06261	-2.06261	-2.06261	-2.06261	-2.06261	-2.06261
-2.03898	-2.06241	-2.06241	-2.06261	-2.06261	-2.06261	-2.06261	-2.06261	-2.06261	-2.06261	-2.06261	-2.06261	-2.06261	-2.06261	-2.06261	-2.06261	-2.06261	-2.06261	-2.06261	-2.06261	-2.06261	-2.06261	-2.06261	-2.06261	-2.06261	-2.06261	-2.06261	-2.06261	-2.06261	-2.06261	-2.06261	-2.06261	-2.06261	-2.06261	-2.06261	-2.06261	-2.06261	-2.06261	-2.06261	-2.06261	-2.06261	-2.06261	-2.06261	-2.06261	-2.06261	-2.06261	-2.06261	-2.06261	-2.06261	-2.06261
-2.0582	-2.06095	-2.06185	-2.06192	-2.06217	-2.06249	-2.06255	-2.06257	-2.0626	-2.06261	-2.06261	-2.06261	-2.06261	-2.06261	-2.06261	-2.06261	-2.06261	-2.06261	-2.06261	-2.06261	-2.06261	-2.06261	-2.06261	-2.06261	-2.06261	-2.06261	-2.06261	-2.06261	-2.06261	-2.06261	-2.06261	-2.06261	-2.06261	-2.06261	-2.06261	-2.06261	-2.06261	-2.06261	-2.06261	-2.06261	-2.06261	-2.06261	-2.06261	-2.06261	-2.06261	-2.06261	-2.06261	-2.06261	-2.06261	-2.06261
-2.03115	-2.06077	-2.06261	-2.06261	-2.06261	-2.06261	-2.06261	-2.06261	-2.06261	-2.06261	-2.06261	-2.06261	-2.06261	-2.06261	-2.06261	-2.06261	-2.06261	-2.06261	-2.06261	-2.06261	-2.06261	-2.06261	-2.06261	-2.06261	-2.06261	-2.06261	-2.06261	-2.06261	-2.06261	-2.06261	-2.06261	-2.06261	-2.06261	-2.06261	-2.06261	-2.06261	-2.06261	-2.06261	-2.06261	-2.06261	-2.06261	-2.06261	-2.06261	-2.06261	-2.06261	-2.06261	-2.06261	-2.06261	-2.06261	-2.06261
-2.05435	-2.06237	-2.06261	-2.06261	-2.06261	-2.06261	-2.06261	-2.06261	-2.06261	-2.06261	-2.06261	-2.06261	-2.06261	-2.06261	-2.06261	-2.06261	-2.06261	-2.06261	-2.06261	-2.06261	-2.06261	-2.06261	-2.06261	-2.06261	-2.06261	-2.06261	-2.06261	-2.06261	-2.06261	-2.06261	-2.06261	-2.06261	-2.06261	-2.06261	-2.06261	-2.06261	-2.06261	-2.06261	-2.06261	-2.06261	-2.06261	-2.06261	-2.06261	-2.06261	-2.06261	-2.06261	-2.06261	-2.06261	-2.06261	-2.06261
-2.05431	-2.06015	-2.06256	-2.06257	-2.06258	-2.06258	-2.06258	-2.06258	-2.06261	-2.06261	-2.06261	-2.06261	-2.06261	-2.06261	-2.06261	-2.06261	-2.06261	-2.06261	-2.06261	-2.06261	-2.06261	-2.06261	-2.06261	-2.06261	-2.06261	-2.06261	-2.06261	-2.06261	-2.06261	-2.06261	-2.06261	-2.06261	-2.06261	-2.06261	-2.06261	-2.06261	-2.06261	-2.06261	-2.06261	-2.06261	-2.06261	-2.06261	-2.06261	-2.06261	-2.06261	-2.06261	-2.06261	-2.06261	-2.06261	-2.06261
-2.05836	-2.06154	-2.06226	-2.06261	-2.06261	-2.06261	-2.06261	-2.06261	-2.06261	-2.06261	-2.06261	-2.06261	-2.06261	-2.06261	-2.06261	-2.06261	-2.06261	-2.06261	-2.06261	-2.06261	-2.06261	-2.06261	-2.06261	-2.06261	-2.06261	-2.06261	-2.06261	-2.06261	-2.06261	-2.06261	-2.06261	-2.06261	-2.06261	-2.06261	-2.06261	-2.06261	-2.06261	-2.06261	-2.06261	-2.06261	-2.06261	-2.06261	-2.06261	-2.06261	-2.06261	-2.06261	-2.06261	-2.06261	-2.06261	-2.06261
-2.0361	-2.06229	-2.06232	-2.0624	-2.06242	-2.0626	-2.0626	-2.0626	-2.0626	-2.06261	-2.06261	-2.06261	-2.06261	-2.06261	-2.06261	-2.06261	-2.06261	-2.06261	-2.06261	-2.06261	-2.06261	-2.06261	-2.06261	-2.06261	-2.06261	-2.06261	-2.06261	-2.06261	-2.06261	-2.06261	-2.06261	-2.06261	-2.06261	-2.06261	-2.06261	-2.06261	-2.06261	-2.06261	-2.06261	-2.06261	-2.06261	-2.06261	-2.06261	-2.06261	-2.06261	-2.06261	-2.06261	-2.06261	-2.06261	-2.06261
-2.05176	-2.06172	-2.06183	-2.06232	-2.06259	-2.06259	-2.06259	-2.06261	-2.06261	-2.06261	-2.06261	-2.06261	-2.06261	-2.06261	-2.06261	-2.06261	-2.06261	-2.06261	-2.06261	-2.06261	-2.06261	-2.06261	-2.06261	-2.06261	-2.06261	-2.06261	-2.06261	-2.06261	-2.06261	-2.06261	-2.06261	-2.06261	-2.06261	-2.06261	-2.06261	-2.06261	-2.06261	-2.06261	-2.06261	-2.06261	-2.06261	-2.06261	-2.06261	-2.06261	-2.06261	-2.06261	-2.06261	-2.06261	-2.06261	-2.06261
-2.0465	-2.05852	-2.06069	-2.06178	-2.06254	-2.06259	-2.06259	-2.0626	-2.06261	-2.06261	-2.06261	-2.06261	-2.06261	-2.06261	-2.06261	-2.06261	-2.06261	-2.06261	-2.06261	-2.06261	-2.06261	-2.06261	-2.06261	-2.06261	-2.06261	-2.06261	-2.06261	-2.06261	-2.06261	-2.06261	-2.06261	-2.06261	-2.06261	-2.06261	-2.06261	-2.06261	-2.06261	-2.06261	-2.06261	-2.06261	-2.06261	-2.06261	-2.06261	-2.06261	-2.06261	-2.06261	-2.06261	-2.06261	-2.06261	-2.06261
-2.04634	-2.05485	-2.06153	-2.06209	-2.06255	-2.0626	-2.06261	-2.06261	-2.06261	-2.06261	-2.06261	-2.06261	-2.06261	-2.06261	-2.06261	-2.06261	-2.06261	-2.06261	-2.06261	-2.06261	-2.06261	-2.06261	-2.06261	-2.06261	-2.06261	-2.06261	-2.06261	-2.06261	-2.06261	-2.06261	-2.06261	-2.06261	-2.06261	-2.06261	-2.06261	-2.06261	-2.06261	-2.06261	-2.06261	-2.06261	-2.06261	-2.06261	-2.06261	-2.06261	-2.06261	-2.06261	-2.06261	-2.06261	-2.06261	-2.06261
-2.04855	-2.06226	-2.06257	-2.06257	-2.0626	-2.06261	-2.06261	-2.06261	-2.06261	-2.06261	-2.06261	-2.06261	-2.06261	-2.06261	-2.06261	-2.06261	-2.06261	-2.06261	-2.06261	-2.06261	-2.06261	-2.06261	-2.06261	-2.06261	-2.06261	-2.06261	-2.06261	-2.06261	-2.06261	-2.06261	-2.06261	-2.06261	-2.06261	-2.06261	-2.06261	-2.06261	-2.06261	-2.06261	-2.06261	-2.06261	-2.06261	-2.06261	-2.06261	-2.06261	-2.06261	-2.06261	-2.06261	-2.06261	-2.06261	-2.06261
-2.06006	-2.0621	-2.06238	-2.06242	-2.06261	-2.06261	-2.06261	-2.06261	-2.06261	-2.06261	-2.06261	-2.06261	-2.06261	-2.06261	-2.06261	-2.06261	-2.06261	-2.06261	-2.06261	-2.06261	-2.06261	-2.06261	-2.06261	-2.06261	-2.06261	-2.06261	-2.06261	-2.06261	-2.06261	-2.06261	-2.06261	-2.06261	-2.06261	-2.06261	-2.06261	-2.06261	-2.06261	-2.06261	-2.06261	-2.06261	-2.06261	-2.06261	-2.06261	-2.06261	-2.06261	-2.06261	-2.06261	-2.06261	-2.06261	-2.06261
-2.05294	-2.06195	-2.06248	-2.0625	-2.06259	-2.06259	-2.0626	-2.0626	-2.06261	-2.06261	-2.06261	-2.06261	-2.06261	-2.06261	-2.06261	-2.06261	-2.06261	-2.06261	-2.06261	-2.06261	-2.06261	-2.06261	-2.06261	-2.06261	-2.06261	-2.06261	-2.06261	-2.06261	-2.06261	-2.06261	-2.06261	-2.06261	-2.06261	-2.06261	-2.06261	-2.06261	-2.06261	-2.06261	-2.06261	-2.06261	-2.06261	-2.06261	-2.06261	-2.06261	-2.06261	-2.06261	-2.06261	-2.06261	-2.06261	-2.06261
-2.05915	-2.06161	-2.06161	-2.06209	-2.06221	-2.06254	-2.06255	-2.06255	-2.06259	-2.06261	-2.06261	-2.06261	-2.06261	-2.06261	-2.06261	-2.06261	-2.06261	-2.06261	-2.06261	-2.06261	-2.06261	-2.06261	-2.06261	-2.06261	-2.06261	-2.06261	-2.06261	-2.06261	-2.06261	-2.06261	-2.06261	-2.06261	-2.06261	-2.06261	-2.06261	-2.06261	-2.06261	-2.06261	-2.06261	-2.06261	-2.06261	-2.06261	-2.06261	-2.06261	-2.06261	-2.06261	-2.06261	-2.06261	-2.06261	-2.06261
-2.04124	-2.06051	-2.06191	-2.06235	-2.06248	-2.06255	-2.06257	-2.0626	-2.06261	-2.06261	-2.06261	-2.06261	-2.06261	-2.06261	-2.06261	-2.06261	-2.06261	-2.06261	-2.06261	-2.06261	-2.06261	-2.06261	-2.06261	-2.06261	-2.06261	-2.06261	-2.06261	-2.06261	-2.06261	-2.06261	-2.06261	-2.06261	-2.06261	-2.06261	-2.06261	-2.06261	-2.06261	-2.06261	-2.06261	-2.06261	-2.06261	-2.06261	-2.06261	-2.06261	-2.06261	-2.06261	-2.06261	-2.06261	-2.06261	-2.06261
[truncated: 250 more columns]
