# Supplementary material for: A new imperialist competitive algorithm with spiral rising mechanism for solving path optimization problems
Source: PeerJ Comput Sci. 2022 Sep 7;8:e1075. doi: 10.7717/peerj-cs.1075 (PMC9575848; doi:10.7717/peerj-cs.1075)
Supplement: Supplemental Information 11 [file peerj-cs-08-1075-s011.zip › WOA ICA SRICA DEICA/F18/DEICA.xlsx]

## Sheet: Sheet1
0.011975	0.00208113	6.49383e-05	7.63992e-06	7.16405e-06	3.8057e-07	3.8057e-07	8.20453e-09	1.74347e-09	1.16578e-09	1.53761e-10	1.13352e-10	2.65892e-12	1.93273e-12	1.85315e-12	1.61244e-12	4.95992e-13	1.71698e-13	1.37048e-14	2.16293e-15	3.13899e-16	1.40621e-16	1.76891e-17	1.8442e-18	1.30223e-18	2.71189e-19	6.74221e-20	3.9168e-21	2.21036e-22	2.21036e-22	1.51459e-22	5.96223e-23	5.87366e-23	3.42912e-23	7.96649e-24	8.37991e-25	8.37991e-25	1.37931e-25	1.53039e-26	7.75329e-27	1.20463e-27	2.08697e-28	2.08697e-28	1.58497e-28	3.2729e-29	3.2729e-29	1.54727e-29	1.12523e-29	9.56442e-30	3.88094e-30
0.0144175	0.00317322	0.000168261	8.30139e-05	1.01755e-05	1.62471e-06	5.90362e-07	1.99402e-07	1.99077e-08	2.22996e-09	5.49789e-12	5.49789e-12	7.35814e-13	4.38152e-13	4.09917e-13	3.60865e-14	3.60865e-14	3.58501e-15	2.85775e-16	2.85775e-16	1.71642e-16	3.32899e-17	8.26282e-18	4.48468e-18	3.68795e-19	3.68795e-19	1.44138e-19	2.10584e-20	7.02978e-22	6.25617e-22	6.45019e-23	5.98814e-23	8.92539e-24	7.91719e-24	3.36657e-24	6.71273e-27	6.71273e-27	5.60576e-27	4.37715e-27	2.77862e-27	1.85152e-27	1.81143e-27	1.50572e-27	1.30551e-27	7.15033e-28	4.50302e-28	2.90077e-28	9.1786e-29	1.00045e-29	4.31884e-30
0.00138151	0.000655653	0.000287604	3.96753e-05	3.64617e-06	1.05853e-06	1.3223e-08	1.3223e-08	4.08301e-09	6.00309e-10	2.04907e-10	5.01381e-12	5.01381e-12	1.18669e-12	1.07627e-13	7.77e-14	2.19386e-14	1.2928e-14	5.51352e-15	9.26415e-16	1.35372e-17	7.7075e-18	8.55781e-19	3.35016e-19	1.06401e-19	6.05481e-20	5.70832e-20	4.5816e-20	3.81296e-20	2.61234e-20	1.53903e-20	5.09603e-21	7.43156e-22	3.9454e-23	3.9454e-23	1.01427e-23	6.03871e-24	5.50727e-24	3.39773e-24	2.11407e-24	1.25259e-24	6.01593e-25	5.60797e-25	3.13061e-25	1.9101e-25	1.6458e-25	1.11513e-25	4.05788e-26	1.02192e-26	3.55975e-28
0.000316734	6.08488e-06	6.08488e-06	2.63251e-06	2.63251e-06	2.4786e-06	2.15524e-07	1.54361e-08	2.28754e-09	6.66594e-10	2.55242e-11	1.73276e-11	3.16545e-12	3.16545e-12	8.24588e-13	1.99534e-13	3.86215e-16	3.86215e-16	3.63559e-16	2.19816e-16	6.08997e-18	5.64627e-18	4.80775e-18	1.70195e-18	7.80172e-20	1.05343e-20	9.35222e-21	7.47543e-21	4.91938e-21	1.54568e-21	5.94062e-22	3.41694e-23	8.44788e-24	1.61481e-24	1.61481e-24	2.78175e-26	2.78175e-26	1.60398e-26	2.19562e-27	1.13614e-27	6.65473e-28	3.37505e-28	2.83286e-28	1.90831e-28	1.6479e-28	1.45422e-28	1.35497e-28	9.54405e-29	7.6494e-29	4.70068e-29
0.00594204	0.000126725	0.000126725	3.91277e-05	5.0267e-06	1.88674e-06	6.66943e-08	3.54369e-08	2.99087e-09	1.94141e-10	8.45411e-11	3.78994e-11	2.92303e-11	9.52593e-13	7.30721e-13	7.13033e-14	7.13033e-14	4.57837e-14	1.74857e-14	2.15223e-15	2.91502e-16	6.88639e-17	1.35984e-17	5.4806e-18	2.30248e-18	1.06274e-18	7.08241e-19	4.39636e-20	4.4248e-21	4.4248e-21	3.03388e-21	1.52339e-21	1.39918e-21	1.18294e-21	5.88646e-22	3.96969e-22	3.66154e-24	3.20019e-24	1.29077e-25	1.29077e-25	5.31224e-26	2.33204e-26	1.8405e-26	1.04669e-26	4.51658e-27	6.178e-28	1.53959e-28	1.53959e-28	1.53443e-28	1.31604e-28
0.00224616	0.00129049	2.59621e-05	1.84809e-05	9.82999e-07	2.27237e-07	1.54515e-08	3.01479e-09	4.8002e-10	1.42782e-11	1.21705e-11	9.25174e-12	4.55776e-12	2.13194e-12	1.96495e-12	5.94999e-13	1.38292e-14	8.21213e-15	4.62076e-15	1.71902e-15	1.71902e-15	4.63011e-17	3.06416e-17	4.36752e-19	4.36752e-19	1.67495e-20	8.07412e-21	2.72902e-21	9.61117e-22	1.58067e-22	6.45645e-23	7.17029e-24	8.12367e-25	8.12367e-25	2.31995e-25	2.31995e-25	7.77128e-27	9.20285e-28	2.43335e-28	1.14081e-28	9.88298e-29	9.24701e-29	8.14853e-29	7.89952e-29	4.82815e-29	4.82815e-29	3.25329e-29	2.43015e-29	2.1558e-29	1.95857e-29
0.000249615	0.000249615	1.40507e-05	6.89447e-06	5.48431e-06	4.20504e-06	5.67557e-07	1.65325e-08	1.65325e-08	3.52657e-11	3.52657e-11	9.72087e-12	2.18393e-12	1.09254e-12	1.55008e-14	1.55008e-14	1.55008e-14	2.50273e-15	2.50273e-15	6.08553e-16	2.58878e-16	2.58878e-16	1.83535e-17	8.86283e-20	8.86283e-20	5.53971e-20	3.22082e-20	1.16978e-20	4.56927e-22	4.56927e-22	3.12222e-22	1.38075e-22	1.0257e-22	9.27395e-24	1.10898e-24	8.78404e-25	3.66297e-25	2.93466e-25	2.46696e-25	5.87876e-26	1.29904e-27	2.32093e-28	2.32093e-28	1.1836e-28	1.69839e-29	8.04148e-30	1.86199e-30	1.30791e-31	1.30791e-31	1.30791e-31
0.0081429	0.000115961	8.79448e-05	7.90345e-05	1.25614e-06	1.25614e-06	2.31403e-09	2.31403e-09	9.39058e-10	5.02773e-10	5.15886e-11	3.10537e-11	6.85311e-12	4.62302e-12	1.35204e-13	1.35204e-13	1.93292e-14	1.71771e-15	4.76005e-17	1.6283e-17	2.07436e-18	5.6349e-19	5.6349e-19	1.50149e-19	6.37575e-20	3.69836e-20	1.63546e-20	1.31163e-20	9.7087e-21	7.9469e-21	6.24822e-21	1.17327e-21	1.83101e-22	2.22783e-24	2.22783e-24	1.38153e-24	1.29423e-24	1.53729e-26	1.53729e-26	1.53729e-26	8.9967e-27	2.466e-27	5.46092e-28	1.03245e-28	9.72939e-29	5.32395e-29	3.83134e-29	3.28097e-29	4.43555e-30	9.9062e-31
0.00225182	0.000616806	0.000135494	2.50218e-05	5.90168e-06	1.41611e-06	1.32834e-07	7.76707e-08	1.18535e-08	1.11697e-09	1.9772e-10	6.29368e-11	2.91243e-12	1.60191e-14	1.60191e-14	1.60191e-14	1.12961e-14	8.28751e-15	5.8433e-15	3.47364e-15	1.17777e-15	4.60803e-16	3.71296e-17	7.35469e-18	1.89096e-18	1.27213e-18	8.06659e-19	5.16102e-19	1.14478e-19	3.64321e-20	4.39242e-21	1.24706e-21	1.58665e-22	1.48054e-23	8.78881e-24	2.31446e-24	1.52399e-25	2.3776e-26	5.07962e-27	5.07962e-27	3.28115e-27	1.72098e-27	2.61129e-28	4.5762e-30	4.5762e-30	3.41836e-31	1.41129e-32	1.41129e-32	1.41129e-32	1.25773e-32
0.0210905	2.70551e-05	2.70551e-05	2.70551e-05	1.79598e-06	5.06578e-08	1.76466e-08	1.76466e-08	1.291e-08	4.11104e-09	1.3282e-10	6.49273e-12	6.49273e-12	1.38782e-12	6.42123e-13	1.35965e-14	5.16525e-15	9.20212e-16	5.58248e-16	1.53375e-16	5.59792e-17	5.03348e-18	5.19846e-19	3.94178e-19	4.5222e-20	1.36528e-20	8.66082e-21	4.64083e-21	1.98152e-21	7.84331e-22	4.77202e-22	3.59839e-22	1.79384e-22	8.46668e-23	5.37694e-23	3.64254e-23	2.6676e-23	1.78847e-23	1.46956e-23	9.22385e-24	5.6818e-24	3.38697e-24	1.9404e-24	1.23098e-24	6.31786e-25	2.75687e-25	1.26538e-25	4.92596e-26	6.80373e-27	1.81858e-27
0.0093328	0.00057718	0.000128653	3.3739e-05	9.94393e-06	1.99258e-06	1.79683e-09	2.08413e-10	2.08413e-10	2.08413e-10	4.71588e-11	2.20449e-12	1.4641e-12	1.08434e-12	3.77321e-15	3.77321e-15	1.10108e-15	1.10108e-15	4.63811e-17	5.707e-18	3.65445e-18	1.69969e-18	1.69969e-18	8.06812e-19	4.75016e-19	3.98387e-20	1.78734e-21	1.70308e-21	1.2069e-21	6.01357e-22	3.07515e-22	2.02559e-22	1.63818e-22	7.26336e-23	1.34467e-23	2.92129e-24	1.48738e-24	2.24055e-25	4.28664e-26	3.56848e-26	3.56848e-26	2.7967e-26	2.61285e-26	2.4051e-26	1.0023e-27	7.81805e-28	7.27969e-29	2.83646e-29	2.83646e-29	9.59298e-30
0.000812989	0.000812989	7.6191e-05	1.14138e-05	1.14138e-05	1.209e-06	1.209e-06	2.0137e-07	9.38589e-08	1.21207e-08	4.0517e-09	1.66427e-10	5.94664e-11	5.60126e-12	4.50317e-12	2.51836e-12	5.91712e-13	3.28464e-13	1.02761e-13	5.48645e-14	2.18081e-14	6.95887e-15	1.12849e-15	2.27198e-16	1.3019e-17	1.3019e-17	9.72818e-18	9.64848e-19	9.64848e-19	5.60327e-19	1.00557e-20	1.00557e-20	1.14237e-22	4.2359e-23	1.81693e-23	1.81693e-23	1.72013e-23	1.16382e-23	6.00302e-24	4.10787e-24	5.13499e-26	2.17936e-27	2.17936e-27	1.47035e-27	3.95971e-28	3.30886e-28	5.44614e-30	5.44614e-30	8.41071e-31	3.99681e-31
0.00410707	0.000487414	7.31247e-05	3.8955e-05	9.2115e-07	2.41607e-08	2.41607e-08	2.41607e-08	8.19264e-09	1.72466e-10	6.78978e-11	3.26695e-11	7.85697e-12	4.47421e-14	4.47421e-14	4.44946e-14	4.4198e-15	7.3225e-17	7.3225e-17	1.04201e-17	1.04201e-17	1.00951e-17	2.03735e-18	1.89582e-19	5.03096e-20	3.72584e-21	1.54701e-21	1.33381e-22	2.0214e-23	1.31508e-24	5.23914e-25	2.81318e-25	2.11904e-25	5.48054e-26	1.66493e-26	4.70888e-27	6.33563e-28	6.33563e-28	8.28263e-29	6.78726e-29	4.47547e-29	1.46436e-29	7.35343e-31	4.35172e-31	2.7527e-32	2.7527e-32	2.09299e-32	1.29888e-32	9.40009e-33	7.47921e-33
0.00596812	0.00196194	0.00079692	6.01234e-06	3.14594e-08	3.14594e-08	1.20791e-09	8.18564e-10	7.71631e-11	7.71631e-11	2.05205e-11	8.39553e-12	2.45791e-12	2.51546e-13	2.51546e-13	3.92678e-14	2.13667e-14	2.13667e-14	5.63039e-15	1.22039e-16	1.22039e-16	4.4481e-18	3.85966e-19	3.50134e-19	5.3966e-20	2.54495e-21	2.11237e-21	2.89109e-22	2.89109e-22	1.94539e-22	1.94539e-22	1.52321e-23	1.52321e-23	1.31091e-23	1.23979e-23	1.07315e-23	1.08561e-25	1.08561e-25	1.06344e-25	1.01049e-25	9.46655e-26	1.51718e-26	4.33097e-27	3.29376e-27	2.57674e-27	1.28213e-27	9.17615e-28	5.60927e-28	4.47199e-28	2.74365e-28
0.00107232	0.00107232	0.000116943	1.9898e-05	1.24234e-05	4.61908e-07	4.2977e-08	6.22996e-09	5.29303e-09	7.73299e-11	5.21094e-11	5.21094e-11	6.31955e-12	5.16731e-13	4.71666e-13	1.42485e-13	4.03104e-14	4.55745e-15	1.23926e-15	2.9796e-16	2.71293e-16	2.12885e-16	1.40573e-16	7.93267e-18	4.77151e-18	4.2843e-18	9.64327e-19	2.92275e-19	4.40866e-21	4.40866e-21	4.33406e-22	1.12498e-22	1.50469e-23	3.17822e-24	1.81244e-24	1.1557e-24	1.05186e-24	8.31449e-25	8.05892e-26	7.17649e-28	7.17649e-28	8.16947e-29	1.78634e-29	7.9844e-30	7.27453e-30	7.27453e-30	6.8986e-30	4.87362e-30	3.32994e-30	1.02103e-30
0.013669	0.000857911	0.000280556	1.46606e-05	1.46606e-05	4.8495e-06	2.69208e-06	2.71111e-07	2.74655e-08	7.16879e-09	1.41197e-09	7.42674e-10	5.79167e-11	1.1017e-11	9.78547e-13	3.90028e-14	3.90028e-14	2.82703e-14	2.82703e-14	3.04407e-16	3.04407e-16	1.35654e-18	1.35654e-18	1.35654e-18	6.15701e-19	2.30393e-19	1.81361e-19	9.58883e-21	4.85539e-21	9.37362e-22	1.58941e-22	3.37652e-23	3.37652e-23	1.08896e-23	1.18099e-25	1.18099e-25	1.11733e-26	8.17889e-27	1.07272e-27	1.07272e-27	1.04473e-27	1.03964e-27	4.13612e-30	4.13612e-30	4.13612e-30	8.03142e-31	4.48665e-31	3.65954e-31	3.14404e-32	4.59274e-33
0.00690312	0.000363829	0.000156328	5.9453e-05	3.22621e-06	1.69402e-06	1.42488e-07	2.01111e-08	4.49814e-09	2.06916e-10	8.73551e-11	8.73551e-11	5.44068e-11	1.04488e-11	3.95117e-13	2.09209e-13	6.90308e-15	3.2798e-15	2.54641e-15	1.10563e-15	9.9984e-17	5.08223e-19	5.08223e-19	7.88849e-20	7.88849e-20	1.59661e-20	5.25175e-21	4.6729e-21	2.80842e-22	1.58573e-22	5.89391e-23	5.03805e-23	1.69214e-23	5.38687e-24	1.70603e-24	1.78195e-25	1.78195e-25	1.43754e-25	3.7924e-26	1.96091e-27	1.96091e-27	1.96091e-27	8.49419e-28	6.2468e-28	3.1783e-29	7.5553e-30	7.5553e-30	2.00388e-30	8.78876e-31	7.38529e-31
0.00169352	0.000457754	0.000347639	1.01071e-05	1.35302e-06	6.96206e-07	2.88932e-08	1.8491e-09	1.8491e-09	1.8491e-09	1.93917e-10	3.36021e-11	3.36021e-11	5.37369e-14	5.37369e-14	5.37369e-14	2.09301e-14	9.76562e-15	2.91994e-15	1.07775e-16	1.07775e-16	1.86063e-17	1.39741e-17	3.15211e-18	5.20415e-19	5.20415e-19	2.37669e-20	2.37669e-20	1.75159e-20	3.18023e-21	2.22239e-22	3.40218e-23	2.06976e-23	4.55543e-24	9.01702e-25	1.65519e-25	9.45943e-26	1.79114e-26	9.61266e-27	2.71611e-29	2.62255e-29	2.14269e-29	2.05004e-29	3.32026e-30	2.74416e-30	1.39277e-30	6.92986e-31	4.72357e-31	4.09637e-31	1.45244e-31
0.00155879	0.000434085	6.0459e-05	2.30371e-07	2.30371e-07	2.30371e-07	7.20522e-08	5.37216e-09	5.37216e-09	5.37216e-09	1.96775e-09	9.42778e-10	4.70404e-10	1.13061e-11	3.36073e-12	5.09207e-13	2.27405e-13	3.46872e-14	5.28891e-15	1.31145e-15	1.60869e-16	1.60869e-16	3.90936e-18	2.22925e-18	1.57232e-18	9.38624e-20	8.0898e-21	5.30291e-21	5.30291e-21	7.53565e-23	7.53565e-23	2.05576e-23	1.88704e-23	1.46186e-23	2.99212e-24	2.90391e-25	2.90391e-25	1.30967e-25	2.65061e-26	2.54889e-28	2.54889e-28	2.54889e-28	7.23864e-29	7.23864e-29	1.09366e-29	8.01744e-30	7.45156e-30	6.85578e-30	4.97489e-30	4.97489e-30
0.0242159	0.0030808	0.000416281	3.58609e-05	3.58609e-05	1.942e-06	2.53885e-08	1.82398e-09	1.38423e-09	1.33586e-09	1.18657e-09	3.09063e-10	2.94543e-10	2.13627e-11	2.19885e-12	3.50065e-13	2.54108e-13	2.3211e-15	2.3211e-15	1.29123e-16	7.03937e-17	4.8506e-19	5.95814e-20	7.16358e-21	6.50307e-21	3.9291e-21	2.8813e-21	2.8813e-21	1.429e-21	5.87285e-22	4.89108e-23	3.60651e-23	1.40244e-23	9.65845e-24	1.77904e-24	5.84522e-25	1.30912e-25	5.51489e-26	2.25603e-27	1.80186e-28	1.26574e-28	9.34359e-29	8.09684e-29	5.47003e-29	1.32761e-29	3.3786e-30	1.71522e-30	4.88943e-31	2.56673e-31	1.82476e-31
0.0155432	0.00108802	6.90756e-05	2.08231e-05	4.80537e-06	8.48154e-07	3.42524e-07	2.67342e-08	2.67342e-08	1.757e-09	6.79947e-10	9.71756e-11	4.0874e-11	4.28796e-13	4.28796e-13	4.14253e-13	9.53939e-14	2.11619e-14	1.87721e-15	3.21523e-16	1.83849e-16	6.33847e-17	6.84302e-19	3.32881e-19	3.32881e-19	1.85795e-19	1.31419e-19	8.22412e-20	4.61114e-20	2.57987e-20	6.275e-22	4.38305e-22	4.61667e-23	2.90942e-23	2.47897e-23	2.31209e-23	6.8684e-25	6.8684e-25	3.96441e-25	2.57972e-25	1.82967e-25	1.49778e-25	1.26487e-25	1.15761e-25	8.64644e-26	7.62923e-26	5.8988e-26	4.52243e-26	4.21911e-26	4.00654e-26
0.00313264	0.00199961	5.84677e-05	5.70177e-06	5.70177e-06	7.65326e-08	7.65326e-08	1.16883e-09	2.22692e-10	1.07681e-10	1.20226e-11	1.20226e-11	1.20226e-11	4.42015e-12	4.42015e-12	4.59024e-13	1.67643e-13	2.89048e-14	2.89048e-14	1.55306e-15	8.67614e-17	1.29961e-17	6.89763e-19	6.89763e-19	1.94052e-19	5.69062e-20	2.91157e-20	1.03742e-20	2.85211e-21	4.25628e-22	2.88067e-22	4.65492e-23	2.09552e-23	7.69538e-24	3.34698e-24	2.00464e-24	5.83914e-25	8.46965e-26	8.68687e-27	6.23717e-27	2.63323e-27	1.13766e-27	1.15166e-28	3.29787e-31	3.81227e-32	3.81227e-32	3.28581e-32	1.03538e-32	9.87223e-34	9.87223e-34
0.000337493	0.000337493	9.85364e-05	3.98185e-05	2.60757e-05	1.77895e-06	1.45712e-07	8.53932e-08	9.90225e-09	5.58341e-09	3.43135e-10	4.40462e-11	4.40462e-11	4.2811e-11	8.51263e-12	3.70956e-12	4.08272e-13	1.13797e-13	3.37803e-14	1.88699e-14	2.69709e-15	3.95232e-16	1.17922e-16	6.26659e-17	3.74609e-17	2.0534e-17	5.22965e-18	1.52832e-19	8.51306e-20	2.28109e-20	1.19814e-20	5.81098e-21	5.52321e-21	1.95605e-22	3.84536e-23	2.18363e-23	1.03366e-23	2.31744e-25	2.31744e-25	1.19378e-25	9.49321e-26	8.04251e-27	8.04251e-27	7.88137e-27	6.4715e-27	6.07671e-28	1.74002e-28	1.36928e-28	1.2345e-30	1.2345e-30
0.00380708	0.00175992	7.73173e-06	7.73173e-06	4.27553e-07	3.8809e-07	6.56718e-08	7.71035e-09	7.71035e-09	7.71035e-09	3.49006e-09	1.31118e-09	1.43456e-10	1.93249e-11	5.93109e-12	1.45215e-12	2.49089e-13	1.14433e-14	2.37354e-15	9.79791e-16	1.36577e-16	1.36577e-16	6.9949e-17	2.02196e-17	1.18967e-18	8.87095e-19	4.06104e-19	3.52867e-19	3.71998e-20	1.04939e-20	6.3642e-22	6.3642e-22	5.8212e-22	8.86936e-23	1.25702e-23	1.25702e-23	9.45411e-24	2.00519e-24	1.21684e-24	1.14702e-24	9.5158e-25	3.65445e-25	3.65445e-25	6.93235e-26	4.45246e-26	2.57521e-27	2.03278e-27	2.47909e-28	1.29786e-29	1.29786e-29
0.0127853	0.000449604	0.000216226	6.24019e-05	1.81374e-05	1.31259e-06	5.75854e-08	4.59455e-08	2.80871e-08	6.60266e-09	2.86689e-10	1.42764e-11	8.91252e-12	2.01991e-12	5.24734e-13	1.71497e-13	8.00973e-16	1.51936e-16	1.22774e-16	2.58171e-17	9.54887e-19	4.20276e-19	4.20276e-19	4.20276e-19	3.37423e-19	2.63076e-19	1.26079e-19	8.91335e-20	3.12624e-20	2.26916e-21	1.42147e-21	6.10887e-22	3.74878e-22	2.97802e-22	1.64047e-22	2.6514e-23	8.10972e-24	2.03312e-24	1.25476e-24	1.02177e-24	9.38555e-25	4.16948e-25	4.16948e-25	2.71312e-25	1.36425e-25	6.79598e-26	9.71956e-27	9.71956e-27	2.57296e-27	6.26557e-29
0.00134686	0.000189666	0.000189666	4.35323e-05	9.61177e-07	9.61177e-07	2.59755e-07	8.91239e-08	3.24664e-09	2.60319e-09	2.80097e-11	1.59856e-11	4.54808e-12	7.36007e-13	2.44069e-13	2.44069e-13	1.43929e-13	5.6917e-14	1.50421e-15	1.38897e-16	1.16533e-16	3.7403e-17	5.33048e-18	5.33048e-18	1.54281e-18	9.82199e-19	9.39203e-19	2.55698e-20	1.59583e-20	9.12624e-21	4.31922e-22	4.31922e-22	1.57331e-22	1.34901e-22	9.73032e-23	5.65978e-23	1.25683e-23	3.80585e-24	1.67792e-24	2.26653e-25	6.2643e-27	1.253e-27	5.62975e-30	5.62975e-30	3.89173e-30	3.07526e-30	2.62982e-30	1.19516e-30	8.88319e-31	7.41489e-31
0.00299401	0.000634797	0.000634797	2.49719e-05	8.33272e-07	4.43336e-07	1.99427e-07	2.02826e-08	6.08532e-10	6.08532e-10	1.29299e-10	9.13069e-11	9.13069e-11	2.19429e-11	1.01341e-12	2.40698e-13	1.19511e-13	1.19511e-13	2.30925e-14	9.19668e-16	1.13282e-16	3.87738e-17	8.4528e-19	1.32862e-19	1.32862e-19	1.32862e-19	2.0299e-21	8.37825e-22	8.37825e-22	3.95635e-22	6.36841e-23	5.67553e-24	4.13805e-26	4.13805e-26	2.95026e-26	1.63282e-26	2.16269e-28	2.16269e-28	2.16269e-28	1.96864e-28	1.83072e-28	9.69405e-29	2.15593e-30	2.15593e-30	7.92149e-31	6.40365e-31	5.8507e-31	3.56404e-31	2.85942e-31	1.01703e-32
0.00176774	0.00138836	0.000264553	1.09832e-05	3.10149e-07	3.10149e-07	1.00723e-07	5.64853e-08	1.20589e-08	5.81971e-10	5.81971e-10	5.99791e-11	1.55149e-11	5.0404e-12	2.17788e-13	5.94379e-14	2.19716e-15	9.51775e-16	1.12692e-16	4.19462e-17	1.30947e-18	3.38506e-20	3.38506e-20	2.28276e-20	1.4448e-20	1.19767e-20	3.5179e-21	1.9376e-21	1.31172e-21	8.93623e-22	6.45546e-22	5.80555e-22	5.72476e-23	4.11948e-24	4.6189e-25	4.4996e-25	2.19307e-26	3.80761e-28	3.80761e-28	3.80761e-28	3.80761e-28	2.00724e-28	1.51529e-28	1.01637e-28	5.96045e-29	3.5322e-30	3.5322e-30	8.324e-32	8.324e-32	1.00825e-32
0.0170497	0.00124404	0.000256648	5.71865e-06	5.1671e-08	5.1671e-08	5.1671e-08	2.19505e-08	1.67966e-09	8.25037e-10	1.7447e-11	1.7447e-11	1.40328e-11	3.03948e-12	2.90564e-13	2.90564e-13	1.66567e-13	3.59395e-14	6.07655e-16	2.35678e-17	2.35678e-17	3.22192e-18	1.92833e-19	1.92833e-19	7.24196e-20	2.24594e-20	4.2501e-21	6.37269e-23	6.37269e-23	6.0634e-23	1.1189e-23	8.62061e-24	1.05248e-24	1.05248e-24	2.72486e-25	2.84131e-27	1.93173e-27	1.93173e-27	1.34446e-27	2.06484e-28	1.06038e-28	1.67629e-29	6.23125e-31	6.23125e-31	1.72505e-31	1.12542e-33	1.12542e-33	1.12542e-33	8.08272e-34	5.09127e-34
0.00340029	0.000648909	4.19425e-05	2.04919e-05	1.34462e-05	3.36857e-07	3.36857e-07	1.27355e-08	1.19363e-08	1.45954e-09	4.90556e-10	3.32548e-11	5.93779e-12	1.93138e-12	9.34797e-13	1.14348e-13	2.35266e-14	1.51747e-15	3.76778e-16	2.55779e-16	1.60362e-16	6.37294e-17	7.1312e-18	1.05755e-19	8.40511e-20	1.88328e-20	6.61687e-21	3.41662e-22	1.50173e-23	1.50173e-23	4.30324e-24	1.53765e-24	4.60208e-25	3.92741e-25	7.92888e-26	7.82694e-26	3.02491e-26	1.4217e-26	1.12662e-26	6.98442e-27	3.60339e-27	4.13078e-29	4.13078e-29	4.13078e-29	2.20897e-29	9.05056e-30	4.94749e-30	4.74052e-30	4.55514e-31	3.63387e-31
0.00665039	0.000939646	0.000174495	2.67027e-05	6.82937e-06	1.14077e-06	2.62623e-07	4.29822e-08	1.08038e-08	2.23551e-09	5.34996e-10	1.4575e-10	4.77631e-11	6.01029e-12	1.38266e-12	4.61253e-13	1.09167e-13	3.60068e-14	9.82583e-15	3.10357e-15	1.01632e-15	3.04977e-16	5.42872e-17	1.18562e-17	2.30695e-18	1.4826e-18	6.55183e-19	8.97392e-20	4.65628e-20	2.40493e-20	1.94655e-21	9.61034e-22	3.33975e-22	7.71283e-23	3.6729e-23	2.08909e-23	3.38061e-24	1.63694e-24	9.87385e-25	6.1979e-25	3.124e-25	1.67017e-25	1.15788e-25	6.83492e-26	3.68803e-26	1.97166e-26	1.03555e-26	4.8731e-27	2.0855e-27	1.42723e-27
[truncated: 250 more columns]
