# Supplementary material for: A new imperialist competitive algorithm with spiral rising mechanism for solving path optimization problems
Source: PeerJ Comput Sci. 2022 Sep 7;8:e1075. doi: 10.7717/peerj-cs.1075 (PMC9575848; doi:10.7717/peerj-cs.1075)
Supplement: Supplemental Information 11 [file peerj-cs-08-1075-s011.zip › WOA ICA SRICA DEICA/F18/ICA.xlsx]

## Sheet: Sheet1
0.00526475	0.00068088	9.71411e-05	2.44777e-06	2.44777e-06	7.59282e-08	7.59282e-08	7.59282e-08	9.86205e-09	3.25408e-09	2.03866e-09	1.41719e-09	8.11396e-10	6.30377e-10	2.62103e-10	1.22003e-10	1.27517e-11	4.73858e-12	7.5738e-13	1.44251e-13	1.28868e-14	1.1108e-14	9.43562e-15	1.93249e-15	2.66494e-16	6.46379e-18	4.23237e-18	4.23237e-18	8.92586e-19	1.35682e-19	3.86377e-20	4.52076e-21	8.74403e-22	4.89431e-22	1.61674e-22	7.30008e-23	4.67364e-23	3.634e-23	6.71185e-24	3.96306e-24	3.82768e-24	3.15734e-24	2.62482e-24	2.47452e-24	2.2117e-24	2.04275e-24	1.77064e-24	1.2664e-24	9.52033e-25	8.5216e-25
0.011806	0.00525372	0.000932509	4.23997e-07	4.23997e-07	4.23997e-07	3.55189e-07	3.55189e-07	1.78653e-07	9.63872e-08	1.86941e-08	1.03449e-08	3.50335e-09	9.48092e-10	8.48047e-12	8.48047e-12	8.48047e-12	4.0451e-12	5.37057e-13	4.68279e-14	6.5905e-15	6.39074e-16	2.36462e-16	7.37737e-17	5.93184e-17	1.06145e-17	2.59388e-18	1.32483e-18	7.99784e-19	4.31337e-19	1.20697e-19	7.3874e-20	2.27823e-20	1.6453e-20	3.5147e-21	7.82137e-23	2.59421e-23	5.81917e-24	5.81917e-24	6.12529e-26	6.12529e-26	6.12529e-26	6.10208e-26	1.5387e-26	1.68042e-27	1.68042e-27	9.76799e-28	5.97335e-28	3.86218e-28	2.4575e-28
0.016876	0.000540871	0.000540871	5.69476e-06	5.69476e-06	5.69476e-06	2.24498e-06	2.58739e-07	1.10408e-08	1.10408e-08	2.85638e-09	1.45783e-09	3.84637e-10	1.49955e-11	1.04671e-12	1.85061e-13	1.80252e-13	1.52215e-13	1.2904e-13	8.84389e-14	4.31042e-14	8.42324e-15	1.24078e-15	1.24078e-15	1.3295e-16	6.24725e-18	6.24725e-18	4.35265e-18	9.17229e-19	9.17229e-19	7.22609e-19	5.08765e-19	3.8969e-19	8.39687e-20	1.05406e-21	1.05406e-21	7.34815e-22	6.22873e-22	3.47353e-22	1.17846e-22	4.29615e-23	2.64961e-24	4.01095e-25	4.00445e-25	3.4258e-25	1.24612e-25	1.32837e-26	2.69445e-28	2.69445e-28	9.77497e-31
0.00604976	0.00321502	0.000686927	4.90913e-05	1.93212e-05	7.8355e-06	4.05298e-06	2.08889e-07	1.12708e-07	3.71312e-08	1.04305e-08	1.35253e-10	2.14679e-11	2.14679e-11	5.47205e-12	5.47205e-12	1.98363e-12	6.71716e-13	1.2878e-13	1.2878e-13	9.5666e-14	7.62426e-14	3.44076e-14	1.06665e-14	1.95912e-15	7.05974e-16	2.80341e-16	1.78376e-17	4.53392e-18	1.02216e-18	6.37536e-19	5.37317e-19	1.67092e-19	6.51435e-20	4.97251e-20	4.92799e-20	2.99445e-20	5.55893e-21	3.57755e-22	5.60159e-23	2.05396e-23	1.43287e-23	4.13514e-25	3.75596e-25	1.2347e-26	3.02357e-27	3.02357e-27	1.75642e-27	3.5754e-28	1.00912e-28
0.00313828	0.00238423	8.79293e-05	9.13561e-06	1.64418e-06	6.76038e-07	1.50712e-08	2.81376e-09	2.74304e-09	1.58016e-10	1.85379e-12	1.85379e-12	2.71664e-13	2.71664e-13	1.65693e-13	6.01453e-14	1.98977e-14	1.92491e-15	1.4802e-15	1.00348e-15	4.94362e-16	3.92326e-16	1.82476e-16	2.89181e-17	7.48238e-18	2.19576e-18	5.65655e-19	6.46371e-20	1.86099e-20	7.53659e-21	1.31924e-21	1.31924e-21	1.31924e-21	1.28225e-21	1.0881e-21	8.12311e-22	3.85128e-22	7.684e-23	7.684e-23	5.45125e-23	2.85018e-23	1.2103e-23	1.2014e-24	1.91188e-25	1.91188e-25	3.49691e-26	2.38431e-26	1.55446e-26	3.8641e-28	4.23349e-29
0.00684174	0.00133421	5.50312e-05	5.50312e-05	5.56732e-06	5.86684e-07	3.80561e-08	5.24726e-09	5.24726e-09	2.53984e-10	6.9009e-11	6.10128e-11	5.9673e-11	3.42772e-11	1.17003e-11	7.69275e-12	6.22876e-12	3.05267e-12	1.02106e-12	3.56957e-13	3.20325e-14	7.44219e-15	7.44219e-15	4.83249e-15	2.42318e-16	2.00344e-16	2.00344e-16	1.2714e-16	4.9184e-18	4.9184e-18	4.9697e-19	4.9697e-19	2.76151e-21	2.76151e-21	1.40273e-21	3.55664e-22	1.44194e-22	5.73745e-23	2.50277e-23	2.50277e-23	1.92254e-23	1.63361e-23	1.02066e-23	3.28035e-24	1.02224e-24	8.33802e-25	4.88599e-25	1.37671e-25	4.32714e-27	2.58343e-27
0.00141822	0.000375974	5.6775e-05	1.46125e-06	4.92546e-07	2.17029e-07	1.88686e-07	4.94132e-08	4.08942e-08	7.64631e-09	6.00483e-09	3.83079e-09	2.54645e-09	8.75069e-10	2.46354e-10	4.20966e-11	9.88436e-12	3.36874e-12	1.67429e-13	1.67429e-13	7.16432e-14	1.25803e-14	2.78569e-15	2.10573e-15	1.96551e-15	1.13951e-15	6.09938e-16	1.81234e-16	1.91019e-17	1.87687e-18	7.86864e-19	5.30932e-19	1.55094e-20	1.55094e-20	2.44478e-21	1.16685e-21	2.06514e-22	1.1118e-22	1.07082e-22	1.33636e-23	8.56223e-24	5.24338e-24	3.05621e-24	1.97536e-24	1.86831e-24	1.52407e-24	1.33186e-24	1.21318e-24	1.16795e-24	7.23142e-25
0.0143921	0.000337639	0.000337639	0.000256025	1.56674e-05	5.43072e-06	7.56813e-07	5.35615e-07	1.25084e-08	1.0858e-08	8.39388e-10	2.77161e-10	2.35587e-11	9.76842e-12	8.9877e-12	6.86232e-12	2.98298e-12	1.67938e-12	2.63984e-13	2.63984e-13	1.03051e-13	6.6286e-14	3.86436e-14	2.50949e-15	5.31668e-16	5.00298e-17	5.00298e-17	2.99264e-17	3.09516e-18	5.06717e-19	6.29545e-21	4.34077e-21	4.34077e-21	1.48256e-21	8.75063e-23	8.75063e-23	5.57279e-24	5.57279e-24	1.92144e-24	1.12186e-24	1.04189e-26	1.04189e-26	1.1676e-27	6.14201e-29	6.14201e-29	6.14201e-29	2.86211e-29	1.52855e-29	1.12038e-29	6.92342e-30
0.00228478	0.000612373	0.000428907	4.98045e-06	3.20399e-08	3.20399e-08	1.65522e-08	1.65522e-08	1.6388e-08	1.32399e-08	7.43451e-09	2.41179e-09	4.74856e-10	3.85839e-11	3.24836e-13	2.73811e-13	6.62727e-15	6.62727e-15	4.36258e-15	1.41882e-15	8.52113e-16	6.52966e-16	4.59254e-17	2.33498e-17	3.73889e-19	3.73889e-19	2.71348e-21	2.71348e-21	2.71348e-21	1.93776e-21	1.21112e-21	5.83969e-22	6.20204e-23	2.78046e-23	1.02764e-23	9.94632e-24	5.34977e-24	3.74424e-24	1.06132e-24	3.59022e-25	1.76696e-25	8.97366e-26	3.54287e-26	3.54287e-26	1.90199e-26	1.86108e-27	7.9096e-29	3.65361e-29	3.35548e-30	2.06445e-30
0.0130664	0.000229939	0.000198371	3.15761e-05	1.32992e-05	1.34178e-07	1.34178e-07	9.82429e-09	7.25424e-09	3.46595e-09	5.63499e-10	3.982e-11	6.33723e-12	1.32638e-12	3.4986e-13	1.82314e-14	1.64857e-14	1.55059e-14	8.21545e-15	2.18348e-15	7.07e-16	7.07e-16	3.20647e-16	7.39416e-17	8.78235e-19	8.78235e-19	5.74456e-19	1.26673e-19	3.16028e-20	3.16028e-20	1.92869e-20	3.34317e-21	1.41886e-21	1.85057e-22	4.91962e-23	2.12706e-23	1.10576e-23	2.77228e-24	7.78255e-25	2.86268e-25	1.72222e-25	1.29146e-25	7.06178e-26	2.28676e-26	1.19108e-26	1.39779e-27	6.89801e-28	3.98099e-29	1.40418e-29	4.48256e-30
0.00145703	0.000796603	0.000402138	6.22253e-05	3.84173e-05	7.69917e-06	1.47745e-07	6.6019e-08	3.22358e-09	1.64761e-09	1.64761e-09	9.86336e-10	1.383e-10	5.06142e-12	4.14562e-12	2.65683e-12	1.98026e-12	2.76655e-13	1.01139e-13	4.8469e-14	1.63541e-15	1.23596e-15	5.58342e-16	2.35183e-16	1.14352e-16	2.47956e-17	1.77821e-18	9.40853e-19	1.39986e-19	1.39986e-19	9.30232e-20	9.9154e-21	2.31588e-21	4.19848e-22	1.50239e-22	9.26751e-23	6.62196e-23	4.46093e-23	3.16212e-23	2.45275e-23	2.18614e-23	1.5239e-23	4.55545e-24	9.33025e-25	9.33025e-25	9.33025e-25	6.34554e-25	4.35079e-25	3.14548e-25	1.66257e-25
0.0184534	0.00145394	4.58296e-05	4.58296e-05	5.71702e-06	4.71836e-06	1.60899e-07	3.97908e-08	1.03609e-08	4.45214e-09	1.99554e-09	2.26557e-10	1.76614e-12	1.77479e-13	1.14914e-13	1.14914e-13	5.74155e-14	2.74463e-14	1.32906e-14	4.58876e-15	1.06087e-15	2.52958e-16	2.13391e-17	1.16522e-18	1.16522e-18	1.16522e-18	3.85797e-20	3.85797e-20	2.09118e-20	1.73232e-22	1.73232e-22	1.42143e-22	1.3279e-22	9.34368e-23	5.44647e-23	4.0402e-23	3.48606e-23	3.29023e-23	7.99797e-25	7.99797e-25	7.99679e-25	5.39961e-25	8.14653e-26	5.78913e-27	7.4696e-28	7.4696e-28	1.1185e-28	2.67328e-29	1.50896e-29	5.34686e-31
0.00197516	0.000675782	0.000509947	7.79103e-06	2.55526e-06	3.6787e-07	9.64497e-08	1.57264e-08	1.47769e-08	3.53321e-09	2.04258e-09	1.13208e-09	3.3265e-10	1.90967e-10	1.46773e-10	1.42317e-10	7.81713e-11	2.61497e-11	3.48939e-13	3.48939e-13	2.42081e-16	2.42081e-16	9.035e-17	1.33855e-17	1.58037e-18	1.58037e-18	1.58037e-18	4.56646e-19	2.04769e-21	2.04769e-21	2.04769e-21	1.8004e-21	7.62649e-22	2.89991e-22	7.26856e-23	1.6629e-23	5.9324e-25	4.00336e-25	1.03003e-25	4.38934e-27	9.07115e-28	9.07115e-28	2.54819e-28	2.07423e-28	1.0436e-28	1.0436e-28	8.57261e-29	7.31464e-29	6.52913e-29	6.03356e-29
0.00913797	0.000824108	0.000495323	0.00016258	7.45526e-05	3.36756e-06	1.0551e-06	1.0551e-06	3.60613e-07	2.2984e-07	1.17895e-07	3.16957e-08	1.40054e-09	1.40054e-09	2.03265e-10	1.76159e-11	1.76159e-11	3.4196e-12	8.57673e-13	1.80084e-13	1.40756e-14	9.20596e-15	1.73586e-15	1.73586e-15	4.08964e-16	2.49133e-16	1.40025e-16	1.27221e-17	3.05644e-19	3.05644e-19	5.57668e-20	5.12136e-20	5.12136e-20	1.2868e-22	1.2868e-22	4.14873e-23	4.14873e-23	3.2212e-23	2.66102e-23	1.1927e-23	1.07787e-23	1.07787e-23	4.12494e-24	3.87149e-26	3.87149e-26	3.87149e-26	1.92652e-26	7.52457e-27	4.88857e-27	4.54965e-27
0.00743026	0.000720825	0.00014731	6.74036e-05	2.90493e-05	4.19259e-06	4.15525e-07	6.02491e-10	6.02491e-10	6.02491e-10	3.53829e-10	3.12821e-12	2.87688e-12	2.78506e-12	2.78506e-12	2.71876e-12	6.0814e-13	1.43111e-13	8.63439e-15	4.93467e-15	1.08963e-15	2.86182e-16	1.9682e-17	1.88322e-18	1.25465e-19	1.25465e-19	6.72285e-20	1.93676e-20	1.39916e-20	3.66487e-22	4.3582e-23	4.3582e-23	2.03112e-23	1.94203e-23	1.89339e-23	1.62773e-23	1.53638e-23	1.43911e-23	1.37176e-23	1.25096e-23	1.15449e-23	1.04089e-23	9.2006e-24	8.33262e-24	7.07704e-24	5.77808e-24	5.35346e-24	2.43488e-24	4.52657e-25	3.0469e-25
0.000179257	0.000111908	7.48786e-05	1.44583e-05	7.20376e-06	2.25405e-06	1.35049e-06	1.32567e-06	6.17123e-07	8.28162e-08	1.92251e-09	1.13413e-09	1.96142e-10	1.56385e-10	3.88473e-11	3.23875e-11	1.29773e-12	2.93957e-13	2.93957e-13	1.74427e-13	2.08775e-14	2.61732e-15	2.61732e-15	2.61732e-15	2.61732e-15	5.89664e-16	3.62553e-16	4.81616e-18	2.30911e-18	2.30911e-18	1.04329e-18	3.13987e-20	3.13987e-20	1.08184e-20	2.13166e-22	2.13166e-22	1.42807e-22	1.28074e-22	6.50856e-23	1.44402e-23	1.44402e-23	9.31852e-24	1.00177e-24	1.73038e-25	9.96747e-26	4.16818e-26	2.13582e-26	3.85642e-28	3.85642e-28	2.03333e-28
0.00577054	0.0011821	1.15646e-05	1.15646e-05	1.68112e-06	1.01784e-06	1.46392e-07	9.13526e-08	2.21825e-08	3.35431e-09	3.95451e-10	6.70915e-11	5.53789e-11	1.34735e-12	3.2955e-13	8.95932e-14	4.17975e-14	1.26432e-15	1.26432e-15	4.43674e-16	4.26314e-16	2.61084e-16	5.03002e-17	3.72303e-17	3.18332e-17	1.33421e-17	6.28304e-18	2.69402e-18	1.18561e-18	6.41464e-19	7.74641e-20	1.52761e-20	1.37723e-21	1.37723e-21	4.39073e-22	1.07257e-22	5.74397e-23	4.71287e-23	1.22275e-23	1.15277e-23	7.24971e-24	5.83582e-24	1.58105e-24	8.38279e-25	8.78916e-26	4.2229e-26	3.71436e-26	1.16711e-27	4.57813e-29	4.57813e-29
0.0289259	0.00125859	0.000115906	6.35121e-06	6.35121e-06	6.35121e-06	6.35121e-06	6.95641e-07	1.17082e-07	3.0395e-08	6.75849e-09	7.31031e-10	4.4599e-10	2.60769e-10	1.16682e-11	4.54308e-12	4.32207e-12	1.22815e-13	2.33799e-14	5.32394e-15	5.32394e-15	2.76563e-15	2.19819e-16	4.57518e-17	4.2887e-17	1.67751e-17	1.15721e-17	6.28275e-19	4.94405e-19	3.3759e-19	3.0299e-19	2.14992e-20	8.98987e-21	4.35436e-21	4.35436e-21	2.09367e-21	1.41164e-21	5.16737e-22	2.63258e-22	4.39066e-23	1.5426e-23	1.54267e-24	1.37446e-24	2.71654e-25	3.24464e-26	3.24464e-26	1.76291e-27	9.64677e-28	6.81617e-28	6.89141e-30
0.00259604	0.000544702	0.000194995	7.96625e-05	2.95229e-05	1.05742e-05	4.97099e-07	1.23633e-07	1.31426e-08	4.69963e-09	1.29161e-09	3.59386e-11	1.29939e-11	1.29939e-11	2.85701e-13	2.85701e-13	5.24082e-14	5.24082e-14	5.0018e-14	4.07592e-14	1.39916e-14	7.94116e-16	5.00503e-16	1.1158e-16	8.01677e-18	3.98532e-18	9.74179e-19	9.74179e-19	8.62048e-19	5.16912e-19	1.28806e-19	9.62583e-20	5.48496e-20	2.6677e-20	2.3807e-20	1.70232e-20	1.27951e-20	8.13672e-21	4.45322e-21	1.78124e-21	2.63343e-22	3.40842e-23	1.08593e-23	7.30272e-24	1.81608e-24	1.64022e-25	6.96258e-26	4.26075e-26	1.46761e-26	1.04777e-26
8.403e-06	8.403e-06	8.403e-06	8.403e-06	4.05362e-06	2.60966e-06	9.69875e-08	4.48799e-08	2.69148e-09	1.59496e-09	8.93067e-10	8.93067e-10	2.03722e-10	2.72345e-11	4.33024e-12	4.88336e-13	3.22098e-13	9.19962e-14	9.19962e-14	4.77433e-14	3.0195e-14	3.20369e-15	1.8945e-15	1.69994e-16	1.50242e-16	8.92826e-19	1.32734e-19	1.32734e-19	3.10895e-20	7.84817e-21	1.50647e-21	3.02938e-22	1.05524e-22	2.09422e-23	4.89325e-24	1.80909e-24	1.34397e-24	1.08447e-24	4.59004e-25	3.36191e-25	1.05101e-25	3.02637e-26	1.34964e-26	1.19429e-26	5.67669e-27	1.54243e-27	3.41248e-28	1.47187e-28	9.44662e-29	5.84967e-29
0.0115498	0.00651446	0.00137512	0.000148674	0.000148674	6.65657e-06	1.99934e-06	1.65564e-08	1.65564e-08	5.95156e-09	5.95156e-09	1.54878e-09	8.99223e-11	2.07797e-11	1.64924e-12	1.32943e-12	9.086e-14	3.01063e-14	6.02759e-15	1.23931e-15	1.23931e-15	9.3866e-16	4.89436e-16	3.78023e-16	6.94109e-17	4.16614e-17	4.96823e-18	1.18822e-18	2.25196e-19	1.0934e-19	1.36474e-20	3.51049e-22	3.51049e-22	1.89248e-22	1.89248e-22	7.07194e-23	2.24362e-24	2.24362e-24	1.37005e-24	1.36755e-24	4.40695e-26	4.40695e-26	2.76706e-26	2.67485e-26	1.65639e-27	4.07427e-28	3.90352e-28	3.11248e-28	4.66185e-29	4.37861e-30
0.000654388	0.000654388	0.00023426	0.000153166	0.000135959	4.01755e-05	4.30346e-06	2.29555e-06	4.31491e-07	2.48858e-07	2.44852e-09	2.44852e-09	2.54058e-10	1.96304e-11	1.96304e-11	6.92313e-12	5.67805e-13	5.67805e-13	8.72992e-15	8.72992e-15	1.89827e-15	1.72094e-15	1.45542e-15	3.59374e-16	2.75725e-17	1.99943e-17	5.4959e-18	4.76612e-19	1.85586e-19	8.50741e-20	1.83215e-20	9.95004e-21	3.09634e-21	3.04378e-22	2.95221e-24	8.11065e-25	8.11065e-25	8.11065e-25	9.58292e-26	1.50263e-26	1.2139e-26	6.58846e-27	4.26702e-27	3.90249e-27	2.74808e-27	2.11063e-27	1.75995e-27	1.19617e-27	8.94165e-28	7.68179e-28
0.0393773	0.00214757	0.000111235	6.73531e-05	5.13498e-05	1.97866e-05	3.73133e-06	5.31549e-07	6.61957e-08	6.61957e-08	3.46214e-08	3.23784e-09	6.65328e-10	6.06604e-10	4.85707e-10	9.98534e-12	6.04192e-13	6.04192e-13	5.34611e-13	3.30289e-13	2.26944e-13	1.09209e-13	6.44831e-14	4.27141e-14	2.09123e-15	1.85016e-15	1.37887e-15	1.91098e-16	1.47322e-16	2.59284e-17	5.43399e-18	1.29966e-18	1.2588e-19	1.2588e-19	1.76405e-20	3.43712e-21	9.55107e-22	5.49163e-22	4.48466e-22	3.75981e-22	2.34661e-22	2.0422e-22	1.37597e-22	1.01108e-22	7.11371e-23	3.80788e-23	2.13657e-23	1.87558e-23	1.44348e-23	7.85615e-24
0.00503362	0.00176646	0.000523287	2.4165e-05	1.45195e-05	1.99922e-06	1.99922e-06	1.25938e-06	1.41487e-07	3.43154e-08	2.66342e-09	1.57984e-09	4.17119e-11	2.50979e-12	1.26537e-12	9.94124e-15	9.94124e-15	2.7174e-16	2.7174e-16	2.33152e-16	1.64294e-16	7.51897e-17	3.52425e-18	1.99172e-18	1.04011e-18	9.1299e-20	8.64918e-21	8.64918e-21	4.87636e-21	2.81717e-21	1.05684e-21	1.76575e-22	1.83861e-23	1.18401e-23	2.43926e-24	2.12848e-24	1.28002e-24	6.94649e-25	3.70049e-25	1.18714e-25	7.88731e-26	4.1935e-26	2.49066e-26	7.63924e-27	4.24636e-27	9.60193e-28	9.37252e-28	3.49753e-28	2.58807e-28	2.10835e-28
0.00207539	0.000333596	8.19469e-05	1.23041e-05	9.86974e-07	2.25972e-08	2.25972e-08	7.88828e-09	5.40247e-10	5.40247e-10	2.0827e-10	7.70559e-11	5.07028e-12	4.31816e-12	3.47627e-12	1.76756e-12	9.31372e-13	3.97824e-14	1.41061e-14	7.98374e-15	7.98374e-15	1.3851e-15	4.20942e-16	4.88194e-18	4.27548e-18	2.28927e-19	2.28927e-19	2.23542e-19	3.48031e-20	1.73096e-20	5.92327e-21	1.3215e-21	1.13518e-21	8.22531e-22	6.23184e-22	3.94288e-22	3.08612e-22	2.02158e-22	5.77865e-23	2.14604e-23	2.82543e-24	4.89051e-25	2.59312e-25	7.28905e-26	9.94939e-27	2.99756e-27	9.92379e-28	1.77156e-28	1.27163e-28	4.59434e-29
0.0431478	0.00113065	0.000208867	9.18021e-05	6.85546e-07	6.85546e-07	4.81565e-07	4.00743e-07	3.16756e-08	1.2637e-08	3.48298e-10	2.35648e-10	1.6264e-10	6.37961e-11	6.3754e-12	2.02879e-12	1.20022e-12	4.44095e-14	1.17058e-15	1.17058e-15	3.27451e-16	3.27451e-16	2.96524e-16	1.96376e-17	5.36764e-18	3.81439e-19	3.81439e-19	3.81439e-19	2.75006e-19	1.04363e-20	4.53362e-21	1.15096e-21	4.59432e-22	1.9995e-22	1.43681e-22	9.47247e-23	1.17489e-23	1.08788e-24	2.16714e-26	2.16714e-26	2.16714e-26	5.03339e-27	2.16014e-28	6.86567e-29	5.94343e-29	2.6126e-29	7.21569e-30	1.93928e-30	6.07088e-31	2.05344e-31
0.000956156	0.000956156	0.000117681	0.00010996	2.04932e-05	2.69839e-06	1.45531e-09	1.45531e-09	1.45531e-09	1.36108e-09	4.43275e-10	7.3091e-11	2.50242e-11	3.90969e-12	3.44379e-13	6.76011e-14	1.06959e-15	4.87731e-16	1.48293e-16	1.2076e-16	6.12009e-17	3.7987e-17	3.51281e-17	1.34886e-17	2.26948e-18	1.11382e-18	3.90214e-19	2.40991e-19	2.96348e-21	9.74515e-22	1.86892e-22	1.65316e-22	5.44554e-23	1.21799e-23	1.15019e-23	9.83565e-24	4.76863e-25	4.76863e-25	2.67879e-25	1.48194e-26	1.48194e-26	9.62824e-27	3.24855e-27	1.16945e-28	1.16945e-28	1.16945e-28	7.70373e-29	5.60152e-29	4.94044e-29	3.38116e-29
0.0072592	0.00228479	4.47227e-05	1.04992e-05	5.14888e-06	2.75568e-06	4.76024e-07	7.70024e-09	7.70024e-09	1.56415e-09	8.34359e-10	9.55054e-12	9.55054e-12	9.55054e-12	1.45282e-12	1.45282e-12	1.52201e-13	1.52201e-13	1.71041e-14	1.04613e-14	6.49382e-15	1.1002e-15	3.35808e-16	1.29549e-16	9.84959e-18	1.61288e-18	1.97428e-19	8.49662e-20	4.46571e-21	4.46571e-21	4.46571e-21	2.51381e-21	2.05071e-21	1.44385e-21	1.00499e-21	7.09572e-22	3.17239e-22	8.52334e-25	8.52334e-25	8.52334e-25	8.52334e-25	7.45088e-25	7.45088e-25	4.12286e-25	2.51644e-25	1.28745e-25	6.70183e-26	2.77691e-27	2.77691e-27	2.56233e-28
0.030992	0.000165122	0.000165122	5.2288e-06	5.2288e-06	2.6083e-06	1.37757e-06	3.28254e-07	1.09865e-07	4.79097e-08	4.12247e-10	4.12247e-10	2.48201e-10	2.47821e-10	1.13647e-11	1.13647e-11	1.79916e-12	8.56496e-13	5.9949e-13	2.31156e-13	3.19766e-15	3.19766e-15	3.19766e-15	1.03693e-15	1.97212e-16	7.31935e-18	5.84389e-19	5.84389e-19	2.16555e-20	2.16555e-20	1.56935e-21	2.54374e-22	5.9508e-23	2.52375e-24	2.52375e-24	1.53825e-24	1.20544e-24	4.73336e-25	3.65795e-25	2.26101e-25	2.26101e-25	8.34169e-26	1.5719e-26	1.5719e-26	9.78874e-27	8.31258e-27	6.9419e-27	6.06623e-27	5.96375e-27	5.67935e-27
0.00800524	0.000460318	1.55507e-05	1.55507e-05	4.45201e-06	1.60271e-06	1.60271e-06	2.87993e-07	4.45703e-08	1.95542e-08	6.54464e-09	1.32028e-10	7.52392e-11	1.17405e-11	7.37759e-14	7.37759e-14	9.44864e-15	9.92558e-16	9.92558e-16	8.30819e-16	7.22374e-16	5.36196e-16	4.74751e-16	3.3946e-16	6.6024e-17	9.8232e-18	1.26327e-18	1.26327e-18	9.68034e-19	8.66642e-20	5.5994e-20	9.42916e-22	9.42916e-22	7.83399e-22	5.30392e-22	4.6954e-23	2.67987e-23	3.30064e-24	3.30064e-24	5.58157e-25	3.71496e-25	3.55266e-26	3.55266e-26	3.16935e-26	1.2046e-26	1.72472e-27	9.31399e-28	5.84394e-28	3.69822e-28	2.00178e-28
0.0102041	0.00129851	0.000276873	5.06947e-05	2.17064e-05	4.77502e-06	1.13972e-06	3.37123e-07	8.03545e-08	3.28419e-08	7.95348e-09	2.22124e-09	4.06637e-10	1.87438e-10	4.96289e-11	1.43789e-11	5.07902e-12	1.68694e-12	1.99724e-13	8.83067e-14	2.34993e-14	1.07956e-14	5.78804e-15	2.44848e-15	3.67228e-16	1.65216e-16	1.02409e-16	1.95071e-17	6.29072e-18	1.34593e-18	3.35874e-19	1.23544e-19	2.97021e-20	1.20384e-20	3.6311e-21	2.57843e-21	1.59007e-21	5.39899e-22	2.10345e-22	8.58131e-23	2.36232e-23	1.15856e-23	6.31926e-24	4.2786e-24	2.90673e-24	1.66083e-24	1.04052e-24	8.10857e-25	5.78637e-25	3.30933e-25
[truncated: 250 more columns]
