# Supplementary material for: A new imperialist competitive algorithm with spiral rising mechanism for solving path optimization problems
Source: PeerJ Comput Sci. 2022 Sep 7;8:e1075. doi: 10.7717/peerj-cs.1075 (PMC9575848; doi:10.7717/peerj-cs.1075)
Supplement: Supplemental Information 11 [file peerj-cs-08-1075-s011.zip › WOA ICA SRICA DEICA/F18/SRICA.xlsx]

## Sheet: Sheet1
0.000750431	9.84507e-05	1.28032e-06	2.97831e-07	1.38477e-08	6.70583e-11	4.18354e-12	4.42338e-13	9.43693e-14	1.6252e-14	4.06883e-15	8.42842e-16	4.78081e-16	2.74893e-18	2.17793e-18	1.04766e-18	1.39918e-20	1.33079e-20	4.79339e-23	5.68883e-24	1.96099e-24	2.43094e-25	2.50627e-26	1.49623e-26	6.70461e-27	6.60962e-28	4.61869e-29	2.86864e-30	7.14519e-31	1.6969e-31	1.60131e-31	7.75232e-33	1.21766e-33	2.97062e-34	1.33675e-35	3.97267e-36	2.69111e-37	1.46191e-37	4.17116e-38	6.44789e-39	9.65613e-40	1.59882e-40	7.5814e-41	6.27982e-41	2.59813e-42	1.62062e-42	5.15136e-43	7.98712e-44	8.38748e-45	2.25716e-45
0.00392552	0.000813132	4.32974e-05	3.00141e-06	3.1976e-07	3.63741e-09	1.83468e-10	7.92728e-11	1.64478e-11	1.78614e-12	4.74553e-13	4.8065e-14	4.09155e-15	6.593e-16	2.46488e-16	5.77761e-18	8.65456e-20	3.63089e-20	2.04995e-22	2.04995e-22	8.52222e-23	1.87884e-23	5.15988e-24	2.63345e-25	6.13159e-26	9.78784e-28	5.90524e-29	2.16778e-30	1.2148e-30	9.22862e-31	4.45313e-31	3.19652e-32	2.63193e-33	4.88876e-34	8.82149e-35	4.36349e-35	1.67083e-35	1.65265e-35	1.43404e-35	2.52916e-37	7.2033e-40	7.85598e-41	3.21472e-41	3.00555e-41	3.69225e-45	1.88909e-45	3.57494e-46	2.59986e-47	1.72405e-47	1.54724e-48
0.00443423	0.00012274	5.80525e-06	6.75204e-08	2.70654e-09	5.86313e-10	9.13097e-12	1.17448e-12	1.60095e-13	1.05486e-14	2.07614e-15	9.28463e-16	1.22455e-16	2.23066e-18	8.83316e-20	3.87161e-20	1.56832e-21	4.10885e-22	1.18044e-22	2.30797e-24	3.80199e-25	6.10131e-27	1.65139e-30	1.07397e-30	4.27094e-31	2.03164e-32	5.64464e-33	4.75383e-33	1.73497e-33	1.80217e-34	1.53942e-35	1.52072e-36	7.16308e-37	9.51424e-38	1.32991e-38	6.23474e-39	6.39593e-40	4.30268e-41	2.44369e-41	1.33924e-41	3.17973e-42	4.58816e-43	3.24929e-43	1.53583e-43	1.20188e-43	3.64343e-44	1.22569e-44	8.12649e-45	1.56387e-45	9.31064e-46
0.00120758	7.18614e-05	9.31015e-08	8.55274e-08	3.58588e-09	5.62639e-10	1.11504e-10	9.64713e-12	9.64713e-12	6.34374e-13	2.36786e-13	6.74156e-14	9.4513e-18	9.4513e-18	4.77337e-19	4.50013e-19	1.61355e-19	6.96049e-21	5.52472e-21	2.36903e-21	1.74682e-21	1.74682e-21	3.50764e-22	5.55718e-23	3.16882e-23	5.57474e-24	1.7796e-26	1.27701e-27	9.13399e-30	1.251e-30	1.251e-30	5.73374e-32	3.61154e-33	1.75956e-33	1.76117e-35	1.15286e-37	1.15286e-37	1.14799e-37	7.18343e-38	3.59732e-38	2.66036e-38	2.73752e-39	2.73752e-39	2.90065e-40	6.13898e-41	3.48045e-41	1.88356e-41	2.40709e-42	1.23495e-42	3.19547e-43
0.000529616	1.24383e-05	4.90417e-07	2.16818e-09	1.72975e-10	2.77037e-11	6.49804e-13	2.34447e-13	9.90372e-14	5.23293e-15	1.03687e-15	7.838e-16	3.00137e-17	1.51784e-18	3.16563e-20	3.14422e-22	2.71321e-22	1.51371e-22	7.31187e-23	5.58883e-28	5.58883e-28	1.57952e-28	4.32046e-30	2.92414e-30	6.479e-31	6.4753e-31	1.83252e-31	4.7555e-32	2.98106e-32	3.78192e-33	9.56419e-34	9.56419e-34	7.28981e-34	9.74465e-35	4.20075e-35	3.57556e-35	1.14361e-35	3.66438e-36	9.79314e-37	8.84876e-38	2.41641e-38	1.32798e-38	3.71902e-39	1.22191e-39	1.20128e-39	1.33699e-40	7.37751e-41	1.34213e-41	2.3534e-43	2.24164e-43
0.00283523	4.44556e-05	1.01781e-05	6.20904e-07	1.13442e-08	2.74014e-09	6.82514e-11	9.97272e-12	6.05229e-12	2.04952e-14	4.12707e-15	1.62276e-16	1.31567e-16	1.9266e-17	2.86548e-18	3.66084e-20	2.46797e-20	1.31085e-21	1.27491e-22	5.93915e-23	4.84463e-23	1.01528e-24	2.66566e-25	2.11307e-26	1.31276e-26	3.58118e-28	4.07741e-30	1.8289e-30	3.33805e-31	1.27687e-31	4.00734e-32	1.95017e-32	4.62804e-33	7.89708e-34	5.35163e-34	5.92491e-35	4.12951e-36	8.88983e-39	7.15429e-39	2.94748e-40	1.15789e-40	5.66229e-41	1.95005e-41	9.45596e-42	2.99927e-43	1.68604e-43	1.63116e-43	4.06388e-44	1.70788e-44	1.06922e-44
0.00146242	0.000298289	9.8838e-05	5.84813e-06	6.79489e-07	1.29349e-08	1.29216e-10	1.5619e-11	1.81687e-12	1.65176e-14	6.23276e-15	5.86781e-16	4.9481e-17	3.9739e-18	3.21719e-20	2.36708e-20	1.21471e-20	1.10551e-20	6.37892e-23	2.4852e-23	1.16776e-23	1.55145e-24	1.66372e-26	1.61918e-26	5.50505e-27	2.49054e-28	8.78734e-29	5.6737e-30	3.42951e-30	2.24251e-30	5.12542e-31	1.37307e-31	6.58712e-32	8.48862e-33	2.03203e-35	1.80121e-35	3.8599e-36	8.73232e-37	4.52886e-38	4.52886e-38	4.48797e-38	1.40649e-38	1.06473e-39	5.74819e-40	2.83837e-40	7.37863e-42	7.37863e-42	2.23724e-42	1.12295e-43	6.95888e-44
0.00719364	0.000137872	5.98945e-08	1.28219e-08	5.01783e-11	3.46784e-11	4.99202e-12	8.59205e-14	4.91198e-14	1.50912e-16	1.04405e-17	1.52667e-20	7.01694e-21	3.49417e-21	3.13754e-21	9.93702e-22	2.65671e-22	1.1541e-23	2.22838e-24	3.09527e-25	4.51017e-26	1.93364e-26	1.23298e-26	3.16097e-28	2.09472e-28	3.97428e-29	1.80282e-30	2.6927e-31	2.25731e-31	3.10746e-32	7.45793e-33	5.5287e-33	3.26996e-33	8.9003e-34	4.47433e-35	4.47199e-35	1.03844e-35	5.47978e-37	4.61137e-37	6.61511e-38	2.8607e-38	9.70581e-39	9.70581e-39	1.18644e-39	1.40198e-40	1.83874e-41	3.60974e-43	1.52604e-43	9.0987e-45	8.23964e-46
0.00938412	8.433e-05	7.62161e-06	4.52327e-07	1.90868e-07	3.15996e-09	1.85327e-09	3.11494e-11	1.0367e-11	1.00014e-12	1.28704e-13	3.6963e-14	1.12441e-14	4.60465e-16	1.54694e-16	2.40131e-17	2.72397e-18	1.20261e-19	2.33288e-20	8.66846e-21	3.8446e-21	1.11709e-21	2.3135e-22	1.93386e-22	4.86039e-23	1.5993e-24	2.35118e-25	4.63863e-26	1.42197e-27	1.14863e-27	2.08893e-28	2.03797e-29	6.52126e-30	3.74749e-30	4.00889e-32	5.27071e-33	1.01832e-33	5.41363e-34	1.87139e-34	5.66962e-35	1.09215e-35	3.21849e-37	1.17312e-37	1.41239e-41	1.5472e-42	5.11739e-44	5.11739e-44	1.52034e-44	3.28697e-45	2.88202e-45
0.0106343	0.000192583	1.09203e-05	1.07555e-06	8.29579e-08	2.71285e-08	5.98174e-10	2.10785e-11	2.72264e-13	1.92393e-13	3.90287e-14	1.43566e-14	3.79596e-15	4.30868e-16	3.68946e-17	5.49901e-18	2.63117e-18	4.8754e-19	3.30452e-19	5.92916e-20	1.04494e-20	7.44346e-21	1.87507e-21	9.79535e-24	6.74565e-24	3.21582e-24	4.33906e-25	2.42149e-26	2.42149e-26	2.52035e-27	5.11056e-28	2.11457e-28	4.49465e-29	1.6833e-29	2.37564e-30	1.49077e-30	4.10491e-31	2.57455e-32	1.51234e-32	3.91127e-34	1.49152e-36	3.99394e-37	3.99105e-37	3.3206e-37	2.40353e-37	7.21435e-38	1.92388e-38	6.00259e-39	1.01714e-39	3.12047e-40
0.00134255	0.000441087	1.38851e-05	1.0235e-06	1.59888e-08	2.77361e-10	1.63947e-11	2.38027e-13	2.82393e-14	5.11805e-15	3.90882e-16	2.77885e-16	1.66662e-18	2.76728e-19	3.89842e-20	1.12483e-21	1.08387e-22	3.93148e-23	2.98073e-24	9.6541e-25	1.22685e-26	7.55125e-27	2.557e-28	2.40272e-29	6.07095e-30	6.01893e-32	2.49669e-32	3.63187e-33	3.08298e-34	2.20652e-34	2.14389e-34	2.86241e-35	1.83877e-36	1.04329e-36	2.85631e-37	1.67341e-37	1.30197e-37	8.21911e-38	2.17766e-38	5.82537e-39	2.62997e-40	2.6384e-41	2.53708e-41	9.16352e-42	1.44543e-42	1.23429e-42	8.52075e-43	4.91509e-43	1.56039e-43	4.21383e-44
0.000453281	1.93543e-07	1.88242e-07	2.74006e-08	4.93348e-10	1.82585e-10	2.85407e-12	6.79949e-13	1.62609e-14	3.0219e-15	6.17885e-17	4.83666e-17	2.01323e-18	1.60148e-18	3.18389e-19	4.48542e-20	2.45602e-21	9.84783e-22	2.10453e-23	1.15093e-25	9.24323e-26	2.74082e-26	7.59728e-27	2.67154e-27	5.89533e-28	1.5081e-28	1.49424e-29	1.02671e-29	1.61071e-30	1.09758e-31	2.54756e-32	3.56283e-34	1.62784e-34	1.01583e-34	2.97418e-35	1.81453e-36	3.46264e-38	8.34496e-39	5.73185e-39	5.55106e-39	1.48432e-39	3.89279e-40	1.90195e-41	1.7094e-41	1.06591e-41	3.08308e-42	1.15398e-42	2.45972e-43	6.49954e-44	4.62672e-44
0.000629828	9.88429e-05	8.24951e-07	3.01838e-07	2.61466e-08	1.70034e-10	5.25673e-11	1.51623e-11	7.86407e-13	1.15518e-14	2.02406e-15	2.37321e-16	4.63564e-18	6.60209e-19	1.29025e-19	7.39131e-20	6.56287e-21	2.41428e-21	6.90139e-22	5.07098e-23	1.82817e-23	3.97249e-25	2.64236e-25	5.2387e-27	1.11239e-28	5.48337e-29	9.08595e-30	5.77125e-31	3.9453e-32	2.78407e-33	1.13933e-34	9.20487e-35	1.123e-36	5.6294e-37	2.28874e-37	2.40982e-38	2.23598e-38	1.08094e-38	6.22679e-40	6.22679e-40	1.76359e-40	7.61989e-41	9.00331e-42	5.89398e-43	1.32344e-43	1.38511e-44	9.74578e-45	1.23153e-45	3.04735e-47	3.43325e-48
0.0167676	0.000780338	3.02589e-05	1.39783e-06	2.52297e-07	4.94495e-09	2.11806e-10	3.34972e-11	1.04642e-11	3.88295e-13	7.05872e-14	1.15876e-14	4.16839e-17	2.43458e-17	7.22942e-20	5.82566e-20	2.82952e-20	5.45888e-21	1.71928e-21	8.43961e-23	1.35928e-24	7.58421e-26	6.91209e-26	2.26469e-29	5.11905e-30	5.11905e-30	2.7643e-30	6.47232e-31	1.05633e-31	1.05633e-31	4.66612e-33	1.64544e-33	7.4637e-34	2.74022e-34	7.39649e-35	6.64716e-35	6.38576e-35	3.89952e-35	2.71994e-37	2.71994e-37	2.79413e-38	3.90029e-39	2.87677e-39	1.32665e-39	7.88959e-41	6.43717e-41	2.13538e-41	3.54956e-42	3.54956e-42	3.81212e-43
0.00160203	0.000292553	2.15199e-05	4.59641e-06	5.10405e-09	5.10405e-09	2.45963e-09	8.66249e-10	1.07641e-10	4.90537e-11	8.01802e-13	1.83783e-13	7.8711e-15	9.9023e-16	2.35424e-16	7.00121e-17	1.15362e-18	2.56807e-20	4.673e-21	9.5713e-22	3.98622e-24	3.98622e-24	2.89915e-24	3.89277e-25	6.03837e-27	3.1152e-27	3.1152e-27	5.08162e-28	4.59653e-28	3.52156e-28	2.48538e-28	2.11732e-29	7.57935e-30	2.39299e-30	1.57748e-31	5.4363e-35	3.21534e-35	2.80068e-36	1.42326e-36	6.77476e-38	6.67537e-38	9.47798e-39	2.60878e-40	2.14331e-40	3.83092e-41	1.87317e-41	9.69281e-42	6.41376e-42	4.80734e-43	4.06354e-44
0.0193592	0.000222996	0.000123834	1.45283e-05	2.12496e-06	1.17814e-07	4.89241e-08	2.27124e-08	6.48163e-10	4.77984e-11	1.09511e-11	4.00818e-12	7.06976e-13	3.64057e-14	9.62717e-15	1.51819e-15	5.35669e-17	1.43645e-18	8.09236e-20	1.01456e-20	1.08317e-21	2.41226e-22	1.02355e-22	1.10352e-23	2.31712e-25	1.1687e-25	1.11102e-25	9.44062e-26	4.03903e-26	2.00161e-26	1.76436e-27	2.72351e-28	1.55605e-28	6.81718e-29	9.4182e-30	9.4182e-30	3.35632e-30	9.48021e-31	3.51963e-32	4.10797e-33	1.68441e-34	5.51801e-37	4.49805e-37	1.67965e-37	6.07364e-39	6.07364e-39	2.47665e-39	6.79196e-40	4.85875e-40	1.32056e-41
3.25359e-05	1.89912e-05	9.84927e-07	7.1369e-08	2.43493e-08	3.44496e-09	1.72557e-10	2.41128e-11	1.52863e-11	3.1472e-13	1.78884e-13	2.45481e-15	1.14353e-15	3.08824e-16	7.19928e-17	8.29387e-18	4.65241e-18	2.57646e-18	8.6122e-21	2.22642e-22	1.01816e-22	2.02907e-23	1.73989e-24	1.73989e-24	1.34327e-24	3.12852e-25	2.04465e-25	1.33611e-25	7.8601e-27	2.99272e-27	1.98241e-28	1.03343e-29	3.97883e-31	9.07546e-32	9.07546e-32	1.65381e-32	1.02669e-33	1.01898e-33	3.97511e-34	1.69787e-34	1.05081e-36	9.59781e-37	4.15243e-38	1.75464e-39	4.44251e-42	3.89913e-43	5.40101e-44	1.96334e-45	1.42984e-45	1.42775e-45
0.00103755	4.71135e-05	1.50541e-06	1.2252e-07	3.19534e-09	1.85387e-09	4.58558e-10	2.75118e-11	1.1855e-11	1.30279e-12	2.19238e-13	3.49583e-14	3.50177e-15	9.85341e-16	7.44404e-17	9.59721e-18	1.98282e-18	1.61234e-18	3.58037e-19	9.01577e-20	5.43601e-22	2.76847e-23	2.62337e-25	3.16375e-26	2.14014e-27	4.35455e-28	6.53899e-30	5.68889e-30	3.58202e-30	5.43876e-31	1.6211e-31	9.8317e-32	8.44749e-32	2.10498e-32	7.33986e-33	6.49359e-33	4.58334e-33	9.62894e-34	3.85486e-34	1.90822e-35	4.95317e-36	2.94429e-37	7.7996e-39	1.18212e-39	1.44522e-40	1.17663e-40	1.20831e-42	7.36612e-45	2.39276e-46	2.08946e-47
0.0018525	0.000114872	3.12685e-06	1.81493e-07	1.69468e-08	2.74609e-09	4.63935e-10	8.9933e-11	1.26554e-11	2.52118e-12	3.0702e-13	1.38761e-13	8.05685e-14	1.36032e-15	4.17971e-18	1.25109e-18	1.17016e-18	2.66056e-19	2.62467e-20	1.19359e-21	8.92436e-22	1.73111e-22	2.90627e-23	2.34125e-24	8.9908e-26	1.44996e-26	2.38409e-27	1.19293e-27	1.9019e-28	3.97217e-30	2.75895e-30	5.02684e-31	3.72447e-32	1.11329e-33	6.43174e-34	5.30892e-34	1.22841e-34	8.24619e-37	8.24619e-37	5.37241e-37	1.34982e-37	3.90903e-40	1.08286e-41	3.56207e-42	3.59723e-43	1.23387e-43	3.14539e-44	2.06167e-44	3.77717e-45	6.77356e-47
0.000572507	7.07849e-05	6.06924e-07	1.31979e-07	3.69144e-09	1.14169e-10	8.76442e-12	1.48031e-12	2.86667e-13	2.27759e-13	1.61234e-13	7.75029e-14	2.55225e-14	1.00139e-14	2.96798e-15	8.01705e-16	1.9886e-16	4.01677e-17	7.54999e-19	3.07337e-19	3.02536e-19	4.30368e-21	5.41411e-22	2.51955e-23	2.15087e-24	1.59778e-24	2.38815e-25	1.45908e-25	3.78202e-27	6.34692e-28	2.29054e-28	7.46123e-29	2.90817e-29	5.62993e-31	2.06258e-32	1.41297e-33	1.09794e-33	4.34434e-34	7.17782e-35	7.01226e-35	2.09767e-36	5.74061e-37	5.74061e-37	2.40771e-37	1.11876e-37	2.34199e-38	6.42557e-39	1.03083e-39	3.49939e-40	1.20175e-41
0.0161548	0.000411811	3.17231e-05	3.36399e-06	2.13298e-08	8.99708e-09	6.25376e-11	7.45209e-12	6.99345e-12	3.14519e-12	5.72168e-13	2.66049e-13	1.50558e-14	9.2026e-15	3.53479e-15	1.55988e-16	3.1291e-17	6.70994e-18	5.3624e-18	5.63343e-19	5.00808e-20	9.50483e-21	2.76389e-22	2.76389e-22	1.6641e-22	3.21868e-24	3.12974e-24	1.85277e-25	1.28778e-25	6.96588e-27	4.51795e-27	1.79861e-27	2.01199e-28	1.17632e-28	1.29772e-29	1.4788e-32	1.41417e-32	1.13043e-32	5.70257e-34	3.40553e-34	2.68646e-34	1.82859e-34	1.93648e-35	9.27724e-36	6.26389e-37	4.9773e-37	4.48873e-37	3.44934e-37	2.88951e-37	2.16437e-37
0.000908182	0.000103183	1.65e-05	2.72817e-06	5.4454e-07	8.34e-09	3.56855e-11	8.13614e-13	1.5475e-13	6.74962e-14	1.187e-14	2.23022e-15	1.43951e-15	5.63841e-16	5.37932e-17	8.79982e-18	2.79346e-18	1.15321e-18	2.48316e-20	1.78253e-20	1.48151e-21	2.23825e-23	1.76586e-24	5.13806e-25	4.43933e-25	6.9128e-26	1.3965e-26	3.91181e-27	1.46497e-27	1.46681e-28	4.84799e-29	2.623e-29	3.04025e-30	2.97914e-31	8.67154e-32	1.07488e-32	3.28664e-33	1.4702e-33	6.87273e-34	1.57927e-34	5.29889e-35	2.81804e-36	1.14625e-36	2.76594e-37	8.27131e-41	3.19755e-41	1.85903e-41	3.18651e-42	2.17036e-43	1.78272e-43
0.00136651	3.52444e-06	6.54639e-07	8.25174e-08	1.21725e-08	3.81658e-09	9.33315e-11	2.62295e-11	1.1271e-12	9.65764e-15	6.53793e-15	6.53644e-15	5.12431e-17	5.12136e-17	2.34894e-18	3.5457e-19	2.40916e-20	4.5041e-21	1.21052e-21	5.82242e-22	3.40078e-22	4.89912e-24	1.90575e-24	3.64051e-28	1.05932e-28	6.16541e-29	2.40603e-29	4.84721e-30	1.52943e-30	6.19761e-31	1.20965e-32	3.5069e-33	2.1116e-34	7.89756e-37	7.89756e-37	6.71828e-37	3.49855e-37	6.70699e-38	6.40528e-40	6.44789e-42	2.76594e-42	2.76594e-42	4.67085e-43	3.26216e-44	2.44501e-44	6.61151e-45	2.84777e-45	2.39354e-45	3.14298e-46	5.7766e-47
0.00268872	0.000307858	0.000146163	1.54418e-06	1.15086e-07	1.31948e-09	2.75467e-11	2.17654e-11	6.51893e-13	2.31647e-13	1.43596e-13	3.1937e-14	1.54744e-15	8.78511e-16	8.04446e-17	9.54311e-18	5.83924e-18	1.91785e-19	1.42119e-20	3.48851e-22	6.84447e-25	3.24315e-25	3.24315e-25	6.83148e-27	1.21919e-29	4.22795e-30	4.22795e-30	3.48797e-30	7.75617e-31	6.59477e-32	2.09861e-33	6.793e-34	6.03553e-34	1.03587e-34	1.26095e-35	7.52055e-36	4.40244e-36	5.71852e-37	2.71188e-37	1.09383e-37	1.07628e-37	1.1848e-38	7.5964e-39	1.46837e-41	1.10581e-41	1.10581e-41	7.21765e-42	4.33542e-43	3.65978e-43	4.38644e-45
0.000384783	3.95066e-05	3.68277e-06	1.30326e-07	1.34881e-08	1.63995e-09	1.06496e-10	4.61179e-11	1.49354e-11	1.93438e-12	1.00782e-13	2.04803e-15	7.50882e-16	1.33462e-16	3.50669e-18	7.62263e-19	1.22496e-19	6.66981e-20	7.41436e-21	4.47719e-21	2.43707e-22	1.26551e-22	1.90066e-23	1.77772e-23	5.7808e-24	9.17228e-25	1.71215e-25	1.33085e-26	1.71424e-27	1.84634e-28	5.42156e-29	4.77985e-30	6.30719e-31	2.67668e-31	3.41035e-32	7.20991e-33	4.74867e-34	4.74867e-34	2.38469e-34	1.16242e-34	5.5037e-35	3.33498e-35	5.80408e-36	2.58723e-36	2.61488e-37	1.71502e-39	2.93928e-40	1.30737e-40	4.17261e-41	1.24385e-41
7.56013e-05	7.51742e-06	6.75739e-07	7.38207e-08	1.40662e-08	1.06193e-10	1.83857e-12	1.45219e-12	4.76995e-14	2.90667e-14	3.6258e-16	2.20849e-16	1.10244e-16	3.71188e-17	9.08276e-19	4.35169e-19	3.11302e-20	1.86854e-20	8.01606e-22	4.13345e-22	2.39019e-23	1.89123e-23	2.62232e-24	4.57602e-25	1.25003e-25	3.72675e-26	8.9366e-27	4.56424e-28	8.94473e-29	4.62416e-30	3.99777e-30	2.88352e-31	1.08482e-31	1.20871e-32	4.58481e-33	4.58481e-33	4.00816e-34	1.35092e-34	7.32259e-36	2.35418e-36	1.04613e-37	1.93935e-39	4.4791e-40	7.79312e-42	1.5371e-42	1.27322e-42	1.20747e-42	4.46631e-43	5.78867e-44	1.49762e-44
0.00370639	0.000415924	6.02215e-06	6.12261e-07	2.12644e-08	1.08546e-09	1.05064e-09	2.34383e-11	1.63849e-13	6.10446e-14	5.28419e-14	3.58318e-15	1.1588e-15	8.94408e-17	1.5753e-17	6.09545e-18	2.00335e-19	1.35368e-20	5.57609e-21	1.32065e-21	2.0538e-22	1.65869e-22	6.07573e-24	3.81746e-25	7.85691e-26	6.6822e-28	6.6822e-28	6.6822e-28	5.68659e-29	2.26309e-29	1.78316e-30	2.78929e-31	4.94761e-32	7.3235e-33	1.73897e-33	2.36732e-35	2.36732e-35	3.25194e-37	1.53601e-38	3.01049e-39	9.7505e-40	2.95362e-40	3.43655e-41	9.40256e-42	9.40129e-42	8.07367e-42	5.33404e-44	2.1564e-44	8.98622e-46	2.23836e-46
0.000907183	0.000200942	1.86706e-06	2.83654e-07	5.92496e-08	7.03373e-12	6.76755e-12	1.02024e-13	9.51482e-14	2.47814e-14	3.82839e-16	2.36174e-16	4.92616e-18	4.46664e-18	1.74756e-18	1.11117e-18	6.00339e-22	6.00339e-22	9.1126e-23	9.1126e-23	4.9289e-23	3.14973e-24	2.56258e-25	7.64545e-26	8.38897e-28	7.14583e-28	2.49724e-28	1.03325e-29	6.13771e-30	3.55616e-31	2.52381e-31	7.212e-32	4.43046e-32	3.07786e-32	7.25698e-33	2.33454e-34	1.17975e-36	1.17975e-36	2.43539e-37	3.2503e-38	4.4896e-39	3.235e-39	1.1755e-39	3.34982e-42	2.90232e-43	1.29265e-43	1.18195e-46	1.18195e-46	8.77441e-47	3.92351e-47
0.0612737	0.00173153	0.00033793	3.42583e-05	4.56397e-07	5.47423e-08	2.68476e-09	6.49638e-10	4.06715e-11	2.2105e-12	5.04308e-13	4.95859e-14	2.92229e-14	3.59162e-16	2.65832e-16	2.20393e-17	1.40424e-17	4.30386e-19	1.16638e-19	6.31565e-21	3.66485e-22	3.66485e-22	1.26442e-22	6.41386e-24	1.48555e-24	1.26244e-25	8.34684e-27	4.52065e-27	3.76775e-27	3.65579e-27	1.14917e-28	3.11392e-29	1.61046e-29	3.07424e-30	9.28959e-31	3.77237e-31	5.66216e-32	4.20238e-32	9.75379e-33	7.63523e-33	1.60323e-34	1.42126e-35	9.95022e-37	6.74747e-37	5.84589e-37	4.85018e-38	1.45071e-38	1.43269e-38	1.10373e-39	1.10254e-39
0.000921141	1.41572e-05	4.55095e-06	5.0995e-07	8.78619e-08	5.85651e-10	6.96618e-12	1.87113e-12	5.63162e-13	2.81769e-13	8.36613e-15	1.30863e-15	8.95619e-16	3.63213e-17	2.12867e-17	7.12213e-18	8.96501e-19	6.76177e-20	1.6632e-20	7.47774e-23	3.65753e-23	6.90431e-24	1.74728e-24	1.93467e-25	6.01356e-26	7.35357e-27	6.04104e-28	3.09358e-28	1.32252e-28	2.32756e-29	8.84495e-30	1.55211e-30	1.04336e-31	2.83002e-32	6.05972e-33	2.35505e-34	4.58833e-35	4.20091e-35	1.7882e-37	1.78814e-37	1.97219e-38	1.28361e-38	2.5746e-40	6.20979e-41	4.2176e-41	4.2176e-41	2.19916e-41	1.50309e-41	9.12605e-43	4.82379e-43
0.00581312	0.000239996	3.08363e-05	2.58113e-06	1.70781e-07	8.93902e-09	1.99368e-09	8.2396e-10	3.05864e-11	3.77681e-12	4.99673e-13	1.66388e-13	2.98608e-14	2.10124e-15	5.80197e-16	8.86124e-17	1.0744e-17	1.8476e-18	2.38189e-19	3.58523e-20	1.24733e-20	8.43993e-22	1.19242e-22	2.00673e-23	8.84447e-24	5.60509e-25	1.5269e-25	2.18668e-26	7.14505e-27	1.28929e-27	2.63866e-28	8.24707e-29	1.55206e-29	7.10616e-30	8.71952e-31	3.78487e-31	1.28327e-31	3.44081e-32	2.08793e-33	4.35627e-34	2.42182e-35	7.88085e-36	9.64328e-37	4.52154e-37	6.10962e-38	2.16693e-38	1.64e-38	1.22384e-38	9.73189e-39	7.26302e-39
[truncated: 250 more columns]
