# Supplementary material for: A new imperialist competitive algorithm with spiral rising mechanism for solving path optimization problems
Source: PeerJ Comput Sci. 2022 Sep 7;8:e1075. doi: 10.7717/peerj-cs.1075 (PMC9575848; doi:10.7717/peerj-cs.1075)
Supplement: Supplemental Information 11 [file peerj-cs-08-1075-s011.zip › WOA ICA SRICA DEICA/F18/WOA.xlsx]

## Sheet: Sheet1
0.0291928	0.00516573	0.001704	0.000429986	2.09773e-06	4.30927e-07	3.64981e-07	9.35654e-08	5.89891e-08	2.11489e-08	1.91756e-08	5.06764e-09	3.77889e-09	1.92359e-09	1.42998e-09	1.24583e-09	1.35451e-10	9.37143e-11	2.70722e-12	1.48343e-12	1.48343e-12	3.63753e-13	7.15604e-14	6.86361e-14	3.46974e-14	3.46974e-14	3.46974e-14	1.49337e-14	1.27982e-14	5.09677e-15	5.09677e-15	1.08643e-15	1.08643e-15	1.28865e-16	1.28865e-16	1.28865e-16	1.28865e-16	1.28865e-16	1.28865e-16	1.9144e-17	1.9144e-17	1.9144e-17	1.9144e-17	1.9144e-17	1.9144e-17	1.9144e-17	1.9144e-17	1.9144e-17	1.9144e-17	1.9144e-17
0.00205516	0.000637411	4.19739e-07	4.19739e-07	8.11697e-08	1.56394e-08	1.03033e-08	9.17926e-09	2.00616e-09	6.2897e-10	1.81478e-10	1.7735e-10	1.27796e-10	8.96344e-11	6.22804e-12	1.0088e-12	2.70566e-14	2.70566e-14	2.70566e-14	2.70566e-14	1.60332e-15	1.60332e-15	1.60332e-15	1.60332e-15	1.60332e-15	1.60332e-15	8.48405e-16	6.16727e-16	4.24547e-17	4.24547e-17	4.24547e-17	4.24547e-17	4.24547e-17	3.73223e-17	3.7171e-17	2.88198e-17	2.62235e-17	1.93249e-17	3.50232e-18	3.50232e-18	3.50232e-18	3.50232e-18	1.0413e-18	1.0413e-18	9.53136e-19	4.78503e-19	4.78503e-19	1.33382e-19	1.33382e-19	1.22046e-19
0.0985013	0.00665641	0.00027733	0.000111319	1.49853e-05	9.59445e-07	2.72786e-07	1.41365e-07	3.37639e-08	3.37639e-08	7.56395e-09	6.79384e-10	5.14011e-10	3.94561e-10	2.48811e-10	3.79468e-11	2.60624e-11	1.54414e-11	7.78771e-12	5.25887e-12	4.07488e-12	2.75269e-12	1.20945e-12	1.09434e-12	1.09434e-12	5.7774e-13	5.7774e-13	1.30168e-14	1.30168e-14	9.64815e-15	9.64815e-15	9.64815e-15	9.64815e-15	8.12266e-15	7.83494e-15	7.83494e-15	1.23045e-15	1.07703e-15	6.24365e-16	4.38528e-17	2.3997e-17	9.43394e-18	3.57994e-18	3.30056e-18	1.91056e-18	1.91056e-18	1.91056e-18	1.91056e-18	1.91056e-18	8.66451e-19
0.0553261	0.00162145	0.000307619	1.87293e-05	3.21111e-06	4.25665e-07	2.43681e-07	2.4731e-09	2.4731e-09	1.54383e-09	4.5313e-10	1.47322e-10	7.93319e-11	4.17556e-11	3.63015e-11	3.06973e-11	4.121e-12	3.77846e-12	2.00832e-12	7.80438e-13	5.99181e-14	5.99181e-14	5.99181e-14	5.99181e-14	5.99181e-14	5.99181e-14	1.03532e-14	1.03532e-14	3.79751e-15	3.79751e-15	3.41904e-15	3.30189e-15	3.18025e-15	3.10616e-15	3.10616e-15	3.01718e-15	2.15958e-15	1.08559e-15	1.08559e-15	4.88135e-17	4.88135e-17	4.88135e-17	4.88135e-17	9.21563e-18	9.21563e-18	9.21563e-18	9.21563e-18	2.27654e-18	2.27654e-18	2.27654e-18
0.00188121	0.000223393	0.000159302	7.18695e-05	1.35302e-05	4.08507e-06	6.96277e-07	2.26629e-07	4.59892e-08	3.11834e-09	3.11834e-09	2.97871e-09	2.87551e-09	2.39618e-10	1.83416e-10	8.85687e-11	1.34183e-11	9.04174e-12	1.09361e-12	1.09361e-12	1.09361e-12	1.09361e-12	7.97923e-13	2.85966e-13	1.48669e-13	1.48669e-13	2.82956e-14	2.82956e-14	2.82956e-14	2.82956e-14	2.82956e-14	2.7848e-14	2.44525e-14	2.44525e-14	2.44525e-14	2.30409e-14	2.14686e-14	1.98012e-14	1.87788e-14	3.47817e-15	3.47817e-15	8.97698e-16	1.09681e-16	3.47988e-18	3.47988e-18	1.77144e-18	1.77144e-18	1.40679e-18	1.40679e-18	1.40679e-18
0.00217856	0.000730665	0.000362119	7.38885e-05	2.62773e-05	6.80232e-08	2.10405e-08	2.10405e-08	1.82727e-08	8.43521e-09	1.84616e-09	1.68946e-10	4.29572e-11	1.18403e-11	1.62461e-12	6.91283e-13	6.35599e-13	6.17326e-13	2.79417e-13	6.90954e-14	5.31715e-14	3.16421e-14	3.16421e-14	2.77815e-14	1.88009e-14	8.20739e-15	7.33821e-15	7.33821e-15	2.84179e-15	5.23032e-16	5.23032e-16	5.23032e-16	1.35659e-16	1.35659e-16	1.25284e-16	8.80872e-17	5.55711e-17	3.2875e-17	1.3228e-17	1.28912e-17	1.28912e-17	1.17353e-17	2.24818e-18	2.22777e-18	2.22777e-18	2.22777e-18	1.6346e-18	1.6346e-18	1.6346e-18	1.3831e-18
0.028192	0.00201002	7.26439e-05	1.30425e-06	9.99574e-07	9.0831e-08	6.31656e-08	4.61107e-08	7.07357e-09	8.57511e-10	8.57511e-10	5.73579e-10	9.61353e-11	2.61151e-12	7.56824e-13	8.53935e-14	8.53935e-14	7.70688e-14	1.44608e-14	1.33012e-14	1.22029e-14	1.18854e-14	8.43176e-15	4.6393e-16	1.97389e-16	1.41173e-16	1.41173e-16	1.41173e-16	6.72405e-17	6.72405e-17	2.73444e-17	2.47421e-17	2.45033e-17	2.45033e-17	2.45033e-17	2.45033e-17	2.45033e-17	1.26645e-17	2.69175e-18	2.69175e-18	2.69175e-18	2.69175e-18	2.69175e-18	2.69175e-18	2.69175e-18	9.62e-19	9.17534e-19	9.17534e-19	3.35445e-19	3.05213e-19
0.0277208	0.00555124	0.000768023	4.22279e-05	1.63791e-06	9.59768e-07	9.59768e-07	2.42152e-07	3.9963e-09	3.9963e-09	3.73665e-09	3.37934e-10	8.09719e-11	1.58135e-11	1.54338e-11	6.96251e-12	3.78496e-12	3.78496e-12	3.32613e-12	1.72226e-12	1.72226e-12	8.51323e-13	5.54079e-13	4.14205e-13	1.03468e-13	1.02611e-13	7.91263e-14	4.77724e-14	3.28393e-14	1.53719e-14	1.53719e-14	1.53719e-14	1.53664e-14	1.53664e-14	1.53664e-14	1.53664e-14	1.53664e-14	5.08267e-15	5.08267e-15	3.17119e-15	7.33515e-16	7.33515e-16	1.1348e-16	1.11344e-16	8.66029e-18	2.54553e-18	2.54553e-18	2.50766e-18	1.92957e-18	1.15918e-18
0.0292023	0.00491318	0.000256804	6.78477e-06	2.31366e-06	5.39821e-07	2.41357e-07	4.17855e-08	1.21016e-08	1.21016e-08	7.59262e-09	4.53365e-10	6.56554e-11	1.9505e-11	1.9505e-11	1.99679e-12	1.6758e-12	1.66949e-12	1.40744e-12	5.7114e-13	1.83905e-13	1.03634e-13	1.03634e-13	3.11377e-14	3.11377e-14	6.55107e-15	6.55107e-15	4.56286e-15	3.22999e-15	1.85599e-15	1.85599e-15	1.67685e-15	1.6196e-15	8.04052e-16	7.09481e-16	7.07879e-16	7.07879e-16	7.0779e-16	3.94643e-16	9.96459e-17	3.57171e-17	1.61305e-18	1.61305e-18	1.61305e-18	1.61305e-18	1.18667e-18	1.18667e-18	7.21282e-20	7.21282e-20	1.01021e-20
0.0385623	0.00972093	0.000341573	4.11502e-06	2.76672e-06	6.76646e-07	3.28519e-07	2.30693e-08	3.40205e-09	1.1494e-09	2.81651e-10	2.63556e-10	5.6771e-11	2.60291e-11	1.17514e-12	1.21439e-13	1.21439e-13	1.21439e-13	1.21439e-13	1.04402e-13	1.04402e-13	1.73371e-14	1.73371e-14	1.73371e-14	3.80318e-15	3.80318e-15	3.75047e-15	3.75047e-15	3.75047e-15	3.75047e-15	3.75047e-15	3.75047e-15	2.70546e-15	1.27894e-15	6.86212e-16	6.44036e-16	6.40127e-16	6.40127e-16	6.40127e-16	6.40127e-16	6.40127e-16	3.78028e-16	1.24449e-16	1.24449e-16	1.24449e-16	8.65306e-17	8.65306e-17	8.65306e-17	2.08839e-17	1.2505e-17
0.114656	0.00404073	0.000574241	0.000240359	0.000233515	9.04038e-06	6.41629e-06	3.41856e-06	2.05547e-07	6.17246e-08	6.53502e-09	5.27432e-09	1.84105e-09	3.60915e-10	1.58502e-10	1.00305e-11	7.18394e-12	7.18394e-12	7.18394e-12	6.33073e-12	6.33073e-12	6.33073e-12	9.7859e-13	9.7859e-13	3.68517e-13	2.92673e-13	2.92673e-13	2.82279e-13	2.48925e-13	2.32917e-13	2.32917e-13	1.44405e-13	1.44405e-13	1.12039e-13	1.07543e-13	5.91632e-14	3.2085e-14	3.2085e-14	3.2085e-14	3.2085e-14	3.2085e-14	3.2085e-14	2.02602e-14	1.87135e-14	8.60408e-15	7.71341e-15	3.90188e-15	2.66687e-15	7.14575e-16	7.14575e-16
0.0154917	0.000332224	0.000194992	9.44537e-06	3.81893e-06	6.66174e-07	1.03805e-07	8.61746e-08	6.08456e-09	2.29853e-09	1.07013e-09	3.02731e-10	1.36165e-10	1.24651e-10	7.17879e-11	6.54286e-11	4.27521e-11	3.51812e-11	3.05762e-11	3.05762e-11	3.62867e-12	2.69339e-12	2.01226e-12	1.75906e-12	1.12272e-12	1.12272e-12	1.12272e-12	5.87292e-13	4.07514e-13	4.07514e-13	4.07514e-13	3.72612e-13	3.72612e-13	1.83626e-14	1.83626e-14	4.83182e-15	2.78821e-16	2.78821e-16	2.78821e-16	2.78821e-16	1.85994e-17	1.85994e-17	1.85994e-17	2.01565e-18	2.01565e-18	2.01565e-18	1.99404e-18	1.99404e-18	1.99404e-18	1.73391e-18
0.209227	0.000617564	5.42348e-05	3.39418e-05	2.29935e-06	1.30459e-06	6.2705e-07	3.23087e-07	2.87299e-07	7.09258e-08	3.89313e-08	8.36413e-09	1.25998e-09	7.9418e-10	4.93568e-10	4.93568e-10	4.93568e-10	5.48719e-11	2.70019e-11	2.70019e-11	2.5429e-11	1.38012e-11	1.09778e-12	1.09778e-12	1.33952e-13	1.33952e-13	1.33952e-13	1.12962e-13	1.12962e-13	1.12962e-13	9.80068e-14	3.11573e-14	2.29573e-14	1.19892e-14	1.19892e-14	1.31977e-15	6.65128e-16	5.06358e-16	5.06358e-16	4.17935e-16	3.0291e-16	3.0291e-16	1.15999e-16	1.12371e-16	1.12371e-16	1.12371e-16	1.12262e-16	1.12262e-16	8.60191e-17	5.25276e-17
0.00865152	0.0010728	0.000162889	1.22873e-05	1.2032e-05	1.18317e-07	1.18317e-07	1.18317e-07	1.18317e-07	1.05619e-08	6.21677e-09	1.63449e-09	5.82288e-10	4.39034e-10	2.47831e-10	2.47831e-10	2.47831e-10	1.57017e-10	8.53223e-11	5.45729e-11	4.53577e-11	2.83116e-11	4.81469e-12	4.26607e-12	2.24799e-12	3.93798e-13	3.67015e-13	1.12316e-13	9.84434e-14	5.55351e-14	4.26607e-14	5.62756e-15	1.73714e-15	1.73714e-15	1.73714e-15	3.13992e-16	3.13992e-16	3.13992e-16	3.13992e-16	3.13992e-16	3.13992e-16	3.07898e-16	1.62378e-16	1.45572e-16	1.45572e-16	1.45572e-16	5.66275e-17	5.66275e-17	3.63699e-17	3.46231e-17
0.138688	0.00110874	0.000334827	8.5392e-06	2.02138e-06	1.71052e-07	9.42933e-09	7.58381e-09	2.66525e-09	3.5259e-10	1.39336e-10	5.05638e-11	4.37998e-11	4.12891e-12	4.12891e-12	4.12891e-12	4.12251e-12	8.14379e-13	5.10037e-13	5.10037e-13	2.72855e-13	2.15942e-13	1.11475e-13	6.3869e-14	6.29433e-14	5.34498e-14	3.00048e-14	3.00048e-14	2.83073e-14	2.83073e-14	8.23021e-15	7.3834e-15	7.3834e-15	4.28657e-15	2.96367e-15	2.96367e-15	2.96367e-15	2.96367e-15	2.96367e-15	1.39289e-15	1.39289e-15	1.39289e-15	1.39289e-15	1.39289e-15	1.24145e-15	5.48046e-16	2.3367e-16	9.86505e-17	2.86313e-17	2.0512e-17
0.00329067	0.00116001	7.03305e-05	1.86437e-05	2.22904e-06	7.37315e-07	6.72792e-07	2.64968e-08	1.86949e-09	1.79127e-09	1.79127e-09	6.26874e-10	1.54057e-10	1.54057e-10	1.28434e-10	8.97493e-11	3.04813e-11	1.86671e-11	9.65565e-12	8.82025e-12	2.21158e-12	1.63496e-12	2.2796e-13	2.2796e-13	2.2796e-13	2.2796e-13	2.18743e-13	7.23469e-14	7.23469e-14	5.68152e-14	1.55644e-14	1.55644e-14	2.28467e-15	2.28467e-15	2.28467e-15	2.28467e-15	2.21115e-15	2.08601e-15	1.73252e-15	5.68835e-16	5.65835e-16	3.98715e-16	1.59692e-16	9.44602e-17	8.91954e-17	4.50543e-17	4.50543e-17	2.76289e-17	7.4451e-18	5.7742e-18
0.0127083	0.00220421	0.000996539	1.34589e-06	7.16246e-07	1.63495e-07	1.15725e-08	4.21795e-09	4.21795e-09	4.21795e-09	6.21179e-10	6.21179e-10	4.28551e-10	4.17611e-10	2.63512e-10	1.96091e-10	1.46637e-10	9.21093e-11	1.21227e-11	2.12168e-12	2.12168e-12	1.65397e-12	1.21399e-14	1.21399e-14	1.21399e-14	1.21399e-14	7.08078e-15	7.08078e-15	7.08078e-15	5.64978e-15	4.9029e-15	4.9029e-15	9.18093e-16	9.18093e-16	9.18093e-16	9.18093e-16	1.6163e-16	2.68859e-17	2.59269e-17	2.56433e-17	2.56433e-17	2.56433e-17	2.56433e-17	2.56433e-17	9.47114e-18	9.47114e-18	9.47114e-18	5.55075e-18	1.05654e-18	1.03839e-18
0.0280712	0.000468738	0.000173186	5.39648e-05	1.06195e-05	2.67468e-06	1.92854e-07	8.47182e-09	8.47182e-09	3.95373e-09	3.13778e-10	7.99584e-11	5.72178e-11	1.10329e-11	4.75413e-12	4.01588e-12	6.51062e-13	2.05217e-13	1.07074e-13	3.98277e-14	3.98277e-14	1.57838e-14	4.10596e-15	4.10596e-15	7.24896e-16	7.24896e-16	7.24896e-16	6.84986e-16	6.84986e-16	6.84986e-16	6.84986e-16	6.84986e-16	6.84986e-16	6.84986e-16	6.84986e-16	6.84986e-16	6.06901e-16	6.06901e-16	3.52516e-16	3.41163e-16	1.69156e-16	1.69156e-16	1.69156e-16	1.80352e-17	1.29596e-18	7.4143e-19	6.1449e-19	6.1449e-19	6.1449e-19	5.50677e-19
0.0128063	0.00682947	0.000759042	0.000116517	7.67551e-06	5.0837e-06	2.65657e-07	6.86924e-09	6.86924e-09	1.4921e-09	2.04976e-10	1.03187e-10	5.29569e-11	1.04359e-11	1.04359e-11	1.04359e-11	2.26217e-12	2.26217e-12	7.47106e-14	7.47106e-14	7.47106e-14	7.47106e-14	7.47106e-14	7.05478e-14	7.05478e-14	6.07624e-14	4.25988e-14	3.916e-14	2.06234e-14	1.25261e-15	1.25261e-15	8.35211e-16	3.64922e-16	1.28966e-16	7.98237e-17	7.98237e-17	7.33358e-17	5.56381e-17	5.2386e-17	2.37677e-17	2.25389e-18	2.25389e-18	2.25389e-18	2.25389e-18	2.16695e-18	2.16695e-18	9.21742e-19	9.21742e-19	9.21742e-19	4.4105e-19
0.0297879	0.00149874	0.000314811	4.70612e-05	1.56212e-06	1.28931e-06	9.59176e-07	3.74406e-08	2.43475e-09	6.1859e-10	1.66619e-10	1.66619e-10	5.2933e-12	5.27027e-12	1.94728e-12	1.67908e-13	3.07959e-14	2.97847e-14	2.97847e-14	1.77917e-14	1.77917e-14	1.25715e-14	1.20899e-14	1.20899e-14	1.20899e-14	6.71621e-15	5.8179e-15	4.80126e-15	3.05546e-15	3.8947e-16	2.5337e-16	5.13405e-17	5.13405e-17	4.60269e-19	3.08452e-19	3.71788e-20	3.71788e-20	3.20347e-20	3.20347e-20	3.20347e-20	3.20347e-20	3.20347e-20	3.20347e-20	2.33356e-20	2.14131e-20	2.14131e-20	2.14131e-20	2.14131e-20	2.14131e-20	2.05879e-20
0.116521	0.00132722	0.000288748	0.00011974	1.69242e-05	6.91153e-06	2.46832e-06	3.56385e-07	2.69273e-07	1.45206e-07	5.38745e-09	4.72028e-09	1.33117e-09	1.04878e-09	3.15921e-10	3.53249e-11	8.93455e-12	8.8174e-12	8.43118e-12	8.30026e-12	6.54515e-12	4.40385e-13	4.40385e-13	2.69688e-13	1.04852e-13	1.00544e-13	1.00544e-13	1.00544e-13	1.00544e-13	7.67891e-14	5.24503e-14	1.92748e-14	1.03912e-14	1.03912e-14	5.08797e-16	5.08797e-16	5.08797e-16	1.41358e-16	1.41358e-16	6.66802e-17	6.66802e-17	1.67708e-18	1.67708e-18	1.67708e-18	9.37976e-20	9.37976e-20	9.37976e-20	9.37976e-20	9.37976e-20	9.37976e-20
0.0501246	0.00116933	0.000428825	0.000310678	5.66986e-05	1.7361e-05	1.06125e-05	5.56906e-06	5.6239e-08	5.6239e-08	1.16496e-08	7.92315e-09	4.02135e-10	3.52665e-10	1.00752e-10	9.90319e-11	6.48658e-11	4.38299e-11	2.69968e-11	2.15534e-11	9.64647e-12	9.49272e-12	3.48306e-12	2.79294e-13	2.78498e-13	2.78498e-13	2.78498e-13	6.89143e-14	6.89143e-14	5.88382e-14	2.27035e-14	2.27035e-14	1.29508e-14	1.29508e-14	8.3497e-15	2.01041e-15	1.27909e-16	5.55932e-17	4.49747e-17	4.49747e-17	4.49747e-17	3.73888e-17	3.73888e-17	3.73888e-17	8.96168e-18	8.96168e-18	4.36733e-18	2.73953e-18	4.55603e-19	4.55603e-19
0.0608188	0.0115837	0.000323305	1.27274e-05	1.14447e-05	2.22907e-06	1.56667e-07	1.56667e-07	2.78527e-08	2.78527e-08	8.87793e-09	8.87793e-09	4.24121e-09	4.30039e-10	2.64378e-10	3.03435e-11	1.58956e-11	1.58454e-11	3.79915e-13	3.79915e-13	3.79915e-13	3.79915e-13	3.79915e-13	3.79915e-13	3.78155e-13	5.1988e-14	5.1988e-14	5.1988e-14	4.45508e-14	4.45508e-14	1.42941e-14	1.42941e-14	1.67691e-15	7.9873e-16	4.72965e-16	1.55988e-16	5.14272e-17	5.14272e-17	8.65127e-18	8.65127e-18	1.41588e-18	1.41588e-18	1.41588e-18	3.40058e-19	3.40058e-19	3.40058e-19	1.87806e-19	3.71844e-20	3.71844e-20	7.83977e-21
0.201001	0.00314299	0.000741984	4.61608e-05	1.92319e-05	5.49291e-06	1.44945e-06	7.57964e-07	1.89445e-07	5.22882e-08	1.07735e-08	1.07735e-08	4.05626e-09	3.52391e-10	3.99755e-11	3.73265e-11	3.39732e-13	3.39732e-13	3.39732e-13	3.39732e-13	2.76416e-13	2.76416e-13	2.30861e-13	2.29923e-13	2.29923e-13	2.0211e-13	2.0211e-13	1.41704e-13	1.41704e-13	1.41704e-13	8.37003e-14	8.37003e-14	8.37003e-14	8.36461e-14	3.62461e-14	1.98725e-14	1.24091e-14	9.22753e-15	4.21873e-15	3.1083e-15	2.6608e-15	2.6608e-15	2.6608e-15	7.64458e-16	4.61021e-16	2.39087e-16	1.80796e-17	3.90827e-18	8.52962e-20	8.52962e-20
0.0502653	0.00751642	0.000423319	7.17533e-05	5.08688e-06	1.3882e-06	4.57711e-08	1.50127e-08	9.42148e-09	9.31772e-09	2.60319e-10	1.48819e-10	3.29889e-12	3.29889e-12	1.38584e-12	1.38584e-12	1.38584e-12	1.38584e-12	1.38584e-12	1.38584e-12	4.48088e-13	2.04594e-13	2.04594e-13	1.5036e-13	9.05603e-14	3.6218e-14	3.33969e-14	4.55118e-15	4.55118e-15	4.55118e-15	4.55118e-15	2.49658e-15	2.10512e-16	2.10512e-16	7.64828e-17	6.52253e-17	1.27693e-17	1.27693e-17	1.24497e-18	1.24497e-18	1.24497e-18	1.24497e-18	2.22862e-19	1.25852e-19	1.25852e-19	1.25244e-19	1.25244e-19	7.5669e-20	7.5669e-20	7.5669e-20
0.0452794	0.0023777	0.000122502	6.29008e-05	2.16632e-05	6.88266e-06	1.42029e-06	3.95624e-07	3.48766e-07	1.16541e-07	3.42797e-08	1.91377e-09	1.06097e-09	1.06097e-09	5.79348e-10	3.34205e-10	8.4551e-11	4.32399e-11	4.32399e-11	3.53014e-11	1.35834e-13	1.35834e-13	8.81384e-14	8.81384e-14	4.87645e-14	4.87645e-14	4.87645e-14	4.87645e-14	4.87645e-14	4.87645e-14	4.87645e-14	4.87645e-14	4.85551e-14	4.85551e-14	4.34028e-14	9.74927e-15	2.10927e-15	1.55499e-16	1.55499e-16	5.73923e-17	4.60566e-17	4.48746e-17	4.48746e-17	1.16436e-17	1.16436e-17	1.16436e-17	1.16436e-17	1.16436e-17	6.35165e-18	4.22546e-18
0.0682786	0.00833942	8.87905e-05	1.35322e-05	1.02544e-05	1.22722e-06	2.1343e-07	6.96173e-08	6.02776e-08	4.81836e-08	4.81836e-08	3.9101e-08	6.49906e-10	5.74292e-10	1.42896e-10	4.45276e-11	3.41154e-11	1.85239e-11	1.0411e-11	3.34102e-12	1.4086e-12	7.09956e-14	4.91203e-14	9.32022e-15	5.28481e-15	5.28481e-15	1.34779e-15	1.34779e-15	1.13103e-15	6.49639e-16	6.49639e-16	6.49639e-16	6.49639e-16	6.49639e-16	6.49639e-16	6.49639e-16	3.53748e-16	1.30837e-16	5.42952e-17	4.58958e-17	3.36698e-17	1.88746e-17	6.80017e-18	8.68544e-20	8.68544e-20	3.99553e-20	3.99553e-20	3.93251e-20	3.93251e-20	3.42868e-20
0.0599995	0.000643257	0.000307674	9.75924e-05	3.79431e-05	4.71642e-06	2.11847e-06	6.58689e-07	1.27287e-08	1.82897e-09	1.5774e-09	6.12988e-10	2.48625e-10	2.15792e-10	3.48308e-11	3.48308e-11	5.5712e-12	1.61061e-12	1.33143e-12	5.01162e-13	1.49826e-13	4.04359e-14	3.95591e-14	3.29577e-15	3.29577e-15	1.40255e-15	1.40255e-15	1.40255e-15	5.70477e-16	4.05167e-16	2.09377e-16	8.66368e-17	8.66368e-17	8.66368e-17	8.45967e-17	6.94821e-17	6.94821e-17	6.66033e-17	6.66033e-17	2.1109e-17	2.1109e-17	2.1109e-17	2.1109e-17	2.1109e-17	2.1109e-17	2.1109e-17	8.97047e-18	8.97047e-18	4.45464e-18	3.7643e-18
0.0461388	0.00730053	0.000908771	6.80919e-05	3.93744e-07	3.03361e-07	1.31434e-08	1.31434e-08	1.31434e-08	8.7428e-10	8.7428e-10	8.7428e-10	7.5845e-10	3.85401e-11	2.66339e-11	2.46681e-11	2.27849e-11	4.24174e-13	3.73167e-13	3.71433e-13	3.71433e-13	3.71433e-13	2.72238e-13	2.72238e-13	1.20934e-13	1.95486e-14	2.55396e-15	2.55396e-15	1.19141e-15	1.19141e-15	3.09263e-16	2.12776e-16	2.12776e-16	7.78429e-18	6.78827e-18	5.97472e-18	4.07264e-18	4.07264e-18	4.07264e-18	3.16757e-18	2.76707e-18	2.76707e-18	2.76707e-18	6.37204e-19	6.37204e-19	4.44523e-20	4.44523e-20	4.44523e-20	4.44523e-20	1.78761e-20
0.0155907	0.00658939	0.001181	0.000251642	8.00769e-06	1.7037e-06	1.68831e-06	9.28759e-07	4.72022e-07	2.19491e-07	4.72162e-08	1.50429e-08	1.03695e-08	1.02324e-08	3.1402e-09	1.60882e-09	1.96961e-10	8.74138e-12	7.76649e-12	3.77272e-12	2.18054e-12	7.11741e-13	2.71961e-13	4.01402e-14	4.01402e-14	2.05824e-14	2.42941e-16	2.42941e-16	2.42941e-16	4.88962e-17	4.43554e-17	2.96859e-17	2.96859e-17	1.84063e-17	8.98999e-18	2.80313e-18	2.80313e-18	2.80313e-18	2.7944e-18	1.54534e-18	9.46522e-19	9.28856e-19	1.06992e-19	1.06992e-19	1.06992e-19	1.06992e-19	3.17779e-20	2.42247e-20	1.81552e-20	1.46389e-20
0.0533403	0.00355179	0.000423328	7.85856e-05	1.77346e-05	2.59056e-06	1.09217e-06	4.60184e-07	7.63671e-08	3.07501e-08	8.99591e-09	3.93535e-09	1.18003e-09	6.46516e-10	2.65815e-10	1.59527e-10	5.32103e-11	2.13124e-11	9.73375e-12	7.21455e-12	3.86054e-12	2.40522e-12	5.88707e-13	4.07197e-13	2.35221e-13	1.33793e-13	1.23034e-13	6.00574e-14	5.04263e-14	4.49323e-14	3.69231e-14	2.7957e-14	2.56708e-14	1.21068e-14	9.62807e-15	5.21773e-15	3.22724e-15	2.57866e-15	2.32546e-15	1.54424e-15	1.42515e-15	1.32001e-15	8.50359e-16	7.20762e-16	3.6287e-16	2.99546e-16	1.51048e-16	1.03842e-16	3.1301e-17	2.9325e-17
[truncated: 250 more columns]
