# Supplementary material for: A new imperialist competitive algorithm with spiral rising mechanism for solving path optimization problems
Source: PeerJ Comput Sci. 2022 Sep 7;8:e1075. doi: 10.7717/peerj-cs.1075 (PMC9575848; doi:10.7717/peerj-cs.1075)
Supplement: Supplemental Information 11 [file peerj-cs-08-1075-s011.zip › WOA ICA SRICA DEICA/F19/DEICA.xlsx]

## Sheet: Sheet1
-3.91775e-12	-0.274113	-0.368853	-0.954284	-0.991595	-0.999858	-0.999867	-0.999963	-0.999996	-0.999999	-1	-1	-1	-1	-1	-1	-1	-1	-1	-1	-1	-1	-1	-1	-1	-1	-1	-1	-1	-1	-1	-1	-1	-1	-1	-1	-1	-1	-1	-1	-1	-1	-1	-1	-1	-1	-1	-1	-1	-1
-0.251849	-0.468744	-0.960693	-0.99376	-0.997774	-0.999791	-1	-1	-1	-1	-1	-1	-1	-1	-1	-1	-1	-1	-1	-1	-1	-1	-1	-1	-1	-1	-1	-1	-1	-1	-1	-1	-1	-1	-1	-1	-1	-1	-1	-1	-1	-1	-1	-1	-1	-1	-1	-1	-1	-1
-0.0199263	-0.0977156	-0.406832	-0.968718	-0.989903	-0.998791	-0.999897	-0.999968	-0.999999	-0.999999	-1	-1	-1	-1	-1	-1	-1	-1	-1	-1	-1	-1	-1	-1	-1	-1	-1	-1	-1	-1	-1	-1	-1	-1	-1	-1	-1	-1	-1	-1	-1	-1	-1	-1	-1	-1	-1	-1	-1	-1
-2.65818e-06	-0.396897	-0.910078	-0.97499	-0.997255	-0.998304	-0.999791	-0.999938	-0.999997	-0.999998	-0.999999	-1	-1	-1	-1	-1	-1	-1	-1	-1	-1	-1	-1	-1	-1	-1	-1	-1	-1	-1	-1	-1	-1	-1	-1	-1	-1	-1	-1	-1	-1	-1	-1	-1	-1	-1	-1	-1	-1	-1
-1.39932e-14	-0.142315	-0.797727	-0.954152	-0.98353	-0.998773	-0.999774	-0.999863	-0.999963	-0.999998	-1	-1	-1	-1	-1	-1	-1	-1	-1	-1	-1	-1	-1	-1	-1	-1	-1	-1	-1	-1	-1	-1	-1	-1	-1	-1	-1	-1	-1	-1	-1	-1	-1	-1	-1	-1	-1	-1	-1	-1
-1.83526e-05	-0.860722	-0.944444	-0.997178	-0.997819	-0.999955	-0.999979	-0.999994	-1	-1	-1	-1	-1	-1	-1	-1	-1	-1	-1	-1	-1	-1	-1	-1	-1	-1	-1	-1	-1	-1	-1	-1	-1	-1	-1	-1	-1	-1	-1	-1	-1	-1	-1	-1	-1	-1	-1	-1	-1	-1
-0.137184	-0.463908	-0.761681	-0.998051	-0.998592	-0.999828	-0.999934	-0.999996	-1	-1	-1	-1	-1	-1	-1	-1	-1	-1	-1	-1	-1	-1	-1	-1	-1	-1	-1	-1	-1	-1	-1	-1	-1	-1	-1	-1	-1	-1	-1	-1	-1	-1	-1	-1	-1	-1	-1	-1	-1	-1
-4.70974e-18	-0.182067	-0.401071	-0.681751	-0.989921	-0.998288	-0.998487	-0.999518	-0.999904	-1	-1	-1	-1	-1	-1	-1	-1	-1	-1	-1	-1	-1	-1	-1	-1	-1	-1	-1	-1	-1	-1	-1	-1	-1	-1	-1	-1	-1	-1	-1	-1	-1	-1	-1	-1	-1	-1	-1	-1	-1
-7.2659e-20	-3.5808e-05	-0.872801	-0.886096	-0.978022	-0.996693	-0.999951	-0.999991	-0.999996	-0.999999	-1	-1	-1	-1	-1	-1	-1	-1	-1	-1	-1	-1	-1	-1	-1	-1	-1	-1	-1	-1	-1	-1	-1	-1	-1	-1	-1	-1	-1	-1	-1	-1	-1	-1	-1	-1	-1	-1	-1	-1
-1.63489e-40	-0.826907	-0.944577	-0.996302	-0.997819	-0.999491	-0.999894	-0.999935	-0.999996	-1	-1	-1	-1	-1	-1	-1	-1	-1	-1	-1	-1	-1	-1	-1	-1	-1	-1	-1	-1	-1	-1	-1	-1	-1	-1	-1	-1	-1	-1	-1	-1	-1	-1	-1	-1	-1	-1	-1	-1	-1
-0.881972	-0.881972	-0.881972	-0.881972	-0.996957	-0.996957	-0.999774	-0.999934	-0.999963	-0.999996	-1	-1	-1	-1	-1	-1	-1	-1	-1	-1	-1	-1	-1	-1	-1	-1	-1	-1	-1	-1	-1	-1	-1	-1	-1	-1	-1	-1	-1	-1	-1	-1	-1	-1	-1	-1	-1	-1	-1	-1
-8.21185e-06	-0.101771	-0.663193	-0.888911	-0.986371	-0.993899	-0.998747	-0.999912	-0.999962	-0.999994	-0.999999	-1	-1	-1	-1	-1	-1	-1	-1	-1	-1	-1	-1	-1	-1	-1	-1	-1	-1	-1	-1	-1	-1	-1	-1	-1	-1	-1	-1	-1	-1	-1	-1	-1	-1	-1	-1	-1	-1	-1
-0.030717	-0.481182	-0.605612	-0.740265	-0.987643	-0.998472	-0.999667	-0.999875	-0.999994	-0.999997	-0.999998	-1	-1	-1	-1	-1	-1	-1	-1	-1	-1	-1	-1	-1	-1	-1	-1	-1	-1	-1	-1	-1	-1	-1	-1	-1	-1	-1	-1	-1	-1	-1	-1	-1	-1	-1	-1	-1	-1	-1
-2.65676e-13	-0.240103	-0.648119	-0.963017	-0.988817	-0.999608	-0.999833	-0.999985	-0.999998	-1	-1	-1	-1	-1	-1	-1	-1	-1	-1	-1	-1	-1	-1	-1	-1	-1	-1	-1	-1	-1	-1	-1	-1	-1	-1	-1	-1	-1	-1	-1	-1	-1	-1	-1	-1	-1	-1	-1	-1	-1
-0.648975	-0.648975	-0.958641	-0.971557	-0.999879	-0.999879	-0.999942	-0.999991	-0.999999	-0.999999	-1	-1	-1	-1	-1	-1	-1	-1	-1	-1	-1	-1	-1	-1	-1	-1	-1	-1	-1	-1	-1	-1	-1	-1	-1	-1	-1	-1	-1	-1	-1	-1	-1	-1	-1	-1	-1	-1	-1	-1
-1.63734e-09	-0.0539813	-0.731264	-0.971425	-0.998626	-0.999241	-0.999884	-0.999978	-0.999992	-0.999999	-1	-1	-1	-1	-1	-1	-1	-1	-1	-1	-1	-1	-1	-1	-1	-1	-1	-1	-1	-1	-1	-1	-1	-1	-1	-1	-1	-1	-1	-1	-1	-1	-1	-1	-1	-1	-1	-1	-1	-1
-7.80205e-13	-0.0259759	-0.94723	-0.959899	-0.989255	-0.996738	-0.999905	-0.999984	-0.999995	-1	-1	-1	-1	-1	-1	-1	-1	-1	-1	-1	-1	-1	-1	-1	-1	-1	-1	-1	-1	-1	-1	-1	-1	-1	-1	-1	-1	-1	-1	-1	-1	-1	-1	-1	-1	-1	-1	-1	-1	-1
-0.069418	-0.069418	-0.859916	-0.956639	-0.986977	-0.996146	-0.999947	-0.999991	-0.999994	-0.999998	-1	-1	-1	-1	-1	-1	-1	-1	-1	-1	-1	-1	-1	-1	-1	-1	-1	-1	-1	-1	-1	-1	-1	-1	-1	-1	-1	-1	-1	-1	-1	-1	-1	-1	-1	-1	-1	-1	-1	-1
-0.91832	-0.984741	-0.984741	-0.99642	-0.999992	-0.999992	-0.999995	-0.999999	-1	-1	-1	-1	-1	-1	-1	-1	-1	-1	-1	-1	-1	-1	-1	-1	-1	-1	-1	-1	-1	-1	-1	-1	-1	-1	-1	-1	-1	-1	-1	-1	-1	-1	-1	-1	-1	-1	-1	-1	-1	-1
-5.54053e-11	-0.920397	-0.920397	-0.944083	-0.981075	-0.997403	-0.999997	-0.999997	-0.999999	-1	-1	-1	-1	-1	-1	-1	-1	-1	-1	-1	-1	-1	-1	-1	-1	-1	-1	-1	-1	-1	-1	-1	-1	-1	-1	-1	-1	-1	-1	-1	-1	-1	-1	-1	-1	-1	-1	-1	-1	-1
-0.123641	-0.660621	-0.791965	-0.998535	-0.998535	-0.999989	-0.999989	-0.999991	-0.999999	-1	-1	-1	-1	-1	-1	-1	-1	-1	-1	-1	-1	-1	-1	-1	-1	-1	-1	-1	-1	-1	-1	-1	-1	-1	-1	-1	-1	-1	-1	-1	-1	-1	-1	-1	-1	-1	-1	-1	-1	-1
-7.03306e-08	-0.0592781	-0.986574	-0.995413	-0.995413	-0.999843	-0.999963	-0.999991	-1	-1	-1	-1	-1	-1	-1	-1	-1	-1	-1	-1	-1	-1	-1	-1	-1	-1	-1	-1	-1	-1	-1	-1	-1	-1	-1	-1	-1	-1	-1	-1	-1	-1	-1	-1	-1	-1	-1	-1	-1	-1
-0.663504	-0.886483	-0.95651	-0.960041	-0.994143	-0.999763	-0.999893	-0.999981	-0.999998	-1	-1	-1	-1	-1	-1	-1	-1	-1	-1	-1	-1	-1	-1	-1	-1	-1	-1	-1	-1	-1	-1	-1	-1	-1	-1	-1	-1	-1	-1	-1	-1	-1	-1	-1	-1	-1	-1	-1	-1	-1
-0.782071	-0.782071	-0.945123	-0.996998	-0.996998	-0.999242	-0.999809	-0.999977	-0.999997	-0.999999	-1	-1	-1	-1	-1	-1	-1	-1	-1	-1	-1	-1	-1	-1	-1	-1	-1	-1	-1	-1	-1	-1	-1	-1	-1	-1	-1	-1	-1	-1	-1	-1	-1	-1	-1	-1	-1	-1	-1	-1
-1.30411e-15	-0.633201	-0.633201	-0.9543	-0.999103	-0.999254	-0.999624	-0.999927	-0.999996	-0.999998	-1	-1	-1	-1	-1	-1	-1	-1	-1	-1	-1	-1	-1	-1	-1	-1	-1	-1	-1	-1	-1	-1	-1	-1	-1	-1	-1	-1	-1	-1	-1	-1	-1	-1	-1	-1	-1	-1	-1	-1
-9.40295e-06	-0.372641	-0.913433	-0.989485	-0.998076	-0.99882	-0.999788	-0.999944	-0.999992	-1	-1	-1	-1	-1	-1	-1	-1	-1	-1	-1	-1	-1	-1	-1	-1	-1	-1	-1	-1	-1	-1	-1	-1	-1	-1	-1	-1	-1	-1	-1	-1	-1	-1	-1	-1	-1	-1	-1	-1	-1
-5.01491e-12	-0.537457	-0.819486	-0.923897	-0.979638	-0.998909	-0.999546	-0.999939	-0.999988	-0.999998	-1	-1	-1	-1	-1	-1	-1	-1	-1	-1	-1	-1	-1	-1	-1	-1	-1	-1	-1	-1	-1	-1	-1	-1	-1	-1	-1	-1	-1	-1	-1	-1	-1	-1	-1	-1	-1	-1	-1	-1
-1.39326e-11	-0.969225	-0.969225	-0.969225	-0.99906	-0.99906	-0.999963	-1	-1	-1	-1	-1	-1	-1	-1	-1	-1	-1	-1	-1	-1	-1	-1	-1	-1	-1	-1	-1	-1	-1	-1	-1	-1	-1	-1	-1	-1	-1	-1	-1	-1	-1	-1	-1	-1	-1	-1	-1	-1	-1
-0.767863	-0.836532	-0.994461	-0.999321	-0.999321	-0.999909	-0.999971	-0.999997	-0.999999	-1	-1	-1	-1	-1	-1	-1	-1	-1	-1	-1	-1	-1	-1	-1	-1	-1	-1	-1	-1	-1	-1	-1	-1	-1	-1	-1	-1	-1	-1	-1	-1	-1	-1	-1	-1	-1	-1	-1	-1	-1
-8.68273e-25	-0.150054	-0.765671	-0.947401	-0.997349	-0.999843	-0.999958	-0.999984	-0.999998	-1	-1	-1	-1	-1	-1	-1	-1	-1	-1	-1	-1	-1	-1	-1	-1	-1	-1	-1	-1	-1	-1	-1	-1	-1	-1	-1	-1	-1	-1	-1	-1	-1	-1	-1	-1	-1	-1	-1	-1	-1
-0.176516	-0.466983	-0.811516	-0.947136	-0.993182	-0.998758	-0.999792	-0.999951	-0.999991	-0.999999	-1	-1	-1	-1	-1	-1	-1	-1	-1	-1	-1	-1	-1	-1	-1	-1	-1	-1	-1	-1	-1	-1	-1	-1	-1	-1	-1	-1	-1	-1	-1	-1	-1	-1	-1	-1	-1	-1	-1	-1
[truncated: 250 more columns]
